# Supplementary material for: Effects of low wildfire burn severity due to pre-fire shrub thinning on the chaparral soil bacteriome in the Santa Monica Mountains of Southern California
Source: Microbiol Spectr. 2025 Jun 30;13(8):e00185-25. doi: 10.1128/spectrum.00185-25 (PMC12323652; doi:10.1128/spectrum.00185-25)
Supplement: File S1 — Metadata, respiration data and stats, Alpha div data and stats, nutrients and stats, and beta div stats. [file spectrum.00185-25-s0001.xlsx]

## Sheet: Metadata
sample_ID	month_year	severity	year
LS01	feb_2019	high	2019
LS02	feb_2019	low	2019
LS03	feb_2019	high	2019
LS04	feb_2019	low	2019
LS08	may_2019	high	2019
LS09	may_2019	low	2019
LS10	may_2019	high	2019
LS11	may_2019	low	2019
LS14	nov_2020	high	2020
LS15	nov_2020	high	2020
LS16	nov_2020	low	2020
LS17	oct_2021	high	2021
LS18	oct_2021	high	2021
LS19	oct_2021	high	2021
LS20	oct_2021	low	2021
LS21	oct_2021	low	2021
LS22	jan_2023	high	2023
LS23	jan_2023	high	2023
LS24	jan_2023	low	2023
LS25	jan_2023	low	2023
LS32	jan_2023	high	2023
LS33	jan_2023	high	2023
LS34	jan_2023	high	2023
LS35	jan_2023	high	2023
LS36	jan_2023	low	2023
LS37	jan_2023	low	2023
LS38	jan_2023	low	2023
LS39	jan_2023	low	2023
LS40	jan_2023	low	2023
LS41	jan_2023	low	2023
LS42	nov_2020	high	2020
LS43	nov_2020	high	2020
LS44	nov_2020	low	2020
LS45	nov_2020	low	2020
LS46	nov_2020	low	2020
LS47	nov_2020	low	2020
LS50	july_2021	low	2021
LS51	july_2021	high	2021
LS56	july_2021	low	2021
LS57	july_2021	high	2021
LS58	july_2021	low	2021

## Sheet: Respiration Data
obs	year	date	date2	RepNum	Flux_to	site
1	2019	2019_5	2019_5	NA	5.2404	high
2	2019	2019_5	2019_5	NA	3.0936	high
3	2019	2019_5	2019_5	NA	4.3496	high
4	2019	2019_5	2019_5	NA	1.3863	high
5	2019	2019_5	2019_5	NA	7.34073	high
6	2019	2019_5	2019_5	NA	1.42095	high
1	2019	2019_6	2019_6_4	NA	2.7398	high
2	2019	2019_6	2019_6_4	NA	2.8551	high
3	2019	2019_6	2019_6_4	NA	5.5569	high
4	2019	2019_6	2019_6_4	NA	3.8557	high
5	2019	2019_6	2019_6_4	NA	2.7139	high
6	2019	2019_6	2019_6_4	NA	2.5315	high
1	2019	2019_6	2019_6_11	NA	2.90406	high
2	2019	2019_6	2019_6_11	NA	2.49161	high
3	2019	2019_6	2019_6_11	NA	5.33664	high
1	2019	2019_6	2019_6_17	NA	2.2273	high
2	2019	2019_6	2019_6_17	NA	2.18245	high
3	2019	2019_6	2019_6_17	NA	4.66402	high
4	2019	2019_6	2019_6_17	NA	3.37728	high
5	2019	2019_6	2019_6_17	NA	2.17294	high
6	2019	2019_6	2019_6_17	NA	2.38763	high
1	2019	2019_6	2019_6_28	NA	2.52363	high
2	2019	2019_6	2019_6_28	NA	3.359	high
3	2019	2019_6	2019_6_28	NA	1.5039	high
4	2019	2019_6	2019_6_28	NA	1.32201	high
5	2019	2019_6	2019_6_28	NA	2.08937	high
6	2019	2019_6	2019_6_28	NA	1.85565	high
1	2019	2019_7	2019_7	NA	2.10928	low
2	2019	2019_7	2019_7	NA	3.27409	low
3	2019	2019_7	2019_7	NA	1.22845	low
4	2019	2019_7	2019_7	NA	1.06883	low
5	2019	2019_7	2019_7	NA	1.68036	low
6	2019	2019_7	2019_7	NA	1.77101	low
1	2019	2019_5	2019_5	NA	4.8909	low
2	2019	2019_5	2019_5	NA	3.6265	low
3	2019	2019_5	2019_5	NA	2.4918	low
4	2019	2019_5	2019_5	NA	2.8341	low
5	2019	2019_5	2019_5	NA	3.2546	low
6	2019	2019_5	2019_5	NA	3.71	low
1	2019	2019_6	2019_6_4	NA	2.4942	low
2	2019	2019_6	2019_6_4	NA	2.9268	low
3	2019	2019_6	2019_6_4	NA	3.6217	low
4	2019	2019_6	2019_6_4	NA	4.375	low
5	2019	2019_6	2019_6_4	NA	1.2592	low
6	2019	2019_6	2019_6_4	NA	1.7737	low
1	2019	2019_6	2019_6_11	NA	3.47578	low
2	2019	2019_6	2019_6_11	NA	3.3513	low
3	2019	2019_6	2019_6_11	NA	2.30088	low
4	2019	2019_6	2019_6_11	NA	3.87425	low
5	2019	2019_6	2019_6_11	NA	1.86667	low
6	2019	2019_6	2019_6_11	NA	1.99117	low
1	2019	2019_6	2019_6_17	NA	2.82874	low
2	2019	2019_6	2019_6_17	NA	2.26372	low
3	2019	2019_6	2019_6_17	NA	1.52169	low
4	2019	2019_6	2019_6_17	NA	1.69967	low
5	2019	2019_6	2019_6_17	NA	3.4708	low
6	2019	2019_6	2019_6_17	NA	3.36287	low
1	2019	2019_6	2019_6_28	NA	1.49671	low
2	2019	2019_6	2019_6_28	NA	0.995914	low
3	2019	2019_6	2019_6_28	NA	1.65184	low
4	2019	2019_6	2019_6_28	NA	1.38149	low
5	2019	2019_6	2019_6_28	NA	1.29819	low
6	2019	2019_6	2019_6_28	NA	1.44384	low
1	2019	2019_7	2019_7	NA	1.38704	low
2	2019	2019_7	2019_7	NA	0.925756	low
3	2019	2019_7	2019_7	NA	1.54689	low
4	2019	2019_7	2019_7	NA	1.11983	low
5	2019	2019_7	2019_7	NA	0.963958	low
6	2019	2019_7	2019_7	NA	1.29386	low
1	2019	2019_5	2019_5	NA	3.2747	high
2	2019	2019_5	2019_5	NA	3.2543	high
3	2019	2019_5	2019_5	NA	3.7996	high
4	2019	2019_5	2019_5	NA	2.7304	high
5	2019	2019_5	2019_5	NA	4.6269	high
6	2019	2019_5	2019_5	NA	2.4788	high
1	2019	2019_6	2019_6_4	NA	2.3319	high
2	2019	2019_6	2019_6_4	NA	2.7323	high
3	2019	2019_6	2019_6_4	NA	3.8029	high
4	2019	2019_6	2019_6_4	NA	1.9065	high
5	2019	2019_6	2019_6_4	NA	1.6952	high
6	2019	2019_6	2019_6_4	NA	2.7219	high
1	2019	2019_6	2019_6_11	NA	2.71391	high
2	2019	2019_6	2019_6_11	NA	3.23569	high
3	2019	2019_6	2019_6_11	NA	5.07451	high
4	2019	2019_6	2019_6_11	NA	2.24709	high
5	2019	2019_6	2019_6_11	NA	1.92689	high
6	2019	2019_6	2019_6_11	NA	2.81724	high
1	2019	2019_6	2019_6_17	NA	2.34274	high
2	2019	2019_6	2019_6_17	NA	2.57548	high
3	2019	2019_6	2019_6_17	NA	4.09069	high
4	2019	2019_6	2019_6_17	NA	1.79704	high
5	2019	2019_6	2019_6_17	NA	1.65481	high
6	2019	2019_6	2019_6_17	NA	2.46914	high
1	2019	2019_6	2019_6_28	NA	2.25447	high
2	2019	2019_6	2019_6_28	NA	2.49351	high
3	2019	2019_6	2019_6_28	NA	3.62042	high
4	2019	2019_6	2019_6_28	NA	1.38355	high
5	2019	2019_6	2019_6_28	NA	1.52285	high
6	2019	2019_6	2019_6_28	NA	1.97316	high
1	2019	2019_7	2019_7	NA	2.15774	high
2	2019	2019_7	2019_7	NA	2.33299	high
3	2019	2019_7	2019_7	NA	2.72568	high
4	2019	2019_7	2019_7	NA	1.21769	high
5	2019	2019_7	2019_7	NA	1.20273	high
6	2019	2019_7	2019_7	NA	1.78036	high
1	2019	2019_5	2019_5	NA	2.5381	low
2	2019	2019_5	2019_5	NA	2.37	low
3	2019	2019_5	2019_5	NA	3.3483	low
4	2019	2019_5	2019_5	NA	1.8374	low
5	2019	2019_5	2019_5	NA	2.6882	low
6	2019	2019_5	2019_5	NA	1.9896	low
1	2019	2019_6	2019_6_4	NA	1.6419	low
2	2019	2019_6	2019_6_4	NA	1.8644	low
3	2019	2019_6	2019_6_4	NA	2.2921	low
4	2019	2019_6	2019_6_4	NA	1.5047	low
5	2019	2019_6	2019_6_4	NA	2.9893	low
6	2019	2019_6	2019_6_4	NA	2.0752	low
1	2019	2019_6	2019_6_11	NA	1.85207	low
2	2019	2019_6	2019_6_11	NA	2.17533	low
3	2019	2019_6	2019_6_11	NA	2.26819	low
4	2019	2019_6	2019_6_11	NA	2.09853	low
5	2019	2019_6	2019_6_11	NA	2.34134	low
6	2019	2019_6	2019_6_11	NA	2.52856	low
1	2019	2019_6	2019_6_17	NA	1.7927	low
2	2019	2019_6	2019_6_17	NA	2.13328	low
3	2019	2019_6	2019_6_17	NA	2.23753	low
4	2019	2019_6	2019_6_17	NA	1.37186	low
5	2019	2019_6	2019_6_17	NA	2.25275	low
6	2019	2019_6	2019_6_17	NA	1.97072	low
1	2019	2019_6	2019_6_28	NA	1.6166	low
2	2019	2019_6	2019_6_28	NA	1.7543	low
3	2019	2019_6	2019_6_28	NA	2.27865	low
4	2019	2019_6	2019_6_28	NA	0.980308	low
5	2019	2019_6	2019_6_28	NA	1.73141	low
6	2019	2019_6	2019_6_28	NA	1.8132	low
1	2019	2019_7	2019_7	NA	1.60224	low
2	2019	2019_7	2019_7	NA	1.6732	low
3	2019	2019_7	2019_7	NA	2.01847	low
4	2019	2019_7	2019_7	NA	0.892028	low
5	2019	2019_7	2019_7	NA	1.5482	low
6	2019	2019_7	2019_7	NA	1.49202	low
4	2020	2020_12_12	2020_12_12	1	1.14873	low
5	2020	2020_12_12	2020_12_12	2	1.01494	low
6	2020	2020_12_12	2020_12_12	3	0.866428	low
10	2020	2020_12_12	2020_12_12	1	1.04997	low
11	2020	2020_12_12	2020_12_12	2	0.963144	low
12	2020	2020_12_12	2020_12_12	3	0.990058	low
7	2020	2020_12_12	2020_12_12	1	0.480498	low
8	2020	2020_12_12	2020_12_12	2	0.504852	low
9	2020	2020_12_12	2020_12_12	3	0.464593	low
16	2020	2020_12_12	2020_12_12	1	0.730842	low
17	2020	2020_12_12	2020_12_12	2	0.720001	low
18	2020	2020_12_12	2020_12_12	3	0.63433	low
13	2020	2020_12_12	2020_12_12	1	0.688407	low
14	2020	2020_12_12	2020_12_12	2	0.60309	low
15	2020	2020_12_12	2020_12_12	3	0.643314	low
19	2020	2020_12_12	2020_12_12	1	0.487124	low
20	2020	2020_12_12	2020_12_12	2	0.512169	low
21	2020	2020_12_12	2020_12_12	3	0.499779	low
22	2020	2020_12_12	2020_12_12	1	0.759507	low
23	2020	2020_12_12	2020_12_12	2	0.746405	low
24	2020	2020_12_12	2020_12_12	3	0.733975	low
4	2020	2020_12_12	2020_12_12	1	0.877815	low
5	2020	2020_12_12	2020_12_12	2	0.737546	low
6	2020	2020_12_12	2020_12_12	3	0.815125	low
1	2020	2020_12_12	2020_12_12	1	0.836406	low
2	2020	2020_12_12	2020_12_12	2	0.806732	low
3	2020	2020_12_12	2020_12_12	3	0.768409	low
9	2020	2020_12_12	2020_12_12	1	0.556475	low
10	2020	2020_12_12	2020_12_12	2	0.538715	low
11	2020	2020_12_12	2020_12_12	3	0.472078	low
12	2020	2020_12_12	2020_12_12	1	0.400489	low
13	2020	2020_12_12	2020_12_12	2	0.345083	low
14	2020	2020_12_12	2020_12_12	3	0.335722	low
25	2020	2020_12_12	2020_12_12	1	1.024	high
26	2020	2020_12_12	2020_12_12	2	1.09131	high
27	2020	2020_12_12	2020_12_12	3	1.10506	high
28	2020	2020_12_12	2020_12_12	1	1.05718	high
29	2020	2020_12_12	2020_12_12	2	0.966019	high
30	2020	2020_12_12	2020_12_12	3	0.970718	high
31	2020	2020_12_12	2020_12_12	1	1.06018	high
32	2020	2020_12_12	2020_12_12	2	0.951258	high
33	2020	2020_12_12	2020_12_12	3	0.944117	high
37	2020	2020_12_12	2020_12_12	1	0.732037	high
38	2020	2020_12_12	2020_12_12	2	0.796802	high
39	2020	2020_12_12	2020_12_12	3	0.736554	high
40	2020	2020_12_12	2020_12_12	1	0.744557	high
41	2020	2020_12_12	2020_12_12	2	0.724802	high
42	2020	2020_12_12	2020_12_12	3	0.734433	high
43	2020	2020_12_12	2020_12_12	1	0.651253	high
44	2020	2020_12_12	2020_12_12	2	0.54865	high
45	2020	2020_12_12	2020_12_12	3	0.692191	high
34	2020	2020_12_12	2020_12_12	1	0.648899	high
35	2020	2020_12_12	2020_12_12	2	0.602722	high
36	2020	2020_12_12	2020_12_12	3	0.7091	high
15	2020	2020_12_12	2020_12_12	1	0.688256	high
16	2020	2020_12_12	2020_12_12	2	0.845771	high
17	2020	2020_12_12	2020_12_12	3	0.761128	high
18	2020	2020_12_12	2020_12_12	1	0.527925	high
19	2020	2020_12_12	2020_12_12	2	0.47033	high
20	2020	2020_12_12	2020_12_12	3	0.4687	high
21	2020	2020_12_12	2020_12_12	1	1.6865	high
22	2020	2020_12_12	2020_12_12	2	1.53544	high
23	2020	2020_12_12	2020_12_12	3	1.67491	high
31	2020	2020_12_12	2020_12_12	1	0.6693	high
32	2020	2020_12_12	2020_12_12	2	0.721641	high
33	2020	2020_12_12	2020_12_12	3	0.657125	high
24	2020	2020_12_12	2020_12_12	1	0.868418	high
25	2020	2020_12_12	2020_12_12	2	0.923099	high
26	2020	2020_12_12	2020_12_12	3	0.849997	high
28	2020	2020_12_12	2020_12_12	1	1.22355	high
29	2020	2020_12_12	2020_12_12	2	1.20128	high
30	2020	2020_12_12	2020_12_12	3	1.15109	high
1	2021	2021_2_27	2021_2_27	1	3.3635	low
2	2021	2021_2_27	2021_2_27	2	3.28846	low
3	2021	2021_2_27	2021_2_27	3	3.14492	low
4	2021	2021_2_27	2021_2_27	1	1.68378	low
5	2021	2021_2_27	2021_2_27	2	1.53384	low
6	2021	2021_2_27	2021_2_27	3	1.51149	low
2	2021	2021_2_27	2021_2_27	1	1.48654	low
3	2021	2021_2_27	2021_2_27	2	1.50791	low
4	2021	2021_2_27	2021_2_27	3	1.32811	low
7	2021	2021_2_27	2021_2_27	1	2.15325	low
8	2021	2021_2_27	2021_2_27	2	2.09524	low
9	2021	2021_2_27	2021_2_27	3	2.13206	low
5	2021	2021_2_27	2021_2_27	1	1.51063	low
6	2021	2021_2_27	2021_2_27	2	1.54976	low
7	2021	2021_2_27	2021_2_27	3	1.53524	low
19	2021	2021_2_27	2021_2_27	1	1.38059	high
20	2021	2021_2_27	2021_2_27	2	1.29262	high
21	2021	2021_2_27	2021_2_27	3	1.35185	high
17	2021	2021_2_27	2021_2_27	1	1.35775	high
18	2021	2021_2_27	2021_2_27	2	1.30175	high
19	2021	2021_2_27	2021_2_27	3	1.30305	high
22	2021	2021_2_27	2021_2_27	1	1.75014	high
23	2021	2021_2_27	2021_2_27	2	1.49556	high
24	2021	2021_2_27	2021_2_27	3	1.57287	high
20	2021	2021_2_27	2021_2_27	1	1.06083	high
21	2021	2021_2_27	2021_2_27	2	0.923298	high
22	2021	2021_2_27	2021_2_27	3	0.912386	high
25	2021	2021_2_27	2021_2_27	1	1.7985	high
26	2021	2021_2_27	2021_2_27	2	1.85283	high
27	2021	2021_2_27	2021_2_27	3	1.83173	high
23	2021	2021_2_27	2021_2_27	1	2.39643	high
24	2021	2021_2_27	2021_2_27	2	2.35028	high
25	2021	2021_2_27	2021_2_27	3	2.33749	high
16	2021	2021_2_27	2021_2_27	1	1.33722	low
17	2021	2021_2_27	2021_2_27	2	1.26644	low
18	2021	2021_2_27	2021_2_27	3	1.21453	low
13	2021	2021_2_27	2021_2_27	1	1.38704	low
14	2021	2021_2_27	2021_2_27	2	1.14294	low
15	2021	2021_2_27	2021_2_27	3	1.259	low
11	2021	2021_2_27	2021_2_27	1	0.984838	low
12	2021	2021_2_27	2021_2_27	2	1.13606	low
13	2021	2021_2_27	2021_2_27	3	1.20013	low
8	2021	2021_2_27	2021_2_27	1	1.92661	low
9	2021	2021_2_27	2021_2_27	2	1.83181	low
10	2021	2021_2_27	2021_2_27	3	1.88852	low
14	2021	2021_2_27	2021_2_27	1	1.55026	low
15	2021	2021_2_27	2021_2_27	2	1.46881	low
16	2021	2021_2_27	2021_2_27	3	1.50324	low
10	2021	2021_2_27	2021_2_27	1	1.24636	low
11	2021	2021_2_27	2021_2_27	2	1.26063	low
12	2021	2021_2_27	2021_2_27	3	1.26515	low
26	2021	2021_2_27	2021_2_27	1	1.50148	high
27	2021	2021_2_27	2021_2_27	2	1.58247	high
28	2021	2021_2_27	2021_2_27	3	1.61723	high
29	2021	2021_2_27	2021_2_27	1	1.34152	high
30	2021	2021_2_27	2021_2_27	2	1.34098	high
31	2021	2021_2_27	2021_2_27	3	1.45535	high
32	2021	2021_2_27	2021_2_27	1	1.14358	high
33	2021	2021_2_27	2021_2_27	2	1.22777	high
34	2021	2021_2_27	2021_2_27	3	1.30278	high
40	2021	2021_2_27	2021_2_27	1	1.55634	high
41	2021	2021_2_27	2021_2_27	2	1.34007	high
42	2021	2021_2_27	2021_2_27	3	1.65734	high
31	2021	2021_2_27	2021_2_27	1	1.02181	high
32	2021	2021_2_27	2021_2_27	2	1.06217	high
33	2021	2021_2_27	2021_2_27	3	0.899973	high
34	2021	2021_2_27	2021_2_27	1	1.98215	high
35	2021	2021_2_27	2021_2_27	2	1.8459	high
36	2021	2021_2_27	2021_2_27	3	1.91309	high
37	2021	2021_2_27	2021_2_27	1	3.08502	high
38	2021	2021_2_27	2021_2_27	2	2.88803	high
39	2021	2021_2_27	2021_2_27	3	2.81341	high
1	2021	2021_3_19	2021_3_19	1	4.30049	low
2	2021	2021_3_19	2021_3_19	2	4.05293	low
3	2021	2021_3_19	2021_3_19	3	4.09167	low
7	2021	2021_3_19	2021_3_19	1	2.24021	low
8	2021	2021_3_19	2021_3_19	2	2.24126	low
9	2021	2021_3_19	2021_3_19	3	1.98325	low
4	2021	2021_3_19	2021_3_19	1	1.97014	low
5	2021	2021_3_19	2021_3_19	2	1.83931	low
6	2021	2021_3_19	2021_3_19	3	2.03403	low
7	2021	2021_3_19	2021_3_19	1	3.14848	low
8	2021	2021_3_19	2021_3_19	2	2.9258	low
9	2021	2021_3_19	2021_3_19	3	2.87423	low
4	2021	2021_3_19	2021_3_19	1	2.95968	low
5	2021	2021_3_19	2021_3_19	2	2.78757	low
6	2021	2021_3_19	2021_3_19	3	2.79014	low
22	2021	2021_3_19	2021_3_19	1	1.48467	high
23	2021	2021_3_19	2021_3_19	2	1.42	high
24	2021	2021_3_19	2021_3_19	3	1.62306	high
25	2021	2021_3_19	2021_3_19	1	2.21149	high
26	2021	2021_3_19	2021_3_19	2	2.13315	high
27	2021	2021_3_19	2021_3_19	3	2.19133	high
20	2021	2021_3_19	2021_3_19	1	1.49083	high
21	2021	2021_3_19	2021_3_19	2	1.38479	high
22	2021	2021_3_19	2021_3_19	3	1.51499	high
23	2021	2021_3_19	2021_3_19	1	1.26186	high
24	2021	2021_3_19	2021_3_19	2	1.244	high
25	2021	2021_3_19	2021_3_19	3	1.26632	high
26	2021	2021_3_19	2021_3_19	1	2.27914	high
27	2021	2021_3_19	2021_3_19	2	2.13889	high
28	2021	2021_3_19	2021_3_19	3	1.98792	high
29	2021	2021_3_19	2021_3_19	1	2.93801	high
30	2021	2021_3_19	2021_3_19	2	2.84246	high
31	2021	2021_3_19	2021_3_19	3	2.86775	high
14	2021	2021_3_19	2021_3_19	1	1.63179	low
15	2021	2021_3_19	2021_3_19	2	1.75649	low
16	2021	2021_3_19	2021_3_19	3	1.6608	low
16	2021	2021_3_19	2021_3_19	1	1.44203	low
17	2021	2021_3_19	2021_3_19	2	1.46209	low
18	2021	2021_3_19	2021_3_19	3	1.42315	low
13	2021	2021_3_19	2021_3_19	1	2.21115	low
14	2021	2021_3_19	2021_3_19	2	2.24676	low
15	2021	2021_3_19	2021_3_19	3	2.16282	low
19	2021	2021_3_19	2021_3_19	1	1.5326	low
20	2021	2021_3_19	2021_3_19	2	1.59101	low
21	2021	2021_3_19	2021_3_19	3	1.5741	low
17	2021	2021_3_19	2021_3_19	1	1.686	low
18	2021	2021_3_19	2021_3_19	2	1.59741	low
19	2021	2021_3_19	2021_3_19	3	1.60926	low
11	2021	2021_3_19	2021_3_19	1	1.9218	low
12	2021	2021_3_19	2021_3_19	2	1.57394	low
13	2021	2021_3_19	2021_3_19	3	2.00072	low
31	2021	2021_3_19	2021_3_19	1	2.40687	high
32	2021	2021_3_19	2021_3_19	2	2.12553	high
33	2021	2021_3_19	2021_3_19	3	2.6014	high
34	2021	2021_3_19	2021_3_19	1	2.11021	high
35	2021	2021_3_19	2021_3_19	2	2.01706	high
36	2021	2021_3_19	2021_3_19	3	1.92749	high
37	2021	2021_3_19	2021_3_19	1	2.09553	high
38	2021	2021_3_19	2021_3_19	2	1.98869	high
39	2021	2021_3_19	2021_3_19	3	2.13109	high
40	2021	2021_3_19	2021_3_19	1	1.85411	high
41	2021	2021_3_19	2021_3_19	2	1.7442	high
42	2021	2021_3_19	2021_3_19	3	1.77173	high
28	2021	2021_3_19	2021_3_19	1	3.14411	high
29	2021	2021_3_19	2021_3_19	2	2.68561	high
30	2021	2021_3_19	2021_3_19	3	2.52581	high
32	2021	2021_3_19	2021_3_19	1	2.15343	high
33	2021	2021_3_19	2021_3_19	2	2.07425	high
34	2021	2021_3_19	2021_3_19	3	1.9049	high
35	2021	2021_3_19	2021_3_19	1	3.44379	high
36	2021	2021_3_19	2021_3_19	2	3.50798	high
37	2021	2021_3_19	2021_3_19	3	3.42209	high
Burn - date2						burn - year
Kruskal-Wallis chi-squared = 229.55, df = 17, p-value <						Kruskal-Wallis chi-squared = 180.28, df = 5, p-value < 2.2e-16
2.2e-16
Comparison Z P.unadj P.adj
1 2019_5 low - 2019_5 high -0.009889615 9.921094e-01 1.000000e+00						Comparison Z P.unadj P.adj
2 2019_5 low - 2019_6_11 low 0.662604205 5.075841e-01 1.000000e+00						1 2019 low - 2019 high -2.88238867 3.946726e-03 5.920089e-02
3 2019_5 high - 2019_6_11 low 0.672493820 5.012694e-01 1.000000e+00						2 2019 low - 2020 low 8.57525625 9.886642e-18 1.482996e-16
4 2019_5 low - 2019_6_11 high -0.079352038 9.367526e-01 1.000000e+00						3 2019 high - 2020 low 10.55911912 4.609672e-26 6.914508e-25
5 2019_5 high - 2019_6_11 high -0.070196033 9.440376e-01 1.000000e+00						4 2019 low - 2020 high 7.95350173 1.813122e-15 2.719684e-14
6 2019_6_11 low - 2019_6_11 high -0.692804329 4.884324e-01 1.000000e+00						5 2019 high - 2020 high 10.05184339 9.016477e-24 1.352472e-22
7 2019_5 low - 2019_6_17 low 1.384546101 1.661913e-01 1.000000e+00						6 2020 low - 2020 high -0.93413231 3.502356e-01 1.000000e+00
8 2019_5 high - 2019_6_17 low 1.394435716 1.631861e-01 1.000000e+00						7 2019 low - 2021 low 1.37488015 1.691686e-01 1.000000e+00
9 2019_6_11 low - 2019_6_17 low 0.721941895 4.703302e-01 1.000000e+00						8 2019 high - 2021 low 4.07748357 4.552575e-05 6.828862e-04
10 2019_6_11 high - 2019_6_17 low 1.361192647 1.734528e-01 1.000000e+00						9 2020 low - 2021 low -7.27393953 3.491523e-13 5.237285e-12
11 2019_5 low - 2019_6_17 high 0.561730132 5.742999e-01 1.000000e+00						10 2020 high - 2021 low -6.58440737 4.567033e-11 6.850550e-10
12 2019_5 high - 2019_6_17 high 0.571619747 5.675796e-01 1.000000e+00						11 2019 low - 2021 high 1.52212986 1.279765e-01 1.000000e+00
13 2019_6_11 low - 2019_6_17 high -0.100874073 9.196504e-01 1.000000e+00						12 2019 high - 2021 high 4.32127809 1.551280e-05 2.326920e-04
14 2019_6_11 high - 2019_6_17 high 0.599413085 5.488975e-01 1.000000e+00						13 2020 low - 2021 high -7.40154253 1.346116e-13 2.019173e-12
15 2019_6_17 low - 2019_6_17 high -0.822815968 4.106127e-01 1.000000e+00						14 2020 high - 2021 high -6.71068791 1.937090e-11 2.905635e-10
16 2019_5 low - 2019_6_28 low 3.447519790 5.657590e-04 8.656112e-02						15 2021 low - 2021 high 0.08244824 9.342903e-01 1.000000e+00
17 2019_5 high - 2019_6_28 low 3.457409405 5.453956e-04 8.344552e-02
18 2019_6_11 low - 2019_6_28 low 2.784915585 5.354166e-03 8.191874e-01
19 2019_6_11 high - 2019_6_28 low 3.271135154 1.071167e-03 1.638886e-01
20 2019_6_17 low - 2019_6_28 low 2.062973690 3.911513e-02 1.000000e+00
21 2019_6_17 high - 2019_6_28 low 2.885789658 3.904330e-03 5.973625e-01
22 2019_5 low - 2019_6_28 high 1.730682626 8.350839e-02 1.000000e+00
23 2019_5 high - 2019_6_28 high 1.740572241 8.175859e-02 1.000000e+00
24 2019_6_11 low - 2019_6_28 high 1.068078420 2.854851e-01 1.000000e+00
25 2019_6_11 high - 2019_6_28 high 1.681652799 9.263619e-02 1.000000e+00
26 2019_6_17 low - 2019_6_28 high 0.346136525 7.292401e-01 1.000000e+00
27 2019_6_17 high - 2019_6_28 high 1.168952493 2.424228e-01 1.000000e+00
28 2019_6_28 low - 2019_6_28 high -1.716837165 8.600893e-02 1.000000e+00
29 2019_5 low - 2019_6_4 low 1.263892797 2.062685e-01 1.000000e+00
30 2019_5 high - 2019_6_4 low 1.273782412 2.027405e-01 1.000000e+00
31 2019_6_11 low - 2019_6_4 low 0.601288592 5.476478e-01 1.000000e+00
32 2019_6_11 high - 2019_6_4 low 1.249489394 2.114861e-01 1.000000e+00
33 2019_6_17 low - 2019_6_4 low -0.120653303 9.039656e-01 1.000000e+00
34 2019_6_17 high - 2019_6_4 low 0.702162665 4.825777e-01 1.000000e+00
35 2019_6_28 low - 2019_6_4 low -2.183626993 2.898967e-02 1.000000e+00
36 2019_6_28 high - 2019_6_4 low -0.466789828 6.406503e-01 1.000000e+00
37 2019_5 low - 2019_6_4 high 0.128564995 8.977019e-01 1.000000e+00
38 2019_5 high - 2019_6_4 high 0.138454610 8.898811e-01 1.000000e+00
39 2019_6_11 low - 2019_6_4 high -0.534039210 5.933144e-01 1.000000e+00
40 2019_6_11 high - 2019_6_4 high 0.198380094 8.427477e-01 1.000000e+00
41 2019_6_17 low - 2019_6_4 high -1.255981105 2.091228e-01 1.000000e+00
42 2019_6_17 high - 2019_6_4 high -0.433165137 6.648948e-01 1.000000e+00
43 2019_6_28 low - 2019_6_4 high -3.318954795 9.035506e-04 1.382432e-01
44 2019_6_28 high - 2019_6_4 high -1.602117631 1.091296e-01 1.000000e+00
45 2019_6_4 low - 2019_6_4 high -1.135327802 2.562380e-01 1.000000e+00
46 2019_5 low - 2019_7 low 3.920293550 8.844117e-05 1.353150e-02
47 2019_5 high - 2019_7 low 3.931127081 8.454856e-05 1.293593e-02
48 2019_6_11 low - 2019_7 low 3.194447011 1.400990e-03 2.143515e-01
49 2019_6_11 high - 2019_7 low 3.664432013 2.478881e-04 3.792688e-02
50 2019_6_17 low - 2019_7 low 2.403599288 1.623456e-02 1.000000e+00
51 2019_6_17 high - 2019_7 low 3.304949021 9.499368e-04 1.453403e-01
52 2019_6_28 low - 2019_7 low 0.143724837 8.857178e-01 1.000000e+00
53 2019_6_28 high - 2019_7 low 2.024425723 4.292637e-02 1.000000e+00
54 2019_6_4 low - 2019_7 low 2.535768360 1.122009e-02 1.000000e+00
55 2019_6_4 high - 2019_7 low 3.779457655 1.571703e-04 2.404706e-02
56 2019_5 low - 2019_7 high 1.908891428 5.627610e-02 1.000000e+00
57 2019_5 high - 2019_7 high 1.916966265 5.524222e-02 1.000000e+00
58 2019_6_11 low - 2019_7 high 1.367877360 1.713505e-01 1.000000e+00
59 2019_6_11 high - 2019_7 high 1.877324094 6.047369e-02 1.000000e+00
60 2019_6_17 low - 2019_7 high 0.778414271 4.363248e-01 1.000000e+00
61 2019_6_17 high - 2019_7 high 1.450240696 1.469914e-01 1.000000e+00
62 2019_6_28 low - 2019_7 high -0.905996693 3.649376e-01 1.000000e+00
63 2019_6_28 high - 2019_7 high 0.495794982 6.200391e-01 1.000000e+00
64 2019_6_4 low - 2019_7 high 0.876927281 3.805261e-01 1.000000e+00
65 2019_6_4 high - 2019_7 high 1.803918549 7.124408e-02 1.000000e+00
66 2019_7 low - 2019_7 high -1.074579069 2.825632e-01 1.000000e+00
67 2019_5 low - 2020_12_12 low 7.541974490 4.629083e-14 7.082497e-12
68 2019_5 high - 2020_12_12 low 7.553951409 4.222478e-14 6.460391e-12
69 2019_6_11 low - 2020_12_12 low 6.739520948 1.589097e-11 2.431318e-09
70 2019_6_11 high - 2020_12_12 low 6.853836273 7.189536e-12 1.099999e-09
71 2019_6_17 low - 2020_12_12 low 5.865205894 4.485757e-09 6.863208e-07
72 2019_6_17 high - 2020_12_12 low 6.861685517 6.805275e-12 1.041207e-09
73 2019_6_28 low - 2020_12_12 low 3.366820685 7.604011e-04 1.163414e-01
74 2019_6_28 high - 2020_12_12 low 5.446013744 5.151116e-08 7.881207e-06
75 2019_6_4 low - 2020_12_12 low 6.011324300 1.840139e-09 2.815412e-07
76 2019_6_4 high - 2020_12_12 low 7.386274549 1.509998e-13 2.310298e-11
77 2019_7 low - 2020_12_12 low 3.690551427 2.237684e-04 3.423657e-02
78 2019_7 high - 2020_12_12 low 3.577981052 3.462585e-04 5.297756e-02
79 2019_5 low - 2020_12_12 high 7.032307019 2.031462e-12 3.108136e-10
80 2019_5 high - 2020_12_12 high 7.044537445 1.860786e-12 2.847003e-10
81 2019_6_11 low - 2020_12_12 high 6.212868450 5.202600e-10 7.959979e-08
82 2019_6_11 high - 2020_12_12 high 6.372210932 1.863224e-10 2.850732e-08
83 2019_6_17 low - 2020_12_12 high 5.320047323 1.037403e-07 1.587226e-05
84 2019_6_17 high - 2020_12_12 high 6.337618799 2.333433e-10 3.570152e-08
85 2019_6_28 low - 2020_12_12 high 2.768780376 5.626655e-03 8.608782e-01
86 2019_6_28 high - 2020_12_12 high 4.891982399 9.982537e-07 1.527328e-04
87 2019_6_4 low - 2020_12_12 high 5.469258525 4.519222e-08 6.914409e-06
88 2019_6_4 high - 2020_12_12 high 6.873311475 6.272839e-12 9.597444e-10
89 2019_7 low - 2020_12_12 high 3.019638233 2.530768e-03 3.872075e-01
90 2019_7 high - 2020_12_12 high 3.117257313 1.825422e-03 2.792895e-01
91 2020_12_12 low - 2020_12_12 high -0.934132309 3.502356e-01 1.000000e+00
92 2019_5 low - 2021_2_27 low 3.954996266 7.653585e-05 1.170998e-02
93 2019_5 high - 2021_2_27 low 3.966973185 7.279118e-05 1.113705e-02
94 2019_6_11 low - 2021_2_27 low 3.152542724 1.618551e-03 2.476384e-01
95 2019_6_11 high - 2021_2_27 low 3.638392028 2.743456e-04 4.197488e-02
96 2019_6_17 low - 2021_2_27 low 2.278227670 2.271302e-02 1.000000e+00
97 2019_6_17 high - 2021_2_27 low 3.274707293 1.057715e-03 1.618304e-01
98 2019_6_28 low - 2021_2_27 low -0.220157539 8.257485e-01 1.000000e+00
99 2019_6_28 high - 2021_2_27 low 1.859035521 6.302210e-02 1.000000e+00
100 2019_6_4 low - 2021_2_27 low 2.424346076 1.533598e-02 1.000000e+00
101 2019_6_4 high - 2021_2_27 low 3.799296325 1.451075e-04 2.220145e-02
102 2019_7 low - 2021_2_27 low -0.436078643 6.627797e-01 1.000000e+00
103 2019_7 high - 2021_2_27 low 0.853475510 3.933957e-01 1.000000e+00
104 2020_12_12 low - 2021_2_27 low -4.911672216 9.030292e-07 1.381635e-04
105 2020_12_12 high - 2021_2_27 low -4.178098218 2.939567e-05 4.497538e-03
106 2019_5 low - 2021_2_27 high 4.090983550 4.295476e-05 6.572078e-03
107 2019_5 high - 2021_2_27 high 4.103213976 4.074501e-05 6.233986e-03
108 2019_6_11 low - 2021_2_27 high 3.271544981 1.069616e-03 1.636512e-01
109 2019_6_11 high - 2021_2_27 high 3.746554552 1.792800e-04 2.742984e-02
110 2019_6_17 low - 2021_2_27 high 2.378723854 1.737269e-02 1.000000e+00
111 2019_6_17 high - 2021_2_27 high 3.396295331 6.830462e-04 1.045061e-01
112 2019_6_28 low - 2021_2_27 high -0.172543092 8.630106e-01 1.000000e+00
113 2019_6_28 high - 2021_2_27 high 1.950658930 5.109763e-02 1.000000e+00
114 2019_6_4 low - 2021_2_27 high 2.527935056 1.147356e-02 1.000000e+00
115 2019_6_4 high - 2021_2_27 high 3.931988007 8.424627e-05 1.288968e-02
116 2019_7 low - 2021_2_27 high -0.387863441 6.981171e-01 1.000000e+00
117 2019_7 high - 2021_2_27 high 0.903109443 3.664678e-01 1.000000e+00
118 2020_12_12 low - 2021_2_27 high -5.039272329 4.673052e-07 7.149769e-05
119 2020_12_12 high - 2021_2_27 high -4.287678913 1.805498e-05 2.762412e-03
120 2021_2_27 low - 2021_2_27 high 0.072958197 9.418394e-01 1.000000e+00
121 2019_5 low - 2021_3_19 low 1.928066124 5.384690e-02 1.000000e+00
122 2019_5 high - 2021_3_19 low 1.940043042 5.237446e-02 1.000000e+00
123 2019_6_11 low - 2021_3_19 low 1.125612581 2.603295e-01 1.000000e+00
124 2019_6_11 high - 2021_3_19 low 1.821408356 6.854481e-02 1.000000e+00
125 2019_6_17 low - 2021_3_19 low 0.251297527 8.015841e-01 1.000000e+00
126 2019_6_17 high - 2021_3_19 low 1.247777150 2.121127e-01 1.000000e+00
127 2019_6_28 low - 2021_3_19 low -2.247087682 2.463442e-02 1.000000e+00
128 2019_6_28 high - 2021_3_19 low -0.167894622 8.666662e-01 1.000000e+00
129 2019_6_4 low - 2021_3_19 low 0.397415934 6.910608e-01 1.000000e+00
130 2019_6_4 high - 2021_3_19 low 1.772366183 7.633379e-02 1.000000e+00
131 2019_7 low - 2021_3_19 low -2.767955324 5.640919e-03 8.630606e-01
132 2019_7 high - 2021_3_19 low -0.686088452 4.926573e-01 1.000000e+00
133 2020_12_12 low - 2021_3_19 low -7.687160620 1.504362e-14 2.301674e-12
134 2020_12_12 high - 2021_3_19 low -7.066918139 1.584123e-12 2.423709e-10
135 2021_2_27 low - 2021_3_19 low -2.775488404 5.511886e-03 8.433186e-01
136 2021_2_27 high - 2021_3_19 low -2.961778118 3.058681e-03 4.679782e-01
137 2019_5 low - 2021_3_19 high 2.000145117 4.548460e-02 1.000000e+00
138 2019_5 high - 2021_3_19 high 2.012375544 4.418036e-02 1.000000e+00
139 2019_6_11 low - 2021_3_19 high 1.180706548 2.377193e-01 1.000000e+00
140 2019_6_11 high - 2021_3_19 high 1.880107924 6.009337e-02 1.000000e+00
141 2019_6_17 low - 2021_3_19 high 0.287885421 7.734344e-01 1.000000e+00
142 2019_6_17 high - 2021_3_19 high 1.305456898 1.917373e-01 1.000000e+00
143 2019_6_28 low - 2021_3_19 high -2.263381525 2.361218e-02 1.000000e+00
144 2019_6_28 high - 2021_3_19 high -0.140179503 8.885182e-01 1.000000e+00
145 2019_6_4 low - 2021_3_19 high 0.437096623 6.620413e-01 1.000000e+00
146 2019_6_4 high - 2021_3_19 high 1.841149574 6.559964e-02 1.000000e+00
147 2019_7 low - 2021_3_19 high -2.810084437 4.952850e-03 7.577861e-01
148 2019_7 high - 2021_3_19 high -0.670816550 5.023374e-01 1.000000e+00
149 2020_12_12 low - 2021_3_19 high -7.957409222 1.756789e-15 2.687888e-13
150 2020_12_12 high - 2021_3_19 high -7.335573494 2.207740e-13 3.377843e-11
151 2021_2_27 low - 2021_3_19 high -2.845178696 4.438651e-03 6.791137e-01
152 2021_2_27 high - 2021_3_19 high -3.047894580 2.304508e-03 3.525897e-01
153 2021_3_19 low - 2021_3_19 high 0.043641225 9.651904e-01 1.000000e+00

## Sheet: Nutrient Data
noID	collar	burn	Year	irr	texture	pH	Ece	P	K	N	OrgMatt
1	C5	C	2021	D	L	6.2	1.49	14.6	285	8.11	7.4
2	C5	C	2021	W	L	6.5	0.94	10.5	165	16.2	8.4
3	C2	C	2021	D	L	6.2	1.49	11.4	509	6.15	6.5
4	C2	C	2021	W	L	6.3	0.55	7.12	287	9.13	6.9
5	C1	C	2021	D	L	6.2	1.36	11.9	431	4.68	8.5
6	C1	C	2021	W	L	6.4	0.61	8.8	319	10.8	8.7
7	C7	C	2021	D	L	5.8	1.32	10.7	492	11.3	8
8	C7	C	2021	W	L	6	0.61	6.6	337	24.7	7.9
9	C4	C	2021	D	L	6.2	1.1	6.86	332	2.71	6.4
10	C4	C	2021	W	L	6.2	0.61	5.31	219	13.8	6.2
11	C6	C	2021	D	L	6	0.84	6.73	237	4.12	9.2
12	C6	C	2021	W	L	6.1	0.42	4.01	101	10.8	7.3
13	H10	H	2021	D	L	6	0.9	12.7	1061	6.43	6.4
14	H10	H	2021	W	L	6.2	0.53	11.5	1087	9.57	8.1
15	H2	H	2021	D	L	6.3	1.19	19.3	685	11.8	9.6
16	H2	H	2021	W	L	6.3	0.67	7.38	541	16	5.1
17	H4	H	2021	D	L	6.7	1.19	20.5	559	12.9	9.7
18	H4	H	2021	W	L	6.4	0.59	9.97	326	16	11.9
19	H7	H	2021	D	L	6	0.92	12.3	345	13.3	7.8
20	H7	H	2021	W	L	6.2	0.58	10.4	296	22.9	8.3
21	H3	H	2021	D	L	6.5	0.94	17.5	625	21.9	10.4
22	H3	H	2021	W	L	6.3	0.76	9.84	502	30	9.5
23	H8	H	2021	D	L	6.1	0.66	10.1	566	2.84	7
24	H8	H	2021	W	L	6.3	0.42	9.84	731	8.54	7.2
25	DRESCHER cs low 1	C	2019	D	L	7	0.97	36	481	18.7	8.52
26	DRESCHER cs low 2	C	2019	D	L	6.9	0.58	13.7	276	4.3	13.43
27	DRESCHER cs low 3	C	2019	D	L	6.5	0.7	12.5	169	19.9	17.62
28	DRESCHER cs low 4	C	2019	D	L	6.1	0.75	11.1	399	20.1	16.59
29	DRESCHER cs low 5	C	2019	D	L	6.3	0.33	5.6	260	5.27	3.61
30	DRESCHER cs low 6	C	2019	D	L	6.2	0.43	11.7	302	7.58	4.13
31	DRESCHER cs high 1	H	2019	D	L	6.5	1.47	20	628	65.1	16.52
32	DRESCHER cs high 2	H	2019	D	L	6.8	1.49	43	593	21.2	15.52
33	DRESCHER cs high 3	H	2019	D	L	6.6	1.5	21.4	207	22.7	30.48
34	DRESCHER cs high 4	H	2019	D	L	6.5	1.3	25	345	41.1	35.56
35	DRESCHER cs high 5	H	2019	D	L	6.9	2.27	38.6	765	132	20.94
36	DRESCHER cs high 6	H	2019	D	L	7.1	1.82	20.9	534	74.6
37	DRESCHER ha low 1	C	2019	D	CL	6.6	0.46	5.9	339	2.88	10.26
38	DRESCHER ha low 2	C	2019	D	CL	6.4	0.7	11.7	285	12.5	12.22
39	DRESCHER ha low 3	C	2019	D	CL	6.4	0.41	9.1	330	3.74	10.3
40	DRESCHER ha low 4	C	2019	D	CL	6.6	0.42	7.8	350	8.18	28.9
41	DRESCHER ha low 5	C	2019	D	CL	6.3	0.41	6.2	375	2.3
42	DRESCHER ha low 6	C	2019	D	CL	6.5	0.6	11.5	362	2.83	7.65
43	DRESCHER ha high 1	H	2019	D	L	6.7	0.75	13.3	875	14.8	65.4
44	DRESCHER ha high 2	H	2019	D	L	6.6	1.02	12.7	899	34	58.64
45	DRESCHER ha high 3	H	2019	D	L	7.6	2.43	60.8	899	115	20.69
46	DRESCHER ha high 4	H	2019	D	L	7.1	1.62	21.3	592	50.2
47	DRESCHER ha high 5	H	2019	D	L	7	1.93	23	873	53.3	14.75
48	DRESCHER ha high 6	H	2019	D	L	6.7	0.98	19.3	325	25.9	15.26
Nitrogen	Kruskal-Wallis chi-squared = 22.93, df = 3, p-value = 4.176e-05
Comparison Z P.unadj P.adj
C 2019 - C 2021 0.4745790 6.350871e-01 1.0000000000					Legend
C 2019 - H 2019 -4.1267912 3.678601e-05 0.0002207161					C = low
C 2021 - H 2019 -3.8440899 1.210007e-04 0.0007260039					H = high
C 2019 - H 2021 -0.7593264 4.476573e-01 1.0000000000
C 2021 - H 2021 -1.0685934 2.852529e-01 1.0000000000
H 2019 - H 2021 2.6101845 9.049341e-03 0.0542960431
Potassium	Kruskal-Wallis chi-squared = 14.293, df = 3, p-value =
	0.002532
Comparison Z P.unadj P.adj
1 C 2019 - C 2021 -0.5142265 0.607093622 1.00000000
2 C 2019 - H 2019 -3.1392923 0.001693564 0.01016138
3 C 2021 - H 2019 -2.0489949 0.040462610 0.24277566
4 C 2019 - H 2021 -2.8559350 0.004291029 0.02574618
5 C 2021 - H 2021 -2.0279790 0.042562386 0.25537432
6 H 2019 - H 2021 -0.2927136 0.769741102 1.00000000
Phosphorus	Kruskal-Wallis chi-squared = 19.448, df = 3, p-value =
	0.0002208
Comparison. Z P.unadj P.adj
1 C 2019 - C 2021 0.1107565 9.118095e-01 1.0000000000
2 C 2019 - H 2019 -3.9725613 7.110393e-05 0.0004266236
3 C 2021 - H 2019 -3.3543392 7.955478e-04 0.0047732865
4 C 2019 - H 2021 -1.5031237 1.328071e-01 0.7968428905
5 C 2021 - H 2021 -1.3976612 1.622148e-01 0.9732889188
6 H 2019 - H 2021 1.7404590 8.177845e-02 0.4906706984
Organic Matter	Kruskal-Wallis chi-squared = 18.341, df = 3, p-value =
	0.000374
Comparison Z P.unadj P.adj
1 C 2019 - C 2021 1.5608286 0.1185641951 0.7113851707
2 C 2019 - H 2019 -2.6490036 0.0080729472 0.0484376830
3 C 2021 - H 2019 -3.7753522 0.0001597817 0.0009586904
4 C 2019 - H 2021 1.0173947 0.3089656966 1.0000000000
5 C 2021 - H 2021 -0.4777051 0.6328601395 1.0000000000
6 H 2019 - H 2021 3.2412617 0.0011900188 0.0071401126
	Df Sum Sq Mean Sq F value Pr(>F)
pH	dry$high_year 3 2.691 0.8969 11.67 2.51e-05 ***
	Residuals 32 2.459 0.0768
comparison. diff lwr upr p adj
C 2021-C 2019 -0.3833333 -0.75887314 -0.007793526 0.0440160
H 2019-C 2019 0.3583333 0.05170636 0.664960302 0.0169266
H 2021-C 2019 -0.2166667 -0.59220647 0.158873140 0.4133254
H 2019-C 2021 0.7416667 0.36612686 1.117206474 0.0000409
H 2021-C 2021 0.1666667 -0.26696935 0.600302684 0.7267310
H 2021-H 2019 -0.5750000 -0.95053981 -0.199460193 0.0012578

## Sheet: Alpha diversity
Sample ID	Shannon	Chao1
LS01	4.70748	512.235
LS02	6.00589	762.429
LS03	5.55609	614.885
LS04	4.82638	467.091
LS08	5.08937	342
LS09	5.33199	590.364
LS10	5.31585	371
LS11	5.54296	730.382
LS14	5.89229	804.488
LS15	5.21665	622.279
LS16	5.7903	897.017
LS17	5.22984	608.561
LS18	4.57437	492.538
LS19	5.24994	629.591
LS20	5.12493	315
LS21	5.94927	853.622
LS22	5.74693	859.531
LS23	6.1671	932.469
LS24	6.28191	1148.51
LS25	5.47273	436.143
LS32	5.67881	915.919
LS33	5.92119	989.635
LS34	5.55202	918.488
LS35	5.88339	928.429
LS36	6.05506	1039.25
LS37	6.35971	1081.2
LS38	6.01944	981.057
LS39	6.26363	1089.45
LS40	6.11932	1026.34
LS41	6.13304	875.652
LS42	5.39976	689.444
LS43	5.2794	647.75
LS44	6.1424	887.672
LS45	6.24154	1355.41
LS46	5.95513	932.4
LS47	5.79638	990.947
LS50	6.08849	913.92
LS51	4.76851	423.889
LS56	6.12368	920.784
LS57	6.1796	928.382
LS58	5.60229	1037
	shannon - temp burn year					chao1 - temp burn year
Kruskal-Wallis chi-squared = 19.454, df = 7, p-value = 0.006879						aov + Tukey
						diff lwr upr p adj
Comparison Z P.unadj P.adj						low 2020-low 2019 375.12206 -23.80411 774.048222 0.0776223
1 low 2019 - low 2020 -1.72352492 0.084793644 1.00000000						low 2021-low 2019 170.49907 -228.42709 569.425240 0.8589634
2 low 2019 - low 2021 -1.00175997 0.316459535 1.00000000						low 2023-low 2019 322.13351 -42.03459 686.301614 0.1145059
3 low 2020 - low 2021 0.76554733 0.443945693 1.00000000						high 2019-low 2019 -177.53626 -598.04136 242.968845 0.8662534
4 low 2019 - low 2023 -2.40263357 0.016277489 0.45576968						high 2020-low 2019 53.42424 -367.08086 473.929340 0.9998875
5 low 2020 - low 2023 -0.55277619 0.580416677 1.00000000						high 2021-low 2019 -20.97402 -419.90019 377.952144 0.9999997
6 low 2021 - low 2023 -1.40207470 0.160892942 1.00000000						high 2023-low 2019 286.51227 -97.35462 670.379149 0.2685856
7 low 2019 - high 2019 0.70833760 0.478735631 1.00000000						low 2021-low 2020 -204.62298 -580.73418 171.488215 0.6505346
8 low 2020 - high 2019 2.47017831 0.013504572 0.37812802						low 2023-low 2020 -52.98854 -392.01059 286.033510 0.9995548
9 low 2021 - high 2019 1.74841336 0.080392476 1.00000000						high 2019-low 2020 -552.65831 -951.58448 -153.732145 0.0019479
10 low 2023 - high 2019 3.22055138 0.001279443 0.03582439						high 2020-low 2020 -321.69782 -720.62398 77.228349 0.1894429
11 low 2019 - high 2020 0.14757033 0.882681869 1.00000000						high 2021-low 2020 -396.09608 -772.20728 -19.984881 0.0331875
12 low 2020 - high 2020 1.87907771 0.060233884 1.00000000						high 2023-low 2020 -88.60979 -448.70884 271.489266 0.9922158
13 low 2021 - high 2020 1.15731276 0.247144603 1.00000000						low 2023-low 2021 151.63444 -187.38761 490.656492 0.8291861
14 low 2023 - high 2020 2.57303312 0.010081156 0.28227237						high 2019-low 2021 -348.03533 -746.96150 50.890837 0.1242352
15 high 2019 - high 2020 -0.56076727 0.574956202 1.00000000						high 2020-low 2021 -117.07484 -516.00100 281.851331 0.9784481
16 low 2019 - high 2021 0.39199303 0.695063363 1.00000000						high 2021-low 2021 -191.47310 -567.58429 184.638100 0.7200512
17 low 2020 - high 2021 2.24384563 0.024842335 0.69558539						high 2023-low 2021 116.01319 -244.08586 476.112248 0.9641611
18 low 2021 - high 2021 1.47829830 0.139327953 1.00000000						high 2019-low 2023 -499.66977 -863.83787 -135.501670 0.0021956
19 low 2023 - high 2021 3.04209941 0.002349343 0.06578160						high 2020-low 2023 -268.70928 -632.87738 95.458824 0.2814017
20 high 2019 - high 2021 -0.35466036 0.722844050 1.00000000						high 2021-low 2023 -343.10754 -682.12959 -4.085485 0.0456266
21 high 2020 - high 2021 0.23644024 0.813091073 1.00000000						high 2023-low 2023 -35.62125 -356.78732 285.544828 0.9999550
22 low 2019 - high 2023 -1.08847836 0.276383986 1.00000000						high 2020-high 2019 230.96049 -189.54461 651.465596 0.6399278
23 low 2020 - high 2023 0.74903944 0.453833436 1.00000000						high 2021-high 2019 156.56223 -242.36393 555.488400 0.9038005
24 low 2021 - high 2023 -0.05054867 0.959685163 1.00000000						high 2023-high 2019 464.04852 80.18164 847.915405 0.0092182
25 low 2023 - high 2023 1.42334992 0.154634741 1.00000000						high 2021-high 2020 -74.39826 -473.32443 324.527906 0.9986017
26 high 2019 - high 2023 -1.86442332 0.062262280 1.00000000						high 2023-high 2020 233.08803 -150.77885 616.954911 0.5203788
27 high 2020 - high 2023 -1.25013356 0.211250763 1.00000000						high 2023-high 2021 307.48629 -52.61277 667.585344 0.1403831
28 high 2021 - high 2023 -1.59458089 0.110805989 1.00000000
	shannon - temp burn months					chao1 - temp burn months
Kruskal-Wallis chi-squared = 22.226, df = 11, p-value = 0.02268						aov + Tukey
Comparison Z P.unadj P.adj						diff lwr upr p adj
1 low 2020 - low Feb_2019 1.2571745 0.208690443 1.00000000						low Feb_2019-low 2020 -397.928549 -918.4969 122.63982 0.2704934
2 low 2020 - low Jan_2023 -0.5527762 0.580416677 1.00000000						low Jan_2023-low 2020 -52.988541 -407.6961 301.71901 0.9999915
3 low Feb_2019 - low Jan_2023 -1.7290810 0.083794591 1.00000000						low July_2021-low 2020 -55.453518 -509.8428 398.93580 0.9999990
4 low 2020 - low July_2021 0.1447895 0.884877083 1.00000000						low May_2019-low 2020 -352.315562 -872.8839 168.25280 0.4368331
5 low Feb_2019 - low July_2021 -1.0363879 0.300021212 1.00000000						low Oct_2021-low 2020 -428.377178 -948.9455 92.19119 0.1866041
6 low Jan_2023 - low July_2021 0.6216665 0.534161192 1.00000000						high 2020-low 2020 -321.697817 -739.0811 95.68543 0.2603085
7 low 2020 - low May_2019 1.5066139 0.131909646 1.00000000						high Feb_2019-low 2020 -449.128334 -969.6967 71.44003 0.1419753
8 low Feb_2019 - low May_2019 0.2086960 0.834685588 1.00000000						high Jan_2023-low 2020 -88.609789 -465.3695 288.14993 0.9992920
9 low Jan_2023 - low May_2019 1.9930629 0.046254562 1.00000000						high July_2021-low 2020 -336.552935 -857.1213 184.01543 0.5032151
10 low July_2021 - low May_2019 1.2650029 0.205870295 1.00000000						high May_2019-low 2020 -656.188289 -1176.7567 -135.61992 0.0051654
11 low 2020 - low Oct_2021 1.2571745 0.208690443 1.00000000						high Oct_2021-low 2020 -435.791507 -890.1808 18.59781 0.0692619
12 low Feb_2019 - low Oct_2021 0.0000000 1.000000000 1.00000000						low Jan_2023-low Feb_2019 344.940007 -146.9509 836.83088 0.3860011
13 low Jan_2023 - low Oct_2021 1.7290810 0.083794591 1.00000000						low July_2021-low Feb_2019 342.475031 -225.5116 910.46168 0.6022712
14 low July_2021 - low Oct_2021 1.0363879 0.300021212 1.00000000						low May_2019-low Feb_2019 45.612987 -576.5852 667.81119 1.0000000
15 low May_2019 - low Oct_2021 -0.2086960 0.834685588 1.00000000						low Oct_2021-low Feb_2019 -30.448629 -652.6468 591.74957 1.0000000
16 low 2020 - high 2020 1.8790777 0.060233884 1.00000000						high 2020-low Feb_2019 76.230731 -462.6087 615.07018 0.9999952
17 low Feb_2019 - high 2020 0.2409813 0.809569574 1.00000000						high Feb_2019-low Feb_2019 -51.199786 -673.3980 570.99842 1.0000000
18 low Jan_2023 - high 2020 2.5730331 0.010081156 0.66535630						high Jan_2023-low Feb_2019 309.318759 -198.7039 817.34147 0.5887684
19 low July_2021 - high 2020 1.5119676 0.130542097 1.00000000						high July_2021-low Feb_2019 61.375613 -560.8226 683.57382 0.9999999
20 low May_2019 - high 2020 0.0000000 1.000000000 1.00000000						high May_2019-low Feb_2019 -258.259740 -880.4579 363.93846 0.9367761
21 low Oct_2021 - high 2020 0.2409813 0.809569574 1.00000000						high Oct_2021-low Feb_2019 -37.862958 -605.8496 530.12369 1.0000000
22 low 2020 - high Feb_2019 1.9057169 0.056686939 1.00000000						low July_2021-low Jan_2023 -2.464976 -423.6952 418.76520 1.0000000
23 low Feb_2019 - high Feb_2019 0.5426095 0.587398685 1.00000000						low May_2019-low Jan_2023 -299.327020 -791.2179 192.56385 0.5895571
24 low Jan_2023 - high Feb_2019 2.4154338 0.015716478 1.00000000						low Oct_2021-low Jan_2023 -375.388637 -867.2795 116.50223 0.2725457
25 low July_2021 - high Feb_2019 1.6307868 0.102935304 1.00000000						high 2020-low Jan_2023 -268.709276 -649.7263 112.30775 0.3780007
26 low May_2019 - high Feb_2019 0.3339135 0.738444796 1.00000000						high Feb_2019-low Jan_2023 -396.139793 -888.0307 95.75108 0.2094248
27 low Oct_2021 - high Feb_2019 0.5426095 0.587398685 1.00000000						high Jan_2023-low Jan_2023 -35.621248 -371.6467 300.40419 0.9999998
28 high 2020 - high Feb_2019 0.3855702 0.699815041 1.00000000						high July_2021-low Jan_2023 -283.564394 -775.4553 208.32648 0.6623181
29 low 2020 - high Jan_2023 0.7490394 0.453833436 1.00000000						high May_2019-low Jan_2023 -603.199748 -1095.0906 -111.30888 0.0070598
30 low Feb_2019 - high Jan_2023 -0.7327180 0.463730419 1.00000000						high Oct_2021-low Jan_2023 -382.802966 -804.0331 38.42721 0.1017076
31 low Jan_2023 - high Jan_2023 1.4233499 0.154634741 1.00000000						low May_2019-low July_2021 -296.862044 -864.8487 271.12461 0.7765692
32 low July_2021 - high Jan_2023 0.4919011 0.622789251 1.00000000						low Oct_2021-low July_2021 -372.923660 -940.9103 195.06299 0.4808140
33 low May_2019 - high Jan_2023 -0.9883174 0.322997248 1.00000000						high 2020-low July_2021 -266.244300 -741.4560 208.96743 0.6981926
34 low Oct_2021 - high Jan_2023 -0.7327180 0.463730419 1.00000000						high Feb_2019-low July_2021 -393.674816 -961.6615 174.31184 0.4026035
35 high 2020 - high Jan_2023 -1.2501336 0.211250763 1.00000000						high Jan_2023-low July_2021 -33.156272 -473.1168 406.80430 1.0000000
36 high Feb_2019 - high Jan_2023 -1.3972763 0.162330511 1.00000000						high July_2021-low July_2021 -281.099418 -849.0861 286.88723 0.8281976
37 low 2020 - high July_2021 0.8580715 0.390852980 1.00000000						high May_2019-low July_2021 -600.734771 -1168.7214 -32.74812 0.0310512
38 low Feb_2019 - high July_2021 -0.3339135 0.738444796 1.00000000						high Oct_2021-low July_2021 -380.337989 -888.3607 127.68472 0.2969493
39 low Jan_2023 - high July_2021 1.3067101 0.191311187 1.00000000						low Oct_2021-low May_2019 -76.061616 -698.2598 546.13659 0.9999989
40 low July_2021 - high July_2021 0.6706039 0.502472874 1.00000000						high 2020-low May_2019 30.617744 -508.2217 569.45719 1.0000000
41 low May_2019 - high July_2021 -0.5426095 0.587398685 1.00000000						high Feb_2019-low May_2019 -96.812773 -719.0110 525.38543 0.9999872
42 low Oct_2021 - high July_2021 -0.3339135 0.738444796 1.00000000						high Jan_2023-low May_2019 263.705772 -244.3169 771.72848 0.7835554
43 high 2020 - high July_2021 -0.6265515 0.530953268 1.00000000						high July_2021-low May_2019 15.762626 -606.4356 637.96083 1.0000000
44 high Feb_2019 - high July_2021 -0.8765231 0.380745743 1.00000000						high May_2019-low May_2019 -303.872727 -926.0709 318.32548 0.8393869
45 high Jan_2023 - high July_2021 0.3237591 0.746120398 1.00000000						high Oct_2021-low May_2019 -83.475945 -651.4626 484.51071 0.9999928
46 low 2020 - high May_2019 2.0553806 0.039842259 1.00000000						high 2020-low Oct_2021 106.679360 -432.1601 645.51881 0.9998602
47 low Feb_2019 - high May_2019 0.6678271 0.504243968 1.00000000						high Feb_2019-low Oct_2021 -20.751156 -642.9494 601.44705 1.0000000
48 low Jan_2023 - high May_2019 2.5738229 0.010058174 0.66383945						high Jan_2023-low Oct_2021 339.767388 -168.2553 847.79009 0.4540194
49 low July_2021 - high May_2019 1.7679558 0.077068288 1.00000000						high July_2021-low Oct_2021 91.824242 -530.3740 714.02245 0.9999925
50 low May_2019 - high May_2019 0.4591311 0.646140004 1.00000000						high May_2019-low Oct_2021 -227.811111 -850.0093 394.38709 0.9728037
51 low Oct_2021 - high May_2019 0.6678271 0.504243968 1.00000000						high Oct_2021-low Oct_2021 -7.414329 -575.4010 560.57232 1.0000000
52 high 2020 - high May_2019 0.5301590 0.596001721 1.00000000						high Feb_2019-high 2020 -127.430517 -666.2700 411.40893 0.9992553
53 high Feb_2019 - high May_2019 0.1252176 0.900351299 1.00000000						high Jan_2023-high 2020 233.088028 -168.5392 634.71524 0.6536068
54 high Jan_2023 - high May_2019 1.5506359 0.120988975 1.00000000						high July_2021-high 2020 -14.855118 -553.6946 523.98433 1.0000000
55 high July_2021 - high May_2019 1.0017406 0.316468871 1.00000000						high May_2019-high 2020 -334.490472 -873.3299 204.34898 0.5615712
56 low 2020 - high Oct_2021 2.5833493 0.009784622 0.64578502						high Oct_2021-high 2020 -114.093689 -589.3054 361.11804 0.9991454
57 low Feb_2019 - high Oct_2021 0.9144599 0.360475232 1.00000000						high Jan_2023-high Feb_2019 360.518545 -147.5042 868.54125 0.3692612
58 low Jan_2023 - high Oct_2021 3.2521891 0.001145198 0.07558306						high July_2021-high Feb_2019 112.575399 -509.6228 734.77360 0.9999420
59 low July_2021 - high Oct_2021 2.1811142 0.029174973 1.00000000						high May_2019-high Feb_2019 -207.059955 -829.2582 415.13825 0.9865837
60 low May_2019 - high Oct_2021 0.6858449 0.492810897 1.00000000						high Oct_2021-high Feb_2019 13.336827 -554.6498 581.32348 1.0000000
61 low Oct_2021 - high Oct_2021 0.9144599 0.360475232 1.00000000						high July_2021-high Jan_2023 -247.943146 -755.9659 260.07956 0.8399440
62 high 2020 - high Oct_2021 0.8197415 0.412363493 1.00000000						high May_2019-high Jan_2023 -567.578500 -1075.6012 -59.55579 0.0186412
63 high Feb_2019 - high Oct_2021 0.3200610 0.748922112 1.00000000						high Oct_2021-high Jan_2023 -347.181718 -787.1423 92.77885 0.2322957
64 high Jan_2023 - high Oct_2021 2.0266326 0.042700001 1.00000000						high May_2019-high July_2021 -319.635354 -941.8336 302.56285 0.7938612
65 high July_2021 - high Oct_2021 1.2802439 0.200459378 1.00000000						high Oct_2021-high July_2021 -99.238571 -667.2252 468.74808 0.9999589
66 high May_2019 - high Oct_2021 0.1828920 0.854882774 1.00000000						high Oct_2021-high May_2019 220.396782 -347.5899 788.38343 0.9593016

## Sheet: Beta diversity p values
	Weighted	Unweighted
low - years	0.027	0.041	Permanova analysis
low - month/year	0.149	0.122
high - years	0.099	0.002
high - month/year	0.004	0.001
2019	0.781	0.218
2020	0.042	0.078
2021	0.109	0.083
2023	0.015	0.001
