# Supplementary material for: Effects of low wildfire burn severity due to pre-fire shrub thinning on the chaparral soil bacteriome in the Santa Monica Mountains of Southern California
Source: Microbiol Spectr. 2025 Jun 30;13(8):e00185-25. doi: 10.1128/spectrum.00185-25 (PMC12323652; doi:10.1128/spectrum.00185-25)
Supplement: File S3 — Maaslin2 results for ASVs. [file spectrum.00185-25-s0003.xlsx]

## Sheet: 2020
metadata	feature	value	coef	stderr	N	N.not.0	pval	qval
Temperature	1524	High	0.00132163	0.000140879	9	4	3.25419e-05	0.0526909
Temperature	3352	High	0.00192734	0.000206648	9	6	3.38087e-05	0.0526909
Temperature	1473	High	0.00183475	0.000235424	9	4	0.000107682	0.111882
feature = ASV number

## Sheet: 2023 + jan 2023
metadata	feature	value	coef	stderr	N	N.not.0	pval	qval
Temperature	5350	High	-0.00238904	0.000262737	14	9	9.90503e-07	0.00437109
Temperature	1298	High	-0.00200186	0.000268609	14	9	7.70738e-06	0.0113376
Temperature	7592	High	-0.00123319	0.000164097	14	12	7.09004e-06	0.0113376
Temperature	6949	High	-0.00309183	0.000428141	14	10	1.05505e-05	0.0116399
Temperature	4672	High	-0.0078918	0.00117176	14	12	2.08829e-05	0.0184312
Temperature	401	High	-0.00310887	0.000573873	14	10	0.000155653	0.100265
Temperature	718	High	-0.00139189	0.000257564	14	8	0.000159042	0.100265
Temperature	5242	High	-0.00228995	0.000445918	14	8	0.000246894	0.124421
Temperature	7372	High	-0.00522359	0.00102046	14	9	0.000253748	0.124421
Temperature	2471	High	-0.00058123	0.000118119	14	7	0.000353378	0.155946

## Sheet: feb 2019
metadata	feature	value	coef	stderr	N	N.not.0	pval	qval
Temperature	4181	High	0.000922407	4.87661e-06	4	2	2.79494e-05	0.0457252
Temperature	1391	High	-0.000536354	1.02633e-05	4	2	0.000365957	0.205847
Temperature	3876	High	0.000741268	1.44059e-05	4	2	0.000377469	0.205847

## Sheet: may 2019
metadata	feature	value	coef	stderr	N	N.not.0	pval	qval
Temperature	4310	High	-0.000260585	6.08049e-07	4	2	5.44473e-06	0.00203511
Temperature	5797	High	-0.000805224	1.8784e-06	4	2	5.44177e-06	0.00203511
Temperature	5974	High	-0.000189523	4.42249e-07	4	2	5.44512e-06	0.00203511
Temperature	6297	High	-0.00442073	1.02939e-05	4	2	5.42214e-06	0.00203511
Temperature	4916	High	-0.000438189	1.08187e-05	4	2	0.000609013	0.182095

## Sheet: october 2021
metadata	feature	value	coef	stderr	N	N.not.0	pval	qval
Temperature	1127	high	0.00877555	0.00130848	5	3	0.00676456	0.219549
Temperature	2695	high	0.00361441	0.000585948	5	3	0.00857628	0.232987
Temperature	5646	high	0.00209307	0.000323573	5	4	0.00749681	0.219549
Temperature	656	high	0.00173751	4.89756e-05	5	3	4.92481e-05	0.0115381
Temperature	4682	high	0.00163314	0.00023429	5	3	0.00605874	0.215679
Temperature	4940	high	0.00157806	8.04955e-05	5	3	0.000289978	0.0365818
Temperature	3055	high	0.00154707	0.000112015	5	3	0.000821554	0.0851733
Temperature	556	high	0.00139937	0.000228699	5	3	0.00877407	0.232987
Temperature	3475	high	0.00135426	0.000109138	5	3	0.00112779	0.0973464
Temperature	6128	high	0.00130197	0.000117384	5	3	0.00157011	0.117045
Temperature	7412	high	0.00101971	0.000163203	5	3	0.00827105	0.229907
Temperature	3699	high	0.00100357	0.000117326	5	3	0.00335775	0.169795
Temperature	5520	high	0.000738841	8.1321e-05	5	3	0.0028171	0.159312
Temperature	4890	high	0.000684518	0.000105789	5	3	0.00749034	0.219549
Temperature	6791	high	0.000678444	6.26144e-05	5	3	0.00168186	0.119924
Temperature	6040	high	0.000534467	8.26032e-05	5	3	0.00749135	0.219549
Temperature	3280	high	0.000505224	5.21856e-05	5	3	0.00234012	0.143693
Temperature	5883	high	0.000404892	6.21828e-05	5	3	0.00735804	0.219549
Temperature	805	high	0.000343811	3.49966e-05	5	3	0.00224194	0.143693
Temperature	7491	high	0.000318868	4.1893e-05	5	3	0.00470664	0.199241
Temperature	311	high	0.000293055	3.89314e-05	5	3	0.00485953	0.199241
Temperature	7502	high	0.000216246	3.44831e-05	5	3	0.00818563	0.229907
Temperature	6248	high	-0.000201603	6.10919e-07	5	2	6.13645e-08	9.94595e-05
Temperature	6537	high	-0.000291372	3.42684e-05	5	2	0.0034166	0.169795
Temperature	1829	high	-0.000380862	1.78453e-05	5	2	0.000225069	0.0307595
Temperature	3394	high	-0.000414587	4.29829e-05	5	2	0.00236567	0.143693
Temperature	4277	high	-0.000492367	6.52657e-05	5	2	0.00482891	0.199241
Temperature	881	high	-0.000503793	2.35074e-05	5	2	0.000222296	0.0307595
Temperature	2341	high	-0.000638132	2.30971e-05	5	2	0.00010408	0.0209967
Temperature	5110	high	-0.000694147	1.45831e-05	5	2	2.04161e-05	0.00669647
Temperature	88	high	-0.000907296	7.78195e-05	5	2	0.00135552	0.105859
Temperature	2526	high	-0.000950769	0.000155596	5	2	0.00880803	0.232987
Temperature	1709	high	-0.000963558	0.000136371	5	2	0.00582829	0.215679
Temperature	1532	high	-0.00128601	0.000181206	5	3	0.00575507	0.215679
Temperature	6228	high	-0.00135326	0.000204339	5	2	0.00701187	0.219549
Temperature	3782	high	-0.00135545	0.000195868	5	2	0.00618569	0.215679
Temperature	1658	high	-0.00139839	0.000137496	5	2	0.00202556	0.138413
Temperature	5523	high	-0.00143292	3.76869e-05	5	2	4.00219e-05	0.0109393
Temperature	6029	high	-0.00155703	0.000246454	5	2	0.00801565	0.229907
Temperature	2578	high	-0.00156792	0.000188134	5	2	0.00362108	0.170705
Temperature	1792	high	-0.00156817	0.000238149	5	2	0.00712696	0.219549
Temperature	6244	high	-0.00157906	0.00017983	5	2	0.00311134	0.169795
Temperature	1417	high	-0.00157931	0.000229845	5	2	0.00631257	0.215679
Temperature	6714	high	-0.00181427	0.000255504	5	2	0.00574628	0.215679
Temperature	4474	high	-0.00183381	0.00026112	5	2	0.00593064	0.215679
Temperature	5688	high	-0.00184664	3.05915e-05	5	2	1.00161e-05	0.00547544
Temperature	3378	high	-0.0019259	0.000222482	5	2	0.0032432	0.169795
Temperature	2095	high	-0.00197071	0.000239273	5	2	0.00374719	0.170705
Temperature	1034	high	-0.00222706	9.83744e-05	5	2	0.000188745	0.0307595
Temperature	7572	high	-0.00227212	0.000165145	5	2	0.000830959	0.0851733
Temperature	2471	high	-0.00236169	0.000198719	5	2	0.00128102	0.105044
Temperature	1529	high	-0.00242924	0.000298852	5	2	0.00389279	0.172545
Temperature	802	high	-0.00243881	9.27484e-06	5	2	1.21292e-07	9.94595e-05
Temperature	3269	high	-0.00274941	0.000391321	5	2	0.00592316	0.215679
Temperature	3839	high	-0.00294986	0.000356579	5	4	0.00369952	0.170705
Temperature	3	high	-0.00309649	0.000248643	5	2	0.00111584	0.0973464
Temperature	588	high	-0.00314319	0.000117705	5	2	0.000115226	0.0209967
Temperature	1116	high	-0.00318545	0.000484408	5	5	0.00715434	0.219549
Temperature	2632	high	-0.00341191	0.000268254	5	2	0.00104842	0.0973464
Temperature	1861	high	-0.0037346	7.78385e-05	5	2	1.99362e-05	0.00669647
Temperature	2900	high	-0.00801661	0.000874301	5	3	0.00274279	0.159312
Temperature	7372	high	-0.0084797	0.000588516	5	2	0.000724642	0.0848867

## Sheet: Low months
metadata	feature	value	coef	stderr	N	N.not.0	pval	qval
month_year2	445	Jan_2023	-0.0334585	0.00917603	22	19	0.00217567	0.234413
month_year2	445	2020	-0.0301679	0.009711	22	19	0.00678589	0.242279
month_year2	2859	July_2021	-0.0252891	0.00827655	22	8	0.00755114	0.242279
month_year2	2859	2020	-0.0252408	0.00758558	22	8	0.00426511	0.242279
month_year2	2859	Jan_2023	-0.0252121	0.0071677	22	8	0.00285621	0.234413
month_year2	5740	2020	-0.0239488	0.00708415	22	1	0.00381295	0.234413
month_year2	5740	Jan_2023	-0.0239488	0.00669389	22	1	0.0025149	0.234413
month_year2	5740	July_2021	-0.0239488	0.00772944	22	1	0.00690317	0.242279
month_year2	5740	May_2019	-0.0239488	0.00846718	22	1	0.0121093	0.242279
month_year2	5740	Oct_2021	-0.0239488	0.00846718	22	1	0.0121093	0.242279
month_year2	757	May_2019	-0.0185621	0.00645323	22	11	0.0109649	0.242279
month_year2	757	2020	-0.0184806	0.00539916	22	11	0.0034877	0.234413
month_year2	757	July_2021	-0.0183393	0.00589097	22	11	0.00669343	0.242279
month_year2	757	Jan_2023	-0.0177344	0.00510173	22	11	0.00311662	0.234413
month_year2	2302	Jan_2023	-0.0167994	0.00454233	22	15	0.00194889	0.234413
month_year2	2302	2020	-0.0166712	0.00480715	22	15	0.00317077	0.234413
month_year2	2302	July_2021	-0.0160288	0.00524503	22	15	0.00754362	0.242279
month_year2	7150	2020	-0.0133703	0.003955	22	1	0.00381295	0.234413
month_year2	7150	Jan_2023	-0.0133703	0.00373712	22	1	0.0025149	0.234413
month_year2	7150	July_2021	-0.0133703	0.00431526	22	1	0.00690317	0.242279
month_year2	7150	May_2019	-0.0133703	0.00472713	22	1	0.0121093	0.242279
month_year2	7150	Oct_2021	-0.0133703	0.00472713	22	1	0.0121093	0.242279
month_year2	5247	2020	-0.011842	0.00351064	22	6	0.00387339	0.236649
month_year2	5247	May_2019	-0.011842	0.00419602	22	6	0.0122664	0.244053
month_year2	5247	Jan_2023	-0.0116778	0.00331724	22	6	0.002839	0.234413
month_year2	5247	July_2021	-0.0115899	0.00383042	22	6	0.00803592	0.242279
month_year2	4335	Jan_2023	-0.00789283	0.00220796	22	2	0.00253089	0.234413
month_year2	4335	2020	-0.00789283	0.00233669	22	2	0.00383582	0.235214
month_year2	4335	July_2021	-0.00789283	0.00254954	22	2	0.00694083	0.242279
month_year2	4335	May_2019	-0.00789283	0.00279288	22	2	0.0121688	0.242638
month_year2	5872	Jan_2023	-0.00716262	0.00173803	22	12	0.000800346	0.234413
month_year2	5872	July_2021	-0.00714636	0.00200691	22	12	0.0026059	0.234413
month_year2	5872	May_2019	-0.0069369	0.00219846	22	12	0.00612604	0.242279
month_year2	5872	2020	-0.00687626	0.00183936	22	12	0.00179112	0.234413
month_year2	5872	Oct_2021	-0.00681391	0.00219846	22	12	0.00688847	0.242279
month_year2	5658	2020	-0.00680627	0.00201332	22	1	0.00381295	0.234413
month_year2	5658	Jan_2023	-0.00680627	0.00190241	22	1	0.0025149	0.234413
month_year2	5658	July_2021	-0.00680627	0.00219672	22	1	0.00690317	0.242279
month_year2	5658	May_2019	-0.00680627	0.00240638	22	1	0.0121093	0.242279
month_year2	5658	Oct_2021	-0.00680627	0.00240638	22	1	0.0121093	0.242279
month_year2	2350	2020	-0.00663451	0.00203971	22	8	0.00499279	0.242279
month_year2	2090	Jan_2023	-0.00660672	0.00115938	22	3	3.2946798246305e-05	0.0303047
month_year2	2090	2020	-0.00660672	0.00122697	22	3	6.07798101694082e-05	0.0468887
month_year2	2090	July_2021	-0.00660672	0.00133873	22	3	0.000149221	0.111519
month_year2	2090	May_2019	-0.00660672	0.00146651	22	3	0.000359755	0.234413
month_year2	2350	Jan_2023	-0.00647297	0.00192734	22	8	0.00399506	0.241267
month_year2	2090	Oct_2021	-0.00640595	0.00146651	22	3	0.000477823	0.234413
month_year2	5591	2020	-0.00591551	0.00174983	22	1	0.00381295	0.234413
month_year2	5591	Jan_2023	-0.00591551	0.00165344	22	1	0.0025149	0.234413
month_year2	5591	July_2021	-0.00591551	0.00190922	22	1	0.00690317	0.242279
month_year2	5591	Oct_2021	-0.00591551	0.00209145	22	1	0.0121093	0.242279
month_year2	5591	May_2019	-0.00591551	0.00209145	22	1	0.0121093	0.242279
month_year2	3839	2020	-0.00563361	0.00159106	22	15	0.00271884	0.234413
month_year2	6405	2020	-0.00464861	0.00137508	22	1	0.00381295	0.234413
month_year2	6405	Jan_2023	-0.00464861	0.00129933	22	1	0.0025149	0.234413
month_year2	6405	July_2021	-0.00464861	0.00150033	22	1	0.00690317	0.242279
month_year2	6405	May_2019	-0.00464861	0.00164353	22	1	0.0121093	0.242279
month_year2	6405	Oct_2021	-0.00464861	0.00164353	22	1	0.0121093	0.242279
month_year2	2168	2020	-0.00449963	0.00135497	22	2	0.00432526	0.242279
month_year2	2168	July_2021	-0.00449963	0.0014784	22	2	0.00774181	0.242279
month_year2	3839	Jan_2023	-0.00436926	0.00150341	22	15	0.0103067	0.242279
month_year2	2168	Jan_2023	-0.00433754	0.00128033	22	2	0.00375532	0.234413
month_year2	2984	May_2019	-0.00427481	0.000740408	22	6	2.85120137570921e-05	0.0272746
month_year2	2984	Oct_2021	-0.00427481	0.000740408	22	6	2.85120137570921e-05	0.0272746
month_year2	597	2020	-0.0042673	0.00102957	22	5	0.000761666	0.234413
month_year2	597	July_2021	-0.0042673	0.00112335	22	5	0.00157697	0.234413
month_year2	597	Oct_2021	-0.0042673	0.00123057	22	5	0.00317245	0.234413
month_year2	597	May_2019	-0.0042673	0.00123057	22	5	0.00317245	0.234413
month_year2	2984	Jan_2023	-0.00426122	0.000585344	22	6	1.8437660833009e-06	0.00244965
month_year2	7104	July_2021	-0.00418344	0.00138282	22	2	0.00804325	0.242279
month_year2	7104	Jan_2023	-0.00418344	0.00119755	22	2	0.00300564	0.234413
month_year2	7104	2020	-0.00418344	0.00126737	22	2	0.00451094	0.242279
month_year2	2984	July_2021	-0.00405511	0.000675897	22	6	1.85363883994269e-05	0.0211094
month_year2	597	Jan_2023	-0.00403946	0.000972851	22	5	0.00074989	0.234413
month_year2	2984	2020	-0.00400142	0.00061947	22	6	7.885600772814e-06	0.00942921
month_year2	2910	2020	-0.00380375	0.00112516	22	1	0.00381295	0.234413
month_year2	2910	Jan_2023	-0.00380375	0.00106318	22	1	0.0025149	0.234413
month_year2	2910	July_2021	-0.00380375	0.00122765	22	1	0.00690317	0.242279
month_year2	2910	May_2019	-0.00380375	0.00134483	22	1	0.0121093	0.242279
month_year2	2910	Oct_2021	-0.00380375	0.00134483	22	1	0.0121093	0.242279
month_year2	1748	Jan_2023	-0.00349617	0.000986274	22	5	0.00269582	0.234413
month_year2	6438	2020	-0.00346902	0.00102615	22	1	0.00381295	0.234413
month_year2	6438	Jan_2023	-0.00346902	0.000969621	22	1	0.0025149	0.234413
month_year2	6438	July_2021	-0.00346902	0.00111962	22	1	0.00690317	0.242279
month_year2	6438	May_2019	-0.00346902	0.00122648	22	1	0.0121093	0.242279
month_year2	6438	Oct_2021	-0.00346902	0.00122648	22	1	0.0121093	0.242279
month_year2	1748	July_2021	-0.0034046	0.00113885	22	5	0.00866712	0.242279
month_year2	1748	2020	-0.00338209	0.00104377	22	5	0.00512508	0.242279
month_year2	5515	July_2021	-0.00294386	0.00103302	22	9	0.0115866	0.242279
month_year2	1194	Jan_2023	-0.00294287	0.000299604	22	3	3.52200525540147e-08	6.47913505253278e-05
month_year2	1194	2020	-0.00294287	0.000317071	22	3	7.67262810493624e-08	0.000131065
month_year2	1194	May_2019	-0.00294287	0.000378972	22	3	8.14146792052867e-07	0.00114531
month_year2	1194	Oct_2021	-0.00294287	0.000378972	22	3	8.14146792052865e-07	0.00114531
month_year2	7492	2020	-0.00285326	0.000844005	22	1	0.00381295	0.234413
month_year2	7492	Jan_2023	-0.00285326	0.000797509	22	1	0.0025149	0.234413
month_year2	7492	July_2021	-0.00285326	0.000920885	22	1	0.00690317	0.242279
month_year2	7492	May_2019	-0.00285326	0.00100878	22	1	0.0121093	0.242279
month_year2	7492	Oct_2021	-0.00285326	0.00100878	22	1	0.0121093	0.242279
month_year2	1194	July_2021	-0.00272655	0.000345953	22	3	6.72907557118472e-07	0.00107284
month_year2	6207	Jan_2023	-0.00272239	0.000863606	22	2	0.00616471	0.242279
month_year2	5316	Jan_2023	-0.00271732	0.000771518	22	2	0.00282868	0.234413
month_year2	5316	2020	-0.00271732	0.000816497	22	2	0.00426014	0.242279
month_year2	2586	2020	-0.00265388	0.000785027	22	1	0.00381295	0.234413
month_year2	2586	Jan_2023	-0.00265388	0.000741781	22	1	0.0025149	0.234413
month_year2	2586	July_2021	-0.00265388	0.000856535	22	1	0.00690317	0.242279
month_year2	2586	May_2019	-0.00265388	0.000938287	22	1	0.0121093	0.242279
month_year2	2586	Oct_2021	-0.00265388	0.000938287	22	1	0.0121093	0.242279
month_year2	3523	2020	-0.00260297	0.000885158	22	9	0.00959472	0.242279
month_year2	5515	Jan_2023	-0.00251233	0.000894619	22	9	0.0126242	0.249717
month_year2	1460	2020	-0.00240907	0.000733545	22	5	0.00467269	0.242279
month_year2	359	2020	-0.0024	0.000709931	22	1	0.00381295	0.234413
month_year2	359	Jan_2023	-0.0024	0.000670822	22	1	0.0025149	0.234413
month_year2	359	July_2021	-0.0024	0.000774598	22	1	0.00690317	0.242279
month_year2	359	May_2019	-0.0024	0.00084853	22	1	0.0121093	0.242279
month_year2	359	Oct_2021	-0.0024	0.00084853	22	1	0.0121093	0.242279
month_year2	2471	May_2019	-0.00237389	0.000665876	22	17	0.00258304	0.234413
month_year2	1460	Jan_2023	-0.00233039	0.000693135	22	5	0.00396482	0.240048
month_year2	2508	2020	-0.00230023	0.000680418	22	1	0.00381295	0.234413
month_year2	2508	Jan_2023	-0.00230023	0.000642935	22	1	0.0025149	0.234413
month_year2	2508	July_2021	-0.00230023	0.000742397	22	1	0.00690317	0.242279
month_year2	2508	May_2019	-0.00230023	0.000813256	22	1	0.0121093	0.242279
month_year2	2508	Oct_2021	-0.00230023	0.000813256	22	1	0.0121093	0.242279
month_year2	7563	2020	-0.00226395	0.000679606	22	2	0.00423115	0.242279
month_year2	7563	July_2021	-0.00226395	0.000741511	22	2	0.00758854	0.242279
month_year2	525	Jan_2023	-0.00224581	0.000629237	22	2	0.00256111	0.234413
month_year2	525	July_2021	-0.00224581	0.000726581	22	2	0.00701191	0.242279
month_year2	525	2020	-0.00224581	0.000665922	22	2	0.00387901	0.236649
month_year2	525	May_2019	-0.00224581	0.000795929	22	2	0.012281	0.24414
month_year2	7563	Jan_2023	-0.00219003	0.000642168	22	2	0.00358093	0.234413
month_year2	831	Jan_2023	-0.0021823	0.000633669	22	3	0.00333619	0.234413
month_year2	831	July_2021	-0.0021823	0.000731697	22	3	0.00879438	0.242279
month_year2	831	2020	-0.00207545	0.000670612	22	3	0.00695438	0.242279
month_year2	5200	July_2021	-0.00205895	0.000509976	22	4	0.000954116	0.234413
month_year2	5200	May_2019	-0.00205895	0.00055865	22	4	0.00200243	0.234413
month_year2	5200	Oct_2021	-0.00205895	0.00055865	22	4	0.00200243	0.234413
month_year2	2471	July_2021	-0.00204034	0.000607859	22	17	0.00401114	0.241628
month_year2	5200	Jan_2023	-0.00196622	0.000441652	22	4	0.00040154	0.234413
month_year2	6118	2020	-0.00192033	0.000568042	22	1	0.00381295	0.234413
month_year2	6118	Jan_2023	-0.00192033	0.000536749	22	1	0.0025149	0.234413
month_year2	6118	July_2021	-0.00192033	0.000619785	22	1	0.00690317	0.242279
month_year2	6118	May_2019	-0.00192033	0.00067894	22	1	0.0121093	0.242279
month_year2	6118	Oct_2021	-0.00192033	0.00067894	22	1	0.0121093	0.242279
month_year2	5200	2020	-0.00191792	0.0004674	22	4	0.000830636	0.234413
month_year2	3866	2020	-0.00187469	0.000503024	22	3	0.0018353	0.234413
month_year2	3866	Jan_2023	-0.00187469	0.000475313	22	3	0.00116074	0.234413
month_year2	3866	July_2021	-0.00187469	0.000548844	22	3	0.00354078	0.234413
month_year2	3866	Oct_2021	-0.00187469	0.000601228	22	3	0.00662376	0.242279
month_year2	6291	2020	-0.00186464	0.00056957	22	4	0.004776	0.242279
month_year2	4411	2020	-0.00184648	0.000546196	22	1	0.00381295	0.234413
month_year2	4411	Jan_2023	-0.00184648	0.000516107	22	1	0.0025149	0.234413
month_year2	4411	July_2021	-0.00184648	0.000595949	22	1	0.00690317	0.242279
month_year2	4411	May_2019	-0.00184648	0.000652829	22	1	0.0121093	0.242279
month_year2	4411	Oct_2021	-0.00184648	0.000652829	22	1	0.0121093	0.242279
month_year2	7338	May_2019	-0.00183401	0.000603523	22	12	0.00781912	0.242279
month_year2	2471	2020	-0.00181422	0.000557112	22	17	0.00495304	0.242279
month_year2	6291	Jan_2023	-0.00180979	0.000538193	22	4	0.00395964	0.240048
month_year2	2471	Jan_2023	-0.00179266	0.000526421	22	17	0.003619	0.234413
month_year2	6067	2020	-0.00175568	0.000535513	22	2	0.00472863	0.242279
month_year2	6067	July_2021	-0.00175568	0.000584293	22	2	0.00839506	0.242279
month_year2	4076	July_2021	-0.00175358	0.000581258	22	7	0.00818629	0.242279
month_year2	7136	Jan_2023	-0.00172633	0.000578731	22	14	0.00878624	0.242279
month_year2	350	Jan_2023	-0.00171027	0.000478221	22	2	0.00252226	0.234413
month_year2	350	July_2021	-0.00171027	0.000552202	22	2	0.00692052	0.242279
month_year2	350	May_2019	-0.00171027	0.000604907	22	2	0.0121367	0.242279
month_year2	350	Oct_2021	-0.00171027	0.000604907	22	2	0.0121367	0.242279
month_year2	350	2020	-0.00169523	0.000506102	22	2	0.0040709	0.242279
month_year2	4384	2020	-0.00169211	0.000504714	22	2	0.00404492	0.242279
month_year2	4384	July_2021	-0.00169211	0.000550688	22	2	0.0072842	0.242279
month_year2	3474	Jan_2023	-0.00169094	0.000520216	22	2	0.00501623	0.242279
month_year2	3474	July_2021	-0.00169094	0.000600694	22	2	0.0124506	0.2471
month_year2	6067	Jan_2023	-0.00167223	0.000506012	22	2	0.00447462	0.242279
month_year2	4384	Jan_2023	-0.00165069	0.000476909	22	2	0.00321638	0.234413
month_year2	1442	July_2021	-0.00163762	0.000549346	22	4	0.00882161	0.242279
month_year2	7338	2020	-0.00161044	0.000504944	22	12	0.00570389	0.242279
month_year2	3961	2020	-0.00161037	0.000476353	22	1	0.00381295	0.234413
month_year2	3961	Jan_2023	-0.00161037	0.000450111	22	1	0.0025149	0.234413
month_year2	3961	July_2021	-0.00161037	0.000519743	22	1	0.00690317	0.242279
month_year2	3961	May_2019	-0.00161037	0.00056935	22	1	0.0121093	0.242279
month_year2	3961	Oct_2021	-0.00161037	0.00056935	22	1	0.0121093	0.242279
month_year2	3001	Jan_2023	-0.00160128	0.000459991	22	2	0.00308411	0.234413
month_year2	3001	2020	-0.00160128	0.000486808	22	2	0.00462184	0.242279
month_year2	3001	July_2021	-0.00160128	0.000531151	22	2	0.00822269	0.242279
month_year2	4076	2020	-0.00158803	0.000532732	22	7	0.00882359	0.242279
month_year2	1034	May_2019	-0.00156859	0.000536139	22	12	0.0098982	0.242279
month_year2	1442	2020	-0.00156699	0.000503483	22	4	0.00670496	0.242279
month_year2	6450	Jan_2023	-0.00154678	0.00044006	22	5	0.00287159	0.234413
month_year2	1442	Jan_2023	-0.00152524	0.000475747	22	4	0.00550794	0.242279
month_year2	7016	2020	-0.00150336	0.000454294	22	4	0.00443225	0.242279
month_year2	7016	July_2021	-0.00150336	0.000495675	22	4	0.00791565	0.242279
month_year2	6450	July_2021	-0.00149068	0.000508137	22	5	0.00973676	0.242279
month_year2	1688	2020	-0.00148318	0.000502479	22	3	0.00937676	0.242279
month_year2	7338	Jan_2023	-0.0014669	0.000477127	22	12	0.00725817	0.242279
month_year2	6450	2020	-0.00145985	0.000465716	22	5	0.00639798	0.242279
month_year2	4076	Jan_2023	-0.00144795	0.000503384	22	7	0.0109639	0.242279
month_year2	1688	Jan_2023	-0.0014252	0.000474798	22	3	0.00844943	0.242279
month_year2	755	2020	-0.00136305	0.000418727	22	6	0.00496618	0.242279
month_year2	755	July_2021	-0.00136305	0.000456869	22	6	0.00877712	0.242279
month_year2	6609	2020	-0.00134688	0.000398411	22	1	0.00381295	0.234413
month_year2	6609	Jan_2023	-0.00134688	0.000376463	22	1	0.0025149	0.234413
month_year2	6609	July_2021	-0.00134688	0.000434702	22	1	0.00690317	0.242279
month_year2	6609	May_2019	-0.00134688	0.000476192	22	1	0.0121093	0.242279
month_year2	6609	Oct_2021	-0.00134688	0.000476192	22	1	0.0121093	0.242279
month_year2	7210	2020	-0.00134665	0.000398344	22	1	0.00381295	0.234413
month_year2	7210	Jan_2023	-0.00134665	0.000376399	22	1	0.0025149	0.234413
month_year2	7210	July_2021	-0.00134665	0.000434629	22	1	0.00690317	0.242279
month_year2	7210	May_2019	-0.00134665	0.000476112	22	1	0.0121093	0.242279
month_year2	7210	Oct_2021	-0.00134665	0.000476112	22	1	0.0121093	0.242279
month_year2	7016	Jan_2023	-0.00130268	0.000429267	22	4	0.00788769	0.242279
month_year2	617	2020	-0.00129234	0.00038228	22	1	0.00381295	0.234413
month_year2	617	Jan_2023	-0.00129234	0.000361221	22	1	0.0025149	0.234413
month_year2	617	July_2021	-0.00129234	0.000417102	22	1	0.00690317	0.242279
month_year2	617	May_2019	-0.00129234	0.000456912	22	1	0.0121093	0.242279
month_year2	617	Oct_2021	-0.00129234	0.000456912	22	1	0.0121093	0.242279
month_year2	1034	2020	-0.00126064	0.000448566	22	12	0.0125696	0.249255
month_year2	755	Jan_2023	-0.00125297	0.00039566	22	6	0.00598081	0.242279
month_year2	6989	2020	-0.00114689	0.000339256	22	1	0.00381295	0.234413
month_year2	6989	Jan_2023	-0.00114689	0.000320567	22	1	0.0025149	0.234413
month_year2	6989	July_2021	-0.00114689	0.000370158	22	1	0.00690317	0.242279
month_year2	6989	May_2019	-0.00114689	0.000405488	22	1	0.0121093	0.242279
month_year2	6989	Oct_2021	-0.00114689	0.000405488	22	1	0.0121093	0.242279
month_year2	3285	2020	-0.0011378	0.000348284	22	2	0.00484575	0.242279
month_year2	3285	July_2021	-0.0011378	0.000380009	22	2	0.00858367	0.242279
month_year2	7255	2020	-0.00111962	0.000331187	22	1	0.00381295	0.234413
month_year2	7255	Jan_2023	-0.00111962	0.000312943	22	1	0.0025149	0.234413
month_year2	7255	July_2021	-0.00111962	0.000361355	22	1	0.00690317	0.242279
month_year2	7255	May_2019	-0.00111962	0.000395845	22	1	0.0121093	0.242279
month_year2	7255	Oct_2021	-0.00111962	0.000395845	22	1	0.0121093	0.242279
month_year2	2570	Jan_2023	-0.00110143	0.000312692	22	2	0.00282646	0.234413
month_year2	2570	2020	-0.00110143	0.000330922	22	2	0.00425699	0.242279
month_year2	3285	Jan_2023	-0.00108057	0.000329097	22	2	0.00467973	0.242279
month_year2	3154	2020	-0.00106506	0.000315049	22	1	0.00381295	0.234413
month_year2	3154	Jan_2023	-0.00106506	0.000297693	22	1	0.0025149	0.234413
month_year2	3154	July_2021	-0.00106506	0.000343747	22	1	0.00690317	0.242279
month_year2	3154	May_2019	-0.00106506	0.000376556	22	1	0.0121093	0.242279
month_year2	3154	Oct_2021	-0.00106506	0.000376556	22	1	0.0121093	0.242279
month_year2	5088	2020	-0.00103778	0.000306979	22	1	0.00381295	0.234413
month_year2	5088	Jan_2023	-0.00103778	0.000290068	22	1	0.0025149	0.234413
month_year2	5088	July_2021	-0.00103778	0.000334942	22	1	0.00690317	0.242279
month_year2	5088	May_2019	-0.00103778	0.00036691	22	1	0.0121093	0.242279
month_year2	5088	Oct_2021	-0.00103778	0.00036691	22	1	0.0121093	0.242279
month_year2	7027	2020	-0.00103494	0.00030614	22	1	0.00381295	0.234413
month_year2	7027	Jan_2023	-0.00103494	0.000289275	22	1	0.0025149	0.234413
month_year2	7027	July_2021	-0.00103494	0.000334026	22	1	0.00690317	0.242279
month_year2	7027	May_2019	-0.00103494	0.000365907	22	1	0.0121093	0.242279
month_year2	7027	Oct_2021	-0.00103494	0.000365907	22	1	0.0121093	0.242279
month_year2	6398	2020	-0.00102869	0.000304289	22	1	0.00381295	0.234413
month_year2	6398	Jan_2023	-0.00102869	0.000287526	22	1	0.0025149	0.234413
month_year2	6398	July_2021	-0.00102869	0.000332007	22	1	0.00690317	0.242279
month_year2	6398	May_2019	-0.00102869	0.000363695	22	1	0.0121093	0.242279
month_year2	6398	Oct_2021	-0.00102869	0.000363695	22	1	0.0121093	0.242279
month_year2	7056	2020	-0.000965023	0.000289085	22	3	0.0041698	0.242279
month_year2	7056	July_2021	-0.000965023	0.000315418	22	3	0.00748843	0.242279
month_year2	6532	2020	-0.000952882	0.000309834	22	2	0.00724259	0.242279
month_year2	6532	Jan_2023	-0.000952882	0.000292765	22	2	0.00497095	0.242279
month_year2	2644	July_2021	-0.000936468	0.000302244	22	1	0.00690317	0.242279
month_year2	2644	2020	-0.000936468	0.000277011	22	1	0.00381295	0.234413
month_year2	2644	Jan_2023	-0.000936468	0.000261751	22	1	0.0025149	0.234413
month_year2	2644	May_2019	-0.000936468	0.000331092	22	1	0.0121093	0.242279
month_year2	2644	Oct_2021	-0.000936468	0.000331092	22	1	0.0121093	0.242279
month_year2	7299	2020	-0.000928641	0.000274696	22	1	0.00381295	0.234413
month_year2	7299	Jan_2023	-0.000928641	0.000259563	22	1	0.0025149	0.234413
month_year2	7299	July_2021	-0.000928641	0.000299717	22	1	0.00690317	0.242279
month_year2	7299	May_2019	-0.000928641	0.000328324	22	1	0.0121093	0.242279
month_year2	7299	Oct_2021	-0.000928641	0.000328324	22	1	0.0121093	0.242279
month_year2	7056	Jan_2023	-0.000925358	0.00027316	22	3	0.00375714	0.234413
month_year2	4062	Jan_2023	-0.000920054	0.000257163	22	1	0.0025149	0.234413
month_year2	4062	July_2021	-0.000920054	0.000296946	22	1	0.00690317	0.242279
month_year2	4062	2020	-0.000920054	0.000272156	22	1	0.00381295	0.234413
month_year2	4062	May_2019	-0.000920054	0.000325288	22	1	0.0121093	0.242279
month_year2	4062	Oct_2021	-0.000920054	0.000325288	22	1	0.0121093	0.242279
month_year2	2366	Jan_2023	-0.000919545	0.000257021	22	1	0.0025149	0.234413
month_year2	2366	July_2021	-0.000919545	0.000296782	22	1	0.00690317	0.242279
month_year2	2366	Oct_2021	-0.000919545	0.000325108	22	1	0.0121093	0.242279
month_year2	2366	2020	-0.000919545	0.000272005	22	1	0.00381295	0.234413
month_year2	2366	May_2019	-0.000919545	0.000325108	22	1	0.0121093	0.242279
month_year2	5790	2020	-0.000910449	0.000269314	22	1	0.00381295	0.234413
month_year2	5790	Jan_2023	-0.000910449	0.000254478	22	1	0.0025149	0.234413
month_year2	5790	July_2021	-0.000910449	0.000293846	22	1	0.00690317	0.242279
month_year2	5790	May_2019	-0.000910449	0.000321892	22	1	0.0121093	0.242279
month_year2	5790	Oct_2021	-0.000910449	0.000321892	22	1	0.0121093	0.242279
month_year2	3073	Jan_2023	-0.000903639	0.000252575	22	1	0.0025149	0.234413
month_year2	3766	Jan_2023	-0.000903639	0.000252575	22	1	0.0025149	0.234413
month_year2	3073	July_2021	-0.000903639	0.000291648	22	1	0.00690317	0.242279
month_year2	3766	July_2021	-0.000903639	0.000291648	22	1	0.00690317	0.242279
month_year2	3073	2020	-0.000903639	0.0002673	22	1	0.00381295	0.234413
month_year2	3766	2020	-0.000903639	0.0002673	22	1	0.00381295	0.234413
month_year2	3073	May_2019	-0.000903639	0.000319485	22	1	0.0121093	0.242279
month_year2	3073	Oct_2021	-0.000903639	0.000319485	22	1	0.0121093	0.242279
month_year2	3766	May_2019	-0.000903639	0.000319485	22	1	0.0121093	0.242279
month_year2	3766	Oct_2021	-0.000903639	0.000319485	22	1	0.0121093	0.242279
month_year2	7350	2020	-0.000883159	0.000261242	22	1	0.00381295	0.234413
month_year2	7350	Jan_2023	-0.000883159	0.000246851	22	1	0.0025149	0.234413
month_year2	7350	July_2021	-0.000883159	0.000285038	22	1	0.00690317	0.242279
month_year2	7350	May_2019	-0.000883159	0.000312244	22	1	0.0121093	0.242279
month_year2	7350	Oct_2021	-0.000883159	0.000312244	22	1	0.0121093	0.242279
month_year2	5762	Jan_2023	-0.000875701	0.000304018	22	19	0.0108737	0.242279
month_year2	4794	2020	-0.000854392	0.000252733	22	1	0.00381295	0.234413
month_year2	4794	Jan_2023	-0.000854392	0.00023881	22	1	0.0025149	0.234413
month_year2	4794	July_2021	-0.000854392	0.000275754	22	1	0.00690317	0.242279
month_year2	4794	May_2019	-0.000854392	0.000302073	22	1	0.0121093	0.242279
month_year2	4794	Oct_2021	-0.000854392	0.000302073	22	1	0.0121093	0.242279
month_year2	1536	Jan_2023	-0.000849771	0.000262399	22	7	0.00514425	0.242279
month_year2	1513	2020	-0.000846771	0.000250478	22	1	0.00381295	0.234413
month_year2	1513	Jan_2023	-0.000846771	0.00023668	22	1	0.0025149	0.234413
month_year2	1513	July_2021	-0.000846771	0.000273294	22	1	0.00690317	0.242279
month_year2	1513	May_2019	-0.000846771	0.000299379	22	1	0.0121093	0.242279
month_year2	1513	Oct_2021	-0.000846771	0.000299379	22	1	0.0121093	0.242279
month_year2	776	2020	-0.000828576	0.000245096	22	1	0.00381295	0.234413
month_year2	776	Jan_2023	-0.000828576	0.000231594	22	1	0.0025149	0.234413
month_year2	776	July_2021	-0.000828576	0.000267422	22	1	0.00690317	0.242279
month_year2	776	May_2019	-0.000828576	0.000292946	22	1	0.0121093	0.242279
month_year2	776	Oct_2021	-0.000828576	0.000292946	22	1	0.0121093	0.242279
month_year2	6593	2020	-0.00081038	0.000239714	22	1	0.00381295	0.234413
month_year2	6593	Jan_2023	-0.00081038	0.000226508	22	1	0.0025149	0.234413
month_year2	6593	July_2021	-0.00081038	0.000261549	22	1	0.00690317	0.242279
month_year2	6593	May_2019	-0.00081038	0.000286513	22	1	0.0121093	0.242279
month_year2	6593	Oct_2021	-0.00081038	0.000286513	22	1	0.0121093	0.242279
month_year2	2246	2020	-0.000801282	0.000237022	22	1	0.00381295	0.234413
month_year2	2246	Jan_2023	-0.000801282	0.000223965	22	1	0.0025149	0.234413
month_year2	5003	2020	-0.000801282	0.000237022	22	1	0.00381295	0.234413
month_year2	5003	Jan_2023	-0.000801282	0.000223965	22	1	0.0025149	0.234413
month_year2	5415	2020	-0.000801282	0.000237022	22	1	0.00381295	0.234413
month_year2	5415	Jan_2023	-0.000801282	0.000223965	22	1	0.0025149	0.234413
month_year2	2246	July_2021	-0.000801282	0.000258613	22	1	0.00690317	0.242279
month_year2	5003	July_2021	-0.000801282	0.000258613	22	1	0.00690317	0.242279
month_year2	5415	July_2021	-0.000801282	0.000258613	22	1	0.00690317	0.242279
month_year2	2246	May_2019	-0.000801282	0.000283296	22	1	0.0121093	0.242279
month_year2	2246	Oct_2021	-0.000801282	0.000283296	22	1	0.0121093	0.242279
month_year2	5003	May_2019	-0.000801282	0.000283296	22	1	0.0121093	0.242279
month_year2	5003	Oct_2021	-0.000801282	0.000283296	22	1	0.0121093	0.242279
month_year2	5415	May_2019	-0.000801282	0.000283296	22	1	0.0121093	0.242279
month_year2	5415	Oct_2021	-0.000801282	0.000283296	22	1	0.0121093	0.242279
month_year2	1536	2020	-0.000795985	0.000277697	22	7	0.0111947	0.242279
month_year2	7169	2020	-0.000772302	0.00022845	22	1	0.00381295	0.234413
month_year2	7169	Jan_2023	-0.000772302	0.000215865	22	1	0.0025149	0.234413
month_year2	6000	Jan_2023	-0.000772302	0.000249748	22	4	0.00699134	0.242279
month_year2	7169	July_2021	-0.000772302	0.00024926	22	1	0.00690317	0.242279
month_year2	7169	May_2019	-0.000772302	0.00027305	22	1	0.0121093	0.242279
month_year2	7169	Oct_2021	-0.000772302	0.00027305	22	1	0.0121093	0.242279
month_year2	2677	Jan_2023	-0.000769131	0.000200361	22	12	0.0014494	0.234413
month_year2	1477	Jan_2023	-0.000755883	0.000234378	22	2	0.00529143	0.242279
month_year2	4046	Oct_2021	-0.000739463	0.00026144	22	1	0.0121093	0.242279
month_year2	4046	2020	-0.000739463	0.000218736	22	1	0.00381295	0.234413
month_year2	4046	Jan_2023	-0.000739463	0.000206686	22	1	0.0025149	0.234413
month_year2	4046	July_2021	-0.000739463	0.000238661	22	1	0.00690317	0.242279
month_year2	4046	May_2019	-0.000739463	0.00026144	22	1	0.0121093	0.242279
month_year2	2677	Oct_2021	-0.000738178	0.000253439	22	12	0.0101705	0.242279
month_year2	5510	2020	-0.000728491	0.000229672	22	3	0.00591716	0.242279
month_year2	5510	July_2021	-0.000728491	0.000250593	22	3	0.0102888	0.242279
month_year2	3018	Jan_2023	-0.000723042	0.000202096	22	1	0.0025149	0.234413
month_year2	3018	July_2021	-0.000723042	0.000233361	22	1	0.00690317	0.242279
month_year2	3018	2020	-0.000723042	0.000213879	22	1	0.00381295	0.234413
month_year2	3018	May_2019	-0.000723042	0.000255634	22	1	0.0121093	0.242279
month_year2	3018	Oct_2021	-0.000723042	0.000255634	22	1	0.0121093	0.242279
month_year2	5510	Jan_2023	-0.00070364	0.00021702	22	3	0.00510316	0.242279
month_year2	684	Jan_2023	-0.000674828	0.000224699	22	3	0.00842214	0.242279
month_year2	6332	Jan_2023	-0.000673777	0.000188326	22	1	0.0025149	0.234413
month_year2	6332	July_2021	-0.000673777	0.000217461	22	1	0.00690317	0.242279
month_year2	6332	2020	-0.000673777	0.000199306	22	1	0.00381295	0.234413
month_year2	6332	May_2019	-0.000673777	0.000238216	22	1	0.0121093	0.242279
month_year2	6332	Oct_2021	-0.000673777	0.000238216	22	1	0.0121093	0.242279
month_year2	6503	2020	-0.000664791	0.000196648	22	1	0.00381295	0.234413
month_year2	6503	Jan_2023	-0.000664791	0.000185815	22	1	0.0025149	0.234413
month_year2	6503	July_2021	-0.000664791	0.00021456	22	1	0.00690317	0.242279
month_year2	6503	May_2019	-0.000664791	0.000235039	22	1	0.0121093	0.242279
month_year2	6503	Oct_2021	-0.000664791	0.000235039	22	1	0.0121093	0.242279
month_year2	2677	July_2021	-0.00065885	0.000231357	22	12	0.0116349	0.242279
month_year2	838	Jan_2023	-0.000657354	0.000183736	22	1	0.0025149	0.234413
month_year2	1478	Jan_2023	-0.000657354	0.000183736	22	1	0.0025149	0.234413
month_year2	838	2020	-0.000657354	0.000194448	22	1	0.00381295	0.234413
month_year2	1478	2020	-0.000657354	0.000194448	22	1	0.00381295	0.234413
month_year2	838	July_2021	-0.000657354	0.00021216	22	1	0.00690317	0.242279
month_year2	838	May_2019	-0.000657354	0.00023241	22	1	0.0121093	0.242279
month_year2	838	Oct_2021	-0.000657354	0.00023241	22	1	0.0121093	0.242279
month_year2	1478	July_2021	-0.000657354	0.00021216	22	1	0.00690317	0.242279
month_year2	1478	May_2019	-0.000657354	0.00023241	22	1	0.0121093	0.242279
month_year2	1478	Oct_2021	-0.000657354	0.00023241	22	1	0.0121093	0.242279
month_year2	3094	Jan_2023	-0.000646589	0.000180727	22	1	0.0025149	0.234413
month_year2	3094	July_2021	-0.000646589	0.000208686	22	1	0.00690317	0.242279
month_year2	3094	Oct_2021	-0.000646589	0.000228604	22	1	0.0121093	0.242279
month_year2	3094	2020	-0.000646589	0.000191264	22	1	0.00381295	0.234413
month_year2	3094	May_2019	-0.000646589	0.000228604	22	1	0.0121093	0.242279
month_year2	5901	May_2019	-0.00063629	0.000192666	22	7	0.00449498	0.242279
month_year2	2677	2020	-0.000630677	0.000212043	22	12	0.00894629	0.242279
month_year2	3546	2020	-0.000608083	0.000179873	22	1	0.00381295	0.234413
month_year2	3546	Jan_2023	-0.000608083	0.000169964	22	1	0.0025149	0.234413
month_year2	3546	July_2021	-0.000608083	0.000196258	22	1	0.00690317	0.242279
month_year2	3546	May_2019	-0.000608083	0.00021499	22	1	0.0121093	0.242279
month_year2	3546	Oct_2021	-0.000608083	0.00021499	22	1	0.0121093	0.242279
month_year2	7544	Jan_2023	-0.000608083	0.000190676	22	2	0.00570715	0.242279
month_year2	2878	2020	-0.000601082	0.000202141	22	4	0.00895979	0.242279
month_year2	3740	Jan_2023	-0.00059198	0.000170144	22	2	0.00309611	0.234413
month_year2	3740	2020	-0.00059198	0.000180064	22	2	0.00463879	0.242279
month_year2	3740	July_2021	-0.00059198	0.000196466	22	2	0.00825007	0.242279
month_year2	1589	Jan_2023	-0.000591658	0.000172728	22	2	0.00346937	0.234413
month_year2	4528	2020	-0.000591658	0.000175015	22	1	0.00381295	0.234413
month_year2	4528	Jan_2023	-0.000591658	0.000165373	22	1	0.0025149	0.234413
month_year2	1589	July_2021	-0.000591658	0.000199449	22	2	0.00909362	0.242279
month_year2	3593	2020	-0.000591658	0.000198349	22	3	0.0087871	0.242279
month_year2	4528	July_2021	-0.000591658	0.000190957	22	1	0.00690317	0.242279
month_year2	4528	May_2019	-0.000591658	0.000209183	22	1	0.0121093	0.242279
month_year2	4528	Oct_2021	-0.000591658	0.000209183	22	1	0.0121093	0.242279
month_year2	5901	Jan_2023	-0.000583827	0.000152316	22	7	0.00146694	0.234413
month_year2	2878	Jan_2023	-0.000579617	0.000191006	22	4	0.00788934	0.242279
month_year2	6094	2020	-0.000575232	0.000170156	22	1	0.00381295	0.234413
month_year2	6094	Jan_2023	-0.000575232	0.000160782	22	1	0.0025149	0.234413
month_year2	6739	2020	-0.000575232	0.000170156	22	1	0.00381295	0.234413
month_year2	6739	Jan_2023	-0.000575232	0.000160782	22	1	0.0025149	0.234413
month_year2	2114	2020	-0.000575232	0.000195585	22	3	0.00958675	0.242279
month_year2	6094	July_2021	-0.000575232	0.000185655	22	1	0.00690317	0.242279
month_year2	6094	May_2019	-0.000575232	0.000203375	22	1	0.0121093	0.242279
month_year2	6094	Oct_2021	-0.000575232	0.000203375	22	1	0.0121093	0.242279
month_year2	6739	July_2021	-0.000575232	0.000185655	22	1	0.00690317	0.242279
month_year2	6739	May_2019	-0.000575232	0.000203375	22	1	0.0121093	0.242279
month_year2	6739	Oct_2021	-0.000575232	0.000203375	22	1	0.0121093	0.242279
month_year2	6838	2020	-0.000564673	0.000167033	22	1	0.00381295	0.234413
month_year2	6838	Jan_2023	-0.000564673	0.000157831	22	1	0.0025149	0.234413
month_year2	6838	July_2021	-0.000564673	0.000182248	22	1	0.00690317	0.242279
month_year2	6838	May_2019	-0.000564673	0.000199642	22	1	0.0121093	0.242279
month_year2	6838	Oct_2021	-0.000564673	0.000199642	22	1	0.0121093	0.242279
month_year2	2114	Jan_2023	-0.000550679	0.000184811	22	3	0.00884621	0.242279
month_year2	5901	July_2021	-0.00054996	0.000175879	22	7	0.00650244	0.242279
month_year2	3324	2020	-0.000546468	0.000161647	22	1	0.00381295	0.234413
month_year2	3324	Jan_2023	-0.000546468	0.000152742	22	1	0.0025149	0.234413
month_year2	6087	2020	-0.000546468	0.000161647	22	1	0.00381295	0.234413
month_year2	6087	Jan_2023	-0.000546468	0.000152742	22	1	0.0025149	0.234413
month_year2	3324	July_2021	-0.000546468	0.000176372	22	1	0.00690317	0.242279
month_year2	3324	May_2019	-0.000546468	0.000193206	22	1	0.0121093	0.242279
month_year2	3324	Oct_2021	-0.000546468	0.000193206	22	1	0.0121093	0.242279
month_year2	6087	July_2021	-0.000546468	0.000176372	22	1	0.00690317	0.242279
month_year2	6087	May_2019	-0.000546468	0.000193206	22	1	0.0121093	0.242279
month_year2	6087	Oct_2021	-0.000546468	0.000193206	22	1	0.0121093	0.242279
month_year2	3593	Jan_2023	-0.000544673	0.000187422	22	3	0.010309	0.242279
month_year2	2207	July_2021	-0.00054238	0.000175052	22	1	0.00690317	0.242279
month_year2	4874	July_2021	-0.00054238	0.000175052	22	1	0.00690317	0.242279
month_year2	6402	2020	-0.00054238	0.000182473	22	3	0.00898206	0.242279
month_year2	2207	2020	-0.00054238	0.000160438	22	1	0.00381295	0.234413
month_year2	2207	Jan_2023	-0.00054238	0.0001516	22	1	0.0025149	0.234413
month_year2	4874	2020	-0.00054238	0.000160438	22	1	0.00381295	0.234413
month_year2	4874	Jan_2023	-0.00054238	0.0001516	22	1	0.0025149	0.234413
month_year2	2207	May_2019	-0.00054238	0.00019176	22	1	0.0121093	0.242279
month_year2	2207	Oct_2021	-0.00054238	0.00019176	22	1	0.0121093	0.242279
month_year2	4874	May_2019	-0.00054238	0.00019176	22	1	0.0121093	0.242279
month_year2	4874	Oct_2021	-0.00054238	0.00019176	22	1	0.0121093	0.242279
month_year2	5507	2020	-0.00054238	0.000175414	22	2	0.00699629	0.242279
month_year2	5507	July_2021	-0.00054238	0.000191393	22	2	0.0119743	0.242279
month_year2	901	Jan_2023	-0.000537365	0.00015826	22	2	0.0036954	0.234413
month_year2	901	July_2021	-0.000537365	0.000182743	22	2	0.00959727	0.242279
month_year2	1391	Jan_2023	-0.000536354	2.86867043098739e-06	22	2	3.76896277674419e-28	4.50673724029187e-24
month_year2	1391	2020	-0.000536354	3.03591542151884e-06	22	2	9.32794321501199e-28	7.43592539956706e-24
month_year2	1391	July_2021	-0.000536354	3.31245529109378e-06	22	2	3.76037699886305e-27	2.24823539819525e-23
month_year2	1391	May_2019	-0.000536354	3.62861296731881e-06	22	2	1.61540390248814e-26	6.43873072133399e-23
month_year2	1391	Oct_2021	-0.000536354	3.62861296731881e-06	22	2	1.61540390248813e-26	6.43873072133399e-23
month_year2	1589	2020	-0.00053524	0.000182798	22	2	0.00985045	0.242279
month_year2	1392	2020	-0.000510055	0.000150876	22	1	0.00381295	0.234413
month_year2	1392	Jan_2023	-0.000510055	0.000142565	22	1	0.0025149	0.234413
month_year2	1392	July_2021	-0.000510055	0.00016462	22	1	0.00690317	0.242279
month_year2	1392	May_2019	-0.000510055	0.000180332	22	1	0.0121093	0.242279
month_year2	1392	Oct_2021	-0.000510055	0.000180332	22	1	0.0121093	0.242279
month_year2	6413	2020	-0.000500952	0.000148184	22	1	0.00381295	0.234413
month_year2	6413	Jan_2023	-0.000500952	0.00014002	22	1	0.0025149	0.234413
month_year2	6413	July_2021	-0.000500952	0.000161682	22	1	0.00690317	0.242279
month_year2	6413	May_2019	-0.000500952	0.000177113	22	1	0.0121093	0.242279
month_year2	6413	Oct_2021	-0.000500952	0.000177113	22	1	0.0121093	0.242279
month_year2	4310	Jan_2023	-0.000500952	0.000144159	22	4	0.00312428	0.234413
month_year2	4310	2020	-0.000500952	0.000152564	22	4	0.00467855	0.242279
month_year2	4310	July_2021	-0.000500952	0.000166461	22	4	0.00831428	0.242279
month_year2	6402	Jan_2023	-0.000498203	0.000172421	22	3	0.0106719	0.242279
month_year2	5507	Jan_2023	-0.000497069	0.000165751	22	2	0.00849915	0.242279
month_year2	5906	Jan_2023	-0.000493097	0.000137825	22	1	0.0025149	0.234413
month_year2	5906	July_2021	-0.000493097	0.000159146	22	1	0.00690317	0.242279
month_year2	5906	2020	-0.000493097	0.00014586	22	1	0.00381295	0.234413
month_year2	5906	May_2019	-0.000493097	0.000174336	22	1	0.0121093	0.242279
month_year2	5906	Oct_2021	-0.000493097	0.000174336	22	1	0.0121093	0.242279
month_year2	901	2020	-0.000480947	0.000167487	22	2	0.0110754	0.242279
month_year2	5901	2020	-0.000480415	0.000161196	22	7	0.00883459	0.242279
month_year2	7631	Jan_2023	-0.000476668	0.000156252	22	2	0.0076285	0.242279
month_year2	3787	July_2021	-0.00047364	0.000152867	22	1	0.00690317	0.242279
month_year2	3787	Oct_2021	-0.00047364	0.000167457	22	1	0.0121093	0.242279
month_year2	3787	2020	-0.00047364	0.000140105	22	1	0.00381295	0.234413
month_year2	3787	Jan_2023	-0.00047364	0.000132386	22	1	0.0025149	0.234413
month_year2	3787	May_2019	-0.00047364	0.000167457	22	1	0.0121093	0.242279
month_year2	3309	2020	-0.000460239	0.00013614	22	1	0.00381295	0.234413
month_year2	3309	Jan_2023	-0.000460239	0.000128641	22	1	0.0025149	0.234413
month_year2	5410	2020	-0.000460239	0.00013614	22	1	0.00381295	0.234413
month_year2	5410	Jan_2023	-0.000460239	0.000128641	22	1	0.0025149	0.234413
month_year2	6309	2020	-0.000460239	0.00013614	22	1	0.00381295	0.234413
month_year2	6309	Jan_2023	-0.000460239	0.000128641	22	1	0.0025149	0.234413
month_year2	3309	July_2021	-0.000460239	0.000148541	22	1	0.00690317	0.242279
month_year2	3309	May_2019	-0.000460239	0.000162719	22	1	0.0121093	0.242279
month_year2	3309	Oct_2021	-0.000460239	0.000162719	22	1	0.0121093	0.242279
month_year2	5410	July_2021	-0.000460239	0.000148541	22	1	0.00690317	0.242279
month_year2	5410	May_2019	-0.000460239	0.000162719	22	1	0.0121093	0.242279
month_year2	5410	Oct_2021	-0.000460239	0.000162719	22	1	0.0121093	0.242279
month_year2	6309	July_2021	-0.000460239	0.000148541	22	1	0.00690317	0.242279
month_year2	6309	May_2019	-0.000460239	0.000162719	22	1	0.0121093	0.242279
month_year2	6309	Oct_2021	-0.000460239	0.000162719	22	1	0.0121093	0.242279
month_year2	2616	2020	-0.000455432	0.000156263	22	2	0.0101308	0.242279
month_year2	2616	Jan_2023	-0.000455432	0.000147654	22	2	0.00710767	0.242279
month_year2	4120	2020	-0.000437222	0.000129332	22	1	0.00381295	0.234413
month_year2	4120	Jan_2023	-0.000437222	0.000122207	22	1	0.0025149	0.234413
month_year2	4120	July_2021	-0.000437222	0.000141113	22	1	0.00690317	0.242279
month_year2	4120	May_2019	-0.000437222	0.000154581	22	1	0.0121093	0.242279
month_year2	4120	Oct_2021	-0.000437222	0.000154581	22	1	0.0121093	0.242279
month_year2	1089	2020	-0.000428117	0.000126639	22	1	0.00381295	0.234413
month_year2	1089	Jan_2023	-0.000428117	0.000119662	22	1	0.0025149	0.234413
month_year2	1089	July_2021	-0.000428117	0.000138174	22	1	0.00690317	0.242279
month_year2	1089	May_2019	-0.000428117	0.000151362	22	1	0.0121093	0.242279
month_year2	1089	Oct_2021	-0.000428117	0.000151362	22	1	0.0121093	0.242279
month_year2	3610	Jan_2023	-0.000427379	0.000138359	22	2	0.00704143	0.242279
month_year2	2675	2020	-0.000410948	0.00012156	22	1	0.00381295	0.234413
month_year2	2675	Jan_2023	-0.000410948	0.000114863	22	1	0.0025149	0.234413
month_year2	6740	2020	-0.000410948	0.00012156	22	1	0.00381295	0.234413
month_year2	6740	Jan_2023	-0.000410948	0.000114863	22	1	0.0025149	0.234413
month_year2	2675	July_2021	-0.000410948	0.000132633	22	1	0.00690317	0.242279
month_year2	2675	May_2019	-0.000410948	0.000145292	22	1	0.0121093	0.242279
month_year2	2675	Oct_2021	-0.000410948	0.000145292	22	1	0.0121093	0.242279
month_year2	6740	July_2021	-0.000410948	0.000132633	22	1	0.00690317	0.242279
month_year2	6740	May_2019	-0.000410948	0.000145292	22	1	0.0121093	0.242279
month_year2	6740	Oct_2021	-0.000410948	0.000145292	22	1	0.0121093	0.242279
month_year2	1133	2020	-0.000408397	0.000127431	22	8	0.00552115	0.242279
month_year2	4400	2020	-0.000400802	0.000118559	22	1	0.00381295	0.234413
month_year2	4400	Jan_2023	-0.000400802	0.000112027	22	1	0.0025149	0.234413
month_year2	4400	July_2021	-0.000400802	0.000129358	22	1	0.00690317	0.242279
month_year2	4400	May_2019	-0.000400802	0.000141705	22	1	0.0121093	0.242279
month_year2	4400	Oct_2021	-0.000400802	0.000141705	22	1	0.0121093	0.242279
month_year2	5064	2020	-0.000394516	0.000136546	22	2	0.0106765	0.242279
month_year2	809	2020	-0.000391696	0.000115865	22	1	0.00381295	0.234413
month_year2	809	Jan_2023	-0.000391696	0.000109482	22	1	0.0025149	0.234413
month_year2	4933	2020	-0.000391696	0.000115865	22	1	0.00381295	0.234413
month_year2	4933	Jan_2023	-0.000391696	0.000109482	22	1	0.0025149	0.234413
month_year2	6653	2020	-0.000391696	0.000115865	22	1	0.00381295	0.234413
month_year2	6653	Jan_2023	-0.000391696	0.000109482	22	1	0.0025149	0.234413
month_year2	809	July_2021	-0.000391696	0.000126419	22	1	0.00690317	0.242279
month_year2	809	Oct_2021	-0.000391696	0.000138485	22	1	0.0121093	0.242279
month_year2	4933	July_2021	-0.000391696	0.000126419	22	1	0.00690317	0.242279
month_year2	4933	Oct_2021	-0.000391696	0.000138485	22	1	0.0121093	0.242279
month_year2	6653	July_2021	-0.000391696	0.000126419	22	1	0.00690317	0.242279
month_year2	6653	Oct_2021	-0.000391696	0.000138485	22	1	0.0121093	0.242279
month_year2	809	May_2019	-0.000391696	0.000138485	22	1	0.0121093	0.242279
month_year2	4933	May_2019	-0.000391696	0.000138485	22	1	0.0121093	0.242279
month_year2	6653	May_2019	-0.000391696	0.000138485	22	1	0.0121093	0.242279
month_year2	5504	2020	-0.00038259	0.000113172	22	1	0.00381295	0.234413
month_year2	5504	Jan_2023	-0.00038259	0.000106937	22	1	0.0025149	0.234413
month_year2	5536	2020	-0.00038259	0.000113172	22	1	0.00381295	0.234413
month_year2	5536	Jan_2023	-0.00038259	0.000106937	22	1	0.0025149	0.234413
month_year2	5504	July_2021	-0.00038259	0.000123481	22	1	0.00690317	0.242279
month_year2	5504	Oct_2021	-0.00038259	0.000135266	22	1	0.0121093	0.242279
month_year2	5536	July_2021	-0.00038259	0.000123481	22	1	0.00690317	0.242279
month_year2	5536	Oct_2021	-0.00038259	0.000135266	22	1	0.0121093	0.242279
month_year2	5504	May_2019	-0.00038259	0.000135266	22	1	0.0121093	0.242279
month_year2	5536	May_2019	-0.00038259	0.000135266	22	1	0.0121093	0.242279
month_year2	58	2020	-0.000378084	0.000111839	22	1	0.00381295	0.234413
month_year2	58	Jan_2023	-0.000378084	0.000105678	22	1	0.0025149	0.234413
month_year2	1886	2020	-0.000378084	0.000111839	22	1	0.00381295	0.234413
month_year2	1886	Jan_2023	-0.000378084	0.000105678	22	1	0.0025149	0.234413
month_year2	2274	2020	-0.000378084	0.000111839	22	1	0.00381295	0.234413
month_year2	2274	Jan_2023	-0.000378084	0.000105678	22	1	0.0025149	0.234413
month_year2	3497	2020	-0.000378084	0.000111839	22	1	0.00381295	0.234413
month_year2	3497	Jan_2023	-0.000378084	0.000105678	22	1	0.0025149	0.234413
month_year2	58	July_2021	-0.000378084	0.000122026	22	1	0.00690317	0.242279
month_year2	58	May_2019	-0.000378084	0.000133673	22	1	0.0121093	0.242279
month_year2	58	Oct_2021	-0.000378084	0.000133673	22	1	0.0121093	0.242279
month_year2	1886	July_2021	-0.000378084	0.000122026	22	1	0.00690317	0.242279
month_year2	1886	May_2019	-0.000378084	0.000133673	22	1	0.0121093	0.242279
month_year2	1886	Oct_2021	-0.000378084	0.000133673	22	1	0.0121093	0.242279
month_year2	2274	July_2021	-0.000378084	0.000122026	22	1	0.00690317	0.242279
month_year2	2274	May_2019	-0.000378084	0.000133673	22	1	0.0121093	0.242279
month_year2	2274	Oct_2021	-0.000378084	0.000133673	22	1	0.0121093	0.242279
month_year2	3497	July_2021	-0.000378084	0.000122026	22	1	0.00690317	0.242279
month_year2	3497	May_2019	-0.000378084	0.000133673	22	1	0.0121093	0.242279
month_year2	3497	Oct_2021	-0.000378084	0.000133673	22	1	0.0121093	0.242279
month_year2	2242	2020	-0.000361652	0.000106978	22	1	0.00381295	0.234413
month_year2	2242	Jan_2023	-0.000361652	0.000101085	22	1	0.0025149	0.234413
month_year2	3068	2020	-0.000361652	0.000106978	22	1	0.00381295	0.234413
month_year2	3068	Jan_2023	-0.000361652	0.000101085	22	1	0.0025149	0.234413
month_year2	2242	July_2021	-0.000361652	0.000116723	22	1	0.00690317	0.242279
month_year2	2242	May_2019	-0.000361652	0.000127863	22	1	0.0121093	0.242279
month_year2	2242	Oct_2021	-0.000361652	0.000127863	22	1	0.0121093	0.242279
month_year2	3068	July_2021	-0.000361652	0.000116723	22	1	0.00690317	0.242279
month_year2	3068	May_2019	-0.000361652	0.000127863	22	1	0.0121093	0.242279
month_year2	3068	Oct_2021	-0.000361652	0.000127863	22	1	0.0121093	0.242279
month_year2	3331	Jan_2023	-0.000361652	0.000124122	22	2	0.0101488	0.242279
month_year2	4157	2020	-0.000355272	0.000105091	22	1	0.00381295	0.234413
month_year2	4157	Jan_2023	-0.000355272	9.93015882390223e-05	22	1	0.0025149	0.234413
month_year2	2802	2020	-0.000355272	0.000117444	22	2	0.0080478	0.242279
month_year2	2802	Jan_2023	-0.000355272	0.000110974	22	2	0.00556136	0.242279
month_year2	4157	July_2021	-0.000355272	0.000114664	22	1	0.00690317	0.242279
month_year2	4157	May_2019	-0.000355272	0.000125608	22	1	0.0121093	0.242279
month_year2	4157	Oct_2021	-0.000355272	0.000125608	22	1	0.0121093	0.242279
month_year2	1620	2020	-0.000346166	0.000102397	22	1	0.00381295	0.234413
month_year2	1620	Jan_2023	-0.000346166	9.67562748681523e-05	22	1	0.0025149	0.234413
month_year2	1620	July_2021	-0.000346166	0.000111725	22	1	0.00690317	0.242279
month_year2	1620	May_2019	-0.000346166	0.000122388	22	1	0.0121093	0.242279
month_year2	1620	Oct_2021	-0.000346166	0.000122388	22	1	0.0121093	0.242279
month_year2	5992	2020	-0.000346166	0.000121948	22	2	0.0118565	0.242279
month_year2	5992	Jan_2023	-0.000346166	0.00011523	22	2	0.00840681	0.242279
month_year2	2796	2020	-0.000345219	0.000102117	22	1	0.00381295	0.234413
month_year2	2796	Jan_2023	-0.000345219	9.64915696620515e-05	22	1	0.0025149	0.234413
month_year2	5078	2020	-0.000345219	0.000102117	22	1	0.00381295	0.234413
month_year2	5078	Jan_2023	-0.000345219	9.64915696620515e-05	22	1	0.0025149	0.234413
month_year2	2796	July_2021	-0.000345219	0.000111419	22	1	0.00690317	0.242279
month_year2	2796	May_2019	-0.000345219	0.000122053	22	1	0.0121093	0.242279
month_year2	2796	Oct_2021	-0.000345219	0.000122053	22	1	0.0121093	0.242279
month_year2	5078	July_2021	-0.000345219	0.000111419	22	1	0.00690317	0.242279
month_year2	5078	May_2019	-0.000345219	0.000122053	22	1	0.0121093	0.242279
month_year2	5078	Oct_2021	-0.000345219	0.000122053	22	1	0.0121093	0.242279
month_year2	4708	2020	-0.000337059	9.97034608984594e-05	22	1	0.00381295	0.234413
month_year2	4708	Jan_2023	-0.000337059	9.42109151392058e-05	22	1	0.0025149	0.234413
month_year2	4708	July_2021	-0.000337059	0.000108785	22	1	0.00690317	0.242279
month_year2	4708	May_2019	-0.000337059	0.000119168	22	1	0.0121093	0.242279
month_year2	4708	Oct_2021	-0.000337059	0.000119168	22	1	0.0121093	0.242279
month_year2	1072	2020	-0.000328785	9.72559591694081e-05	22	1	0.00381295	0.234413
month_year2	1072	Jan_2023	-0.000328785	9.18982433861807e-05	22	1	0.0025149	0.234413
month_year2	1627	2020	-0.000328785	9.72559591694081e-05	22	1	0.00381295	0.234413
month_year2	1627	Jan_2023	-0.000328785	9.18982433861807e-05	22	1	0.0025149	0.234413
month_year2	5024	2020	-0.000328785	9.72559591694081e-05	22	1	0.00381295	0.234413
month_year2	5024	Jan_2023	-0.000328785	9.18982433861807e-05	22	1	0.0025149	0.234413
month_year2	7099	2020	-0.000328785	9.72559591694081e-05	22	1	0.00381295	0.234413
month_year2	7099	Jan_2023	-0.000328785	9.18982433861807e-05	22	1	0.0025149	0.234413
month_year2	1072	July_2021	-0.000328785	0.000106115	22	1	0.00690317	0.242279
month_year2	1072	May_2019	-0.000328785	0.000116243	22	1	0.0121093	0.242279
month_year2	1072	Oct_2021	-0.000328785	0.000116243	22	1	0.0121093	0.242279
month_year2	1627	July_2021	-0.000328785	0.000106115	22	1	0.00690317	0.242279
month_year2	1627	May_2019	-0.000328785	0.000116243	22	1	0.0121093	0.242279
month_year2	1627	Oct_2021	-0.000328785	0.000116243	22	1	0.0121093	0.242279
month_year2	3613	Jan_2023	-0.000328785	0.000102315	22	2	0.00542219	0.242279
month_year2	5024	July_2021	-0.000328785	0.000106115	22	1	0.00690317	0.242279
month_year2	5024	May_2019	-0.000328785	0.000116243	22	1	0.0121093	0.242279
month_year2	5024	Oct_2021	-0.000328785	0.000116243	22	1	0.0121093	0.242279
month_year2	7099	July_2021	-0.000328785	0.000106115	22	1	0.00690317	0.242279
month_year2	7099	May_2019	-0.000328785	0.000116243	22	1	0.0121093	0.242279
month_year2	7099	Oct_2021	-0.000328785	0.000116243	22	1	0.0121093	0.242279
month_year2	2647	2020	-0.000327952	9.7009656299899e-05	22	1	0.00381295	0.234413
month_year2	2647	Jan_2023	-0.000327952	9.1665509050494e-05	22	1	0.0025149	0.234413
month_year2	6165	2020	-0.000327952	9.7009656299899e-05	22	1	0.00381295	0.234413
month_year2	6165	Jan_2023	-0.000327952	9.1665509050494e-05	22	1	0.0025149	0.234413
month_year2	2647	July_2021	-0.000327952	0.000105846	22	1	0.00690317	0.242279
month_year2	2647	Oct_2021	-0.000327952	0.000115949	22	1	0.0121093	0.242279
month_year2	6165	July_2021	-0.000327952	0.000105846	22	1	0.00690317	0.242279
month_year2	6165	Oct_2021	-0.000327952	0.000115949	22	1	0.0121093	0.242279
month_year2	2647	May_2019	-0.000327952	0.000115949	22	1	0.0121093	0.242279
month_year2	6165	May_2019	-0.000327952	0.000115949	22	1	0.0121093	0.242279
month_year2	6250	Jan_2023	-0.000325043	0.000113128	22	4	0.011037	0.242279
month_year2	3012	2020	-0.000318846	9.43158026369876e-05	22	1	0.00381295	0.234413
month_year2	3012	Jan_2023	-0.000318846	8.91200566003282e-05	22	1	0.0025149	0.234413
month_year2	3177	2020	-0.000318846	9.43158026369876e-05	22	1	0.00381295	0.234413
month_year2	3177	Jan_2023	-0.000318846	8.91200566003282e-05	22	1	0.0025149	0.234413
month_year2	3012	July_2021	-0.000318846	0.000102907	22	1	0.00690317	0.242279
month_year2	3012	May_2019	-0.000318846	0.000112729	22	1	0.0121093	0.242279
month_year2	3012	Oct_2021	-0.000318846	0.000112729	22	1	0.0121093	0.242279
month_year2	3177	July_2021	-0.000318846	0.000102907	22	1	0.00690317	0.242279
month_year2	3177	May_2019	-0.000318846	0.000112729	22	1	0.0121093	0.242279
month_year2	3177	Oct_2021	-0.000318846	0.000112729	22	1	0.0121093	0.242279
month_year2	6421	2020	-0.000312351	9.23946797863121e-05	22	1	0.00381295	0.234413
month_year2	6421	Jan_2023	-0.000312351	8.73047661357244e-05	22	1	0.0025149	0.234413
month_year2	6421	July_2021	-0.000312351	0.000100811	22	1	0.00690317	0.242279
month_year2	6421	May_2019	-0.000312351	0.000110433	22	1	0.0121093	0.242279
month_year2	6421	Oct_2021	-0.000312351	0.000110433	22	1	0.0121093	0.242279
month_year2	353	2020	-0.000309739	9.16218999079706e-05	22	1	0.00381295	0.234413
month_year2	353	Jan_2023	-0.000309739	8.65745577870507e-05	22	1	0.0025149	0.234413
month_year2	1399	2020	-0.000309739	9.16218999079706e-05	22	1	0.00381295	0.234413
month_year2	1399	Jan_2023	-0.000309739	8.65745577870507e-05	22	1	0.0025149	0.234413
month_year2	353	July_2021	-0.000309739	9.9967688486653e-05	22	1	0.00690317	0.242279
month_year2	353	May_2019	-0.000309739	0.000109509	22	1	0.0121093	0.242279
month_year2	353	Oct_2021	-0.000309739	0.000109509	22	1	0.0121093	0.242279
month_year2	1399	July_2021	-0.000309739	9.9967688486653e-05	22	1	0.00690317	0.242279
month_year2	1399	May_2019	-0.000309739	0.000109509	22	1	0.0121093	0.242279
month_year2	1399	Oct_2021	-0.000309739	0.000109509	22	1	0.0121093	0.242279
month_year2	3049	Jan_2023	-0.000301093	7.75540629722564e-06	22	2	2.92334553690443e-17	9.98740121643849e-14
month_year2	3049	2020	-0.000301093	8.20755055148933e-06	22	2	7.1695307566662e-17	2.1432416005709e-13
month_year2	3049	July_2021	-0.000301093	8.95517182675629e-06	22	2	2.84394098672709e-16	7.55698318861982e-13
month_year2	3049	May_2019	-0.000301093	9.80989923169832e-06	22	2	1.19735681972107e-15	2.60316257669359e-12
month_year2	3049	Oct_2021	-0.000301093	9.80989923169833e-06	22	2	1.19735681972107e-15	2.60316257669359e-12
month_year2	683	2020	-0.000300631	8.89279481109949e-05	22	1	0.00381295	0.234413
month_year2	683	Jan_2023	-0.000300631	8.40290126089102e-05	22	1	0.0025149	0.234413
month_year2	3849	2020	-0.000300631	8.89279481109949e-05	22	1	0.00381295	0.234413
month_year2	3849	Jan_2023	-0.000300631	8.40290126089102e-05	22	1	0.0025149	0.234413
month_year2	683	July_2021	-0.000300631	9.70283460989856e-05	22	1	0.00690317	0.242279
month_year2	683	May_2019	-0.000300631	0.000106289	22	1	0.0121093	0.242279
month_year2	683	Oct_2021	-0.000300631	0.000106289	22	1	0.0121093	0.242279
month_year2	3849	July_2021	-0.000300631	9.70283460989856e-05	22	1	0.00690317	0.242279
month_year2	3849	May_2019	-0.000300631	0.000106289	22	1	0.0121093	0.242279
month_year2	3849	Oct_2021	-0.000300631	0.000106289	22	1	0.0121093	0.242279
month_year2	1092	Jan_2023	-0.000295916	8.59026031784613e-05	22	2	0.00333	0.234413
month_year2	1092	July_2021	-0.000295916	9.91917821383485e-05	22	2	0.00878044	0.242279
month_year2	2148	Jan_2023	-0.000295916	0.000101014	22	2	0.00982105	0.242279
month_year2	1200	2020	-0.000291524	8.62339472443059e-05	22	1	0.00381295	0.234413
month_year2	1200	Jan_2023	-0.000291524	8.1483421064249e-05	22	1	0.0025149	0.234413
month_year2	6749	Jan_2023	-0.000291524	8.58900493755533e-05	22	2	0.0037056	0.234413
month_year2	7021	2020	-0.000291524	8.62339472443059e-05	22	1	0.00381295	0.234413
month_year2	7021	Jan_2023	-0.000291524	8.1483421064249e-05	22	1	0.0025149	0.234413
month_year2	1200	July_2021	-0.000291524	9.40889501718715e-05	22	1	0.00690317	0.242279
month_year2	1200	May_2019	-0.000291524	0.000103069	22	1	0.0121093	0.242279
month_year2	1200	Oct_2021	-0.000291524	0.000103069	22	1	0.0121093	0.242279
month_year2	6749	2020	-0.000291524	9.08974842971091e-05	22	2	0.00549425	0.242279
month_year2	7021	July_2021	-0.000291524	9.40889501718715e-05	22	1	0.00690317	0.242279
month_year2	7021	May_2019	-0.000291524	0.000103069	22	1	0.0121093	0.242279
month_year2	7021	Oct_2021	-0.000291524	0.000103069	22	1	0.0121093	0.242279
month_year2	1877	2020	-0.000282416	8.3539897306116e-05	22	1	0.00381295	0.234413
month_year2	1877	Jan_2023	-0.000282416	7.89377831513777e-05	22	1	0.0025149	0.234413
month_year2	6254	2020	-0.000282416	8.3539897306116e-05	22	1	0.00381295	0.234413
month_year2	6254	Jan_2023	-0.000282416	7.89377831513777e-05	22	1	0.0025149	0.234413
month_year2	1877	July_2021	-0.000282416	9.11495007033605e-05	22	1	0.00690317	0.242279
month_year2	1877	May_2019	-0.000282416	9.9849275281127e-05	22	1	0.0121093	0.242279
month_year2	1877	Oct_2021	-0.000282416	9.9849275281127e-05	22	1	0.0121093	0.242279
month_year2	6254	July_2021	-0.000282416	9.11495007033605e-05	22	1	0.00690317	0.242279
month_year2	6254	May_2019	-0.000282416	9.9849275281127e-05	22	1	0.0121093	0.242279
month_year2	6254	Oct_2021	-0.000282416	9.9849275281127e-05	22	1	0.0121093	0.242279
month_year2	2064	Jan_2023	-0.000279481	8.25212853551089e-05	22	2	0.00376372	0.234413
month_year2	4457	2020	-0.000279481	8.26716416486887e-05	22	1	0.00381295	0.234413
month_year2	4457	Jan_2023	-0.000279481	7.81173586713858e-05	22	1	0.0025149	0.234413
month_year2	5384	Jan_2023	-0.000279481	7.9434993297998e-05	22	2	0.0028508	0.234413
month_year2	6799	2020	-0.000279481	8.26716416486887e-05	22	1	0.00381295	0.234413
month_year2	6799	Jan_2023	-0.000279481	7.81173586713858e-05	22	1	0.0025149	0.234413
month_year2	2064	2020	-0.000279481	8.73323195676058e-05	22	2	0.00557533	0.242279
month_year2	4457	July_2021	-0.000279481	9.02021561146143e-05	22	1	0.00690317	0.242279
month_year2	4457	May_2019	-0.000279481	9.88115112791535e-05	22	1	0.0121093	0.242279
month_year2	4457	Oct_2021	-0.000279481	9.88115112791535e-05	22	1	0.0121093	0.242279
month_year2	5384	July_2021	-0.000279481	9.17236295273505e-05	22	2	0.00768694	0.242279
month_year2	6374	Jan_2023	-0.000279481	9.43012935939236e-05	22	2	0.00914585	0.242279
month_year2	6799	July_2021	-0.000279481	9.02021561146143e-05	22	1	0.00690317	0.242279
month_year2	6799	May_2019	-0.000279481	9.88115112791535e-05	22	1	0.0121093	0.242279
month_year2	6799	Oct_2021	-0.000279481	9.88115112791535e-05	22	1	0.0121093	0.242279
month_year2	1092	2020	-0.000269671	9.09107699933101e-05	22	2	0.00909597	0.242279
month_year2	3907	2020	-0.000264201	7.81516502080822e-05	22	1	0.00381295	0.234413
month_year2	3907	Jan_2023	-0.000264201	7.38463682142482e-05	22	1	0.0025149	0.234413
month_year2	3907	July_2021	-0.000264201	8.52704411343448e-05	22	1	0.00690317	0.242279
month_year2	3907	May_2019	-0.000264201	9.34090881953941e-05	22	1	0.0121093	0.242279
month_year2	3907	Oct_2021	-0.000264201	9.34090881953941e-05	22	1	0.0121093	0.242279
month_year2	5384	2020	-0.00026318	8.4066095065034e-05	22	2	0.00645206	0.242279
month_year2	2857	Jan_2023	-0.000263045	7.69770043535743e-05	22	2	0.00352973	0.234413
month_year2	7379	2020	-0.000263045	7.78098828731185e-05	22	1	0.00381295	0.234413
month_year2	7379	Jan_2023	-0.000263045	7.35234284376198e-05	22	1	0.0025149	0.234413
month_year2	2857	2020	-0.000263045	8.14648040761175e-05	22	2	0.00524841	0.242279
month_year2	4391	July_2021	-0.000263045	8.83452142355971e-05	22	2	0.00888727	0.242279
month_year2	5710	Jan_2023	-0.000263045	8.55029019004973e-05	22	2	0.00722761	0.242279
month_year2	5924	Jan_2023	-0.000263045	7.89684278256764e-05	22	2	0.00423334	0.242279
month_year2	5924	July_2021	-0.000263045	9.11848861252716e-05	22	2	0.0107767	0.242279
month_year2	7379	July_2021	-0.000263045	8.4897542400408e-05	22	1	0.00690317	0.242279
month_year2	7379	Oct_2021	-0.000263045	9.30005980989095e-05	22	1	0.0121093	0.242279
month_year2	4391	2020	-0.000263045	8.09697263043428e-05	22	2	0.00503489	0.242279
month_year2	5710	2020	-0.000263045	9.04877659212271e-05	22	2	0.010291	0.242279
month_year2	7379	May_2019	-0.000263045	9.30005980989095e-05	22	1	0.0121093	0.242279
month_year2	6947	2020	-0.000255093	7.54574530446627e-05	22	1	0.00381295	0.234413
month_year2	6947	Jan_2023	-0.000255093	7.13005911866111e-05	22	1	0.0025149	0.234413
month_year2	7517	2020	-0.000255093	7.54574530446627e-05	22	1	0.00381295	0.234413
month_year2	7517	Jan_2023	-0.000255093	7.13005911866111e-05	22	1	0.0025149	0.234413
month_year2	6947	July_2021	-0.000255093	8.23308310299388e-05	22	1	0.00690317	0.242279
month_year2	6947	May_2019	-0.000255093	9.01889066664875e-05	22	1	0.0121093	0.242279
month_year2	6947	Oct_2021	-0.000255093	9.01889066664875e-05	22	1	0.0121093	0.242279
month_year2	7517	July_2021	-0.000255093	8.23308310299388e-05	22	1	0.00690317	0.242279
month_year2	7517	May_2019	-0.000255093	9.01889066664875e-05	22	1	0.0121093	0.242279
month_year2	7517	Oct_2021	-0.000255093	9.01889066664875e-05	22	1	0.0121093	0.242279
month_year2	4391	Jan_2023	-0.000248735	7.65091998308057e-05	22	2	0.00500994	0.242279
month_year2	219	2020	-0.000246609	7.29479642790451e-05	22	1	0.00381295	0.234413
month_year2	219	Jan_2023	-0.000246609	6.8929347189563e-05	22	1	0.0025149	0.234413
month_year2	460	2020	-0.000246609	7.29479642790451e-05	22	1	0.00381295	0.234413
month_year2	460	Jan_2023	-0.000246609	6.8929347189563e-05	22	1	0.0025149	0.234413
month_year2	219	July_2021	-0.000246609	7.95927543099188e-05	22	1	0.00690317	0.242279
month_year2	219	May_2019	-0.000246609	8.71894938990181e-05	22	1	0.0121093	0.242279
month_year2	219	Oct_2021	-0.000246609	8.71894938990181e-05	22	1	0.0121093	0.242279
month_year2	460	July_2021	-0.000246609	7.95927543099188e-05	22	1	0.00690317	0.242279
month_year2	460	May_2019	-0.000246609	8.71894938990181e-05	22	1	0.0121093	0.242279
month_year2	460	Oct_2021	-0.000246609	8.71894938990181e-05	22	1	0.0121093	0.242279
month_year2	1501	2020	-0.000246609	8.63427090213366e-05	22	2	0.0114341	0.242279
month_year2	1501	Jan_2023	-0.000246609	8.15861912835964e-05	22	2	0.00808743	0.242279
month_year2	2987	Jan_2023	-0.000246609	8.48478794115732e-05	22	2	0.0103014	0.242279
month_year2	3530	Jan_2023	-0.000246609	8.47399934378411e-05	22	2	0.0102225	0.242279
month_year2	4253	Jan_2023	-0.000246609	8.68427725931915e-05	22	2	0.0118299	0.242279
month_year2	6006	Jan_2023	-0.000246609	7.89132163246969e-05	22	2	0.00652779	0.242279
month_year2	1149	2020	-0.000245985	7.27632068025908e-05	22	1	0.00381295	0.234413
month_year2	1149	Jan_2023	-0.000245985	6.87547677840066e-05	22	1	0.0025149	0.234413
month_year2	3024	2020	-0.000245985	7.27632068025908e-05	22	1	0.00381295	0.234413
month_year2	3024	Jan_2023	-0.000245985	6.87547677840066e-05	22	1	0.0025149	0.234413
month_year2	1149	July_2021	-0.000245985	7.93911673763329e-05	22	1	0.00690317	0.242279
month_year2	1149	May_2019	-0.000245985	8.69686664773715e-05	22	1	0.0121093	0.242279
month_year2	1149	Oct_2021	-0.000245985	8.69686664773715e-05	22	1	0.0121093	0.242279
month_year2	3024	July_2021	-0.000245985	7.93911673763329e-05	22	1	0.00690317	0.242279
month_year2	3024	May_2019	-0.000245985	8.69686664773715e-05	22	1	0.0121093	0.242279
month_year2	3024	Oct_2021	-0.000245985	8.69686664773715e-05	22	1	0.0121093	0.242279
month_year2	3236	Jan_2023	-0.000244441	7.00694530207885e-05	22	4	0.00303603	0.234413
month_year2	3236	2020	-0.000244441	7.41545388781319e-05	22	4	0.00455391	0.242279
month_year2	51	2020	-0.000236876	7.00689114800783e-05	22	1	0.00381295	0.234413
month_year2	51	Jan_2023	-0.000236876	6.6208898004745e-05	22	1	0.0025149	0.234413
month_year2	1634	2020	-0.000236876	7.00689114800783e-05	22	1	0.00381295	0.234413
month_year2	1634	Jan_2023	-0.000236876	6.6208898004745e-05	22	1	0.0025149	0.234413
month_year2	51	July_2021	-0.000236876	7.6451450171576e-05	22	1	0.00690317	0.242279
month_year2	51	May_2019	-0.000236876	8.37483676259087e-05	22	1	0.0121093	0.242279
month_year2	51	Oct_2021	-0.000236876	8.37483676259087e-05	22	1	0.0121093	0.242279
month_year2	1634	July_2021	-0.000236876	7.6451450171576e-05	22	1	0.00690317	0.242279
month_year2	1634	May_2019	-0.000236876	8.37483676259087e-05	22	1	0.0121093	0.242279
month_year2	1634	Oct_2021	-0.000236876	8.37483676259087e-05	22	1	0.0121093	0.242279
month_year2	4158	2020	-0.000227768	6.73745670753372e-05	22	1	0.00381295	0.234413
month_year2	4158	Jan_2023	-0.000227768	6.36629818471366e-05	22	1	0.0025149	0.234413
month_year2	5178	2020	-0.000227768	6.73745670753372e-05	22	1	0.00381295	0.234413
month_year2	5178	Jan_2023	-0.000227768	6.36629818471366e-05	22	1	0.0025149	0.234413
month_year2	4158	July_2021	-0.000227768	7.35116794137172e-05	22	1	0.00690317	0.242279
month_year2	4158	May_2019	-0.000227768	8.0528010109962e-05	22	1	0.0121093	0.242279
month_year2	4158	Oct_2021	-0.000227768	8.05280101099621e-05	22	1	0.0121093	0.242279
month_year2	5178	July_2021	-0.000227768	7.35116794137172e-05	22	1	0.00690317	0.242279
month_year2	5178	May_2019	-0.000227768	8.0528010109962e-05	22	1	0.0121093	0.242279
month_year2	5178	Oct_2021	-0.000227768	8.05280101099621e-05	22	1	0.0121093	0.242279
month_year2	1317	2020	-0.000213735	6.32236475933571e-05	22	1	0.00381295	0.234413
month_year2	1317	Jan_2023	-0.000213735	5.97407316108608e-05	22	1	0.0025149	0.234413
month_year2	1317	July_2021	-0.000213735	6.89826549542314e-05	22	1	0.00690317	0.242279
month_year2	1317	May_2019	-0.000213735	7.5566712390056e-05	22	1	0.0121093	0.242279
month_year2	1317	Oct_2021	-0.000213735	7.5566712390056e-05	22	1	0.0121093	0.242279
month_year2	4814	Jan_2023	-0.000213735	7.56384306948898e-05	22	2	0.0121766	0.242638
month_year2	4967	2020	-0.00020955	6.19857310120153e-05	22	1	0.00381295	0.234413
month_year2	4967	Jan_2023	-0.00020955	5.85710103901202e-05	22	1	0.0025149	0.234413
month_year2	7363	2020	-0.00020955	6.19857310120153e-05	22	1	0.00381295	0.234413
month_year2	7363	Jan_2023	-0.00020955	5.85710103901202e-05	22	1	0.0025149	0.234413
month_year2	4967	July_2021	-0.00020955	6.76319772308885e-05	22	1	0.00690317	0.242279
month_year2	4967	May_2019	-0.00020955	7.40871190760668e-05	22	1	0.0121093	0.242279
month_year2	4967	Oct_2021	-0.00020955	7.40871190760668e-05	22	1	0.0121093	0.242279
month_year2	7363	July_2021	-0.00020955	6.76319772308885e-05	22	1	0.00690317	0.242279
month_year2	7363	May_2019	-0.00020955	7.40871190760668e-05	22	1	0.0121093	0.242279
month_year2	7363	Oct_2021	-0.00020955	7.40871190760668e-05	22	1	0.0121093	0.242279
month_year2	2563	Jan_2023	-0.000200869	6.72847472506383e-05	22	3	0.00874231	0.242279
month_year2	2563	2020	-0.000200869	7.12074833012104e-05	22	3	0.0122991	0.244296
month_year2	247	2020	-0.000197297	5.8361249480757e-05	22	1	0.00381295	0.234413
month_year2	247	Jan_2023	-0.000197297	5.51461972603859e-05	22	1	0.0025149	0.234413
month_year2	247	July_2021	-0.000197297	6.3677343666136e-05	22	1	0.00690317	0.242279
month_year2	247	May_2019	-0.000197297	6.97550350559028e-05	22	1	0.0121093	0.242279
month_year2	247	Oct_2021	-0.000197297	6.97550350559028e-05	22	1	0.0121093	0.242279
month_year2	1440	2020	-0.000191332	5.65966985983176e-05	22	1	0.00381295	0.234413
month_year2	1440	Jan_2023	-0.000191332	5.3478853399438e-05	22	1	0.0025149	0.234413
month_year2	5930	2020	-0.000191332	5.65966985983176e-05	22	1	0.00381295	0.234413
month_year2	5930	Jan_2023	-0.000191332	5.3478853399438e-05	22	1	0.0025149	0.234413
month_year2	6623	2020	-0.000191332	5.65966985983176e-05	22	1	0.00381295	0.234413
month_year2	6623	Jan_2023	-0.000191332	5.3478853399438e-05	22	1	0.0025149	0.234413
month_year2	1440	July_2021	-0.000191332	6.17520608122361e-05	22	1	0.00690317	0.242279
month_year2	1440	May_2019	-0.000191332	6.7645993358585e-05	22	1	0.0121093	0.242279
month_year2	1440	Oct_2021	-0.000191332	6.7645993358585e-05	22	1	0.0121093	0.242279
month_year2	5930	July_2021	-0.000191332	6.17520608122361e-05	22	1	0.00690317	0.242279
month_year2	5930	May_2019	-0.000191332	6.7645993358585e-05	22	1	0.0121093	0.242279
month_year2	5930	Oct_2021	-0.000191332	6.7645993358585e-05	22	1	0.0121093	0.242279
month_year2	6623	July_2021	-0.000191332	6.17520608122361e-05	22	1	0.00690317	0.242279
month_year2	6623	May_2019	-0.000191332	6.7645993358585e-05	22	1	0.0121093	0.242279
month_year2	6623	Oct_2021	-0.000191332	6.7645993358585e-05	22	1	0.0121093	0.242279
month_year2	6751	2020	-0.000182222	5.39021087556063e-05	22	1	0.00381295	0.234413
month_year2	6751	July_2021	-0.000182222	5.88120222595971e-05	22	1	0.00690317	0.242279
month_year2	6751	Oct_2021	-0.000182222	6.44253424881545e-05	22	1	0.0121093	0.242279
month_year2	1804	Jan_2023	-0.000182222	5.29314358973622e-05	22	2	0.00334535	0.234413
month_year2	6751	Jan_2023	-0.000182222	5.0932705324747e-05	22	1	0.0025149	0.234413
month_year2	1804	July_2021	-0.000182222	6.1119957527871e-05	22	2	0.00881502	0.242279
month_year2	6751	May_2019	-0.000182222	6.44253424881545e-05	22	1	0.0121093	0.242279
month_year2	2205	Jan_2023	-0.000180859	6.34940639559563e-05	22	2	0.0116186	0.242279
month_year2	2304	Jan_2023	-0.000180859	5.79308717679205e-05	22	2	0.00657029	0.242279
month_year2	3390	Jan_2023	-0.000173113	4.83865108615691e-05	22	1	0.0025149	0.234413
month_year2	3390	July_2021	-0.000173113	5.58719301421473e-05	22	1	0.00690317	0.242279
month_year2	3390	Oct_2021	-0.000173113	6.12046329404138e-05	22	1	0.0121093	0.242279
month_year2	3390	2020	-0.000173113	5.12074698199349e-05	22	1	0.00381295	0.234413
month_year2	3390	May_2019	-0.000173113	6.12046329404138e-05	22	1	0.0121093	0.242279
month_year2	1804	2020	-0.000165921	5.60173663687909e-05	22	2	0.00917907	0.242279
month_year2	2121	2020	-0.00016442	4.86359736633595e-05	22	1	0.00381295	0.234413
month_year2	2121	Jan_2023	-0.00016442	4.59566753874058e-05	22	1	0.0025149	0.234413
month_year2	4371	2020	-0.00016442	4.86359736633595e-05	22	1	0.00381295	0.234413
month_year2	4371	Jan_2023	-0.00016442	4.59566753874058e-05	22	1	0.0025149	0.234413
month_year2	5854	2020	-0.00016442	4.86359736633595e-05	22	1	0.00381295	0.234413
month_year2	5854	Jan_2023	-0.00016442	4.59566753874058e-05	22	1	0.0025149	0.234413
month_year2	2121	July_2021	-0.00016442	5.3066197811958e-05	22	1	0.00690317	0.242279
month_year2	2121	May_2019	-0.00016442	5.81311071652813e-05	22	1	0.0121093	0.242279
month_year2	2121	Oct_2021	-0.00016442	5.81311071652813e-05	22	1	0.0121093	0.242279
month_year2	4371	July_2021	-0.00016442	5.3066197811958e-05	22	1	0.00690317	0.242279
month_year2	4371	May_2019	-0.00016442	5.81311071652813e-05	22	1	0.0121093	0.242279
month_year2	4371	Oct_2021	-0.00016442	5.81311071652813e-05	22	1	0.0121093	0.242279
month_year2	5467	Jan_2023	-0.00016442	5.02396720445937e-05	22	2	0.00478671	0.242279
month_year2	5467	July_2021	-0.00016442	5.80117763578894e-05	22	2	0.0119646	0.242279
month_year2	5854	July_2021	-0.00016442	5.3066197811958e-05	22	1	0.00690317	0.242279
month_year2	5854	May_2019	-0.00016442	5.81311071652813e-05	22	1	0.0121093	0.242279
month_year2	5854	Oct_2021	-0.00016442	5.81311071652813e-05	22	1	0.0121093	0.242279
month_year2	85	2020	-0.000136673	4.04284231118701e-05	22	1	0.00381295	0.234413
month_year2	85	Jan_2023	-0.000136673	3.82012690901802e-05	22	1	0.0025149	0.234413
month_year2	1678	2020	-0.000136673	4.04284231118701e-05	22	1	0.00381295	0.234413
month_year2	1678	Jan_2023	-0.000136673	3.82012690901802e-05	22	1	0.0025149	0.234413
month_year2	85	July_2021	-0.000136673	4.41110259852017e-05	22	1	0.00690317	0.242279
month_year2	85	May_2019	-0.000136673	4.8321207933583e-05	22	1	0.0121093	0.242279
month_year2	85	Oct_2021	-0.000136673	4.8321207933583e-05	22	1	0.0121093	0.242279
month_year2	1678	July_2021	-0.000136673	4.41110259852017e-05	22	1	0.00690317	0.242279
month_year2	1678	May_2019	-0.000136673	4.8321207933583e-05	22	1	0.0121093	0.242279
month_year2	1678	Oct_2021	-0.000136673	4.8321207933583e-05	22	1	0.0121093	0.242279
month_year2	700	2020	-0.000127563	3.77335386845634e-05	22	1	0.00381295	0.234413
month_year2	700	Jan_2023	-0.000127563	3.56548426592108e-05	22	1	0.0025149	0.234413
month_year2	3859	2020	-0.000127563	3.77335386845634e-05	22	1	0.00381295	0.234413
month_year2	3859	Jan_2023	-0.000127563	3.56548426592108e-05	22	1	0.0025149	0.234413
month_year2	700	July_2021	-0.000127563	4.11706660144182e-05	22	1	0.00690317	0.242279
month_year2	700	May_2019	-0.000127563	4.51002049672163e-05	22	1	0.0121093	0.242279
month_year2	700	Oct_2021	-0.000127563	4.51002049672163e-05	22	1	0.0121093	0.242279
month_year2	3859	July_2021	-0.000127563	4.11706660144182e-05	22	1	0.00690317	0.242279
month_year2	3859	May_2019	-0.000127563	4.51002049672163e-05	22	1	0.0121093	0.242279
month_year2	3859	Oct_2021	-0.000127563	4.51002049672163e-05	22	1	0.0121093	0.242279
month_year2	4775	2020	-0.000118452	3.50386051535619e-05	22	1	0.00381295	0.234413
month_year2	4775	Jan_2023	-0.000118452	3.3108369829611e-05	22	1	0.0025149	0.234413
month_year2	4775	July_2021	-0.000118452	3.82302524671112e-05	22	1	0.00690317	0.242279
month_year2	4775	May_2019	-0.000118452	4.18791433107086e-05	22	1	0.0121093	0.242279
month_year2	4775	Oct_2021	-0.000118452	4.18791433107087e-05	22	1	0.0121093	0.242279
month_year2	6621	2020	-0.000115099	3.40468607992746e-05	22	1	0.00381295	0.234413
month_year2	6621	Jan_2023	-0.000115099	3.21712594990409e-05	22	1	0.0025149	0.234413
month_year2	6621	July_2021	-0.000115099	3.71481706638811e-05	22	1	0.00690317	0.242279
month_year2	6621	May_2019	-0.000115099	4.06937820853187e-05	22	1	0.0121093	0.242279
month_year2	6621	Oct_2021	-0.000115099	4.06937820853187e-05	22	1	0.0121093	0.242279
month_year2	5069	2020	-0.000109341	3.2343622517076e-05	22	1	0.00381295	0.234413
month_year2	5069	Jan_2023	-0.000109341	3.056185059969e-05	22	1	0.0025149	0.234413
month_year2	5069	July_2021	-0.000109341	3.52897853413283e-05	22	1	0.00690317	0.242279
month_year2	5069	May_2019	-0.000109341	3.86580229619213e-05	22	1	0.0121093	0.242279
month_year2	5069	Oct_2021	-0.000109341	3.86580229619213e-05	22	1	0.0121093	0.242279
month_year2	2813	Jan_2023	-0.000100231	2.80152849677878e-05	22	1	0.0025149	0.234413
month_year2	4747	Jan_2023	-0.000100231	2.80152849677878e-05	22	1	0.0025149	0.234413
month_year2	2813	July_2021	-0.000100231	3.23492646351528e-05	22	1	0.00690317	0.242279
month_year2	2813	Oct_2021	-0.000100231	3.54368439187546e-05	22	1	0.0121093	0.242279
month_year2	4747	July_2021	-0.000100231	3.23492646351528e-05	22	1	0.00690317	0.242279
month_year2	4747	Oct_2021	-0.000100231	3.54368439187546e-05	22	1	0.0121093	0.242279
month_year2	2813	2020	-0.000100231	2.96485907733491e-05	22	1	0.00381295	0.234413
month_year2	4747	2020	-0.000100231	2.96485907733491e-05	22	1	0.00381295	0.234413
month_year2	2813	May_2019	-0.000100231	3.54368439187546e-05	22	1	0.0121093	0.242279
month_year2	4747	May_2019	-0.000100231	3.54368439187546e-05	22	1	0.0121093	0.242279
month_year2	1269	2020	-8.20083e-05	2.42583799568492e-05	22	1	0.00381295	0.234413
month_year2	1269	Jan_2023	-8.20083e-05	2.29220144911203e-05	22	1	0.0025149	0.234413
month_year2	6599	2020	-8.20083e-05	2.42583799568492e-05	22	1	0.00381295	0.234413
month_year2	6599	Jan_2023	-8.20083e-05	2.29220144911203e-05	22	1	0.0025149	0.234413
month_year2	1269	July_2021	-8.20083e-05	2.64680624736336e-05	22	1	0.00690317	0.242279
month_year2	1269	Oct_2021	-8.20083e-05	2.89943097405302e-05	22	1	0.0121093	0.242279
month_year2	6599	July_2021	-8.20083e-05	2.64680624736336e-05	22	1	0.00690317	0.242279
month_year2	6599	Oct_2021	-8.20083e-05	2.89943097405302e-05	22	1	0.0121093	0.242279
month_year2	1269	May_2019	-8.20083e-05	2.89943097405302e-05	22	1	0.0121093	0.242279
month_year2	6599	May_2019	-8.20083e-05	2.89943097405302e-05	22	1	0.0121093	0.242279
month_year2	3218	2020	-7.28969e-05	2.15632008805295e-05	22	1	0.00381295	0.234413
month_year2	3218	Jan_2023	-7.28969e-05	2.03753096430035e-05	22	1	0.0025149	0.234413
month_year2	3218	July_2021	-7.28969e-05	2.35273810144202e-05	22	1	0.00690317	0.242279
month_year2	3218	Oct_2021	-7.28969e-05	2.57729546012334e-05	22	1	0.0121093	0.242279
month_year2	3218	May_2019	-7.28969e-05	2.57729546012334e-05	22	1	0.0121093	0.242279
month_year2	441	2020	-6.57743e-05	1.94563087171677e-05	22	1	0.00381295	0.234413
month_year2	441	Jan_2023	-6.57743e-05	1.83844836774728e-05	22	1	0.0025149	0.234413
month_year2	441	July_2021	-6.57743e-05	2.12285732002024e-05	22	1	0.00690317	0.242279
month_year2	441	May_2019	-6.57743e-05	2.32547368108009e-05	22	1	0.0121093	0.242279
month_year2	441	Oct_2021	-6.57743e-05	2.32547368108009e-05	22	1	0.0121093	0.242279
month_year2	3020	2020	-5.46737e-05	1.61726953828004e-05	22	1	0.00381295	0.234413
month_year2	3020	Jan_2023	-5.46737e-05	1.52817607187473e-05	22	1	0.0025149	0.234413
month_year2	3020	July_2021	-5.46737e-05	1.76458573293204e-05	22	1	0.00690317	0.242279
month_year2	3020	May_2019	-5.46737e-05	1.93300682115733e-05	22	1	0.0121093	0.242279
month_year2	3020	Oct_2021	-5.46737e-05	1.93300682115733e-05	22	1	0.0121093	0.242279
month_year2	4162	Oct_2021	0.000100392	3.5493764861046e-05	22	1	0.0121093	0.242279
month_year2	4979	Oct_2021	0.000100392	3.5493764861046e-05	22	1	0.0121093	0.242279
month_year2	3112	May_2019	0.000106357	3.76027289601694e-05	22	1	0.0121093	0.242279
month_year2	4087	May_2019	0.000106357	3.76027289601694e-05	22	1	0.0121093	0.242279
month_year2	5065	May_2019	0.000106357	3.76027289601694e-05	22	1	0.0121093	0.242279
month_year2	6900	May_2019	0.000106357	3.76027289601694e-05	22	1	0.0121093	0.242279
month_year2	255	July_2021	0.000107336	3.04846150176865e-05	22	2	0.00283505	0.234413
month_year2	2259	Oct_2021	0.000111545	3.94370766379806e-05	22	1	0.0121093	0.242279
month_year2	4861	May_2019	0.000118173	4.17803162580758e-05	22	1	0.0121093	0.242279
month_year2	392	May_2019	0.000118725	4.19757553609942e-05	22	1	0.0121093	0.242279
month_year2	824	May_2019	0.000118725	4.19757553609942e-05	22	1	0.0121093	0.242279
month_year2	2153	May_2019	0.000118725	4.19757553609942e-05	22	1	0.0121093	0.242279
month_year2	2754	May_2019	0.000118725	4.19757553609942e-05	22	1	0.0121093	0.242279
month_year2	1664	July_2021	0.000122502	4.28514465408521e-05	22	4	0.0113729	0.242279
month_year2	4737	Oct_2021	0.000122698	4.33803004544467e-05	22	1	0.0121093	0.242279
month_year2	2540	May_2019	0.000129988	4.59578048335619e-05	22	1	0.0121093	0.242279
month_year2	1611	May_2019	0.000130596	4.61727827546043e-05	22	1	0.0121093	0.242279
month_year2	2245	May_2019	0.000130596	4.61727827546043e-05	22	1	0.0121093	0.242279
month_year2	1551	May_2019	0.000141804	5.01351946912935e-05	22	1	0.0121093	0.242279
month_year2	6917	May_2019	0.000141804	5.01351946912935e-05	22	1	0.0121093	0.242279
month_year2	4327	May_2019	0.000142467	5.0369710504833e-05	22	1	0.0121093	0.242279
month_year2	4544	May_2019	0.000142467	5.0369710504833e-05	22	1	0.0121093	0.242279
month_year2	4350	Oct_2021	0.000145004	5.12664842216699e-05	22	1	0.0121093	0.242279
month_year2	5571	May_2019	0.000153619	5.4312485835936e-05	22	1	0.0121093	0.242279
month_year2	2348	May_2019	0.000166208	5.87632670942671e-05	22	1	0.0121093	0.242279
month_year2	2708	May_2019	0.000166208	5.87632670942671e-05	22	1	0.0121093	0.242279
month_year2	3617	Oct_2021	0.000167308	5.91523161941047e-05	22	1	0.0121093	0.242279
month_year2	1192	May_2019	0.000177248	6.26667720046535e-05	22	1	0.0121093	0.242279
month_year2	3336	May_2019	0.000177248	6.26667720046535e-05	22	1	0.0121093	0.242279
month_year2	5304	May_2019	0.000177248	6.26667720046535e-05	22	1	0.0121093	0.242279
month_year2	1353	May_2019	0.000178077	6.29598959428946e-05	22	1	0.0121093	0.242279
month_year2	4936	May_2019	0.000178077	6.29598959428946e-05	22	1	0.0121093	0.242279
month_year2	1073	May_2019	0.000189063	6.68437670380185e-05	22	1	0.0121093	0.242279
month_year2	3637	May_2019	0.000189947	6.71564251671028e-05	22	1	0.0121093	0.242279
month_year2	6844	May_2019	0.000189947	6.71564251671028e-05	22	1	0.0121093	0.242279
month_year2	6324	May_2019	0.000200877	7.1020663376953e-05	22	1	0.0121093	0.242279
month_year2	5082	Oct_2021	0.000211914	7.49229248801452e-05	22	1	0.0121093	0.242279
month_year2	2845	May_2019	0.000212691	7.51974610261209e-05	22	1	0.0121093	0.242279
month_year2	1288	May_2019	0.000213685	7.55491847611807e-05	22	1	0.0121093	0.242279
month_year2	5980	May_2019	0.000213685	7.55491847611807e-05	22	1	0.0121093	0.242279
month_year2	948	May_2019	0.000224504	7.93741599901855e-05	22	1	0.0121093	0.242279
month_year2	1283	May_2019	0.000224504	7.93741599901855e-05	22	1	0.0121093	0.242279
month_year2	4171	May_2019	0.000224504	7.93741599901855e-05	22	1	0.0121093	0.242279
month_year2	7055	May_2019	0.000224504	7.93741599901855e-05	22	1	0.0121093	0.242279
month_year2	917	May_2019	0.000225554	7.97454151404699e-05	22	1	0.0121093	0.242279
month_year2	3118	May_2019	0.000225554	7.97454151404699e-05	22	1	0.0121093	0.242279
month_year2	1015	Oct_2021	0.000234216	8.28077016565085e-05	22	1	0.0121093	0.242279
month_year2	2759	Oct_2021	0.000234216	8.28077016565085e-05	22	1	0.0121093	0.242279
month_year2	18	Oct_2021	0.000236128	8.34836829195442e-05	22	1	0.0121093	0.242279
month_year2	6909	Oct_2021	0.000236128	8.34836829195442e-05	22	1	0.0121093	0.242279
month_year2	978	May_2019	0.000236317	8.35507602738494e-05	22	1	0.0121093	0.242279
month_year2	6663	May_2019	0.000236317	8.35507602738494e-05	22	1	0.0121093	0.242279
month_year2	1390	May_2019	0.000237423	8.39415459142966e-05	22	1	0.0121093	0.242279
month_year2	1315	July_2021	0.000238287	8.18409137971136e-05	22	2	0.0101928	0.242279
month_year2	2160	Oct_2021	0.000245366	8.67499581667519e-05	22	1	0.0121093	0.242279
month_year2	6754	Oct_2021	0.000245366	8.67499581667519e-05	22	1	0.0121093	0.242279
month_year2	305	May_2019	0.000249291	8.81375770873502e-05	22	1	0.0121093	0.242279
month_year2	2395	May_2019	0.000249291	8.81375770873502e-05	22	1	0.0121093	0.242279
month_year2	3444	May_2019	0.000249291	8.81375770873502e-05	22	1	0.0121093	0.242279
month_year2	4780	May_2019	0.000249291	8.81375770873502e-05	22	1	0.0121093	0.242279
month_year2	262	Oct_2021	0.000256516	9.0692126763559e-05	22	1	0.0121093	0.242279
month_year2	1929	Oct_2021	0.000256516	9.0692126763559e-05	22	1	0.0121093	0.242279
month_year2	4166	Oct_2021	0.000256516	9.0692126763559e-05	22	1	0.0121093	0.242279
month_year2	4190	Oct_2021	0.000256516	9.0692126763559e-05	22	1	0.0121093	0.242279
month_year2	3224	May_2019	0.000261159	9.23335086643587e-05	22	1	0.0121093	0.242279
month_year2	4553	Oct_2021	0.000267666	9.46342074509292e-05	22	1	0.0121093	0.242279
month_year2	5862	Oct_2021	0.000267666	9.46342074509292e-05	22	1	0.0121093	0.242279
month_year2	5625	Oct_2021	0.000269851	9.54067055724417e-05	22	1	0.0121093	0.242279
month_year2	4549	May_2019	0.000271755	9.60799690887096e-05	22	1	0.0121093	0.242279
month_year2	7530	May_2019	0.000273026	9.65293406500501e-05	22	1	0.0121093	0.242279
month_year2	469	May_2019	0.000283567	0.000100256	22	1	0.0121093	0.242279
month_year2	2222	May_2019	0.000283567	0.000100256	22	1	0.0121093	0.242279
month_year2	2511	May_2019	0.000283567	0.000100256	22	1	0.0121093	0.242279
month_year2	1963	May_2019	0.000284894	0.000100725	22	1	0.0121093	0.242279
month_year2	2128	May_2019	0.000284894	0.000100725	22	1	0.0121093	0.242279
month_year2	3609	Oct_2021	0.000289965	0.000102518	22	1	0.0121093	0.242279
month_year2	2974	May_2019	0.000295379	0.000104432	22	1	0.0121093	0.242279
month_year2	7164	May_2019	0.000295379	0.000104432	22	1	0.0121093	0.242279
month_year2	3826	July_2021	0.000295421	9.64861127436526e-05	22	2	0.00745254	0.242279
month_year2	3402	May_2019	0.000296761	0.000104921	22	1	0.0121093	0.242279
month_year2	3491	May_2019	0.000296761	0.000104921	22	1	0.0121093	0.242279
month_year2	4156	May_2019	0.000296761	0.000104921	22	1	0.0121093	0.242279
month_year2	1922	May_2019	0.000307191	0.000108608	22	1	0.0121093	0.242279
month_year2	3695	May_2019	0.000307191	0.000108608	22	1	0.0121093	0.242279
month_year2	4437	May_2019	0.000307191	0.000108608	22	1	0.0121093	0.242279
month_year2	4607	Oct_2021	0.000312263	0.000110402	22	1	0.0121093	0.242279
month_year2	2980	May_2019	0.000319002	0.000112784	22	1	0.0121093	0.242279
month_year2	7089	May_2019	0.000319002	0.000112784	22	1	0.0121093	0.242279
month_year2	4289	May_2019	0.000320494	0.000113312	22	1	0.0121093	0.242279
month_year2	5585	May_2019	0.000320494	0.000113312	22	1	0.0121093	0.242279
month_year2	144	July_2021	0.000324381	9.64530621868879e-05	22	2	0.00395647	0.240048
month_year2	1376	Oct_2021	0.00033456	0.000118285	22	1	0.0121093	0.242279
month_year2	2967	July_2021	0.000340404	9.84127048808986e-05	22	2	0.00323197	0.234413
month_year2	13	May_2019	0.000342624	0.000121136	22	1	0.0121093	0.242279
month_year2	462	May_2019	0.000342624	0.000121136	22	1	0.0121093	0.242279
month_year2	3517	May_2019	0.000342624	0.000121136	22	1	0.0121093	0.242279
month_year2	3816	May_2019	0.000342624	0.000121136	22	1	0.0121093	0.242279
month_year2	4924	May_2019	0.000342624	0.000121136	22	1	0.0121093	0.242279
month_year2	5027	May_2019	0.000342624	0.000121136	22	1	0.0121093	0.242279
month_year2	7559	May_2019	0.000342624	0.000121136	22	1	0.0121093	0.242279
month_year2	6960	Oct_2021	0.000345708	0.000122226	22	1	0.0121093	0.242279
month_year2	1608	July_2021	0.000345856	9.72928839891884e-05	22	2	0.00263968	0.234413
month_year2	3886	July_2021	0.000351383	0.000112828	22	11	0.00667645	0.242279
month_year2	5286	May_2019	0.000354434	0.000125311	22	1	0.0121093	0.242279
month_year2	4914	May_2019	0.000356092	0.000125897	22	1	0.0121093	0.242279
month_year2	7507	May_2019	0.000356092	0.000125897	22	1	0.0121093	0.242279
month_year2	2419	Oct_2021	0.000356856	0.000126168	22	1	0.0121093	0.242279
month_year2	5187	May_2019	0.000366244	0.000129487	22	1	0.0121093	0.242279
month_year2	281	May_2019	0.000367957	0.000130092	22	1	0.0121093	0.242279
month_year2	2353	Oct_2021	0.000371007	0.000131171	22	1	0.0121093	0.242279
month_year2	6274	May_2019	0.000378054	0.000133662	22	1	0.0121093	0.242279
month_year2	5883	May_2019	0.000389864	0.000137838	22	1	0.0121093	0.242279
month_year2	6764	May_2019	0.000389864	0.000137838	22	1	0.0121093	0.242279
month_year2	2907	Oct_2021	0.000390298	0.000137991	22	1	0.0121093	0.242279
month_year2	1409	May_2019	0.000391687	0.000138482	22	1	0.0121093	0.242279
month_year2	4577	May_2019	0.000401673	0.000142013	22	1	0.0121093	0.242279
month_year2	3394	Oct_2021	0.000414587	2.03885826524597e-05	22	2	7.40972098457199e-13	1.47669564455033e-09
month_year2	1920	May_2019	0.000415415	0.000146872	22	1	0.0121093	0.242279
month_year2	2300	May_2019	0.000415415	0.000146872	22	1	0.0121093	0.242279
month_year2	5822	May_2019	0.000415415	0.000146872	22	1	0.0121093	0.242279
month_year2	811	May_2019	0.000425291	0.000150363	22	1	0.0121093	0.242279
month_year2	2751	May_2019	0.000425291	0.000150363	22	1	0.0121093	0.242279
month_year2	7001	May_2019	0.000425291	0.000150363	22	1	0.0121093	0.242279
month_year2	178	May_2019	0.000437099	0.000154538	22	1	0.0121093	0.242279
month_year2	5023	May_2019	0.000439143	0.000155261	22	1	0.0121093	0.242279
month_year2	7476	May_2019	0.000439143	0.000155261	22	1	0.0121093	0.242279
month_year2	7560	Oct_2021	0.00044603	0.000157696	22	1	0.0121093	0.242279
month_year2	4965	July_2021	0.000465094	0.000144681	22	2	0.00540901	0.242279
month_year2	4073	Oct_2021	0.000471142	0.000137348	22	5	0.00343362	0.234413
month_year2	3518	May_2019	0.000472523	0.000167062	22	1	0.0121093	0.242279
month_year2	4098	May_2019	0.000472523	0.000167062	22	1	0.0121093	0.242279
month_year2	6680	Oct_2021	0.000479467	0.000169517	22	1	0.0121093	0.242279
month_year2	4731	May_2019	0.00048433	0.000171237	22	1	0.0121093	0.242279
month_year2	5175	May_2019	0.00048652	0.000128922	22	5	0.00166226	0.234413
month_year2	2999	Oct_2021	0.000501756	0.000177398	22	1	0.0121093	0.242279
month_year2	2569	May_2019	0.000507944	0.000179585	22	1	0.0121093	0.242279
month_year2	4182	May_2019	0.000531557	0.000187934	22	1	0.0121093	0.242279
month_year2	1156	Oct_2021	0.000546332	0.000193158	22	1	0.0121093	0.242279
month_year2	1732	Oct_2021	0.000546332	0.000193158	22	1	0.0121093	0.242279
month_year2	6181	Oct_2021	0.000568619	0.000201037	22	1	0.0121093	0.242279
month_year2	360	May_2019	0.000569625	0.000201393	22	1	0.0121093	0.242279
month_year2	3284	May_2019	0.000578779	0.000204629	22	1	0.0121093	0.242279
month_year2	2221	Oct_2021	0.000582922	9.8847120058365e-05	22	5	2.25101192222382e-05	0.0234056
month_year2	3214	May_2019	0.000590584	0.000208803	22	1	0.0121093	0.242279
month_year2	6829	May_2019	0.000602388	0.000212976	22	1	0.0121093	0.242279
month_year2	4361	May_2019	0.000603307	0.000165693	22	3	0.00219964	0.234413
month_year2	1427	May_2019	0.000614193	0.00021715	22	1	0.0121093	0.242279
month_year2	4410	May_2019	0.000628923	0.000222358	22	1	0.0121093	0.242279
month_year2	3487	Oct_2021	0.000635473	0.000224674	22	1	0.0121093	0.242279
month_year2	5354	May_2019	0.000638976	0.000200566	22	6	0.00574587	0.242279
month_year2	578	Oct_2021	0.000640658	0.000226507	22	1	0.0121093	0.242279
month_year2	5058	May_2019	0.00064066	0.000222864	22	3	0.0110044	0.242279
month_year2	2783	May_2019	0.000652641	0.000230743	22	1	0.0121093	0.242279
month_year2	3781	May_2019	0.000664499	0.000234936	22	1	0.0121093	0.242279
month_year2	2001	Oct_2021	0.000674354	0.00023842	22	1	0.0121093	0.242279
month_year2	7251	Oct_2021	0.000674354	0.00023842	22	1	0.0121093	0.242279
month_year2	5337	May_2019	0.000676357	0.000239128	22	1	0.0121093	0.242279
month_year2	4611	May_2019	0.000685013	0.000242188	22	1	0.0121093	0.242279
month_year2	184	May_2019	0.000696815	0.000246361	22	1	0.0121093	0.242279
month_year2	6269	Oct_2021	0.000708048	0.000250333	22	1	0.0121093	0.242279
month_year2	7151	Oct_2021	0.000708048	0.000250333	22	1	0.0121093	0.242279
month_year2	7399	Oct_2021	0.000708048	0.000250333	22	1	0.0121093	0.242279
month_year2	3686	Oct_2021	0.00074174	0.000262245	22	1	0.0121093	0.242279
month_year2	3892	Oct_2021	0.00074174	0.000262245	22	1	0.0121093	0.242279
month_year2	3861	Oct_2021	0.00075147	0.000236273	22	9	0.00581072	0.242279
month_year2	3585	2020	0.000752179	0.000265333	22	6	0.0119496	0.242279
month_year2	6486	Oct_2021	0.000775429	0.000274156	22	1	0.0121093	0.242279
month_year2	7436	Oct_2021	0.000802568	0.000283751	22	1	0.0121093	0.242279
month_year2	4654	Oct_2021	0.000809116	0.000286066	22	1	0.0121093	0.242279
month_year2	7468	Oct_2021	0.000809116	0.000286066	22	1	0.0121093	0.242279
month_year2	3172	Oct_2021	0.000829521	0.000147845	22	3	3.9046540726967e-05	0.0333499
month_year2	3385	Oct_2021	0.000835981	0.000295564	22	1	0.0121093	0.242279
month_year2	2821	July_2021	0.000855805	0.000241577	22	2	0.00270868	0.234413
month_year2	137	Oct_2021	0.000876484	0.000309884	22	1	0.0121093	0.242279
month_year2	1899	Oct_2021	0.000876484	0.000309884	22	1	0.0121093	0.242279
month_year2	1313	May_2019	0.000885614	0.000313112	22	1	0.0121093	0.242279
month_year2	88	Oct_2021	0.000907296	0.000296201	22	4	0.00743219	0.242279
month_year2	387	Oct_2021	0.000910164	0.000321791	22	1	0.0121093	0.242279
month_year2	3302	May_2019	0.000913459	0.000322957	22	1	0.0121093	0.242279
month_year2	6851	Oct_2021	0.000939145	0.000261025	22	4	0.00240984	0.234413
month_year2	1709	Oct_2021	0.000963558	0.000209999	22	12	0.000302916	0.219522
month_year2	4160	Oct_2021	0.000964564	0.000171676	22	4	3.84625985154401e-05	0.0333499
month_year2	6244	Oct_2021	0.000970978	0.000342201	22	8	0.0118857	0.242279
month_year2	5351	Oct_2021	0.000976652	0.000250652	22	2	0.00128333	0.234413
month_year2	7325	Oct_2021	0.000977517	0.000345605	22	1	0.0121093	0.242279
month_year2	1916	May_2019	0.00102717	0.000363158	22	1	0.0121093	0.242279
month_year2	5307	Oct_2021	0.00104991	0.000354564	22	9	0.00919502	0.242279
month_year2	2185	May_2019	0.00105567	0.000373234	22	1	0.0121093	0.242279
month_year2	6070	May_2019	0.00105567	0.000373234	22	1	0.0121093	0.242279
month_year2	5101	Oct_2021	0.0010749	0.000273812	22	4	0.00120665	0.234413
month_year2	7265	Oct_2021	0.00111047	0.000259634	22	5	0.000577661	0.234413
month_year2	2671	Oct_2021	0.0011122	0.000393221	22	1	0.0121093	0.242279
month_year2	4287	May_2019	0.00111491	0.000394179	22	1	0.0121093	0.242279
month_year2	443	May_2019	0.00112675	0.000398368	22	1	0.0121093	0.242279
month_year2	1247	May_2019	0.00115045	0.000406745	22	1	0.0121093	0.242279
month_year2	7592	Jan_2023	0.00119261	0.000375509	22	19	0.00586639	0.242279
month_year2	3245	May_2019	0.00120968	0.000427686	22	1	0.0121093	0.242279
month_year2	6539	Oct_2021	0.00123469	0.000429255	22	9	0.0109659	0.242279
month_year2	6521	Oct_2021	0.00124684	0.000440825	22	1	0.0121093	0.242279
month_year2	6308	July_2021	0.00126645	0.000445596	22	4	0.0117706	0.242279
month_year2	4559	Oct_2021	0.00131415	0.000464622	22	1	0.0121093	0.242279
month_year2	3289	Oct_2021	0.00132251	0.000414852	22	13	0.00572109	0.242279
month_year2	6629	May_2019	0.00133649	0.00024408	22	3	5.08233963611273e-05	0.0419118
month_year2	599	May_2019	0.00134551	0.000475711	22	1	0.0121093	0.242279
month_year2	98	May_2019	0.00136364	0.00048212	22	1	0.0121093	0.242279
month_year2	1525	May_2019	0.00136364	0.00048212	22	1	0.0121093	0.242279
month_year2	1479	May_2019	0.00139266	0.00049238	22	1	0.0121093	0.242279
month_year2	5929	Jan_2023	0.00144793	0.000507851	22	15	0.0115548	0.242279
month_year2	3289	May_2019	0.00148962	0.000414852	22	13	0.00244672	0.234413
month_year2	4049	May_2019	0.00151229	0.00045871	22	5	0.00454955	0.242279
month_year2	1742	July_2021	0.00152443	0.00022036	22	3	3.4613467258876e-06	0.00435674
month_year2	418	May_2019	0.00153407	0.000542375	22	1	0.0121093	0.242279
month_year2	5259	July_2021	0.00155281	0.000472105	22	2	0.00462414	0.242279
month_year2	1805	Jan_2023	0.00158068	0.000481105	22	16	0.00465919	0.242279
month_year2	732	Oct_2021	0.0015814	0.000521304	22	11	0.00790596	0.242279
month_year2	5448	Oct_2021	0.0015814	0.000555578	22	14	0.0116673	0.242279
month_year2	4746	May_2019	0.0015841	0.000266319	22	2	2.04344611182171e-05	0.0222132
month_year2	2834	Oct_2021	0.00160411	0.000499571	22	7	0.00545044	0.242279
month_year2	1434	Oct_2021	0.00161605	0.00052322	22	9	0.0070453	0.242279
month_year2	4691	May_2019	0.00178976	0.000632775	22	1	0.0121093	0.242279
month_year2	5550	May_2019	0.00184032	0.000650651	22	1	0.0121093	0.242279
month_year2	5150	Oct_2021	0.00190612	0.000608787	22	9	0.00644696	0.242279
month_year2	3043	Oct_2021	0.00200683	0.000570806	22	8	0.00286633	0.234413
month_year2	3871	May_2019	0.00211108	0.000751551	22	3	0.0126062	0.249566
month_year2	7572	Oct_2021	0.00227212	0.000506502	22	15	0.000374302	0.234413
month_year2	802	Oct_2021	0.00243881	4.39944210342595e-06	22	2	1.06022594293055e-35	2.53553034251842e-31
month_year2	1230	Oct_2021	0.00276758	0.000734349	22	5	0.00167992	0.234413
month_year2	1991	Oct_2021	0.00288001	0.000874112	22	10	0.00456925	0.242279
month_year2	2905	May_2019	0.00290261	0.000855159	22	11	0.00370493	0.234413
month_year2	885	2020	0.00299289	0.0010522	22	21	0.0117155	0.242279
month_year2	695	July_2021	0.00307188	0.000833279	22	17	0.00199857	0.234413
month_year2	2929	May_2019	0.00311215	0.00110149	22	19	0.0121852	0.242638
month_year2	5077	Oct_2021	0.00312774	0.000786457	22	14	0.00108317	0.234413
month_year2	6013	Oct_2021	0.00316159	0.00111779	22	1	0.0121093	0.242279
month_year2	6235	Oct_2021	0.00327223	0.000951703	22	5	0.00337604	0.234413
month_year2	2223	May_2019	0.00329011	0.00116337	22	2	0.012118	0.242279
month_year2	727	Oct_2021	0.00374103	0.00107311	22	10	0.0030515	0.234413
month_year2	4172	Oct_2021	0.00423257	0.00144006	22	5	0.00962496	0.242279
month_year2	4972	Oct_2021	0.00428181	0.000784647	22	16	5.27134455918055e-05	0.0420214
month_year2	5675	Oct_2021	0.00452825	0.00144353	22	17	0.00636746	0.242279
month_year2	6321	Oct_2021	0.00463464	0.00140298	22	10	0.00448687	0.242279
month_year2	1272	Oct_2021	0.00665238	0.00200288	22	19	0.00431994	0.242279
month_year2	4919	May_2019	0.00753216	0.0026814	22	18	0.012604	0.249566
month_year2	6214	May_2019	0.0114703	0.00294647	22	5	0.00129302	0.234413
month_year2	4672	Oct_2021	0.0124354	0.00425644	22	22	0.00998406	0.242279
month_year2	4488	May_2019	3.56205697067547e-05	1.25937731946872e-05	22	1	0.0121093	0.242279
month_year2	6038	May_2019	4.72723835088168e-05	1.67133114709677e-05	22	1	0.0121093	0.242279
month_year2	952	May_2019	4.74935290423307e-05	1.67914982241561e-05	22	1	0.0121093	0.242279
month_year2	7124	May_2019	5.93662064503856e-05	2.09891235771941e-05	22	1	0.0121093	0.242279
month_year2	7128	May_2019	5.93662064503856e-05	2.09891235771941e-05	22	1	0.0121093	0.242279
month_year2	1170	Oct_2021	7.80840408963082e-05	2.76068774101136e-05	22	1	0.0121093	0.242279
month_year2	5998	Oct_2021	7.80840408963082e-05	2.76068774101136e-05	22	1	0.0121093	0.242279
month_year2	6759	Oct_2021	7.80840408963082e-05	2.76068774101136e-05	22	1	0.0121093	0.242279
month_year2	6924	Oct_2021	7.80840408963082e-05	2.76068774101136e-05	22	1	0.0121093	0.242279
month_year2	744	May_2019	8.27237383562177e-05	2.92472581783916e-05	22	1	0.0121093	0.242279
month_year2	1083	May_2019	8.27237383562177e-05	2.92472581783916e-05	22	1	0.0121093	0.242279
month_year2	2448	May_2019	8.27237383562177e-05	2.92472581783916e-05	22	1	0.0121093	0.242279
month_year2	6876	May_2019	8.27237383562177e-05	2.92472581783916e-05	22	1	0.0121093	0.242279
month_year2	7057	May_2019	8.27237383562177e-05	2.92472581783916e-05	22	1	0.0121093	0.242279
month_year2	506	May_2019	8.31107155371525e-05	2.93840752727933e-05	22	1	0.0121093	0.242279
month_year2	1776	July_2021	9.0220713850027e-05	2.84786389735349e-05	22	6	0.00596534	0.242279
month_year2	3261	May_2019	9.45402980835484e-05	3.34250429351373e-05	22	1	0.0121093	0.242279
month_year2	4212	May_2019	9.45402980835484e-05	3.34250429351373e-05	22	1	0.0121093	0.242279
month_year2	6072	May_2019	9.45402980835484e-05	3.34250429351373e-05	22	1	0.0121093	0.242279
month_year2	3972	May_2019	9.49825472426389e-05	3.35814016248208e-05	22	1	0.0121093	0.242279
month_year2	6218	May_2019	9.49825472426389e-05	3.35814016248208e-05	22	1	0.0121093	0.242279

## Sheet: High months
metadata	feature	value	coef	stderr	N	N.not.0	pval	qval
month_year2	6214	Jan_2023	-0.0176685	0.00659257	19	11	0.0188987	0.242261
month_year2	1127	May_2019	-0.0153638	0.00526674	19	15	0.0120063	0.242261
month_year2	900	May_2019	-0.0148303	0.00510087	19	17	0.012233	0.242261
month_year2	1127	July_2021	-0.0139805	0.00526674	19	15	0.0198417	0.242261
month_year2	900	July_2021	-0.0134323	0.00510087	19	17	0.0206563	0.242261
month_year2	1127	Jan_2023	-0.0117147	0.00430027	19	15	0.0173735	0.242261
month_year2	900	Jan_2023	-0.0112284	0.00416485	19	17	0.0183339	0.242261
month_year2	4049	Jan_2023	-0.00862189	0.00325241	19	12	0.0199766	0.242261
month_year2	3871	May_2019	-0.00771294	0.00304811	19	6	0.0251058	0.249233
month_year2	3871	Jan_2023	-0.00759401	0.00248877	19	6	0.00927651	0.242261
month_year2	3871	2020	-0.00751787	0.00263974	19	6	0.0137105	0.242261
month_year2	3871	Oct_2021	-0.00737771	0.00278253	19	6	0.019957	0.242261
month_year2	4508	July_2021	-0.00667465	0.00245245	19	7	0.0174586	0.242261
month_year2	4508	May_2019	-0.00667465	0.00245245	19	7	0.0174586	0.242261
month_year2	4508	Jan_2023	-0.00646522	0.00200241	19	7	0.00659293	0.242261
month_year2	4508	2020	-0.0064264	0.00212388	19	7	0.00974357	0.242261
month_year2	2905	Jan_2023	-0.00480017	0.00169671	19	12	0.0142148	0.242261
month_year2	6461	2020	-0.0030684	0.00119702	19	3	0.0235882	0.242261
month_year2	1443	2020	-0.00257174	0.000921865	19	3	0.0153286	0.242261
month_year2	1443	Oct_2021	-0.00257174	0.000971731	19	3	0.0201434	0.242261
month_year2	1443	Jan_2023	-0.00242227	0.000869143	19	3	0.0154094	0.242261
month_year2	6844	2020	-0.00239712	0.000818482	19	2	0.0117418	0.242261
month_year2	6844	Jan_2023	-0.00239712	0.000771672	19	2	0.00834344	0.242261
month_year2	6844	July_2021	-0.00239712	0.000945101	19	2	0.0248247	0.246779
month_year2	6844	May_2019	-0.00239712	0.000945101	19	2	0.0248247	0.246779
month_year2	6772	2020	-0.00228896	0.000777522	19	1	0.0114043	0.242261
month_year2	6772	Jan_2023	-0.00228896	0.000733055	19	1	0.00808875	0.242261
month_year2	6772	July_2021	-0.00228896	0.000897805	19	1	0.0242151	0.242261
month_year2	6772	May_2019	-0.00228896	0.000897805	19	1	0.0242151	0.242261
month_year2	6772	Oct_2021	-0.00228896	0.00081958	19	1	0.0152369	0.242261
month_year2	2413	2020	-0.002264	0.000769044	19	1	0.0114043	0.242261
month_year2	2413	Jan_2023	-0.002264	0.000725061	19	1	0.00808875	0.242261
month_year2	2413	July_2021	-0.002264	0.000888015	19	1	0.0242151	0.242261
month_year2	2413	May_2019	-0.002264	0.000888015	19	1	0.0242151	0.242261
month_year2	2413	Oct_2021	-0.002264	0.000810643	19	1	0.0152369	0.242261
month_year2	4103	2020	-0.00225857	0.000858924	19	7	0.0208056	0.242261
month_year2	6844	Oct_2021	-0.00225601	0.000862755	19	2	0.0213928	0.242261
month_year2	5797	May_2019	-0.00209996	0.000383644	19	12	0.000106814	0.113899
month_year2	4103	Jan_2023	-0.00206439	0.000809802	19	7	0.0242265	0.242265
month_year2	5797	Jan_2023	-0.00200946	0.000313244	19	12	2.28872236859398e-05	0.0313467
month_year2	6427	July_2021	-0.00191901	0.000595705	19	5	0.00668624	0.242261
month_year2	6427	Oct_2021	-0.00191901	0.000543802	19	5	0.00370326	0.242261
month_year2	6427	Jan_2023	-0.00180334	0.000486391	19	5	0.00263171	0.242261
month_year2	6427	2020	-0.00172394	0.000515896	19	5	0.00530525	0.242261
month_year2	6069	2020	-0.00171458	0.000582414	19	1	0.0114043	0.242261
month_year2	6069	Jan_2023	-0.00171458	0.000549105	19	1	0.00808875	0.242261
month_year2	6069	July_2021	-0.00171458	0.000672514	19	1	0.0242151	0.242261
month_year2	6069	May_2019	-0.00171458	0.000672514	19	1	0.0242151	0.242261
month_year2	6069	Oct_2021	-0.00171458	0.000613918	19	1	0.0152369	0.242261
month_year2	2222	2020	-0.0016771	0.000569682	19	1	0.0114043	0.242261
month_year2	2222	Jan_2023	-0.0016771	0.000537101	19	1	0.00808875	0.242261
month_year2	2222	July_2021	-0.0016771	0.000657812	19	1	0.0242151	0.242261
month_year2	2222	May_2019	-0.0016771	0.000657812	19	1	0.0242151	0.242261
month_year2	2222	Oct_2021	-0.0016771	0.000600497	19	1	0.0152369	0.242261
month_year2	6427	May_2019	-0.00164457	0.000595705	19	5	0.0162028	0.242261
month_year2	5797	2020	-0.00163498	0.000332245	19	12	0.000279453	0.242261
month_year2	4214	Jan_2023	-0.00148728	0.0005324	19	8	0.0152168	0.242261
month_year2	4626	2020	-0.00144234	0.000489939	19	1	0.0114043	0.242261
month_year2	4626	Jan_2023	-0.00144234	0.000461919	19	1	0.00808875	0.242261
month_year2	4626	July_2021	-0.00144234	0.000565733	19	1	0.0242151	0.242261
month_year2	4626	May_2019	-0.00144234	0.000565733	19	1	0.0242151	0.242261
month_year2	4626	Oct_2021	-0.00144234	0.000516441	19	1	0.0152369	0.242261
month_year2	6030	2020	-0.00144234	0.000489939	19	1	0.0114043	0.242261
month_year2	6030	Jan_2023	-0.00144234	0.000461919	19	1	0.00808875	0.242261
month_year2	6030	July_2021	-0.00144234	0.000565733	19	1	0.0242151	0.242261
month_year2	6030	May_2019	-0.00144234	0.000565733	19	1	0.0242151	0.242261
month_year2	6030	Oct_2021	-0.00144234	0.000516441	19	1	0.0152369	0.242261
month_year2	5797	Oct_2021	-0.00144199	0.000350217	19	12	0.00121294	0.242261
month_year2	447	Jan_2023	-0.00141409	0.000472832	19	5	0.0104241	0.242261
month_year2	5797	July_2021	-0.00137917	0.000383644	19	12	0.00326332	0.242261
month_year2	447	2020	-0.00133913	0.000501514	19	5	0.0192577	0.242261
month_year2	2749	May_2019	-0.00126991	0.000460689	19	8	0.0163327	0.242261
month_year2	257	2020	-0.00126733	0.000430489	19	1	0.0114043	0.242261
month_year2	257	Jan_2023	-0.00126733	0.000405869	19	1	0.00808875	0.242261
month_year2	257	July_2021	-0.00126733	0.000497086	19	1	0.0242151	0.242261
month_year2	257	May_2019	-0.00126733	0.000497086	19	1	0.0242151	0.242261
month_year2	257	Oct_2021	-0.00126733	0.000453775	19	1	0.0152369	0.242261
month_year2	888	Oct_2021	-0.00121346	0.000450324	19	3	0.0183807	0.242261
month_year2	1880	2020	-0.00121346	0.000412193	19	1	0.0114043	0.242261
month_year2	1880	Jan_2023	-0.00121346	0.000388619	19	1	0.00808875	0.242261
month_year2	1880	July_2021	-0.00121346	0.000475959	19	1	0.0242151	0.242261
month_year2	1880	May_2019	-0.00121346	0.000475959	19	1	0.0242151	0.242261
month_year2	1880	Oct_2021	-0.00121346	0.000434489	19	1	0.0152369	0.242261
month_year2	1922	2020	-0.00120536	0.000262737	19	2	0.000508947	0.242261
month_year2	1922	Jan_2023	-0.00120536	0.00024771	19	2	0.000308218	0.242261
month_year2	1922	July_2021	-0.00120536	0.000303382	19	2	0.00159077	0.242261
month_year2	1922	May_2019	-0.00120536	0.000303382	19	2	0.00159077	0.242261
month_year2	1922	Oct_2021	-0.00120536	0.000276949	19	2	0.000783682	0.242261
month_year2	2091	2020	-0.00120207	0.000408324	19	1	0.0114043	0.242261
month_year2	2091	Jan_2023	-0.00120207	0.000384972	19	1	0.00808875	0.242261
month_year2	2091	July_2021	-0.00120207	0.000471492	19	1	0.0242151	0.242261
month_year2	2091	May_2019	-0.00120207	0.000471492	19	1	0.0242151	0.242261
month_year2	2091	Oct_2021	-0.00120207	0.000430412	19	1	0.0152369	0.242261
month_year2	3023	Jan_2023	-0.00118653	0.000441942	19	2	0.0187286	0.242261
month_year2	888	Jan_2023	-0.00115092	0.000402782	19	3	0.0134639	0.242261
month_year2	2749	Oct_2021	-0.00113585	0.00042055	19	8	0.0181638	0.242261
month_year2	1453	2020	-0.00113266	0.000384744	19	1	0.0114043	0.242261
month_year2	1453	Jan_2023	-0.00113266	0.00036274	19	1	0.00808875	0.242261
month_year2	1453	July_2021	-0.00113266	0.000444264	19	1	0.0242151	0.242261
month_year2	1453	May_2019	-0.00113266	0.000444264	19	1	0.0242151	0.242261
month_year2	1453	Oct_2021	-0.00113266	0.000405556	19	1	0.0152369	0.242261
month_year2	888	2020	-0.00112162	0.000427214	19	3	0.0209685	0.242261
month_year2	1928	Jan_2023	-0.00111919	0.00038453	19	2	0.0121596	0.242261
month_year2	1928	Oct_2021	-0.00111919	0.000429918	19	2	0.0218704	0.242261
month_year2	2775	2020	-0.00111919	0.000380169	19	1	0.0114043	0.242261
month_year2	2775	Jan_2023	-0.00111919	0.000358427	19	1	0.00808875	0.242261
month_year2	2775	July_2021	-0.00111919	0.000438981	19	1	0.0242151	0.242261
month_year2	2775	May_2019	-0.00111919	0.000438981	19	1	0.0242151	0.242261
month_year2	2775	Oct_2021	-0.00111919	0.000400733	19	1	0.0152369	0.242261
month_year2	178	2020	-0.00110201	0.000405684	19	3	0.0176326	0.242261
month_year2	178	Jan_2023	-0.00110201	0.000382482	19	3	0.0128635	0.242261
month_year2	6435	2020	-0.00109225	0.000371018	19	1	0.0114043	0.242261
month_year2	6435	Jan_2023	-0.00109225	0.000349799	19	1	0.00808875	0.242261
month_year2	6435	July_2021	-0.00109225	0.000428415	19	1	0.0242151	0.242261
month_year2	6435	May_2019	-0.00109225	0.000428415	19	1	0.0242151	0.242261
month_year2	6435	Oct_2021	-0.00109225	0.000391088	19	1	0.0152369	0.242261
month_year2	479	2020	-0.00105197	0.000357337	19	1	0.0114043	0.242261
month_year2	479	Jan_2023	-0.00105197	0.000336901	19	1	0.00808875	0.242261
month_year2	479	July_2021	-0.00105197	0.000412618	19	1	0.0242151	0.242261
month_year2	479	May_2019	-0.00105197	0.000412618	19	1	0.0242151	0.242261
month_year2	479	Oct_2021	-0.00105197	0.000376667	19	1	0.0152369	0.242261
month_year2	1235	2020	-0.00103946	0.000353088	19	1	0.0114043	0.242261
month_year2	1235	Jan_2023	-0.00103946	0.000332894	19	1	0.00808875	0.242261
month_year2	1235	July_2021	-0.00103946	0.000407711	19	1	0.0242151	0.242261
month_year2	1235	May_2019	-0.00103946	0.000407711	19	1	0.0242151	0.242261
month_year2	1235	Oct_2021	-0.00103946	0.000372187	19	1	0.0152369	0.242261
month_year2	3435	2020	-0.00103946	0.000353088	19	1	0.0114043	0.242261
month_year2	3435	Jan_2023	-0.00103946	0.000332894	19	1	0.00808875	0.242261
month_year2	3435	July_2021	-0.00103946	0.000407711	19	1	0.0242151	0.242261
month_year2	3435	May_2019	-0.00103946	0.000407711	19	1	0.0242151	0.242261
month_year2	3435	Oct_2021	-0.00103946	0.000372187	19	1	0.0152369	0.242261
month_year2	2749	2020	-0.0010312	0.000398969	19	8	0.022656	0.242261
month_year2	865	2020	-0.00102695	0.000348838	19	1	0.0114043	0.242261
month_year2	865	Jan_2023	-0.00102695	0.000328888	19	1	0.00808875	0.242261
month_year2	865	July_2021	-0.00102695	0.000402804	19	1	0.0242151	0.242261
month_year2	865	May_2019	-0.00102695	0.000402804	19	1	0.0242151	0.242261
month_year2	865	Oct_2021	-0.00102695	0.000367708	19	1	0.0152369	0.242261
month_year2	3496	Jan_2023	-0.00102489	0.000345988	19	2	0.0110101	0.242261
month_year2	3496	Oct_2021	-0.00102489	0.000386826	19	2	0.020031	0.242261
month_year2	667	2020	-0.000989417	0.000360429	19	7	0.016693	0.242261
month_year2	1687	2020	-0.00095188	0.000323338	19	1	0.0114043	0.242261
month_year2	1687	Jan_2023	-0.00095188	0.000304846	19	1	0.00808875	0.242261
month_year2	1687	Oct_2021	-0.00095188	0.000340828	19	1	0.0152369	0.242261
month_year2	1687	July_2021	-0.00095188	0.000373358	19	1	0.0242151	0.242261
month_year2	1687	May_2019	-0.00095188	0.000373358	19	1	0.0242151	0.242261
month_year2	1673	Jan_2023	-0.000942813	0.00032652	19	7	0.0127101	0.242261
month_year2	375	Jan_2023	-0.000939367	0.000300838	19	1	0.00808875	0.242261
month_year2	375	July_2021	-0.000939367	0.00036845	19	1	0.0242151	0.242261
month_year2	375	2020	-0.000939367	0.000319087	19	1	0.0114043	0.242261
month_year2	375	May_2019	-0.000939367	0.00036845	19	1	0.0242151	0.242261
month_year2	375	Oct_2021	-0.000939367	0.000336347	19	1	0.0152369	0.242261
month_year2	3910	Jan_2023	-0.000930584	0.000350595	19	3	0.0198487	0.242261
month_year2	692	Jan_2023	-0.000903635	0.000292118	19	2	0.008555	0.242261
month_year2	692	Oct_2021	-0.000903635	0.000326598	19	2	0.016015	0.242261
month_year2	4913	2020	-0.000903635	0.00030695	19	1	0.0114043	0.242261
month_year2	4913	Jan_2023	-0.000903635	0.000289395	19	1	0.00808875	0.242261
month_year2	4913	July_2021	-0.000903635	0.000354435	19	1	0.0242151	0.242261
month_year2	4913	Oct_2021	-0.000903635	0.000323553	19	1	0.0152369	0.242261
month_year2	4913	May_2019	-0.000903635	0.000354435	19	1	0.0242151	0.242261
month_year2	2921	Jan_2023	-0.000876798	0.0002808	19	1	0.00808875	0.242261
month_year2	2921	2020	-0.000876798	0.000297833	19	1	0.0114043	0.242261
month_year2	2921	July_2021	-0.000876798	0.000343908	19	1	0.0242151	0.242261
month_year2	2921	May_2019	-0.000876798	0.000343908	19	1	0.0242151	0.242261
month_year2	2921	Oct_2021	-0.000876798	0.000313944	19	1	0.0152369	0.242261
month_year2	4815	2020	-0.000871038	0.000244779	19	2	0.0034992	0.242261
month_year2	4815	Jan_2023	-0.000871038	0.00023078	19	2	0.0023177	0.242261
month_year2	4815	July_2021	-0.000871038	0.000282646	19	2	0.00874917	0.242261
month_year2	4815	May_2019	-0.000871038	0.000282646	19	2	0.00874917	0.242261
month_year2	4815	Oct_2021	-0.000871038	0.00025802	19	2	0.0049675	0.242261
month_year2	7104	Jan_2023	-0.000864283	0.000312019	19	2	0.0159185	0.242261
month_year2	3584	2020	-0.000864283	0.000293582	19	1	0.0114043	0.242261
month_year2	3584	Jan_2023	-0.000864283	0.000276792	19	1	0.00808875	0.242261
month_year2	3584	July_2021	-0.000864283	0.000339	19	1	0.0242151	0.242261
month_year2	3584	May_2019	-0.000864283	0.000339	19	1	0.0242151	0.242261
month_year2	3584	Oct_2021	-0.000864283	0.000309463	19	1	0.0152369	0.242261
month_year2	7104	2020	-0.000864283	0.000330946	19	2	0.0215287	0.242261
month_year2	1132	Oct_2021	-0.000863209	0.000320649	19	4	0.0184712	0.242261
month_year2	692	2020	-0.000852903	0.000309838	19	2	0.0164516	0.242261
month_year2	1132	Jan_2023	-0.000833773	0.000286797	19	4	0.0122379	0.242261
month_year2	130	2020	-0.000826736	0.000280828	19	1	0.0114043	0.242261
month_year2	130	Jan_2023	-0.000826736	0.000264768	19	1	0.00808875	0.242261
month_year2	130	July_2021	-0.000826736	0.000324273	19	1	0.0242151	0.242261
month_year2	130	May_2019	-0.000826736	0.000324273	19	1	0.0242151	0.242261
month_year2	130	Oct_2021	-0.000826736	0.000296019	19	1	0.0152369	0.242261
month_year2	631	2020	-0.000826736	0.000280828	19	1	0.0114043	0.242261
month_year2	631	Jan_2023	-0.000826736	0.000264768	19	1	0.00808875	0.242261
month_year2	631	July_2021	-0.000826736	0.000324273	19	1	0.0242151	0.242261
month_year2	631	May_2019	-0.000826736	0.000324273	19	1	0.0242151	0.242261
month_year2	631	Oct_2021	-0.000826736	0.000296019	19	1	0.0152369	0.242261
month_year2	6584	2020	-0.000826736	0.000280828	19	1	0.0114043	0.242261
month_year2	6584	Jan_2023	-0.000826736	0.000264768	19	1	0.00808875	0.242261
month_year2	6584	July_2021	-0.000826736	0.000324273	19	1	0.0242151	0.242261
month_year2	6584	May_2019	-0.000826736	0.000324273	19	1	0.0242151	0.242261
month_year2	6584	Oct_2021	-0.000826736	0.000296019	19	1	0.0152369	0.242261
month_year2	6881	2020	-0.000826736	0.000280828	19	1	0.0114043	0.242261
month_year2	6881	Jan_2023	-0.000826736	0.000264768	19	1	0.00808875	0.242261
month_year2	6881	July_2021	-0.000826736	0.000324273	19	1	0.0242151	0.242261
month_year2	6881	May_2019	-0.000826736	0.000324273	19	1	0.0242151	0.242261
month_year2	6881	Oct_2021	-0.000826736	0.000296019	19	1	0.0152369	0.242261
month_year2	1132	2020	-0.000799602	0.000304194	19	4	0.0208432	0.242261
month_year2	1404	Jan_2023	-0.000789187	0.000252742	19	1	0.00808875	0.242261
month_year2	7331	Jan_2023	-0.000789187	0.000252742	19	1	0.00808875	0.242261
month_year2	1404	2020	-0.000789187	0.000268074	19	1	0.0114043	0.242261
month_year2	1404	July_2021	-0.000789187	0.000309545	19	1	0.0242151	0.242261
month_year2	1404	May_2019	-0.000789187	0.000309545	19	1	0.0242151	0.242261
month_year2	1404	Oct_2021	-0.000789187	0.000282574	19	1	0.0152369	0.242261
month_year2	7331	2020	-0.000789187	0.000268074	19	1	0.0114043	0.242261
month_year2	7331	July_2021	-0.000789187	0.000309545	19	1	0.0242151	0.242261
month_year2	7331	May_2019	-0.000789187	0.000309545	19	1	0.0242151	0.242261
month_year2	7331	Oct_2021	-0.000789187	0.000282574	19	1	0.0152369	0.242261
month_year2	1181	Jan_2023	-0.000782346	0.000266424	19	3	0.0115687	0.242261
month_year2	1181	Oct_2021	-0.000782346	0.000297871	19	3	0.0209277	0.242261
month_year2	925	Jan_2023	-0.000755389	0.000241918	19	1	0.00808875	0.242261
month_year2	925	2020	-0.000755389	0.000256593	19	1	0.0114043	0.242261
month_year2	925	July_2021	-0.000755389	0.000296288	19	1	0.0242151	0.242261
month_year2	925	May_2019	-0.000755389	0.000296288	19	1	0.0242151	0.242261
month_year2	925	Oct_2021	-0.000755389	0.000270473	19	1	0.0152369	0.242261
month_year2	7050	Jan_2023	-0.00074191	0.000237601	19	1	0.00808875	0.242261
month_year2	7050	Oct_2021	-0.00074191	0.000265646	19	1	0.0152369	0.242261
month_year2	7050	2020	-0.00074191	0.000252014	19	1	0.0114043	0.242261
month_year2	7050	July_2021	-0.00074191	0.000291001	19	1	0.0242151	0.242261
month_year2	7050	May_2019	-0.00074191	0.000291001	19	1	0.0242151	0.242261
month_year2	7096	2020	-0.000739117	0.000251066	19	1	0.0114043	0.242261
month_year2	7096	Jan_2023	-0.000739117	0.000236707	19	1	0.00808875	0.242261
month_year2	7096	July_2021	-0.000739117	0.000289906	19	1	0.0242151	0.242261
month_year2	7096	May_2019	-0.000739117	0.000289906	19	1	0.0242151	0.242261
month_year2	7096	Oct_2021	-0.000739117	0.000264646	19	1	0.0152369	0.242261
month_year2	6397	Jan_2023	-0.000701471	0.000246735	19	2	0.013841	0.242261
month_year2	6397	Oct_2021	-0.000701471	0.000275858	19	2	0.024521	0.244539
month_year2	1773	2020	-0.00068799	0.000233699	19	1	0.0114043	0.242261
month_year2	1773	Jan_2023	-0.00068799	0.000220333	19	1	0.00808875	0.242261
month_year2	1773	July_2021	-0.00068799	0.000269852	19	1	0.0242151	0.242261
month_year2	1773	May_2019	-0.00068799	0.000269852	19	1	0.0242151	0.242261
month_year2	1773	Oct_2021	-0.00068799	0.00024634	19	1	0.0152369	0.242261
month_year2	5205	2020	-0.00068799	0.000233699	19	1	0.0114043	0.242261
month_year2	5205	Jan_2023	-0.00068799	0.000220333	19	1	0.00808875	0.242261
month_year2	5205	July_2021	-0.00068799	0.000269852	19	1	0.0242151	0.242261
month_year2	5205	May_2019	-0.00068799	0.000269852	19	1	0.0242151	0.242261
month_year2	5205	Oct_2021	-0.00068799	0.00024634	19	1	0.0152369	0.242261
month_year2	5665	Jan_2023	-0.000676522	0.000216661	19	1	0.00808875	0.242261
month_year2	5665	2020	-0.000676522	0.000229803	19	1	0.0114043	0.242261
month_year2	5665	July_2021	-0.000676522	0.000265354	19	1	0.0242151	0.242261
month_year2	5665	May_2019	-0.000676522	0.000265354	19	1	0.0242151	0.242261
month_year2	5665	Oct_2021	-0.000676522	0.000242234	19	1	0.0152369	0.242261
month_year2	6559	2020	-0.000664002	0.000242275	19	2	0.0168344	0.242261
month_year2	6559	Jan_2023	-0.000664002	0.000228419	19	2	0.0122436	0.242261
month_year2	6559	Oct_2021	-0.000664002	0.00025538	19	2	0.0220038	0.242261
month_year2	188	2020	-0.000647546	0.00021996	19	1	0.0114043	0.242261
month_year2	188	Jan_2023	-0.000647546	0.000207381	19	1	0.00808875	0.242261
month_year2	188	July_2021	-0.000647546	0.000253989	19	1	0.0242151	0.242261
month_year2	188	Oct_2021	-0.000647546	0.000231859	19	1	0.0152369	0.242261
month_year2	2654	2020	-0.000647546	0.000223343	19	2	0.0124239	0.242261
month_year2	2654	Oct_2021	-0.000647546	0.000235425	19	2	0.0165206	0.242261
month_year2	7301	Jan_2023	-0.000647546	0.000236803	19	4	0.0170337	0.242261
month_year2	188	May_2019	-0.000647546	0.000253989	19	1	0.0242151	0.242261
month_year2	348	2020	-0.000638962	0.000250281	19	2	0.0240565	0.242261
month_year2	348	Jan_2023	-0.000638962	0.000235967	19	2	0.0179238	0.242261
month_year2	5907	Jan_2023	-0.000634064	0.000203063	19	1	0.00808875	0.242261
month_year2	5907	2020	-0.000634064	0.000215381	19	1	0.0114043	0.242261
month_year2	5907	July_2021	-0.000634064	0.0002487	19	1	0.0242151	0.242261
month_year2	5907	May_2019	-0.000634064	0.0002487	19	1	0.0242151	0.242261
month_year2	5907	Oct_2021	-0.000634064	0.000227031	19	1	0.0152369	0.242261
month_year2	6516	2020	-0.000626441	0.000212791	19	1	0.0114043	0.242261
month_year2	6516	Jan_2023	-0.000626441	0.000200622	19	1	0.00808875	0.242261
month_year2	6516	July_2021	-0.000626441	0.00024571	19	1	0.0242151	0.242261
month_year2	6516	May_2019	-0.000626441	0.00024571	19	1	0.0242151	0.242261
month_year2	6516	Oct_2021	-0.000626441	0.000224302	19	1	0.0152369	0.242261
month_year2	4633	2020	-0.000620582	0.000210801	19	1	0.0114043	0.242261
month_year2	4633	Jan_2023	-0.000620582	0.000198745	19	1	0.00808875	0.242261
month_year2	4633	July_2021	-0.000620582	0.000243412	19	1	0.0242151	0.242261
month_year2	4633	Oct_2021	-0.000620582	0.000222204	19	1	0.0152369	0.242261
month_year2	4633	May_2019	-0.000620582	0.000243412	19	1	0.0242151	0.242261
month_year2	2654	Jan_2023	-0.000618111	0.00021057	19	2	0.0115921	0.242261
month_year2	2166	2020	-0.00061392	0.000208538	19	1	0.0114043	0.242261
month_year2	2166	Jan_2023	-0.00061392	0.000196612	19	1	0.00808875	0.242261
month_year2	2166	July_2021	-0.00061392	0.000240799	19	1	0.0242151	0.242261
month_year2	2166	May_2019	-0.00061392	0.000240799	19	1	0.0242151	0.242261
month_year2	2166	Oct_2021	-0.00061392	0.000219819	19	1	0.0152369	0.242261
month_year2	1575	2020	-0.000601398	0.000204285	19	1	0.0114043	0.242261
month_year2	1575	Jan_2023	-0.000601398	0.000192602	19	1	0.00808875	0.242261
month_year2	1575	July_2021	-0.000601398	0.000235888	19	1	0.0242151	0.242261
month_year2	1575	Oct_2021	-0.000601398	0.000215335	19	1	0.0152369	0.242261
month_year2	2694	2020	-0.000601398	0.000204285	19	1	0.0114043	0.242261
month_year2	2694	Jan_2023	-0.000601398	0.000192602	19	1	0.00808875	0.242261
month_year2	2694	July_2021	-0.000601398	0.000235888	19	1	0.0242151	0.242261
month_year2	2694	Oct_2021	-0.000601398	0.000215335	19	1	0.0152369	0.242261
month_year2	1575	May_2019	-0.000601398	0.000235888	19	1	0.0242151	0.242261
month_year2	2694	May_2019	-0.000601398	0.000235888	19	1	0.0242151	0.242261
month_year2	2758	Jan_2023	-0.000593616	0.000190109	19	1	0.00808875	0.242261
month_year2	2758	Oct_2021	-0.000593616	0.000212549	19	1	0.0152369	0.242261
month_year2	6896	Jan_2023	-0.000593616	0.000190109	19	1	0.00808875	0.242261
month_year2	6896	Oct_2021	-0.000593616	0.000212549	19	1	0.0152369	0.242261
month_year2	2758	2020	-0.000593616	0.000201641	19	1	0.0114043	0.242261
month_year2	2758	July_2021	-0.000593616	0.000232835	19	1	0.0242151	0.242261
month_year2	2758	May_2019	-0.000593616	0.000232835	19	1	0.0242151	0.242261
month_year2	6896	2020	-0.000593616	0.000201641	19	1	0.0114043	0.242261
month_year2	6896	July_2021	-0.000593616	0.000232835	19	1	0.0242151	0.242261
month_year2	6896	May_2019	-0.000593616	0.000232835	19	1	0.0242151	0.242261
month_year2	413	2020	-0.000588877	0.000200031	19	1	0.0114043	0.242261
month_year2	413	Jan_2023	-0.000588877	0.000188591	19	1	0.00808875	0.242261
month_year2	413	July_2021	-0.000588877	0.000230976	19	1	0.0242151	0.242261
month_year2	413	May_2019	-0.000588877	0.000230976	19	1	0.0242151	0.242261
month_year2	413	Oct_2021	-0.000588877	0.000210852	19	1	0.0152369	0.242261
month_year2	6467	2020	-0.000588877	0.000200031	19	1	0.0114043	0.242261
month_year2	6467	Jan_2023	-0.000588877	0.000188591	19	1	0.00808875	0.242261
month_year2	6467	July_2021	-0.000588877	0.000230976	19	1	0.0242151	0.242261
month_year2	6467	May_2019	-0.000588877	0.000230976	19	1	0.0242151	0.242261
month_year2	6467	Oct_2021	-0.000588877	0.000210852	19	1	0.0152369	0.242261
month_year2	3272	2020	-0.000580133	0.000197061	19	1	0.0114043	0.242261
month_year2	3272	Jan_2023	-0.000580133	0.000185791	19	1	0.00808875	0.242261
month_year2	3272	July_2021	-0.000580133	0.000227547	19	1	0.0242151	0.242261
month_year2	3272	May_2019	-0.000580133	0.000227547	19	1	0.0242151	0.242261
month_year2	3272	Oct_2021	-0.000580133	0.000207721	19	1	0.0152369	0.242261
month_year2	1231	2020	-0.000576354	0.000195778	19	1	0.0114043	0.242261
month_year2	1231	Jan_2023	-0.000576354	0.000184581	19	1	0.00808875	0.242261
month_year2	1231	July_2021	-0.000576354	0.000226065	19	1	0.0242151	0.242261
month_year2	1231	May_2019	-0.000576354	0.000226065	19	1	0.0242151	0.242261
month_year2	1231	Oct_2021	-0.000576354	0.000206368	19	1	0.0152369	0.242261
month_year2	6061	2020	-0.000576354	0.000195778	19	1	0.0114043	0.242261
month_year2	6061	Jan_2023	-0.000576354	0.000184581	19	1	0.00808875	0.242261
month_year2	6061	July_2021	-0.000576354	0.000226065	19	1	0.0242151	0.242261
month_year2	6061	May_2019	-0.000576354	0.000226065	19	1	0.0242151	0.242261
month_year2	6061	Oct_2021	-0.000576354	0.000206368	19	1	0.0152369	0.242261
month_year2	2062	2020	-0.000563832	0.000191524	19	1	0.0114043	0.242261
month_year2	2062	Jan_2023	-0.000563832	0.000180571	19	1	0.00808875	0.242261
month_year2	2062	July_2021	-0.000563832	0.000221153	19	1	0.0242151	0.242261
month_year2	2062	May_2019	-0.000563832	0.000221153	19	1	0.0242151	0.242261
month_year2	2062	Oct_2021	-0.000563832	0.000201884	19	1	0.0152369	0.242261
month_year2	89	Jan_2023	-0.000553165	0.000177154	19	1	0.00808875	0.242261
month_year2	6983	Jan_2023	-0.000553165	0.000177154	19	1	0.00808875	0.242261
month_year2	89	2020	-0.000553165	0.000187901	19	1	0.0114043	0.242261
month_year2	89	July_2021	-0.000553165	0.000216969	19	1	0.0242151	0.242261
month_year2	89	May_2019	-0.000553165	0.000216969	19	1	0.0242151	0.242261
month_year2	89	Oct_2021	-0.000553165	0.000198065	19	1	0.0152369	0.242261
month_year2	6983	2020	-0.000553165	0.000187901	19	1	0.0114043	0.242261
month_year2	6983	July_2021	-0.000553165	0.000216969	19	1	0.0242151	0.242261
month_year2	6983	May_2019	-0.000553165	0.000216969	19	1	0.0242151	0.242261
month_year2	6983	Oct_2021	-0.000553165	0.000198065	19	1	0.0152369	0.242261
month_year2	2281	2020	-0.000551309	0.00018727	19	1	0.0114043	0.242261
month_year2	2281	Jan_2023	-0.000551309	0.00017656	19	1	0.00808875	0.242261
month_year2	2281	July_2021	-0.000551309	0.000216241	19	1	0.0242151	0.242261
month_year2	2281	May_2019	-0.000551309	0.000216241	19	1	0.0242151	0.242261
month_year2	2281	Oct_2021	-0.000551309	0.0001974	19	1	0.0152369	0.242261
month_year2	5774	2020	-0.000551309	0.00018727	19	1	0.0114043	0.242261
month_year2	5774	Jan_2023	-0.000551309	0.00017656	19	1	0.00808875	0.242261
month_year2	5774	July_2021	-0.000551309	0.000216241	19	1	0.0242151	0.242261
month_year2	5774	May_2019	-0.000551309	0.000216241	19	1	0.0242151	0.242261
month_year2	5774	Oct_2021	-0.000551309	0.0001974	19	1	0.0152369	0.242261
month_year2	6555	2020	-0.000551309	0.00018727	19	1	0.0114043	0.242261
month_year2	6555	Jan_2023	-0.000551309	0.00017656	19	1	0.00808875	0.242261
month_year2	6555	July_2021	-0.000551309	0.000216241	19	1	0.0242151	0.242261
month_year2	6555	May_2019	-0.000551309	0.000216241	19	1	0.0242151	0.242261
month_year2	6555	Oct_2021	-0.000551309	0.0001974	19	1	0.0152369	0.242261
month_year2	2628	2020	-0.000538786	0.000183017	19	1	0.0114043	0.242261
month_year2	2628	Jan_2023	-0.000538786	0.00017255	19	1	0.00808875	0.242261
month_year2	2628	July_2021	-0.000538786	0.000211329	19	1	0.0242151	0.242261
month_year2	2628	May_2019	-0.000538786	0.000211329	19	1	0.0242151	0.242261
month_year2	2628	Oct_2021	-0.000538786	0.000192916	19	1	0.0152369	0.242261
month_year2	3819	2020	-0.000538786	0.000183017	19	1	0.0114043	0.242261
month_year2	3819	Jan_2023	-0.000538786	0.00017255	19	1	0.00808875	0.242261
month_year2	3819	July_2021	-0.000538786	0.000211329	19	1	0.0242151	0.242261
month_year2	3819	May_2019	-0.000538786	0.000211329	19	1	0.0242151	0.242261
month_year2	3819	Oct_2021	-0.000538786	0.000192916	19	1	0.0152369	0.242261
month_year2	5182	2020	-0.000538786	0.000183017	19	1	0.0114043	0.242261
month_year2	5182	Jan_2023	-0.000538786	0.00017255	19	1	0.00808875	0.242261
month_year2	5182	July_2021	-0.000538786	0.000211329	19	1	0.0242151	0.242261
month_year2	5182	May_2019	-0.000538786	0.000211329	19	1	0.0242151	0.242261
month_year2	5182	Oct_2021	-0.000538786	0.000192916	19	1	0.0152369	0.242261
month_year2	6329	2020	-0.000538786	0.000183017	19	1	0.0114043	0.242261
month_year2	6329	Jan_2023	-0.000538786	0.00017255	19	1	0.00808875	0.242261
month_year2	6329	July_2021	-0.000538786	0.000211329	19	1	0.0242151	0.242261
month_year2	6329	May_2019	-0.000538786	0.000211329	19	1	0.0242151	0.242261
month_year2	6329	Oct_2021	-0.000538786	0.000192916	19	1	0.0152369	0.242261
month_year2	7595	2020	-0.000538786	0.000183017	19	1	0.0114043	0.242261
month_year2	7595	Jan_2023	-0.000538786	0.00017255	19	1	0.00808875	0.242261
month_year2	7595	July_2021	-0.000538786	0.000211329	19	1	0.0242151	0.242261
month_year2	7595	May_2019	-0.000538786	0.000211329	19	1	0.0242151	0.242261
month_year2	7595	Oct_2021	-0.000538786	0.000192916	19	1	0.0152369	0.242261
month_year2	5370	Jan_2023	-0.000526263	0.000168539	19	1	0.00808875	0.242261
month_year2	5370	2020	-0.000526263	0.000178763	19	1	0.0114043	0.242261
month_year2	5370	July_2021	-0.000526263	0.000206417	19	1	0.0242151	0.242261
month_year2	5370	May_2019	-0.000526263	0.000206417	19	1	0.0242151	0.242261
month_year2	5370	Oct_2021	-0.000526263	0.000188432	19	1	0.0152369	0.242261
month_year2	2751	2020	-0.000513739	0.000174509	19	1	0.0114043	0.242261
month_year2	2751	Jan_2023	-0.000513739	0.000164528	19	1	0.00808875	0.242261
month_year2	2751	July_2021	-0.000513739	0.000201505	19	1	0.0242151	0.242261
month_year2	2751	May_2019	-0.000513739	0.000201505	19	1	0.0242151	0.242261
month_year2	2751	Oct_2021	-0.000513739	0.000183948	19	1	0.0152369	0.242261
month_year2	5880	2020	-0.00051271	0.000174159	19	1	0.0114043	0.242261
month_year2	5880	Jan_2023	-0.00051271	0.000164199	19	1	0.00808875	0.242261
month_year2	5880	July_2021	-0.00051271	0.000201101	19	1	0.0242151	0.242261
month_year2	5880	Oct_2021	-0.00051271	0.00018358	19	1	0.0152369	0.242261
month_year2	5880	May_2019	-0.00051271	0.000201101	19	1	0.0242151	0.242261
month_year2	386	2020	-0.000501215	0.000170254	19	1	0.0114043	0.242261
month_year2	386	Jan_2023	-0.000501215	0.000160517	19	1	0.00808875	0.242261
month_year2	386	July_2021	-0.000501215	0.000196593	19	1	0.0242151	0.242261
month_year2	386	May_2019	-0.000501215	0.000196593	19	1	0.0242151	0.242261
month_year2	386	Oct_2021	-0.000501215	0.000179464	19	1	0.0152369	0.242261
month_year2	7188	2020	-0.000501215	0.000170254	19	1	0.0114043	0.242261
month_year2	7188	Jan_2023	-0.000501215	0.000160517	19	1	0.00808875	0.242261
month_year2	7188	July_2021	-0.000501215	0.000196593	19	1	0.0242151	0.242261
month_year2	7188	May_2019	-0.000501215	0.000196593	19	1	0.0242151	0.242261
month_year2	7188	Oct_2021	-0.000501215	0.000179464	19	1	0.0152369	0.242261
month_year2	2082	2020	-0.000488691	0.000166	19	1	0.0114043	0.242261
month_year2	2082	Jan_2023	-0.000488691	0.000156506	19	1	0.00808875	0.242261
month_year2	2082	July_2021	-0.000488691	0.00019168	19	1	0.0242151	0.242261
month_year2	2082	May_2019	-0.000488691	0.00019168	19	1	0.0242151	0.242261
month_year2	2082	Oct_2021	-0.000488691	0.00017498	19	1	0.0152369	0.242261
month_year2	2298	2020	-0.000488691	0.000171237	19	2	0.0135556	0.242261
month_year2	2298	Oct_2021	-0.000488691	0.0001805	19	2	0.0179378	0.242261
month_year2	6365	2020	-0.000488691	0.000166	19	1	0.0114043	0.242261
month_year2	6365	Jan_2023	-0.000488691	0.000156506	19	1	0.00808875	0.242261
month_year2	6365	July_2021	-0.000488691	0.00019168	19	1	0.0242151	0.242261
month_year2	6365	May_2019	-0.000488691	0.00019168	19	1	0.0242151	0.242261
month_year2	6365	Oct_2021	-0.000488691	0.00017498	19	1	0.0152369	0.242261
month_year2	67	Jan_2023	-0.000485738	0.000155561	19	1	0.00808875	0.242261
month_year2	67	July_2021	-0.000485738	0.000190522	19	1	0.0242151	0.242261
month_year2	67	May_2019	-0.000485738	0.000190522	19	1	0.0242151	0.242261
month_year2	67	Oct_2021	-0.000485738	0.000173922	19	1	0.0152369	0.242261
month_year2	67	2020	-0.000485738	0.000164997	19	1	0.0114043	0.242261
month_year2	5057	2020	-0.000476167	0.000161746	19	1	0.0114043	0.242261
month_year2	5057	Jan_2023	-0.000476167	0.000152495	19	1	0.00808875	0.242261
month_year2	5057	July_2021	-0.000476167	0.000186768	19	1	0.0242151	0.242261
month_year2	5057	May_2019	-0.000476167	0.000186768	19	1	0.0242151	0.242261
month_year2	5057	Oct_2021	-0.000476167	0.000170495	19	1	0.0152369	0.242261
month_year2	6823	2020	-0.000476167	0.000161746	19	1	0.0114043	0.242261
month_year2	6823	Jan_2023	-0.000476167	0.000152495	19	1	0.00808875	0.242261
month_year2	6823	July_2021	-0.000476167	0.000186768	19	1	0.0242151	0.242261
month_year2	6823	May_2019	-0.000476167	0.000186768	19	1	0.0242151	0.242261
month_year2	6823	Oct_2021	-0.000476167	0.000170495	19	1	0.0152369	0.242261
month_year2	7527	2020	-0.000476167	0.000161746	19	1	0.0114043	0.242261
month_year2	7527	Jan_2023	-0.000476167	0.000152495	19	1	0.00808875	0.242261
month_year2	7527	July_2021	-0.000476167	0.000186768	19	1	0.0242151	0.242261
month_year2	7527	May_2019	-0.000476167	0.000186768	19	1	0.0242151	0.242261
month_year2	7527	Oct_2021	-0.000476167	0.000170495	19	1	0.0152369	0.242261
month_year2	4327	Jan_2023	-0.000472252	0.000151242	19	1	0.00808875	0.242261
month_year2	5084	Jan_2023	-0.000472252	0.000151242	19	1	0.00808875	0.242261
month_year2	4327	2020	-0.000472252	0.000160416	19	1	0.0114043	0.242261
month_year2	4327	July_2021	-0.000472252	0.000185232	19	1	0.0242151	0.242261
month_year2	4327	May_2019	-0.000472252	0.000185232	19	1	0.0242151	0.242261
month_year2	4327	Oct_2021	-0.000472252	0.000169093	19	1	0.0152369	0.242261
month_year2	5084	2020	-0.000472252	0.000160416	19	1	0.0114043	0.242261
month_year2	5084	July_2021	-0.000472252	0.000185232	19	1	0.0242151	0.242261
month_year2	5084	May_2019	-0.000472252	0.000185232	19	1	0.0242151	0.242261
month_year2	5084	Oct_2021	-0.000472252	0.000169093	19	1	0.0152369	0.242261
month_year2	2155	2020	-0.000463642	0.000169637	19	2	0.0170792	0.242261
month_year2	2155	Oct_2021	-0.000463642	0.000178813	19	2	0.0223052	0.242261
month_year2	6237	2020	-0.000463642	0.000157491	19	1	0.0114043	0.242261
month_year2	6237	Jan_2023	-0.000463642	0.000148484	19	1	0.00808875	0.242261
month_year2	6237	July_2021	-0.000463642	0.000181855	19	1	0.0242151	0.242261
month_year2	6237	May_2019	-0.000463642	0.000181855	19	1	0.0242151	0.242261
month_year2	6237	Oct_2021	-0.000463642	0.00016601	19	1	0.0152369	0.242261
month_year2	5278	Jan_2023	-0.000458765	0.000146922	19	1	0.00808875	0.242261
month_year2	5278	Oct_2021	-0.000458765	0.000164264	19	1	0.0152369	0.242261
month_year2	5278	2020	-0.000458765	0.000155835	19	1	0.0114043	0.242261
month_year2	5278	July_2021	-0.000458765	0.000179942	19	1	0.0242151	0.242261
month_year2	5278	May_2019	-0.000458765	0.000179942	19	1	0.0242151	0.242261
month_year2	2298	Jan_2023	-0.000456747	0.000161444	19	2	0.014214	0.242261
month_year2	1862	2020	-0.000451117	0.000153237	19	1	0.0114043	0.242261
month_year2	1862	Jan_2023	-0.000451117	0.000144473	19	1	0.00808875	0.242261
month_year2	1862	July_2021	-0.000451117	0.000176942	19	1	0.0242151	0.242261
month_year2	1862	May_2019	-0.000451117	0.000176942	19	1	0.0242151	0.242261
month_year2	1862	Oct_2021	-0.000451117	0.000161526	19	1	0.0152369	0.242261
month_year2	2683	2020	-0.000451117	0.000153237	19	1	0.0114043	0.242261
month_year2	2683	Jan_2023	-0.000451117	0.000144473	19	1	0.00808875	0.242261
month_year2	2683	July_2021	-0.000451117	0.000176942	19	1	0.0242151	0.242261
month_year2	2683	May_2019	-0.000451117	0.000176942	19	1	0.0242151	0.242261
month_year2	2683	Oct_2021	-0.000451117	0.000161526	19	1	0.0152369	0.242261
month_year2	3985	2020	-0.000451117	0.000153237	19	1	0.0114043	0.242261
month_year2	3985	Jan_2023	-0.000451117	0.000144473	19	1	0.00808875	0.242261
month_year2	3985	July_2021	-0.000451117	0.000176942	19	1	0.0242151	0.242261
month_year2	3985	May_2019	-0.000451117	0.000176942	19	1	0.0242151	0.242261
month_year2	3985	Oct_2021	-0.000451117	0.000161526	19	1	0.0152369	0.242261
month_year2	5692	2020	-0.000451117	0.00016408	19	2	0.0165577	0.242261
month_year2	5692	Jan_2023	-0.000451117	0.000154696	19	2	0.0120291	0.242261
month_year2	3535	Jan_2023	-0.000445278	0.000142603	19	1	0.00808875	0.242261
month_year2	4725	Jan_2023	-0.000445278	0.000171697	19	2	0.0222833	0.242261
month_year2	7007	Jan_2023	-0.000445278	0.000142603	19	1	0.00808875	0.242261
month_year2	3535	2020	-0.000445278	0.000151253	19	1	0.0114043	0.242261
month_year2	3535	July_2021	-0.000445278	0.000174652	19	1	0.0242151	0.242261
month_year2	3535	May_2019	-0.000445278	0.000174652	19	1	0.0242151	0.242261
month_year2	3535	Oct_2021	-0.000445278	0.000159435	19	1	0.0152369	0.242261
month_year2	7007	2020	-0.000445278	0.000151253	19	1	0.0114043	0.242261
month_year2	7007	July_2021	-0.000445278	0.000174652	19	1	0.0242151	0.242261
month_year2	7007	May_2019	-0.000445278	0.000174652	19	1	0.0242151	0.242261
month_year2	7007	Oct_2021	-0.000445278	0.000159435	19	1	0.0152369	0.242261
month_year2	5473	2020	-0.000438591	0.000148982	19	1	0.0114043	0.242261
month_year2	5473	Jan_2023	-0.000438591	0.000140462	19	1	0.00808875	0.242261
month_year2	5473	July_2021	-0.000438591	0.00017203	19	1	0.0242151	0.242261
month_year2	5473	May_2019	-0.000438591	0.00017203	19	1	0.0242151	0.242261
month_year2	5473	Oct_2021	-0.000438591	0.000157041	19	1	0.0152369	0.242261
month_year2	5621	Jan_2023	-0.000431791	0.000138284	19	1	0.00808875	0.242261
month_year2	5621	July_2021	-0.000431791	0.000169362	19	1	0.0242151	0.242261
month_year2	420	2020	-0.000431791	0.000168175	19	2	0.0234043	0.242261
month_year2	4044	2020	-0.000431791	0.000167229	19	2	0.0227688	0.242261
month_year2	5621	2020	-0.000431791	0.000146672	19	1	0.0114043	0.242261
month_year2	5621	May_2019	-0.000431791	0.000169362	19	1	0.0242151	0.242261
month_year2	5621	Oct_2021	-0.000431791	0.000154606	19	1	0.0152369	0.242261
month_year2	1313	2020	-0.000426065	0.000162627	19	2	0.0211905	0.242261
month_year2	1313	Jan_2023	-0.000426065	0.000153326	19	2	0.0156515	0.242261
month_year2	3375	Jan_2023	-0.000426065	0.000140824	19	2	0.00974836	0.242261
month_year2	3375	Oct_2021	-0.000426065	0.000157445	19	2	0.0179831	0.242261
month_year2	4201	2020	-0.000426065	0.000144727	19	1	0.0114043	0.242261
month_year2	4201	Jan_2023	-0.000426065	0.00013645	19	1	0.00808875	0.242261
month_year2	4201	July_2021	-0.000426065	0.000167117	19	1	0.0242151	0.242261
month_year2	4201	May_2019	-0.000426065	0.000167117	19	1	0.0242151	0.242261
month_year2	4201	Oct_2021	-0.000426065	0.000152556	19	1	0.0152369	0.242261
month_year2	1337	2020	-0.000418303	0.00014209	19	1	0.0114043	0.242261
month_year2	1337	Jan_2023	-0.000418303	0.000133964	19	1	0.00808875	0.242261
month_year2	1337	July_2021	-0.000418303	0.000164072	19	1	0.0242151	0.242261
month_year2	1337	May_2019	-0.000418303	0.000164072	19	1	0.0242151	0.242261
month_year2	1337	Oct_2021	-0.000418303	0.000149776	19	1	0.0152369	0.242261
month_year2	2689	2020	-0.000418303	0.00014209	19	1	0.0114043	0.242261
month_year2	2689	Jan_2023	-0.000418303	0.000133964	19	1	0.00808875	0.242261
month_year2	2689	July_2021	-0.000418303	0.000164072	19	1	0.0242151	0.242261
month_year2	2689	May_2019	-0.000418303	0.000164072	19	1	0.0242151	0.242261
month_year2	2689	Oct_2021	-0.000418303	0.000149776	19	1	0.0152369	0.242261
month_year2	2155	Jan_2023	-0.000415728	0.000159936	19	2	0.0220332	0.242261
month_year2	3005	2020	-0.000413539	0.000140472	19	1	0.0114043	0.242261
month_year2	3005	Jan_2023	-0.000413539	0.000132438	19	1	0.00808875	0.242261
month_year2	3005	July_2021	-0.000413539	0.000162203	19	1	0.0242151	0.242261
month_year2	3005	May_2019	-0.000413539	0.000162203	19	1	0.0242151	0.242261
month_year2	3005	Oct_2021	-0.000413539	0.000148071	19	1	0.0152369	0.242261
month_year2	5145	2020	-0.000413539	0.000140472	19	1	0.0114043	0.242261
month_year2	5145	Jan_2023	-0.000413539	0.000132438	19	1	0.00808875	0.242261
month_year2	5145	July_2021	-0.000413539	0.000162203	19	1	0.0242151	0.242261
month_year2	5145	May_2019	-0.000413539	0.000162203	19	1	0.0242151	0.242261
month_year2	5145	Oct_2021	-0.000413539	0.000148071	19	1	0.0152369	0.242261
month_year2	6110	2020	-0.000413539	0.000140472	19	1	0.0114043	0.242261
month_year2	6110	Jan_2023	-0.000413539	0.000132438	19	1	0.00808875	0.242261
month_year2	6110	July_2021	-0.000413539	0.000162203	19	1	0.0242151	0.242261
month_year2	6110	May_2019	-0.000413539	0.000162203	19	1	0.0242151	0.242261
month_year2	6110	Oct_2021	-0.000413539	0.000148071	19	1	0.0152369	0.242261
month_year2	7092	2020	-0.000413539	0.000140472	19	1	0.0114043	0.242261
month_year2	7092	Jan_2023	-0.000413539	0.000132438	19	1	0.00808875	0.242261
month_year2	7092	July_2021	-0.000413539	0.000162203	19	1	0.0242151	0.242261
month_year2	7092	May_2019	-0.000413539	0.000162203	19	1	0.0242151	0.242261
month_year2	7092	Oct_2021	-0.000413539	0.000148071	19	1	0.0152369	0.242261
month_year2	7603	2020	-0.000413539	0.000140472	19	1	0.0114043	0.242261
month_year2	7603	Jan_2023	-0.000413539	0.000132438	19	1	0.00808875	0.242261
month_year2	7603	July_2021	-0.000413539	0.000162203	19	1	0.0242151	0.242261
month_year2	7603	May_2019	-0.000413539	0.000162203	19	1	0.0242151	0.242261
month_year2	7603	Oct_2021	-0.000413539	0.000148071	19	1	0.0152369	0.242261
month_year2	2190	2020	-0.000404815	0.000137509	19	1	0.0114043	0.242261
month_year2	2190	Jan_2023	-0.000404815	0.000129644	19	1	0.00808875	0.242261
month_year2	2190	July_2021	-0.000404815	0.000158781	19	1	0.0242151	0.242261
month_year2	2190	May_2019	-0.000404815	0.000158781	19	1	0.0242151	0.242261
month_year2	2190	Oct_2021	-0.000404815	0.000144947	19	1	0.0152369	0.242261
month_year2	594	2020	-0.000401013	0.000136217	19	1	0.0114043	0.242261
month_year2	594	Jan_2023	-0.000401013	0.000128427	19	1	0.00808875	0.242261
month_year2	594	July_2021	-0.000401013	0.00015729	19	1	0.0242151	0.242261
month_year2	594	May_2019	-0.000401013	0.00015729	19	1	0.0242151	0.242261
month_year2	594	Oct_2021	-0.000401013	0.000143586	19	1	0.0152369	0.242261
month_year2	1143	2020	-0.000401013	0.000136217	19	1	0.0114043	0.242261
month_year2	1143	Jan_2023	-0.000401013	0.000128427	19	1	0.00808875	0.242261
month_year2	1143	July_2021	-0.000401013	0.00015729	19	1	0.0242151	0.242261
month_year2	1143	May_2019	-0.000401013	0.00015729	19	1	0.0242151	0.242261
month_year2	1143	Oct_2021	-0.000401013	0.000143586	19	1	0.0152369	0.242261
month_year2	1385	2020	-0.000401013	0.000136217	19	1	0.0114043	0.242261
month_year2	1385	Jan_2023	-0.000401013	0.000128427	19	1	0.00808875	0.242261
month_year2	1385	July_2021	-0.000401013	0.00015729	19	1	0.0242151	0.242261
month_year2	1385	May_2019	-0.000401013	0.00015729	19	1	0.0242151	0.242261
month_year2	1385	Oct_2021	-0.000401013	0.000143586	19	1	0.0152369	0.242261
month_year2	1471	2020	-0.000401013	0.000136217	19	1	0.0114043	0.242261
month_year2	1471	Jan_2023	-0.000401013	0.000128427	19	1	0.00808875	0.242261
month_year2	1471	July_2021	-0.000401013	0.00015729	19	1	0.0242151	0.242261
month_year2	1471	May_2019	-0.000401013	0.00015729	19	1	0.0242151	0.242261
month_year2	1471	Oct_2021	-0.000401013	0.000143586	19	1	0.0152369	0.242261
month_year2	1796	2020	-0.000401013	0.000136217	19	1	0.0114043	0.242261
month_year2	1796	Jan_2023	-0.000401013	0.000128427	19	1	0.00808875	0.242261
month_year2	1796	July_2021	-0.000401013	0.00015729	19	1	0.0242151	0.242261
month_year2	1796	May_2019	-0.000401013	0.00015729	19	1	0.0242151	0.242261
month_year2	1796	Oct_2021	-0.000401013	0.000143586	19	1	0.0152369	0.242261
month_year2	2953	2020	-0.000401013	0.000136217	19	1	0.0114043	0.242261
month_year2	2953	Jan_2023	-0.000401013	0.000128427	19	1	0.00808875	0.242261
month_year2	2953	July_2021	-0.000401013	0.00015729	19	1	0.0242151	0.242261
month_year2	2953	May_2019	-0.000401013	0.00015729	19	1	0.0242151	0.242261
month_year2	2953	Oct_2021	-0.000401013	0.000143586	19	1	0.0152369	0.242261
month_year2	3343	2020	-0.000401013	0.000136217	19	1	0.0114043	0.242261
month_year2	3343	Jan_2023	-0.000401013	0.000128427	19	1	0.00808875	0.242261
month_year2	3343	July_2021	-0.000401013	0.00015729	19	1	0.0242151	0.242261
month_year2	3343	May_2019	-0.000401013	0.00015729	19	1	0.0242151	0.242261
month_year2	3343	Oct_2021	-0.000401013	0.000143586	19	1	0.0152369	0.242261
month_year2	4211	2020	-0.000401013	0.000136217	19	1	0.0114043	0.242261
month_year2	4211	Jan_2023	-0.000401013	0.000128427	19	1	0.00808875	0.242261
month_year2	4211	July_2021	-0.000401013	0.00015729	19	1	0.0242151	0.242261
month_year2	4211	May_2019	-0.000401013	0.00015729	19	1	0.0242151	0.242261
month_year2	4211	Oct_2021	-0.000401013	0.000143586	19	1	0.0152369	0.242261
month_year2	4216	2020	-0.000401013	0.000136217	19	1	0.0114043	0.242261
month_year2	4216	Jan_2023	-0.000401013	0.000128427	19	1	0.00808875	0.242261
month_year2	4216	July_2021	-0.000401013	0.00015729	19	1	0.0242151	0.242261
month_year2	4216	May_2019	-0.000401013	0.00015729	19	1	0.0242151	0.242261
month_year2	4216	Oct_2021	-0.000401013	0.000143586	19	1	0.0152369	0.242261
month_year2	4475	2020	-0.000401013	0.000136217	19	1	0.0114043	0.242261
month_year2	4475	Jan_2023	-0.000401013	0.000128427	19	1	0.00808875	0.242261
month_year2	4475	July_2021	-0.000401013	0.00015729	19	1	0.0242151	0.242261
month_year2	4475	May_2019	-0.000401013	0.00015729	19	1	0.0242151	0.242261
month_year2	4475	Oct_2021	-0.000401013	0.000143586	19	1	0.0152369	0.242261
month_year2	4679	2020	-0.000401013	0.000136217	19	1	0.0114043	0.242261
month_year2	4679	Jan_2023	-0.000401013	0.000128427	19	1	0.00808875	0.242261
month_year2	4679	July_2021	-0.000401013	0.00015729	19	1	0.0242151	0.242261
month_year2	4679	May_2019	-0.000401013	0.00015729	19	1	0.0242151	0.242261
month_year2	4679	Oct_2021	-0.000401013	0.000143586	19	1	0.0152369	0.242261
month_year2	4885	2020	-0.000401013	0.000136217	19	1	0.0114043	0.242261
month_year2	4885	Jan_2023	-0.000401013	0.000128427	19	1	0.00808875	0.242261
month_year2	4885	July_2021	-0.000401013	0.00015729	19	1	0.0242151	0.242261
month_year2	4885	May_2019	-0.000401013	0.00015729	19	1	0.0242151	0.242261
month_year2	4885	Oct_2021	-0.000401013	0.000143586	19	1	0.0152369	0.242261
month_year2	5303	2020	-0.000401013	0.000136217	19	1	0.0114043	0.242261
month_year2	5303	Jan_2023	-0.000401013	0.000128427	19	1	0.00808875	0.242261
month_year2	5303	July_2021	-0.000401013	0.00015729	19	1	0.0242151	0.242261
month_year2	5303	May_2019	-0.000401013	0.00015729	19	1	0.0242151	0.242261
month_year2	5303	Oct_2021	-0.000401013	0.000143586	19	1	0.0152369	0.242261
month_year2	6523	2020	-0.000401013	0.000136217	19	1	0.0114043	0.242261
month_year2	6523	Jan_2023	-0.000401013	0.000128427	19	1	0.00808875	0.242261
month_year2	6523	July_2021	-0.000401013	0.00015729	19	1	0.0242151	0.242261
month_year2	6523	May_2019	-0.000401013	0.00015729	19	1	0.0242151	0.242261
month_year2	6523	Oct_2021	-0.000401013	0.000143586	19	1	0.0152369	0.242261
month_year2	1379	2020	-0.000388486	0.000131962	19	1	0.0114043	0.242261
month_year2	1379	Jan_2023	-0.000388486	0.000124415	19	1	0.00808875	0.242261
month_year2	1379	July_2021	-0.000388486	0.000152377	19	1	0.0242151	0.242261
month_year2	1379	May_2019	-0.000388486	0.000152377	19	1	0.0242151	0.242261
month_year2	1379	Oct_2021	-0.000388486	0.0001391	19	1	0.0152369	0.242261
month_year2	1549	2020	-0.000388486	0.000131962	19	1	0.0114043	0.242261
month_year2	1549	Jan_2023	-0.000388486	0.000124415	19	1	0.00808875	0.242261
month_year2	1549	July_2021	-0.000388486	0.000152377	19	1	0.0242151	0.242261
month_year2	1549	May_2019	-0.000388486	0.000152377	19	1	0.0242151	0.242261
month_year2	1549	Oct_2021	-0.000388486	0.0001391	19	1	0.0152369	0.242261
month_year2	1964	2020	-0.000388486	0.000131962	19	1	0.0114043	0.242261
month_year2	1964	Jan_2023	-0.000388486	0.000124415	19	1	0.00808875	0.242261
month_year2	1964	July_2021	-0.000388486	0.000152377	19	1	0.0242151	0.242261
month_year2	1964	May_2019	-0.000388486	0.000152377	19	1	0.0242151	0.242261
month_year2	1964	Oct_2021	-0.000388486	0.0001391	19	1	0.0152369	0.242261
month_year2	3383	2020	-0.000388486	0.000131962	19	1	0.0114043	0.242261
month_year2	3383	Jan_2023	-0.000388486	0.000124415	19	1	0.00808875	0.242261
month_year2	3383	July_2021	-0.000388486	0.000152377	19	1	0.0242151	0.242261
month_year2	3383	May_2019	-0.000388486	0.000152377	19	1	0.0242151	0.242261
month_year2	3383	Oct_2021	-0.000388486	0.0001391	19	1	0.0152369	0.242261
month_year2	5154	2020	-0.000388486	0.000131962	19	1	0.0114043	0.242261
month_year2	5154	Jan_2023	-0.000388486	0.000124415	19	1	0.00808875	0.242261
month_year2	5154	July_2021	-0.000388486	0.000152377	19	1	0.0242151	0.242261
month_year2	5154	May_2019	-0.000388486	0.000152377	19	1	0.0242151	0.242261
month_year2	5154	Oct_2021	-0.000388486	0.0001391	19	1	0.0152369	0.242261
month_year2	5478	2020	-0.000388486	0.000131962	19	1	0.0114043	0.242261
month_year2	5478	Jan_2023	-0.000388486	0.000124415	19	1	0.00808875	0.242261
month_year2	5478	July_2021	-0.000388486	0.000152377	19	1	0.0242151	0.242261
month_year2	5478	May_2019	-0.000388486	0.000152377	19	1	0.0242151	0.242261
month_year2	5478	Oct_2021	-0.000388486	0.0001391	19	1	0.0152369	0.242261
month_year2	7361	2020	-0.000388486	0.000131962	19	1	0.0114043	0.242261
month_year2	7361	Jan_2023	-0.000388486	0.000124415	19	1	0.00808875	0.242261
month_year2	7361	July_2021	-0.000388486	0.000152377	19	1	0.0242151	0.242261
month_year2	7361	May_2019	-0.000388486	0.000152377	19	1	0.0242151	0.242261
month_year2	7361	Oct_2021	-0.000388486	0.0001391	19	1	0.0152369	0.242261
month_year2	3375	2020	-0.000381674	0.000149366	19	2	0.0239513	0.242261
month_year2	3317	Jan_2023	-0.000377931	8.63593498359704e-06	19	2	1.67916494999521e-15	3.66897541573954e-11
month_year2	3317	2020	-0.000377931	9.1597922831814e-06	19	2	3.5922379915826e-15	3.92452000580399e-11
month_year2	3317	Oct_2021	-0.000377931	9.65526883629575e-06	19	2	7.0887716913537e-15	5.16298871520261e-11
month_year2	3317	July_2021	-0.000377931	1.05768170808317e-05	19	2	2.2951920698678e-14	1.00299893453224e-10
month_year2	3317	May_2019	-0.000377931	1.05768170808317e-05	19	2	2.29519206986782e-14	1.00299893453224e-10
month_year2	912	2020	-0.000377837	0.000128345	19	1	0.0114043	0.242261
month_year2	912	Jan_2023	-0.000377837	0.000121005	19	1	0.00808875	0.242261
month_year2	912	July_2021	-0.000377837	0.0001482	19	1	0.0242151	0.242261
month_year2	912	Oct_2021	-0.000377837	0.000135287	19	1	0.0152369	0.242261
month_year2	2931	2020	-0.000377837	0.000128345	19	1	0.0114043	0.242261
month_year2	2931	Jan_2023	-0.000377837	0.000121005	19	1	0.00808875	0.242261
month_year2	2931	July_2021	-0.000377837	0.0001482	19	1	0.0242151	0.242261
month_year2	2931	Oct_2021	-0.000377837	0.000135287	19	1	0.0152369	0.242261
month_year2	912	May_2019	-0.000377837	0.0001482	19	1	0.0242151	0.242261
month_year2	2931	May_2019	-0.000377837	0.0001482	19	1	0.0242151	0.242261
month_year2	3359	2020	-0.000375959	0.000127707	19	1	0.0114043	0.242261
month_year2	3359	Jan_2023	-0.000375959	0.000120403	19	1	0.00808875	0.242261
month_year2	3359	July_2021	-0.000375959	0.000147463	19	1	0.0242151	0.242261
month_year2	3359	May_2019	-0.000375959	0.000147463	19	1	0.0242151	0.242261
month_year2	3359	Oct_2021	-0.000375959	0.000134615	19	1	0.0152369	0.242261
month_year2	4322	2020	-0.000375959	0.000127707	19	1	0.0114043	0.242261
month_year2	4322	Jan_2023	-0.000375959	0.000120403	19	1	0.00808875	0.242261
month_year2	4322	July_2021	-0.000375959	0.000147463	19	1	0.0242151	0.242261
month_year2	4322	May_2019	-0.000375959	0.000147463	19	1	0.0242151	0.242261
month_year2	4322	Oct_2021	-0.000375959	0.000134615	19	1	0.0152369	0.242261
month_year2	4792	2020	-0.000375959	0.000127707	19	1	0.0114043	0.242261
month_year2	4792	Jan_2023	-0.000375959	0.000120403	19	1	0.00808875	0.242261
month_year2	4792	July_2021	-0.000375959	0.000147463	19	1	0.0242151	0.242261
month_year2	4792	May_2019	-0.000375959	0.000147463	19	1	0.0242151	0.242261
month_year2	4792	Oct_2021	-0.000375959	0.000134615	19	1	0.0152369	0.242261
month_year2	6487	2020	-0.000375959	0.000127707	19	1	0.0114043	0.242261
month_year2	6487	Jan_2023	-0.000375959	0.000120403	19	1	0.00808875	0.242261
month_year2	6487	July_2021	-0.000375959	0.000147463	19	1	0.0242151	0.242261
month_year2	6487	May_2019	-0.000375959	0.000147463	19	1	0.0242151	0.242261
month_year2	6487	Oct_2021	-0.000375959	0.000134615	19	1	0.0152369	0.242261
month_year2	742	2020	-0.000363431	0.000123451	19	1	0.0114043	0.242261
month_year2	742	Jan_2023	-0.000363431	0.000116391	19	1	0.00808875	0.242261
month_year2	742	July_2021	-0.000363431	0.000142549	19	1	0.0242151	0.242261
month_year2	742	May_2019	-0.000363431	0.000142549	19	1	0.0242151	0.242261
month_year2	742	Oct_2021	-0.000363431	0.000130129	19	1	0.0152369	0.242261
month_year2	1204	2020	-0.000363431	0.000123451	19	1	0.0114043	0.242261
month_year2	1204	Jan_2023	-0.000363431	0.000116391	19	1	0.00808875	0.242261
month_year2	1204	July_2021	-0.000363431	0.000142549	19	1	0.0242151	0.242261
month_year2	1204	May_2019	-0.000363431	0.000142549	19	1	0.0242151	0.242261
month_year2	1204	Oct_2021	-0.000363431	0.000130129	19	1	0.0152369	0.242261
month_year2	1581	2020	-0.000363431	0.000123451	19	1	0.0114043	0.242261
month_year2	1581	Jan_2023	-0.000363431	0.000116391	19	1	0.00808875	0.242261
month_year2	1581	July_2021	-0.000363431	0.000142549	19	1	0.0242151	0.242261
month_year2	1581	May_2019	-0.000363431	0.000142549	19	1	0.0242151	0.242261
month_year2	1581	Oct_2021	-0.000363431	0.000130129	19	1	0.0152369	0.242261
month_year2	3041	2020	-0.000363431	0.000123451	19	1	0.0114043	0.242261
month_year2	3041	Jan_2023	-0.000363431	0.000116391	19	1	0.00808875	0.242261
month_year2	3041	July_2021	-0.000363431	0.000142549	19	1	0.0242151	0.242261
month_year2	3041	May_2019	-0.000363431	0.000142549	19	1	0.0242151	0.242261
month_year2	3041	Oct_2021	-0.000363431	0.000130129	19	1	0.0152369	0.242261
month_year2	3188	2020	-0.000363431	0.000123451	19	1	0.0114043	0.242261
month_year2	3188	Jan_2023	-0.000363431	0.000116391	19	1	0.00808875	0.242261
month_year2	3188	July_2021	-0.000363431	0.000142549	19	1	0.0242151	0.242261
month_year2	3188	May_2019	-0.000363431	0.000142549	19	1	0.0242151	0.242261
month_year2	3188	Oct_2021	-0.000363431	0.000130129	19	1	0.0152369	0.242261
month_year2	3703	2020	-0.000363431	0.000123451	19	1	0.0114043	0.242261
month_year2	3703	Jan_2023	-0.000363431	0.000116391	19	1	0.00808875	0.242261
month_year2	3703	July_2021	-0.000363431	0.000142549	19	1	0.0242151	0.242261
month_year2	3703	May_2019	-0.000363431	0.000142549	19	1	0.0242151	0.242261
month_year2	3703	Oct_2021	-0.000363431	0.000130129	19	1	0.0152369	0.242261
month_year2	4383	2020	-0.000363431	0.000123451	19	1	0.0114043	0.242261
month_year2	4383	Jan_2023	-0.000363431	0.000116391	19	1	0.00808875	0.242261
month_year2	4383	July_2021	-0.000363431	0.000142549	19	1	0.0242151	0.242261
month_year2	4383	May_2019	-0.000363431	0.000142549	19	1	0.0242151	0.242261
month_year2	4383	Oct_2021	-0.000363431	0.000130129	19	1	0.0152369	0.242261
month_year2	4828	2020	-0.000363431	0.000123451	19	1	0.0114043	0.242261
month_year2	4828	Jan_2023	-0.000363431	0.000116391	19	1	0.00808875	0.242261
month_year2	4828	July_2021	-0.000363431	0.000142549	19	1	0.0242151	0.242261
month_year2	4828	May_2019	-0.000363431	0.000142549	19	1	0.0242151	0.242261
month_year2	4828	Oct_2021	-0.000363431	0.000130129	19	1	0.0152369	0.242261
month_year2	5172	2020	-0.000363431	0.000123451	19	1	0.0114043	0.242261
month_year2	5172	Jan_2023	-0.000363431	0.000116391	19	1	0.00808875	0.242261
month_year2	5172	July_2021	-0.000363431	0.000142549	19	1	0.0242151	0.242261
month_year2	5172	May_2019	-0.000363431	0.000142549	19	1	0.0242151	0.242261
month_year2	5172	Oct_2021	-0.000363431	0.000130129	19	1	0.0152369	0.242261
month_year2	6243	2020	-0.000363431	0.000123451	19	1	0.0114043	0.242261
month_year2	6243	Jan_2023	-0.000363431	0.000116391	19	1	0.00808875	0.242261
month_year2	6243	July_2021	-0.000363431	0.000142549	19	1	0.0242151	0.242261
month_year2	6243	May_2019	-0.000363431	0.000142549	19	1	0.0242151	0.242261
month_year2	6243	Oct_2021	-0.000363431	0.000130129	19	1	0.0152369	0.242261
month_year2	6817	2020	-0.000363431	0.000123451	19	1	0.0114043	0.242261
month_year2	6817	Jan_2023	-0.000363431	0.000116391	19	1	0.00808875	0.242261
month_year2	6817	July_2021	-0.000363431	0.000142549	19	1	0.0242151	0.242261
month_year2	6817	May_2019	-0.000363431	0.000142549	19	1	0.0242151	0.242261
month_year2	6817	Oct_2021	-0.000363431	0.000130129	19	1	0.0152369	0.242261
month_year2	7489	2020	-0.000363431	0.000123451	19	1	0.0114043	0.242261
month_year2	7489	Jan_2023	-0.000363431	0.000116391	19	1	0.00808875	0.242261
month_year2	7489	July_2021	-0.000363431	0.000142549	19	1	0.0242151	0.242261
month_year2	7489	May_2019	-0.000363431	0.000142549	19	1	0.0242151	0.242261
month_year2	7489	Oct_2021	-0.000363431	0.000130129	19	1	0.0152369	0.242261
month_year2	666	2020	-0.000350904	0.000119196	19	1	0.0114043	0.242261
month_year2	666	Jan_2023	-0.000350904	0.000112379	19	1	0.00808875	0.242261
month_year2	666	July_2021	-0.000350904	0.000137636	19	1	0.0242151	0.242261
month_year2	666	May_2019	-0.000350904	0.000137636	19	1	0.0242151	0.242261
month_year2	666	Oct_2021	-0.000350904	0.000125644	19	1	0.0152369	0.242261
month_year2	1863	2020	-0.000350904	0.000119196	19	1	0.0114043	0.242261
month_year2	1863	Jan_2023	-0.000350904	0.000112379	19	1	0.00808875	0.242261
month_year2	1863	July_2021	-0.000350904	0.000137636	19	1	0.0242151	0.242261
month_year2	1863	May_2019	-0.000350904	0.000137636	19	1	0.0242151	0.242261
month_year2	1863	Oct_2021	-0.000350904	0.000125644	19	1	0.0152369	0.242261
month_year2	2089	2020	-0.000350904	0.000119196	19	1	0.0114043	0.242261
month_year2	2089	Jan_2023	-0.000350904	0.000112379	19	1	0.00808875	0.242261
month_year2	2089	July_2021	-0.000350904	0.000137636	19	1	0.0242151	0.242261
month_year2	2089	May_2019	-0.000350904	0.000137636	19	1	0.0242151	0.242261
month_year2	2089	Oct_2021	-0.000350904	0.000125644	19	1	0.0152369	0.242261
month_year2	3146	2020	-0.000350904	0.000128985	19	3	0.0174962	0.242261
month_year2	3146	Oct_2021	-0.000350904	0.000135962	19	3	0.0228179	0.242261
month_year2	3520	2020	-0.000350904	0.000119196	19	1	0.0114043	0.242261
month_year2	3520	Jan_2023	-0.000350904	0.000112379	19	1	0.00808875	0.242261
month_year2	3520	July_2021	-0.000350904	0.000137636	19	1	0.0242151	0.242261
month_year2	3520	May_2019	-0.000350904	0.000137636	19	1	0.0242151	0.242261
month_year2	3520	Oct_2021	-0.000350904	0.000125644	19	1	0.0152369	0.242261
month_year2	3547	2020	-0.000350904	0.000119196	19	1	0.0114043	0.242261
month_year2	3547	Jan_2023	-0.000350904	0.000112379	19	1	0.00808875	0.242261
month_year2	3547	July_2021	-0.000350904	0.000137636	19	1	0.0242151	0.242261
month_year2	3547	May_2019	-0.000350904	0.000137636	19	1	0.0242151	0.242261
month_year2	3547	Oct_2021	-0.000350904	0.000125644	19	1	0.0152369	0.242261
month_year2	5849	2020	-0.000350904	0.000119196	19	1	0.0114043	0.242261
month_year2	5849	Jan_2023	-0.000350904	0.000112379	19	1	0.00808875	0.242261
month_year2	5849	July_2021	-0.000350904	0.000137636	19	1	0.0242151	0.242261
month_year2	5849	May_2019	-0.000350904	0.000137636	19	1	0.0242151	0.242261
month_year2	5849	Oct_2021	-0.000350904	0.000125644	19	1	0.0152369	0.242261
month_year2	6007	2020	-0.000350904	0.000119196	19	1	0.0114043	0.242261
month_year2	6007	Jan_2023	-0.000350904	0.000112379	19	1	0.00808875	0.242261
month_year2	6007	July_2021	-0.000350904	0.000137636	19	1	0.0242151	0.242261
month_year2	6007	May_2019	-0.000350904	0.000137636	19	1	0.0242151	0.242261
month_year2	6007	Oct_2021	-0.000350904	0.000125644	19	1	0.0152369	0.242261
month_year2	7070	2020	-0.000350904	0.000119196	19	1	0.0114043	0.242261
month_year2	7070	Jan_2023	-0.000350904	0.000112379	19	1	0.00808875	0.242261
month_year2	7070	July_2021	-0.000350904	0.000137636	19	1	0.0242151	0.242261
month_year2	7070	May_2019	-0.000350904	0.000137636	19	1	0.0242151	0.242261
month_year2	7070	Oct_2021	-0.000350904	0.000125644	19	1	0.0152369	0.242261
month_year2	1071	2020	-0.000350858	0.000119181	19	1	0.0114043	0.242261
month_year2	1071	Jan_2023	-0.000350858	0.000112365	19	1	0.00808875	0.242261
month_year2	1071	July_2021	-0.000350858	0.000137618	19	1	0.0242151	0.242261
month_year2	1071	May_2019	-0.000350858	0.000137618	19	1	0.0242151	0.242261
month_year2	1071	Oct_2021	-0.000350858	0.000125627	19	1	0.0152369	0.242261
month_year2	4816	2020	-0.000350858	0.000119181	19	1	0.0114043	0.242261
month_year2	4816	Jan_2023	-0.000350858	0.000112365	19	1	0.00808875	0.242261
month_year2	4816	July_2021	-0.000350858	0.000137618	19	1	0.0242151	0.242261
month_year2	4816	May_2019	-0.000350858	0.000137618	19	1	0.0242151	0.242261
month_year2	4816	Oct_2021	-0.000350858	0.000125627	19	1	0.0152369	0.242261
month_year2	26	2020	-0.000338376	0.00011494	19	1	0.0114043	0.242261
month_year2	26	Jan_2023	-0.000338376	0.000108367	19	1	0.00808875	0.242261
month_year2	26	July_2021	-0.000338376	0.000132722	19	1	0.0242151	0.242261
month_year2	26	May_2019	-0.000338376	0.000132722	19	1	0.0242151	0.242261
month_year2	26	Oct_2021	-0.000338376	0.000121158	19	1	0.0152369	0.242261
month_year2	2320	2020	-0.000338376	0.00011494	19	1	0.0114043	0.242261
month_year2	2320	Jan_2023	-0.000338376	0.000108367	19	1	0.00808875	0.242261
month_year2	2320	July_2021	-0.000338376	0.000132722	19	1	0.0242151	0.242261
month_year2	2320	May_2019	-0.000338376	0.000132722	19	1	0.0242151	0.242261
month_year2	2320	Oct_2021	-0.000338376	0.000121158	19	1	0.0152369	0.242261
month_year2	2599	2020	-0.000338376	0.00011494	19	1	0.0114043	0.242261
month_year2	2599	Jan_2023	-0.000338376	0.000108367	19	1	0.00808875	0.242261
month_year2	2599	July_2021	-0.000338376	0.000132722	19	1	0.0242151	0.242261
month_year2	2599	May_2019	-0.000338376	0.000132722	19	1	0.0242151	0.242261
month_year2	2599	Oct_2021	-0.000338376	0.000121158	19	1	0.0152369	0.242261
month_year2	3485	2020	-0.000338376	0.00011494	19	1	0.0114043	0.242261
month_year2	3485	Jan_2023	-0.000338376	0.000108367	19	1	0.00808875	0.242261
month_year2	3485	July_2021	-0.000338376	0.000132722	19	1	0.0242151	0.242261
month_year2	3485	May_2019	-0.000338376	0.000132722	19	1	0.0242151	0.242261
month_year2	3485	Oct_2021	-0.000338376	0.000121158	19	1	0.0152369	0.242261
month_year2	5212	2020	-0.000338376	0.00011494	19	1	0.0114043	0.242261
month_year2	5212	Jan_2023	-0.000338376	0.000108367	19	1	0.00808875	0.242261
month_year2	5212	July_2021	-0.000338376	0.000132722	19	1	0.0242151	0.242261
month_year2	5212	May_2019	-0.000338376	0.000132722	19	1	0.0242151	0.242261
month_year2	5212	Oct_2021	-0.000338376	0.000121158	19	1	0.0152369	0.242261
month_year2	5312	2020	-0.000338376	0.00011494	19	1	0.0114043	0.242261
month_year2	5312	Jan_2023	-0.000338376	0.000108367	19	1	0.00808875	0.242261
month_year2	5312	July_2021	-0.000338376	0.000132722	19	1	0.0242151	0.242261
month_year2	5312	May_2019	-0.000338376	0.000132722	19	1	0.0242151	0.242261
month_year2	5312	Oct_2021	-0.000338376	0.000121158	19	1	0.0152369	0.242261
month_year2	880	2020	-0.000337368	0.000114598	19	1	0.0114043	0.242261
month_year2	880	Jan_2023	-0.000337368	0.000108044	19	1	0.00808875	0.242261
month_year2	880	July_2021	-0.000337368	0.000132327	19	1	0.0242151	0.242261
month_year2	880	May_2019	-0.000337368	0.000132327	19	1	0.0242151	0.242261
month_year2	880	Oct_2021	-0.000337368	0.000120797	19	1	0.0152369	0.242261
month_year2	4068	2020	-0.000337368	0.000114598	19	1	0.0114043	0.242261
month_year2	4068	Jan_2023	-0.000337368	0.000108044	19	1	0.00808875	0.242261
month_year2	4068	July_2021	-0.000337368	0.000132327	19	1	0.0242151	0.242261
month_year2	4068	May_2019	-0.000337368	0.000132327	19	1	0.0242151	0.242261
month_year2	4068	Oct_2021	-0.000337368	0.000120797	19	1	0.0152369	0.242261
month_year2	902	2020	-0.000325847	0.000110685	19	1	0.0114043	0.242261
month_year2	902	Jan_2023	-0.000325847	0.000104355	19	1	0.00808875	0.242261
month_year2	902	July_2021	-0.000325847	0.000127808	19	1	0.0242151	0.242261
month_year2	902	May_2019	-0.000325847	0.000127808	19	1	0.0242151	0.242261
month_year2	902	Oct_2021	-0.000325847	0.000116672	19	1	0.0152369	0.242261
month_year2	3258	2020	-0.000325847	0.000110685	19	1	0.0114043	0.242261
month_year2	3258	Jan_2023	-0.000325847	0.000104355	19	1	0.00808875	0.242261
month_year2	3258	July_2021	-0.000325847	0.000127808	19	1	0.0242151	0.242261
month_year2	3258	May_2019	-0.000325847	0.000127808	19	1	0.0242151	0.242261
month_year2	3258	Oct_2021	-0.000325847	0.000116672	19	1	0.0152369	0.242261
month_year2	5956	2020	-0.000325847	0.000110685	19	1	0.0114043	0.242261
month_year2	5956	Jan_2023	-0.000325847	0.000104355	19	1	0.00808875	0.242261
month_year2	5956	July_2021	-0.000325847	0.000127808	19	1	0.0242151	0.242261
month_year2	5956	May_2019	-0.000325847	0.000127808	19	1	0.0242151	0.242261
month_year2	5956	Oct_2021	-0.000325847	0.000116672	19	1	0.0152369	0.242261
month_year2	7469	2020	-0.000325847	0.000110685	19	1	0.0114043	0.242261
month_year2	7469	Jan_2023	-0.000325847	0.000104355	19	1	0.00808875	0.242261
month_year2	7469	July_2021	-0.000325847	0.000127808	19	1	0.0242151	0.242261
month_year2	7469	May_2019	-0.000325847	0.000127808	19	1	0.0242151	0.242261
month_year2	7469	Oct_2021	-0.000325847	0.000116672	19	1	0.0152369	0.242261
month_year2	7204	Oct_2021	-0.000323878	0.000115967	19	1	0.0152369	0.242261
month_year2	7204	2020	-0.000323878	0.000110016	19	1	0.0114043	0.242261
month_year2	7204	Jan_2023	-0.000323878	0.000103724	19	1	0.00808875	0.242261
month_year2	7204	July_2021	-0.000323878	0.000127035	19	1	0.0242151	0.242261
month_year2	7204	May_2019	-0.000323878	0.000127035	19	1	0.0242151	0.242261
month_year2	1314	2020	-0.000313319	0.000106429	19	1	0.0114043	0.242261
month_year2	1314	Jan_2023	-0.000313319	0.000100342	19	1	0.00808875	0.242261
month_year2	1314	July_2021	-0.000313319	0.000122894	19	1	0.0242151	0.242261
month_year2	1314	May_2019	-0.000313319	0.000122894	19	1	0.0242151	0.242261
month_year2	1314	Oct_2021	-0.000313319	0.000112186	19	1	0.0152369	0.242261
month_year2	1413	2020	-0.000313319	0.000106429	19	1	0.0114043	0.242261
month_year2	1413	Jan_2023	-0.000313319	0.000100342	19	1	0.00808875	0.242261
month_year2	1413	July_2021	-0.000313319	0.000122894	19	1	0.0242151	0.242261
month_year2	1413	May_2019	-0.000313319	0.000122894	19	1	0.0242151	0.242261
month_year2	1413	Oct_2021	-0.000313319	0.000112186	19	1	0.0152369	0.242261
month_year2	1564	2020	-0.000313319	0.000106429	19	1	0.0114043	0.242261
month_year2	1564	Jan_2023	-0.000313319	0.000100342	19	1	0.00808875	0.242261
month_year2	1564	July_2021	-0.000313319	0.000122894	19	1	0.0242151	0.242261
month_year2	1564	May_2019	-0.000313319	0.000122894	19	1	0.0242151	0.242261
month_year2	1564	Oct_2021	-0.000313319	0.000112186	19	1	0.0152369	0.242261
month_year2	4281	2020	-0.000313319	0.000106429	19	1	0.0114043	0.242261
month_year2	4281	Jan_2023	-0.000313319	0.000100342	19	1	0.00808875	0.242261
month_year2	4281	July_2021	-0.000313319	0.000122894	19	1	0.0242151	0.242261
month_year2	4281	May_2019	-0.000313319	0.000122894	19	1	0.0242151	0.242261
month_year2	4281	Oct_2021	-0.000313319	0.000112186	19	1	0.0152369	0.242261
month_year2	4741	2020	-0.000313319	0.000106429	19	1	0.0114043	0.242261
month_year2	4741	Jan_2023	-0.000313319	0.000100342	19	1	0.00808875	0.242261
month_year2	4741	July_2021	-0.000313319	0.000122894	19	1	0.0242151	0.242261
month_year2	4741	May_2019	-0.000313319	0.000122894	19	1	0.0242151	0.242261
month_year2	4741	Oct_2021	-0.000313319	0.000112186	19	1	0.0152369	0.242261
month_year2	4860	2020	-0.000313319	0.000106429	19	1	0.0114043	0.242261
month_year2	4860	Jan_2023	-0.000313319	0.000100342	19	1	0.00808875	0.242261
month_year2	4860	July_2021	-0.000313319	0.000122894	19	1	0.0242151	0.242261
month_year2	4860	May_2019	-0.000313319	0.000122894	19	1	0.0242151	0.242261
month_year2	4860	Oct_2021	-0.000313319	0.000112186	19	1	0.0152369	0.242261
month_year2	7057	Jan_2023	-0.000313319	0.000102988	19	2	0.00943903	0.242261
month_year2	7057	Oct_2021	-0.000313319	0.000115144	19	2	0.0174761	0.242261
month_year2	537	2020	-0.000310387	0.000105433	19	1	0.0114043	0.242261
month_year2	537	Jan_2023	-0.000310387	9.9403453550931e-05	19	1	0.00808875	0.242261
month_year2	537	July_2021	-0.000310387	0.000121744	19	1	0.0242151	0.242261
month_year2	537	May_2019	-0.000310387	0.000121744	19	1	0.0242151	0.242261
month_year2	537	Oct_2021	-0.000310387	0.000111136	19	1	0.0152369	0.242261
month_year2	2911	2020	-0.000310387	0.000105433	19	1	0.0114043	0.242261
month_year2	2911	Jan_2023	-0.000310387	9.9403453550931e-05	19	1	0.00808875	0.242261
month_year2	2911	July_2021	-0.000310387	0.000121744	19	1	0.0242151	0.242261
month_year2	2911	May_2019	-0.000310387	0.000121744	19	1	0.0242151	0.242261
month_year2	2911	Oct_2021	-0.000310387	0.000111136	19	1	0.0152369	0.242261
month_year2	481	2020	-0.00030079	0.000102173	19	1	0.0114043	0.242261
month_year2	481	Jan_2023	-0.00030079	9.63297608026743e-05	19	1	0.00808875	0.242261
month_year2	481	July_2021	-0.00030079	0.000117979	19	1	0.0242151	0.242261
month_year2	481	May_2019	-0.00030079	0.000117979	19	1	0.0242151	0.242261
month_year2	481	Oct_2021	-0.00030079	0.0001077	19	1	0.0152369	0.242261
month_year2	711	2020	-0.00030079	0.000102173	19	1	0.0114043	0.242261
month_year2	711	Jan_2023	-0.00030079	9.63297608026743e-05	19	1	0.00808875	0.242261
month_year2	711	July_2021	-0.00030079	0.000117979	19	1	0.0242151	0.242261
month_year2	711	May_2019	-0.00030079	0.000117979	19	1	0.0242151	0.242261
month_year2	711	Oct_2021	-0.00030079	0.0001077	19	1	0.0152369	0.242261
month_year2	1329	2020	-0.00030079	0.000102173	19	1	0.0114043	0.242261
month_year2	1329	Jan_2023	-0.00030079	9.63297608026743e-05	19	1	0.00808875	0.242261
month_year2	1329	July_2021	-0.00030079	0.000117979	19	1	0.0242151	0.242261
month_year2	1329	May_2019	-0.00030079	0.000117979	19	1	0.0242151	0.242261
month_year2	1329	Oct_2021	-0.00030079	0.0001077	19	1	0.0152369	0.242261
month_year2	1465	2020	-0.00030079	0.000102173	19	1	0.0114043	0.242261
month_year2	1465	Jan_2023	-0.00030079	9.63297608026743e-05	19	1	0.00808875	0.242261
month_year2	1465	July_2021	-0.00030079	0.000117979	19	1	0.0242151	0.242261
month_year2	1465	May_2019	-0.00030079	0.000117979	19	1	0.0242151	0.242261
month_year2	1465	Oct_2021	-0.00030079	0.0001077	19	1	0.0152369	0.242261
month_year2	2464	2020	-0.00030079	0.000102173	19	1	0.0114043	0.242261
month_year2	2464	Jan_2023	-0.00030079	9.63297608026743e-05	19	1	0.00808875	0.242261
month_year2	2464	July_2021	-0.00030079	0.000117979	19	1	0.0242151	0.242261
month_year2	2464	May_2019	-0.00030079	0.000117979	19	1	0.0242151	0.242261
month_year2	2464	Oct_2021	-0.00030079	0.0001077	19	1	0.0152369	0.242261
month_year2	5086	2020	-0.00030079	0.000102173	19	1	0.0114043	0.242261
month_year2	5086	Jan_2023	-0.00030079	9.63297608026743e-05	19	1	0.00808875	0.242261
month_year2	5086	July_2021	-0.00030079	0.000117979	19	1	0.0242151	0.242261
month_year2	5086	May_2019	-0.00030079	0.000117979	19	1	0.0242151	0.242261
month_year2	5086	Oct_2021	-0.00030079	0.0001077	19	1	0.0152369	0.242261
month_year2	5569	2020	-0.00030079	0.000102173	19	1	0.0114043	0.242261
month_year2	5569	Jan_2023	-0.00030079	9.63297608026743e-05	19	1	0.00808875	0.242261
month_year2	5569	July_2021	-0.00030079	0.000117979	19	1	0.0242151	0.242261
month_year2	5569	May_2019	-0.00030079	0.000117979	19	1	0.0242151	0.242261
month_year2	5569	Oct_2021	-0.00030079	0.0001077	19	1	0.0152369	0.242261
month_year2	6747	2020	-0.00030079	0.000102173	19	1	0.0114043	0.242261
month_year2	6747	Jan_2023	-0.00030079	9.63297608026743e-05	19	1	0.00808875	0.242261
month_year2	6747	July_2021	-0.00030079	0.000117979	19	1	0.0242151	0.242261
month_year2	6747	May_2019	-0.00030079	0.000117979	19	1	0.0242151	0.242261
month_year2	6747	Oct_2021	-0.00030079	0.0001077	19	1	0.0152369	0.242261
month_year2	7138	2020	-0.00030079	0.000102173	19	1	0.0114043	0.242261
month_year2	7138	Jan_2023	-0.00030079	9.63297608026743e-05	19	1	0.00808875	0.242261
month_year2	7138	July_2021	-0.00030079	0.000117979	19	1	0.0242151	0.242261
month_year2	7138	May_2019	-0.00030079	0.000117979	19	1	0.0242151	0.242261
month_year2	7138	Oct_2021	-0.00030079	0.0001077	19	1	0.0152369	0.242261
month_year2	3327	Oct_2021	-0.000296896	0.000106306	19	1	0.0152369	0.242261
month_year2	7250	Oct_2021	-0.000296896	0.000106306	19	1	0.0152369	0.242261
month_year2	3327	2020	-0.000296896	0.000100851	19	1	0.0114043	0.242261
month_year2	3327	Jan_2023	-0.000296896	9.50828471584708e-05	19	1	0.00808875	0.242261
month_year2	3327	July_2021	-0.000296896	0.000116452	19	1	0.0242151	0.242261
month_year2	3327	May_2019	-0.000296896	0.000116452	19	1	0.0242151	0.242261
month_year2	7250	2020	-0.000296896	0.000100851	19	1	0.0114043	0.242261
month_year2	7250	Jan_2023	-0.000296896	9.50828471584708e-05	19	1	0.00808875	0.242261
month_year2	7250	July_2021	-0.000296896	0.000116452	19	1	0.0242151	0.242261
month_year2	7250	May_2019	-0.000296896	0.000116452	19	1	0.0242151	0.242261
month_year2	1021	2020	-0.00028826	9.79171533920011e-05	19	1	0.0114043	0.242261
month_year2	1021	Jan_2023	-0.00028826	9.23171775439564e-05	19	1	0.00808875	0.242261
month_year2	1021	July_2021	-0.00028826	0.000113065	19	1	0.0242151	0.242261
month_year2	1021	Oct_2021	-0.00028826	0.000103214	19	1	0.0152369	0.242261
month_year2	1152	2020	-0.00028826	9.79171533920011e-05	19	1	0.0114043	0.242261
month_year2	1152	Jan_2023	-0.00028826	9.23171775439564e-05	19	1	0.00808875	0.242261
month_year2	1152	July_2021	-0.00028826	0.000113065	19	1	0.0242151	0.242261
month_year2	1152	Oct_2021	-0.00028826	0.000103214	19	1	0.0152369	0.242261
month_year2	4355	2020	-0.00028826	9.79171533920011e-05	19	1	0.0114043	0.242261
month_year2	4355	Jan_2023	-0.00028826	9.23171775439564e-05	19	1	0.00808875	0.242261
month_year2	4355	July_2021	-0.00028826	0.000113065	19	1	0.0242151	0.242261
month_year2	4355	Oct_2021	-0.00028826	0.000103214	19	1	0.0152369	0.242261
month_year2	5120	2020	-0.00028826	9.79171533920011e-05	19	1	0.0114043	0.242261
month_year2	5120	Jan_2023	-0.00028826	9.23171775439564e-05	19	1	0.00808875	0.242261
month_year2	5120	July_2021	-0.00028826	0.000113065	19	1	0.0242151	0.242261
month_year2	5120	Oct_2021	-0.00028826	0.000103214	19	1	0.0152369	0.242261
month_year2	6163	2020	-0.00028826	9.79171533920011e-05	19	1	0.0114043	0.242261
month_year2	6163	Jan_2023	-0.00028826	9.23171775439564e-05	19	1	0.00808875	0.242261
month_year2	6163	July_2021	-0.00028826	0.000113065	19	1	0.0242151	0.242261
month_year2	6163	Oct_2021	-0.00028826	0.000103214	19	1	0.0152369	0.242261
month_year2	6316	2020	-0.00028826	9.79171533920011e-05	19	1	0.0114043	0.242261
month_year2	6316	Jan_2023	-0.00028826	9.23171775439564e-05	19	1	0.00808875	0.242261
month_year2	6316	July_2021	-0.00028826	0.000113065	19	1	0.0242151	0.242261
month_year2	6316	Oct_2021	-0.00028826	0.000103214	19	1	0.0152369	0.242261
month_year2	1021	May_2019	-0.00028826	0.000113065	19	1	0.0242151	0.242261
month_year2	1152	May_2019	-0.00028826	0.000113065	19	1	0.0242151	0.242261
month_year2	4355	May_2019	-0.00028826	0.000113065	19	1	0.0242151	0.242261
month_year2	5120	May_2019	-0.00028826	0.000113065	19	1	0.0242151	0.242261
month_year2	6163	May_2019	-0.00028826	0.000113065	19	1	0.0242151	0.242261
month_year2	6316	May_2019	-0.00028826	0.000113065	19	1	0.0242151	0.242261
month_year2	7057	2020	-0.000283753	0.000109235	19	2	0.022105	0.242261
month_year2	1938	2020	-0.000283405	9.62677702275275e-05	19	1	0.0114043	0.242261
month_year2	1938	Jan_2023	-0.000283405	9.07621241834575e-05	19	1	0.00808875	0.242261
month_year2	1938	July_2021	-0.000283405	0.00011116	19	1	0.0242151	0.242261
month_year2	1938	May_2019	-0.000283405	0.00011116	19	1	0.0242151	0.242261
month_year2	1938	Oct_2021	-0.000283405	0.000101475	19	1	0.0152369	0.242261
month_year2	3029	2020	-0.000283405	9.62677702275275e-05	19	1	0.0114043	0.242261
month_year2	3029	Jan_2023	-0.000283405	9.07621241834575e-05	19	1	0.00808875	0.242261
month_year2	3029	July_2021	-0.000283405	0.00011116	19	1	0.0242151	0.242261
month_year2	3029	May_2019	-0.000283405	0.00011116	19	1	0.0242151	0.242261
month_year2	3029	Oct_2021	-0.000283405	0.000101475	19	1	0.0152369	0.242261
month_year2	5121	2020	-0.000283405	9.62677702275275e-05	19	1	0.0114043	0.242261
month_year2	5121	Jan_2023	-0.000283405	9.07621241834575e-05	19	1	0.00808875	0.242261
month_year2	5121	July_2021	-0.000283405	0.00011116	19	1	0.0242151	0.242261
month_year2	5121	May_2019	-0.000283405	0.00011116	19	1	0.0242151	0.242261
month_year2	5121	Oct_2021	-0.000283405	0.000101475	19	1	0.0152369	0.242261
month_year2	5629	2020	-0.000283405	9.62677702275275e-05	19	1	0.0114043	0.242261
month_year2	5629	Jan_2023	-0.000283405	9.07621241834575e-05	19	1	0.00808875	0.242261
month_year2	5629	July_2021	-0.000283405	0.00011116	19	1	0.0242151	0.242261
month_year2	5629	May_2019	-0.000283405	0.00011116	19	1	0.0242151	0.242261
month_year2	5629	Oct_2021	-0.000283405	0.000101475	19	1	0.0152369	0.242261
month_year2	5702	2020	-0.000283405	9.62677702275275e-05	19	1	0.0114043	0.242261
month_year2	5702	Jan_2023	-0.000283405	9.07621241834575e-05	19	1	0.00808875	0.242261
month_year2	5702	July_2021	-0.000283405	0.00011116	19	1	0.0242151	0.242261
month_year2	5702	May_2019	-0.000283405	0.00011116	19	1	0.0242151	0.242261
month_year2	5702	Oct_2021	-0.000283405	0.000101475	19	1	0.0152369	0.242261
month_year2	6342	2020	-0.000283405	9.62677702275275e-05	19	1	0.0114043	0.242261
month_year2	6342	Jan_2023	-0.000283405	9.07621241834575e-05	19	1	0.00808875	0.242261
month_year2	6342	July_2021	-0.000283405	0.00011116	19	1	0.0242151	0.242261
month_year2	6342	May_2019	-0.000283405	0.00011116	19	1	0.0242151	0.242261
month_year2	6342	Oct_2021	-0.000283405	0.000101475	19	1	0.0152369	0.242261
month_year2	7577	2020	-0.000283405	9.62677702275275e-05	19	1	0.0114043	0.242261
month_year2	7577	Jan_2023	-0.000283405	9.07621241834575e-05	19	1	0.00808875	0.242261
month_year2	7577	July_2021	-0.000283405	0.00011116	19	1	0.0242151	0.242261
month_year2	7577	May_2019	-0.000283405	0.00011116	19	1	0.0242151	0.242261
month_year2	7577	Oct_2021	-0.000283405	0.000101475	19	1	0.0152369	0.242261
month_year2	194	2020	-0.000275731	9.36610594918828e-05	19	1	0.0114043	0.242261
month_year2	194	Jan_2023	-0.000275731	8.83044937331027e-05	19	1	0.00808875	0.242261
month_year2	194	July_2021	-0.000275731	0.00010815	19	1	0.0242151	0.242261
month_year2	194	May_2019	-0.000275731	0.00010815	19	1	0.0242151	0.242261
month_year2	194	Oct_2021	-0.000275731	9.87274253529608e-05	19	1	0.0152369	0.242261
month_year2	405	2020	-0.000275731	9.36610594918828e-05	19	1	0.0114043	0.242261
month_year2	405	Jan_2023	-0.000275731	8.83044937331027e-05	19	1	0.00808875	0.242261
month_year2	405	July_2021	-0.000275731	0.00010815	19	1	0.0242151	0.242261
month_year2	405	May_2019	-0.000275731	0.00010815	19	1	0.0242151	0.242261
month_year2	405	Oct_2021	-0.000275731	9.87274253529608e-05	19	1	0.0152369	0.242261
month_year2	2686	2020	-0.000275731	9.36610594918828e-05	19	1	0.0114043	0.242261
month_year2	2686	Jan_2023	-0.000275731	8.83044937331027e-05	19	1	0.00808875	0.242261
month_year2	2686	July_2021	-0.000275731	0.00010815	19	1	0.0242151	0.242261
month_year2	2686	May_2019	-0.000275731	0.00010815	19	1	0.0242151	0.242261
month_year2	2686	Oct_2021	-0.000275731	9.87274253529608e-05	19	1	0.0152369	0.242261
month_year2	2832	2020	-0.000275731	9.36610594918828e-05	19	1	0.0114043	0.242261
month_year2	2832	Jan_2023	-0.000275731	8.83044937331027e-05	19	1	0.00808875	0.242261
month_year2	2832	July_2021	-0.000275731	0.00010815	19	1	0.0242151	0.242261
month_year2	2832	May_2019	-0.000275731	0.00010815	19	1	0.0242151	0.242261
month_year2	2832	Oct_2021	-0.000275731	9.87274253529608e-05	19	1	0.0152369	0.242261
month_year2	2972	2020	-0.000275731	9.36610594918828e-05	19	1	0.0114043	0.242261
month_year2	2972	Jan_2023	-0.000275731	8.83044937331027e-05	19	1	0.00808875	0.242261
month_year2	2972	July_2021	-0.000275731	0.00010815	19	1	0.0242151	0.242261
month_year2	2972	May_2019	-0.000275731	0.00010815	19	1	0.0242151	0.242261
month_year2	2972	Oct_2021	-0.000275731	9.87274253529608e-05	19	1	0.0152369	0.242261
month_year2	4199	2020	-0.000275731	9.36610594918828e-05	19	1	0.0114043	0.242261
month_year2	4199	Jan_2023	-0.000275731	8.83044937331027e-05	19	1	0.00808875	0.242261
month_year2	4199	July_2021	-0.000275731	0.00010815	19	1	0.0242151	0.242261
month_year2	4199	May_2019	-0.000275731	0.00010815	19	1	0.0242151	0.242261
month_year2	4199	Oct_2021	-0.000275731	9.87274253529608e-05	19	1	0.0152369	0.242261
month_year2	4459	2020	-0.000275731	9.36610594918828e-05	19	1	0.0114043	0.242261
month_year2	4459	Jan_2023	-0.000275731	8.83044937331027e-05	19	1	0.00808875	0.242261
month_year2	4459	July_2021	-0.000275731	0.00010815	19	1	0.0242151	0.242261
month_year2	4459	May_2019	-0.000275731	0.00010815	19	1	0.0242151	0.242261
month_year2	4459	Oct_2021	-0.000275731	9.87274253529608e-05	19	1	0.0152369	0.242261
month_year2	5874	2020	-0.000269913	9.16848277935681e-05	19	1	0.0114043	0.242261
month_year2	5874	Jan_2023	-0.000269913	8.64412846196705e-05	19	1	0.00808875	0.242261
month_year2	5874	July_2021	-0.000269913	0.000105869	19	1	0.0242151	0.242261
month_year2	5874	May_2019	-0.000269913	0.000105869	19	1	0.0242151	0.242261
month_year2	5874	Oct_2021	-0.000269913	9.66442942359951e-05	19	1	0.0152369	0.242261
month_year2	762	2020	-0.000263201	8.94048589348111e-05	19	1	0.0114043	0.242261
month_year2	762	Jan_2023	-0.000263201	8.42917093651089e-05	19	1	0.00808875	0.242261
month_year2	762	July_2021	-0.000263201	0.000103236	19	1	0.0242151	0.242261
month_year2	762	May_2019	-0.000263201	0.000103236	19	1	0.0242151	0.242261
month_year2	762	Oct_2021	-0.000263201	9.42409960400195e-05	19	1	0.0152369	0.242261
month_year2	2007	2020	-0.000263201	8.94048589348111e-05	19	1	0.0114043	0.242261
month_year2	2007	Jan_2023	-0.000263201	8.42917093651089e-05	19	1	0.00808875	0.242261
month_year2	2007	July_2021	-0.000263201	0.000103236	19	1	0.0242151	0.242261
month_year2	2007	May_2019	-0.000263201	0.000103236	19	1	0.0242151	0.242261
month_year2	2007	Oct_2021	-0.000263201	9.42409960400195e-05	19	1	0.0152369	0.242261
month_year2	3691	2020	-0.000263201	8.94048589348111e-05	19	1	0.0114043	0.242261
month_year2	3691	Jan_2023	-0.000263201	8.42917093651089e-05	19	1	0.00808875	0.242261
month_year2	3691	July_2021	-0.000263201	0.000103236	19	1	0.0242151	0.242261
month_year2	3691	May_2019	-0.000263201	0.000103236	19	1	0.0242151	0.242261
month_year2	3691	Oct_2021	-0.000263201	9.42409960400195e-05	19	1	0.0152369	0.242261
month_year2	4611	2020	-0.000263201	8.94048589348111e-05	19	1	0.0114043	0.242261
month_year2	4611	Jan_2023	-0.000263201	8.42917093651089e-05	19	1	0.00808875	0.242261
month_year2	4611	July_2021	-0.000263201	0.000103236	19	1	0.0242151	0.242261
month_year2	4611	May_2019	-0.000263201	0.000103236	19	1	0.0242151	0.242261
month_year2	4611	Oct_2021	-0.000263201	9.42409960400195e-05	19	1	0.0152369	0.242261
month_year2	4937	2020	-0.000263201	8.94048589348111e-05	19	1	0.0114043	0.242261
month_year2	4937	Jan_2023	-0.000263201	8.42917093651089e-05	19	1	0.00808875	0.242261
month_year2	4937	July_2021	-0.000263201	0.000103236	19	1	0.0242151	0.242261
month_year2	4937	May_2019	-0.000263201	0.000103236	19	1	0.0242151	0.242261
month_year2	4937	Oct_2021	-0.000263201	9.42409960400195e-05	19	1	0.0152369	0.242261
month_year2	5015	2020	-0.000263201	8.94048589348111e-05	19	1	0.0114043	0.242261
month_year2	5015	Jan_2023	-0.000263201	8.42917093651089e-05	19	1	0.00808875	0.242261
month_year2	5015	July_2021	-0.000263201	0.000103236	19	1	0.0242151	0.242261
month_year2	5015	May_2019	-0.000263201	0.000103236	19	1	0.0242151	0.242261
month_year2	5015	Oct_2021	-0.000263201	9.42409960400195e-05	19	1	0.0152369	0.242261
month_year2	5228	2020	-0.000263201	8.94048589348111e-05	19	1	0.0114043	0.242261
month_year2	5228	Jan_2023	-0.000263201	8.42917093651089e-05	19	1	0.00808875	0.242261
month_year2	5228	July_2021	-0.000263201	0.000103236	19	1	0.0242151	0.242261
month_year2	5228	May_2019	-0.000263201	0.000103236	19	1	0.0242151	0.242261
month_year2	5228	Oct_2021	-0.000263201	9.42409960400195e-05	19	1	0.0152369	0.242261
month_year2	5897	2020	-0.000263201	8.94048589348111e-05	19	1	0.0114043	0.242261
month_year2	5897	Jan_2023	-0.000263201	8.42917093651089e-05	19	1	0.00808875	0.242261
month_year2	5897	July_2021	-0.000263201	0.000103236	19	1	0.0242151	0.242261
month_year2	5897	May_2019	-0.000263201	0.000103236	19	1	0.0242151	0.242261
month_year2	5897	Oct_2021	-0.000263201	9.42409960400195e-05	19	1	0.0152369	0.242261
month_year2	6668	2020	-0.000263201	8.94048589348111e-05	19	1	0.0114043	0.242261
month_year2	6668	Jan_2023	-0.000263201	8.42917093651089e-05	19	1	0.00808875	0.242261
month_year2	6668	July_2021	-0.000263201	0.000103236	19	1	0.0242151	0.242261
month_year2	6668	May_2019	-0.000263201	0.000103236	19	1	0.0242151	0.242261
month_year2	6668	Oct_2021	-0.000263201	9.42409960400195e-05	19	1	0.0152369	0.242261
month_year2	7373	Jan_2023	-0.000257436	2.19260559128521e-05	19	2	2.71342767940729e-08	7.41104934938117e-05
month_year2	7373	2020	-0.000257436	2.32560942309797e-05	19	2	5.46711855949253e-08	0.000132729
month_year2	7373	Oct_2021	-0.000257436	2.45140757497993e-05	19	2	1.01678249809156e-07	0.000222167
month_year2	7373	July_2021	-0.000257436	2.68538245291109e-05	19	2	2.92997795540397e-07	0.000492462
month_year2	7373	May_2019	-0.000257436	2.68538245291109e-05	19	2	2.92997795540396e-07	0.000492462
month_year2	2177	Jan_2023	-0.000256421	8.39082829808177e-05	19	2	0.00919387	0.242261
month_year2	1609	2020	-0.000256421	8.71017616917908e-05	19	1	0.0114043	0.242261
month_year2	1609	Jan_2023	-0.000256421	8.21203284607466e-05	19	1	0.00808875	0.242261
month_year2	1609	July_2021	-0.000256421	0.000100576	19	1	0.0242151	0.242261
month_year2	1609	May_2019	-0.000256421	0.000100576	19	1	0.0242151	0.242261
month_year2	1609	Oct_2021	-0.000256421	9.181331838642e-05	19	1	0.0152369	0.242261
month_year2	2177	2020	-0.000256421	8.8998173840184e-05	19	2	0.012864	0.242261
month_year2	2177	Oct_2021	-0.000256421	9.38123123101985e-05	19	2	0.0170727	0.242261
month_year2	3829	2020	-0.000256421	8.71017616917908e-05	19	1	0.0114043	0.242261
month_year2	3829	Jan_2023	-0.000256421	8.21203284607466e-05	19	1	0.00808875	0.242261
month_year2	3829	July_2021	-0.000256421	0.000100576	19	1	0.0242151	0.242261
month_year2	3829	May_2019	-0.000256421	0.000100576	19	1	0.0242151	0.242261
month_year2	3829	Oct_2021	-0.000256421	9.181331838642e-05	19	1	0.0152369	0.242261
month_year2	5141	2020	-0.000256421	8.71017616917908e-05	19	1	0.0114043	0.242261
month_year2	5141	Jan_2023	-0.000256421	8.21203284607466e-05	19	1	0.00808875	0.242261
month_year2	5141	July_2021	-0.000256421	0.000100576	19	1	0.0242151	0.242261
month_year2	5141	May_2019	-0.000256421	0.000100576	19	1	0.0242151	0.242261
month_year2	5141	Oct_2021	-0.000256421	9.181331838642e-05	19	1	0.0152369	0.242261
month_year2	1363	2020	-0.000250671	8.5148551715365e-05	19	1	0.0114043	0.242261
month_year2	1363	Jan_2023	-0.000250671	8.0278824434864e-05	19	1	0.00808875	0.242261
month_year2	1363	July_2021	-0.000250671	9.83210785079455e-05	19	1	0.0242151	0.242261
month_year2	1363	May_2019	-0.000250671	9.83210785079454e-05	19	1	0.0242151	0.242261
month_year2	1363	Oct_2021	-0.000250671	8.97544542950635e-05	19	1	0.0152369	0.242261
month_year2	2276	2020	-0.000250671	8.5148551715365e-05	19	1	0.0114043	0.242261
month_year2	2276	Jan_2023	-0.000250671	8.0278824434864e-05	19	1	0.00808875	0.242261
month_year2	2276	July_2021	-0.000250671	9.83210785079455e-05	19	1	0.0242151	0.242261
month_year2	2276	May_2019	-0.000250671	9.83210785079454e-05	19	1	0.0242151	0.242261
month_year2	2276	Oct_2021	-0.000250671	8.97544542950635e-05	19	1	0.0152369	0.242261
month_year2	2381	2020	-0.000250671	8.5148551715365e-05	19	1	0.0114043	0.242261
month_year2	2381	Jan_2023	-0.000250671	8.0278824434864e-05	19	1	0.00808875	0.242261
month_year2	2381	July_2021	-0.000250671	9.83210785079455e-05	19	1	0.0242151	0.242261
month_year2	2381	May_2019	-0.000250671	9.83210785079454e-05	19	1	0.0242151	0.242261
month_year2	2381	Oct_2021	-0.000250671	8.97544542950635e-05	19	1	0.0152369	0.242261
month_year2	3439	2020	-0.000250671	8.5148551715365e-05	19	1	0.0114043	0.242261
month_year2	3439	Jan_2023	-0.000250671	8.0278824434864e-05	19	1	0.00808875	0.242261
month_year2	3439	July_2021	-0.000250671	9.83210785079455e-05	19	1	0.0242151	0.242261
month_year2	3439	May_2019	-0.000250671	9.83210785079454e-05	19	1	0.0242151	0.242261
month_year2	3439	Oct_2021	-0.000250671	8.97544542950635e-05	19	1	0.0152369	0.242261
month_year2	3997	2020	-0.000250671	8.5148551715365e-05	19	1	0.0114043	0.242261
month_year2	3997	Jan_2023	-0.000250671	8.0278824434864e-05	19	1	0.00808875	0.242261
month_year2	3997	July_2021	-0.000250671	9.83210785079455e-05	19	1	0.0242151	0.242261
month_year2	3997	May_2019	-0.000250671	9.83210785079454e-05	19	1	0.0242151	0.242261
month_year2	3997	Oct_2021	-0.000250671	8.97544542950635e-05	19	1	0.0152369	0.242261
month_year2	4299	2020	-0.000250671	8.5148551715365e-05	19	1	0.0114043	0.242261
month_year2	4299	Jan_2023	-0.000250671	8.0278824434864e-05	19	1	0.00808875	0.242261
month_year2	4299	July_2021	-0.000250671	9.83210785079455e-05	19	1	0.0242151	0.242261
month_year2	4299	May_2019	-0.000250671	9.83210785079454e-05	19	1	0.0242151	0.242261
month_year2	4299	Oct_2021	-0.000250671	8.97544542950635e-05	19	1	0.0152369	0.242261
month_year2	5497	2020	-0.000250671	8.5148551715365e-05	19	1	0.0114043	0.242261
month_year2	5497	Jan_2023	-0.000250671	8.0278824434864e-05	19	1	0.00808875	0.242261
month_year2	5497	July_2021	-0.000250671	9.83210785079455e-05	19	1	0.0242151	0.242261
month_year2	5497	May_2019	-0.000250671	9.83210785079454e-05	19	1	0.0242151	0.242261
month_year2	5497	Oct_2021	-0.000250671	8.97544542950635e-05	19	1	0.0152369	0.242261
month_year2	5540	2020	-0.000250671	8.5148551715365e-05	19	1	0.0114043	0.242261
month_year2	5540	Jan_2023	-0.000250671	8.0278824434864e-05	19	1	0.00808875	0.242261
month_year2	5540	July_2021	-0.000250671	9.83210785079455e-05	19	1	0.0242151	0.242261
month_year2	5540	May_2019	-0.000250671	9.83210785079454e-05	19	1	0.0242151	0.242261
month_year2	5540	Oct_2021	-0.000250671	8.97544542950635e-05	19	1	0.0152369	0.242261
month_year2	7470	2020	-0.000250671	8.5148551715365e-05	19	1	0.0114043	0.242261
month_year2	7470	Jan_2023	-0.000250671	8.0278824434864e-05	19	1	0.00808875	0.242261
month_year2	7470	July_2021	-0.000250671	9.83210785079455e-05	19	1	0.0242151	0.242261
month_year2	7470	May_2019	-0.000250671	9.83210785079454e-05	19	1	0.0242151	0.242261
month_year2	7470	Oct_2021	-0.000250671	8.97544542950635e-05	19	1	0.0152369	0.242261
month_year2	7634	2020	-0.000250671	8.5148551715365e-05	19	1	0.0114043	0.242261
month_year2	7634	Jan_2023	-0.000250671	8.0278824434864e-05	19	1	0.00808875	0.242261
month_year2	7634	July_2021	-0.000250671	9.83210785079455e-05	19	1	0.0242151	0.242261
month_year2	7634	May_2019	-0.000250671	9.83210785079454e-05	19	1	0.0242151	0.242261
month_year2	7634	Oct_2021	-0.000250671	8.97544542950635e-05	19	1	0.0152369	0.242261
month_year2	703	2020	-0.000242928	8.25185719155966e-05	19	1	0.0114043	0.242261
month_year2	703	Jan_2023	-0.000242928	7.77992557004642e-05	19	1	0.00808875	0.242261
month_year2	703	July_2021	-0.000242928	9.52842394172264e-05	19	1	0.0242151	0.242261
month_year2	703	May_2019	-0.000242928	9.52842394172264e-05	19	1	0.0242151	0.242261
month_year2	703	Oct_2021	-0.000242928	8.6982212172563e-05	19	1	0.0152369	0.242261
month_year2	1052	2020	-0.000242928	8.25185719155966e-05	19	1	0.0114043	0.242261
month_year2	1052	Jan_2023	-0.000242928	7.77992557004642e-05	19	1	0.00808875	0.242261
month_year2	1052	July_2021	-0.000242928	9.52842394172264e-05	19	1	0.0242151	0.242261
month_year2	1052	May_2019	-0.000242928	9.52842394172264e-05	19	1	0.0242151	0.242261
month_year2	1052	Oct_2021	-0.000242928	8.6982212172563e-05	19	1	0.0152369	0.242261
month_year2	4609	2020	-0.000242928	9.4723417011948e-05	19	2	0.023533	0.242261
month_year2	4666	2020	-0.000242928	8.25185719155966e-05	19	1	0.0114043	0.242261
month_year2	4666	Jan_2023	-0.000242928	7.77992557004642e-05	19	1	0.00808875	0.242261
month_year2	4666	July_2021	-0.000242928	9.52842394172264e-05	19	1	0.0242151	0.242261
month_year2	4666	May_2019	-0.000242928	9.52842394172264e-05	19	1	0.0242151	0.242261
month_year2	4666	Oct_2021	-0.000242928	8.6982212172563e-05	19	1	0.0152369	0.242261
month_year2	5410	Jan_2023	-0.000229435	7.3478066332459e-05	19	1	0.00808875	0.242261
month_year2	7583	Jan_2023	-0.000229435	7.3478066332459e-05	19	1	0.00808875	0.242261
month_year2	5410	2020	-0.000229435	7.79352584582351e-05	19	1	0.0114043	0.242261
month_year2	5410	July_2021	-0.000229435	8.99918849004502e-05	19	1	0.0242151	0.242261
month_year2	5410	May_2019	-0.000229435	8.99918849004502e-05	19	1	0.0242151	0.242261
month_year2	5410	Oct_2021	-0.000229435	8.21509755873085e-05	19	1	0.0152369	0.242261
month_year2	7583	2020	-0.000229435	7.79352584582351e-05	19	1	0.0114043	0.242261
month_year2	7583	July_2021	-0.000229435	8.99918849004502e-05	19	1	0.0242151	0.242261
month_year2	7583	May_2019	-0.000229435	8.99918849004502e-05	19	1	0.0242151	0.242261
month_year2	7583	Oct_2021	-0.000229435	8.21509755873085e-05	19	1	0.0152369	0.242261
month_year2	1914	2020	-0.000215942	7.33518213131063e-05	19	1	0.0114043	0.242261
month_year2	1914	Jan_2023	-0.000215942	6.91567603505086e-05	19	1	0.00808875	0.242261
month_year2	1914	July_2021	-0.000215942	8.46993875613426e-05	19	1	0.0242151	0.242261
month_year2	1914	Oct_2021	-0.000215942	7.73196086236997e-05	19	1	0.0152369	0.242261
month_year2	3493	2020	-0.000215942	7.33518213131063e-05	19	1	0.0114043	0.242261
month_year2	3493	Jan_2023	-0.000215942	6.91567603505086e-05	19	1	0.00808875	0.242261
month_year2	3493	July_2021	-0.000215942	8.46993875613426e-05	19	1	0.0242151	0.242261
month_year2	3493	Oct_2021	-0.000215942	7.73196086236997e-05	19	1	0.0152369	0.242261
month_year2	5643	Jan_2023	-0.000215942	8.23955639544866e-05	19	2	0.0211541	0.242261
month_year2	1914	May_2019	-0.000215942	8.46993875613425e-05	19	1	0.0242151	0.242261
month_year2	3493	May_2019	-0.000215942	8.46993875613425e-05	19	1	0.0242151	0.242261
month_year2	1358	Jan_2023	-0.000202448	6.48353377482475e-05	19	1	0.00808875	0.242261
month_year2	1358	2020	-0.000202448	6.87682604734589e-05	19	1	0.0114043	0.242261
month_year2	1358	July_2021	-0.000202448	7.94067473921076e-05	19	1	0.0242151	0.242261
month_year2	1358	May_2019	-0.000202448	7.94067473921075e-05	19	1	0.0242151	0.242261
month_year2	1358	Oct_2021	-0.000202448	7.24881112746197e-05	19	1	0.0152369	0.242261
month_year2	2861	2020	-0.000200546	7.74662027827641e-05	19	2	0.0224774	0.242261
month_year2	7164	2020	-0.000200546	6.81222561073584e-05	19	1	0.0114043	0.242261
month_year2	7164	Jan_2023	-0.000200546	6.42262789909864e-05	19	1	0.00808875	0.242261
month_year2	7164	July_2021	-0.000200546	7.8660805802776e-05	19	1	0.0242151	0.242261
month_year2	7164	May_2019	-0.000200546	7.8660805802776e-05	19	1	0.0242151	0.242261
month_year2	7164	Oct_2021	-0.000200546	7.18071628828561e-05	19	1	0.0152369	0.242261
month_year2	1287	2020	-0.000188954	6.41845759326916e-05	19	1	0.0114043	0.242261
month_year2	1287	Jan_2023	-0.000188954	6.05137985194521e-05	19	1	0.00808875	0.242261
month_year2	1287	July_2021	-0.000188954	7.41139643851229e-05	19	1	0.0242151	0.242261
month_year2	1287	May_2019	-0.000188954	7.41139643851229e-05	19	1	0.0242151	0.242261
month_year2	1287	Oct_2021	-0.000188954	6.76564835331105e-05	19	1	0.0152369	0.242261
month_year2	7031	2020	-0.000188954	6.41845759326916e-05	19	1	0.0114043	0.242261
month_year2	7031	Jan_2023	-0.000188954	6.05137985194521e-05	19	1	0.00808875	0.242261
month_year2	7031	July_2021	-0.000188954	7.41139643851229e-05	19	1	0.0242151	0.242261
month_year2	7031	May_2019	-0.000188954	7.41139643851229e-05	19	1	0.0242151	0.242261
month_year2	7031	Oct_2021	-0.000188954	6.76564835331105e-05	19	1	0.0152369	0.242261
month_year2	2340	2020	-0.000188015	6.38654154960278e-05	19	1	0.0114043	0.242261
month_year2	2340	Jan_2023	-0.000188015	6.02128911740502e-05	19	1	0.00808875	0.242261
month_year2	2340	July_2021	-0.000188015	7.37454296570779e-05	19	1	0.0242151	0.242261
month_year2	2340	May_2019	-0.000188015	7.37454296570779e-05	19	1	0.0242151	0.242261
month_year2	2340	Oct_2021	-0.000188015	6.73200588934867e-05	19	1	0.0152369	0.242261
month_year2	7347	2020	-0.000188015	6.38654154960278e-05	19	1	0.0114043	0.242261
month_year2	7347	Jan_2023	-0.000188015	6.02128911740502e-05	19	1	0.00808875	0.242261
month_year2	7347	July_2021	-0.000188015	7.37454296570779e-05	19	1	0.0242151	0.242261
month_year2	7347	May_2019	-0.000188015	7.37454296570779e-05	19	1	0.0242151	0.242261
month_year2	7347	Oct_2021	-0.000188015	6.73200588934867e-05	19	1	0.0152369	0.242261
month_year2	42	2020	-0.00017546	5.9600767684052e-05	19	1	0.0114043	0.242261
month_year2	42	Jan_2023	-0.00017546	5.61921426577563e-05	19	1	0.00808875	0.242261
month_year2	42	July_2021	-0.00017546	6.88210385325916e-05	19	1	0.0242151	0.242261
month_year2	42	May_2019	-0.00017546	6.88210385325915e-05	19	1	0.0242151	0.242261
month_year2	42	Oct_2021	-0.00017546	6.28247253920544e-05	19	1	0.0152369	0.242261
month_year2	3709	2020	-0.00017546	5.9600767684052e-05	19	1	0.0114043	0.242261
month_year2	3709	Jan_2023	-0.00017546	5.61921426577563e-05	19	1	0.00808875	0.242261
month_year2	3709	July_2021	-0.00017546	6.88210385325916e-05	19	1	0.0242151	0.242261
month_year2	3709	May_2019	-0.00017546	6.88210385325915e-05	19	1	0.0242151	0.242261
month_year2	3709	Oct_2021	-0.00017546	6.28247253920544e-05	19	1	0.0152369	0.242261
month_year2	1039	2020	-0.000161965	5.50168357209379e-05	19	1	0.0114043	0.242261
month_year2	1039	Jan_2023	-0.000161965	5.18703701569353e-05	19	1	0.00808875	0.242261
month_year2	1039	July_2021	-0.000161965	6.35279698268899e-05	19	1	0.0242151	0.242261
month_year2	1039	May_2019	-0.000161965	6.35279698268898e-05	19	1	0.0242151	0.242261
month_year2	1039	Oct_2021	-0.000161965	5.79928368444919e-05	19	1	0.0152369	0.242261
month_year2	1811	2020	-0.000161965	5.50168357209379e-05	19	1	0.0114043	0.242261
month_year2	1811	Jan_2023	-0.000161965	5.18703701569353e-05	19	1	0.00808875	0.242261
month_year2	1811	July_2021	-0.000161965	6.35279698268899e-05	19	1	0.0242151	0.242261
month_year2	1811	May_2019	-0.000161965	6.35279698268898e-05	19	1	0.0242151	0.242261
month_year2	1811	Oct_2021	-0.000161965	5.79928368444919e-05	19	1	0.0152369	0.242261
month_year2	138	2020	-0.000150417	5.10942534741606e-05	19	1	0.0114043	0.242261
month_year2	138	Jan_2023	-0.000150417	4.81721241483244e-05	19	1	0.00808875	0.242261
month_year2	138	July_2021	-0.000150417	5.89985619946993e-05	19	1	0.0242151	0.242261
month_year2	138	Oct_2021	-0.000150417	5.38580721081063e-05	19	1	0.0152369	0.242261
month_year2	138	May_2019	-0.000150417	5.89985619946992e-05	19	1	0.0242151	0.242261
month_year2	3336	2020	-0.00014847	5.04327800365958e-05	19	1	0.0114043	0.242261
month_year2	3336	Jan_2023	-0.00014847	4.75484810106219e-05	19	1	0.00808875	0.242261
month_year2	3336	July_2021	-0.00014847	5.82347582602195e-05	19	1	0.0242151	0.242261
month_year2	3336	May_2019	-0.00014847	5.82347582602195e-05	19	1	0.0242151	0.242261
month_year2	3336	Oct_2021	-0.00014847	5.31608178833042e-05	19	1	0.0152369	0.242261
month_year2	837	2020	-0.000137884	4.68369860530958e-05	19	1	0.0114043	0.242261
month_year2	837	Jan_2023	-0.000137884	4.41583339313118e-05	19	1	0.00808875	0.242261
month_year2	837	July_2021	-0.000137884	5.40826930115713e-05	19	1	0.0242151	0.242261
month_year2	837	May_2019	-0.000137884	5.40826930115712e-05	19	1	0.0242151	0.242261
month_year2	837	Oct_2021	-0.000137884	4.93705182217743e-05	19	1	0.0152369	0.242261
month_year2	1117	2020	-0.000134975	4.58486006244223e-05	19	1	0.0114043	0.242261
month_year2	1117	Jan_2023	-0.000134975	4.32264752125904e-05	19	1	0.00808875	0.242261
month_year2	1117	July_2021	-0.000134975	5.29414038249557e-05	19	1	0.0242151	0.242261
month_year2	1117	May_2019	-0.000134975	5.29414038249557e-05	19	1	0.0242151	0.242261
month_year2	1117	Oct_2021	-0.000134975	4.83286685015308e-05	19	1	0.0152369	0.242261
month_year2	4003	2020	-0.000134975	4.58486006244223e-05	19	1	0.0114043	0.242261
month_year2	4003	Jan_2023	-0.000134975	4.32264752125904e-05	19	1	0.00808875	0.242261
month_year2	4003	July_2021	-0.000134975	5.29414038249557e-05	19	1	0.0242151	0.242261
month_year2	4003	May_2019	-0.000134975	5.29414038249557e-05	19	1	0.0242151	0.242261
month_year2	4003	Oct_2021	-0.000134975	4.83286685015308e-05	19	1	0.0152369	0.242261
month_year2	7307	2020	-0.000134975	4.58486006244223e-05	19	1	0.0114043	0.242261
month_year2	7307	Jan_2023	-0.000134975	4.32264752125904e-05	19	1	0.00808875	0.242261
month_year2	7307	July_2021	-0.000134975	5.29414038249557e-05	19	1	0.0242151	0.242261
month_year2	7307	May_2019	-0.000134975	5.29414038249557e-05	19	1	0.0242151	0.242261
month_year2	7307	Oct_2021	-0.000134975	4.83286685015308e-05	19	1	0.0152369	0.242261
month_year2	1383	2020	-0.000125351	4.25796119161769e-05	19	1	0.0114043	0.242261
month_year2	1383	Jan_2023	-0.000125351	4.0144443101627e-05	19	1	0.00808875	0.242261
month_year2	1383	July_2021	-0.000125351	4.91667008035891e-05	19	1	0.0242151	0.242261
month_year2	1383	May_2019	-0.000125351	4.91667008035891e-05	19	1	0.0242151	0.242261
month_year2	1383	Oct_2021	-0.000125351	4.48828518470552e-05	19	1	0.0152369	0.242261
month_year2	2576	2020	-0.000125351	4.8186756214649e-05	19	2	0.0219494	0.242261
month_year2	1051	2020	-0.000121479	4.12642974776627e-05	19	1	0.0114043	0.242261
month_year2	1051	Jan_2023	-0.000121479	3.89043527564724e-05	19	1	0.00808875	0.242261
month_year2	1051	July_2021	-0.000121479	4.76479065132988e-05	19	1	0.0242151	0.242261
month_year2	1051	May_2019	-0.000121479	4.76479065132987e-05	19	1	0.0242151	0.242261
month_year2	1051	Oct_2021	-0.000121479	4.34963886920518e-05	19	1	0.0152369	0.242261
month_year2	1384	2020	-0.000121479	4.12642974776627e-05	19	1	0.0114043	0.242261
month_year2	1384	Jan_2023	-0.000121479	3.89043527564724e-05	19	1	0.00808875	0.242261
month_year2	1384	July_2021	-0.000121479	4.76479065132988e-05	19	1	0.0242151	0.242261
month_year2	1384	May_2019	-0.000121479	4.76479065132987e-05	19	1	0.0242151	0.242261
month_year2	1384	Oct_2021	-0.000121479	4.34963886920518e-05	19	1	0.0152369	0.242261
month_year2	2583	2020	-0.000112817	3.83221310580914e-05	19	1	0.0114043	0.242261
month_year2	2583	Jan_2023	-0.000112817	3.61304516542614e-05	19	1	0.00808875	0.242261
month_year2	2583	July_2021	-0.000112817	4.42505853646184e-05	19	1	0.0242151	0.242261
month_year2	2583	May_2019	-0.000112817	4.42505853646184e-05	19	1	0.0242151	0.242261
month_year2	2583	Oct_2021	-0.000112817	4.03950729783491e-05	19	1	0.0152369	0.242261
month_year2	3379	2020	-0.000112817	3.83221310580914e-05	19	1	0.0114043	0.242261
month_year2	3379	Jan_2023	-0.000112817	3.61304516542614e-05	19	1	0.00808875	0.242261
month_year2	3379	July_2021	-0.000112817	4.42505853646184e-05	19	1	0.0242151	0.242261
month_year2	3379	May_2019	-0.000112817	4.42505853646184e-05	19	1	0.0242151	0.242261
month_year2	3379	Oct_2021	-0.000112817	4.03950729783491e-05	19	1	0.0152369	0.242261
month_year2	2734	2020	-0.000107983	3.66798705897128e-05	19	1	0.0114043	0.242261
month_year2	2734	Jan_2023	-0.000107983	3.45821136360413e-05	19	1	0.00808875	0.242261
month_year2	2734	July_2021	-0.000107983	4.23542663176227e-05	19	1	0.0242151	0.242261
month_year2	2734	May_2019	-0.000107983	4.23542663176227e-05	19	1	0.0242151	0.242261
month_year2	2734	Oct_2021	-0.000107983	3.86639784479054e-05	19	1	0.0152369	0.242261
month_year2	4509	2020	-0.000107983	3.66798705897128e-05	19	1	0.0114043	0.242261
month_year2	4509	Jan_2023	-0.000107983	3.45821136360413e-05	19	1	0.00808875	0.242261
month_year2	4509	July_2021	-0.000107983	4.23542663176227e-05	19	1	0.0242151	0.242261
month_year2	4509	May_2019	-0.000107983	4.23542663176227e-05	19	1	0.0242151	0.242261
month_year2	4509	Oct_2021	-0.000107983	3.86639784479054e-05	19	1	0.0152369	0.242261
month_year2	1182	2020	-8.09891e-05	2.75106455633693e-05	19	1	0.0114043	0.242261
month_year2	1182	Jan_2023	-8.09891e-05	2.5937285376904e-05	19	1	0.00808875	0.242261
month_year2	1182	July_2021	-8.09891e-05	3.17665572431833e-05	19	1	0.0242151	0.242261
month_year2	1182	May_2019	-8.09891e-05	3.17665572431833e-05	19	1	0.0242151	0.242261
month_year2	1182	Oct_2021	-8.09891e-05	2.89987666272843e-05	19	1	0.0152369	0.242261
month_year2	1315	2020	-8.09891e-05	2.75106455633693e-05	19	1	0.0114043	0.242261
month_year2	1315	Jan_2023	-8.09891e-05	2.5937285376904e-05	19	1	0.00808875	0.242261
month_year2	1315	July_2021	-8.09891e-05	3.17665572431833e-05	19	1	0.0242151	0.242261
month_year2	1315	May_2019	-8.09891e-05	3.17665572431833e-05	19	1	0.0242151	0.242261
month_year2	1315	Oct_2021	-8.09891e-05	2.89987666272843e-05	19	1	0.0152369	0.242261
month_year2	3912	2020	-7.52144e-05	2.55490481034032e-05	19	1	0.0114043	0.242261
month_year2	3912	Jan_2023	-7.52144e-05	2.40878735557036e-05	19	1	0.00808875	0.242261
month_year2	3912	July_2021	-7.52144e-05	2.9501499600077e-05	19	1	0.0242151	0.242261
month_year2	3912	May_2019	-7.52144e-05	2.9501499600077e-05	19	1	0.0242151	0.242261
month_year2	3912	Oct_2021	-7.52144e-05	2.69310613519864e-05	19	1	0.0152369	0.242261
month_year2	142	2020	-5.39942e-05	1.83409254919425e-05	19	1	0.0114043	0.242261
month_year2	142	Jan_2023	-5.39942e-05	1.72919903847864e-05	19	1	0.00808875	0.242261
month_year2	142	July_2021	-5.39942e-05	2.11782765399198e-05	19	1	0.0242151	0.242261
month_year2	142	May_2019	-5.39942e-05	2.11782765399198e-05	19	1	0.0242151	0.242261
month_year2	142	Oct_2021	-5.39942e-05	1.93330329833275e-05	19	1	0.0152369	0.242261
month_year2	2434	2020	-5.39942e-05	1.83409254919425e-05	19	1	0.0114043	0.242261
month_year2	2434	Jan_2023	-5.39942e-05	1.72919903847864e-05	19	1	0.00808875	0.242261
month_year2	2434	July_2021	-5.39942e-05	2.11782765399198e-05	19	1	0.0242151	0.242261
month_year2	2434	May_2019	-5.39942e-05	2.11782765399198e-05	19	1	0.0242151	0.242261
month_year2	2434	Oct_2021	-5.39942e-05	1.93330329833275e-05	19	1	0.0152369	0.242261
month_year2	5090	2020	-5.39942e-05	1.83409254919425e-05	19	1	0.0114043	0.242261
month_year2	5090	Jan_2023	-5.39942e-05	1.72919903847864e-05	19	1	0.00808875	0.242261
month_year2	5090	July_2021	-5.39942e-05	2.11782765399198e-05	19	1	0.0242151	0.242261
month_year2	5090	May_2019	-5.39942e-05	2.11782765399198e-05	19	1	0.0242151	0.242261
month_year2	5090	Oct_2021	-5.39942e-05	1.93330329833275e-05	19	1	0.0152369	0.242261
month_year2	6245	2020	-5.39942e-05	1.83409254919425e-05	19	1	0.0114043	0.242261
month_year2	6245	Jan_2023	-5.39942e-05	1.72919903847864e-05	19	1	0.00808875	0.242261
month_year2	6245	July_2021	-5.39942e-05	2.11782765399198e-05	19	1	0.0242151	0.242261
month_year2	6245	May_2019	-5.39942e-05	2.11782765399198e-05	19	1	0.0242151	0.242261
month_year2	6245	Oct_2021	-5.39942e-05	1.93330329833275e-05	19	1	0.0152369	0.242261
month_year2	1631	2020	-4.04962e-05	1.37558797975989e-05	19	1	0.0114043	0.242261
month_year2	1631	Jan_2023	-4.04962e-05	1.29691678480923e-05	19	1	0.00808875	0.242261
month_year2	1631	July_2021	-4.04962e-05	1.58839218081677e-05	19	1	0.0242151	0.242261
month_year2	1631	May_2019	-4.04962e-05	1.58839218081677e-05	19	1	0.0242151	0.242261
month_year2	1631	Oct_2021	-4.04962e-05	1.44999704599695e-05	19	1	0.0152369	0.242261
month_year2	2883	May_2019	0.000102934	4.03738828267195e-05	19	1	0.0242151	0.242261
month_year2	4390	May_2019	0.000102934	4.03738828267195e-05	19	1	0.0242151	0.242261
month_year2	2941	July_2021	0.000106545	4.1790560616583e-05	19	1	0.0242151	0.242261
month_year2	4519	July_2021	0.000106545	4.1790560616583e-05	19	1	0.0242151	0.242261
month_year2	29	July_2021	0.000107592	4.22009244050079e-05	19	1	0.0242151	0.242261
month_year2	422	July_2021	0.000107592	4.22009244050079e-05	19	1	0.0242151	0.242261
month_year2	1341	July_2021	0.000107592	4.22009244050079e-05	19	1	0.0242151	0.242261
month_year2	2088	July_2021	0.000107592	4.22009244050079e-05	19	1	0.0242151	0.242261
month_year2	2312	July_2021	0.000107592	4.22009244050079e-05	19	1	0.0242151	0.242261
month_year2	3018	July_2021	0.000107592	4.22009244050079e-05	19	1	0.0242151	0.242261
month_year2	3562	July_2021	0.000107592	4.22009244050079e-05	19	1	0.0242151	0.242261
month_year2	4092	July_2021	0.000107592	4.22009244050079e-05	19	1	0.0242151	0.242261
month_year2	4197	July_2021	0.000107592	4.22009244050079e-05	19	1	0.0242151	0.242261
month_year2	5256	July_2021	0.000107592	4.22009244050079e-05	19	1	0.0242151	0.242261
month_year2	5421	July_2021	0.000107592	4.22009244050079e-05	19	1	0.0242151	0.242261
month_year2	6115	July_2021	0.000107592	4.22009244050079e-05	19	1	0.0242151	0.242261
month_year2	6506	July_2021	0.000107592	4.22009244050079e-05	19	1	0.0242151	0.242261
month_year2	7471	July_2021	0.000107592	4.22009244050079e-05	19	1	0.0242151	0.242261
month_year2	426	Oct_2021	0.000117284	3.77005064666081e-05	19	2	0.00827059	0.242261
month_year2	1252	July_2021	0.00011835	4.64205174370337e-05	19	1	0.0242151	0.242261
month_year2	1513	July_2021	0.00011835	4.64205174370337e-05	19	1	0.0242151	0.242261
month_year2	1808	July_2021	0.00011835	4.64205174370337e-05	19	1	0.0242151	0.242261
month_year2	2451	July_2021	0.00011835	4.64205174370337e-05	19	1	0.0242151	0.242261
month_year2	2898	July_2021	0.00011835	4.64205174370337e-05	19	1	0.0242151	0.242261
month_year2	2945	July_2021	0.00011835	4.64205174370337e-05	19	1	0.0242151	0.242261
month_year2	3076	July_2021	0.00011835	4.64205174370337e-05	19	1	0.0242151	0.242261
month_year2	3668	July_2021	0.00011835	4.64205174370337e-05	19	1	0.0242151	0.242261
month_year2	3882	July_2021	0.00011835	4.64205174370337e-05	19	1	0.0242151	0.242261
month_year2	4668	July_2021	0.00011835	4.64205174370337e-05	19	1	0.0242151	0.242261
month_year2	4838	July_2021	0.00011835	4.64205174370337e-05	19	1	0.0242151	0.242261
month_year2	4892	July_2021	0.00011835	4.64205174370337e-05	19	1	0.0242151	0.242261
month_year2	6255	July_2021	0.00011835	4.64205174370337e-05	19	1	0.0242151	0.242261
month_year2	6652	July_2021	0.00011835	4.64205174370337e-05	19	1	0.0242151	0.242261
month_year2	6856	July_2021	0.00011835	4.64205174370337e-05	19	1	0.0242151	0.242261
month_year2	5105	July_2021	0.000118382	4.64334065854437e-05	19	1	0.0242151	0.242261
month_year2	7600	July_2021	0.000118382	4.64334065854437e-05	19	1	0.0242151	0.242261
month_year2	294	July_2021	0.000129107	5.06400196831469e-05	19	1	0.0242151	0.242261
month_year2	1034	July_2021	0.000129107	5.06400196831469e-05	19	1	0.0242151	0.242261
month_year2	1215	July_2021	0.000129107	5.06400196831469e-05	19	1	0.0242151	0.242261
month_year2	1716	July_2021	0.000129107	5.06400196831469e-05	19	1	0.0242151	0.242261
month_year2	2072	July_2021	0.000129107	5.06400196831469e-05	19	1	0.0242151	0.242261
month_year2	4614	July_2021	0.000129107	5.06400196831469e-05	19	1	0.0242151	0.242261
month_year2	5611	July_2021	0.000129107	5.06400196831469e-05	19	1	0.0242151	0.242261
month_year2	5756	July_2021	0.000129107	5.06400196831469e-05	19	1	0.0242151	0.242261
month_year2	6932	July_2021	0.000129107	5.06400196831469e-05	19	1	0.0242151	0.242261
month_year2	7413	July_2021	0.000129107	5.06400196831469e-05	19	1	0.0242151	0.242261
month_year2	2310	July_2021	0.000130219	5.10761426423464e-05	19	1	0.0242151	0.242261
month_year2	4785	July_2021	0.000130219	5.10761426423464e-05	19	1	0.0242151	0.242261
month_year2	7261	July_2021	0.000130219	5.10761426423464e-05	19	1	0.0242151	0.242261
month_year2	3249	May_2019	0.00013724	5.38299969448917e-05	19	1	0.0242151	0.242261
month_year2	123	July_2021	0.000139865	5.48594311472543e-05	19	1	0.0242151	0.242261
month_year2	1311	July_2021	0.000139865	5.48594311472543e-05	19	1	0.0242151	0.242261
month_year2	2060	July_2021	0.000139865	5.48594311472543e-05	19	1	0.0242151	0.242261
month_year2	3860	July_2021	0.000139865	5.48594311472543e-05	19	1	0.0242151	0.242261
month_year2	5204	July_2021	0.000139865	5.48594311472543e-05	19	1	0.0242151	0.242261
month_year2	6285	July_2021	0.000139865	5.48594311472543e-05	19	1	0.0242151	0.242261
month_year2	6430	July_2021	0.000139865	5.48594311472543e-05	19	1	0.0242151	0.242261
month_year2	935	Oct_2021	0.000140169	3.34948815025859e-05	19	6	0.00106949	0.242261
month_year2	568	July_2021	0.000150622	5.90787518332183e-05	19	1	0.0242151	0.242261
month_year2	1238	July_2021	0.000150622	5.90787518332183e-05	19	1	0.0242151	0.242261
month_year2	1297	July_2021	0.000150622	5.90787518332183e-05	19	1	0.0242151	0.242261
month_year2	2217	July_2021	0.000150622	5.90787518332183e-05	19	1	0.0242151	0.242261
month_year2	2228	July_2021	0.000150622	5.90787518332183e-05	19	1	0.0242151	0.242261
month_year2	3090	July_2021	0.000150622	5.90787518332183e-05	19	1	0.0242151	0.242261
month_year2	4279	July_2021	0.000150622	5.90787518332183e-05	19	1	0.0242151	0.242261
month_year2	4371	July_2021	0.000150622	5.90787518332183e-05	19	1	0.0242151	0.242261
month_year2	4457	July_2021	0.000150622	5.90787518332183e-05	19	1	0.0242151	0.242261
month_year2	4159	July_2021	0.000153892	6.03612850410933e-05	19	1	0.0242151	0.242261
month_year2	4775	July_2021	0.000153892	6.03612850410933e-05	19	1	0.0242151	0.242261
month_year2	553	July_2021	0.000161379	6.32979817450322e-05	19	1	0.0242151	0.242261
month_year2	834	July_2021	0.000161379	6.32979817450322e-05	19	1	0.0242151	0.242261
month_year2	1101	July_2021	0.000161379	6.32979817450322e-05	19	1	0.0242151	0.242261
month_year2	2766	July_2021	0.000161379	6.32979817450322e-05	19	1	0.0242151	0.242261
month_year2	4823	July_2021	0.000161379	6.32979817450322e-05	19	1	0.0242151	0.242261
month_year2	4983	July_2021	0.000161379	6.32979817450322e-05	19	1	0.0242151	0.242261
month_year2	6095	July_2021	0.000161379	6.32979817450322e-05	19	1	0.0242151	0.242261
month_year2	6383	July_2021	0.000161379	6.32979817450322e-05	19	1	0.0242151	0.242261
month_year2	7532	July_2021	0.000161379	6.32979817450322e-05	19	1	0.0242151	0.242261
month_year2	7608	July_2021	0.000161379	6.32979817450322e-05	19	1	0.0242151	0.242261
month_year2	4593	July_2021	0.000165728	6.5003691393344e-05	19	1	0.0242151	0.242261
month_year2	5251	July_2021	0.000165728	6.5003691393344e-05	19	1	0.0242151	0.242261
month_year2	628	May_2019	0.000171544	6.72851878622044e-05	19	1	0.0242151	0.242261
month_year2	486	July_2021	0.000172136	6.7517120886558e-05	19	1	0.0242151	0.242261
month_year2	1264	July_2021	0.000172136	6.7517120886558e-05	19	1	0.0242151	0.242261
month_year2	1274	July_2021	0.000172136	6.7517120886558e-05	19	1	0.0242151	0.242261
month_year2	1675	July_2021	0.000172136	6.7517120886558e-05	19	1	0.0242151	0.242261
month_year2	2650	July_2021	0.000172136	6.7517120886558e-05	19	1	0.0242151	0.242261
month_year2	4645	July_2021	0.000172136	6.7517120886558e-05	19	1	0.0242151	0.242261
month_year2	5054	July_2021	0.000172136	6.7517120886558e-05	19	1	0.0242151	0.242261
month_year2	5946	July_2021	0.000172136	6.7517120886558e-05	19	1	0.0242151	0.242261
month_year2	6122	July_2021	0.000172136	6.7517120886558e-05	19	1	0.0242151	0.242261
month_year2	7358	July_2021	0.000172136	6.7517120886558e-05	19	1	0.0242151	0.242261
month_year2	347	July_2021	0.000177563	6.96459878544065e-05	19	1	0.0242151	0.242261
month_year2	1359	July_2021	0.000177563	6.96459878544065e-05	19	1	0.0242151	0.242261
month_year2	21	July_2021	0.000182892	7.17361692617013e-05	19	1	0.0242151	0.242261
month_year2	139	July_2021	0.000182892	7.17361692617013e-05	19	1	0.0242151	0.242261
month_year2	566	July_2021	0.000182892	7.17361692617013e-05	19	1	0.0242151	0.242261
month_year2	1290	July_2021	0.000182892	7.17361692617013e-05	19	1	0.0242151	0.242261
month_year2	2737	July_2021	0.000182892	7.17361692617013e-05	19	1	0.0242151	0.242261
month_year2	3404	July_2021	0.000182892	7.17361692617013e-05	19	1	0.0242151	0.242261
month_year2	4749	July_2021	0.000182892	7.17361692617013e-05	19	1	0.0242151	0.242261
month_year2	4876	July_2021	0.000182892	7.17361692617013e-05	19	1	0.0242151	0.242261
month_year2	5033	July_2021	0.000182892	7.17361692617013e-05	19	1	0.0242151	0.242261
month_year2	5116	July_2021	0.000182892	7.17361692617013e-05	19	1	0.0242151	0.242261
month_year2	5719	July_2021	0.000182892	7.17361692617013e-05	19	1	0.0242151	0.242261
month_year2	7181	July_2021	0.000182892	7.17361692617013e-05	19	1	0.0242151	0.242261
month_year2	2492	July_2021	0.000189398	7.42881744295702e-05	19	1	0.0242151	0.242261
month_year2	80	July_2021	0.000193648	7.59551268743673e-05	19	1	0.0242151	0.242261
month_year2	436	July_2021	0.000193648	7.59551268743673e-05	19	1	0.0242151	0.242261
month_year2	1141	July_2021	0.000193648	7.59551268743673e-05	19	1	0.0242151	0.242261
month_year2	1710	July_2021	0.000193648	7.59551268743673e-05	19	1	0.0242151	0.242261
month_year2	2513	July_2021	0.000193648	7.59551268743673e-05	19	1	0.0242151	0.242261
month_year2	3885	July_2021	0.000193648	7.59551268743673e-05	19	1	0.0242151	0.242261
month_year2	4040	July_2021	0.000193648	7.59551268743673e-05	19	1	0.0242151	0.242261
month_year2	4375	July_2021	0.000193648	7.59551268743673e-05	19	1	0.0242151	0.242261
month_year2	4520	July_2021	0.000193648	7.59551268743673e-05	19	1	0.0242151	0.242261
month_year2	4710	July_2021	0.000193648	7.59551268743673e-05	19	1	0.0242151	0.242261
month_year2	4840	July_2021	0.000193648	7.59551268743673e-05	19	1	0.0242151	0.242261
month_year2	4862	July_2021	0.000193648	7.59551268743673e-05	19	1	0.0242151	0.242261
month_year2	5169	July_2021	0.000193648	7.59551268743673e-05	19	1	0.0242151	0.242261
month_year2	5559	July_2021	0.000193648	7.59551268743673e-05	19	1	0.0242151	0.242261
month_year2	256	2020	0.000198738	7.78419433393224e-05	19	5	0.0240511	0.242261
month_year2	590	July_2021	0.000204404	8.0173993728461e-05	19	1	0.0242151	0.242261
month_year2	689	July_2021	0.000204404	8.0173993728461e-05	19	1	0.0242151	0.242261
month_year2	860	July_2021	0.000204404	8.0173993728461e-05	19	1	0.0242151	0.242261
month_year2	1983	July_2021	0.000204404	8.0173993728461e-05	19	1	0.0242151	0.242261
month_year2	2341	July_2021	0.000204404	8.0173993728461e-05	19	1	0.0242151	0.242261
month_year2	2884	July_2021	0.000204404	8.0173993728461e-05	19	1	0.0242151	0.242261
month_year2	2970	July_2021	0.000204404	8.0173993728461e-05	19	1	0.0242151	0.242261
month_year2	4047	July_2021	0.000204404	8.0173993728461e-05	19	1	0.0242151	0.242261
month_year2	4166	July_2021	0.000204404	8.0173993728461e-05	19	1	0.0242151	0.242261
month_year2	4713	July_2021	0.000204404	8.0173993728461e-05	19	1	0.0242151	0.242261
month_year2	5372	July_2021	0.000204404	8.0173993728461e-05	19	1	0.0242151	0.242261
month_year2	6057	July_2021	0.000204404	8.0173993728461e-05	19	1	0.0242151	0.242261
month_year2	2679	May_2019	0.000205846	8.07394557052838e-05	19	1	0.0242151	0.242261
month_year2	2700	May_2019	0.000205846	8.07394557052838e-05	19	1	0.0242151	0.242261
month_year2	6809	May_2019	0.000205846	8.07394557052838e-05	19	1	0.0242151	0.242261
month_year2	175	July_2021	0.000213068	8.35722179428785e-05	19	1	0.0242151	0.242261
month_year2	901	July_2021	0.00021516	8.43927698278872e-05	19	1	0.0242151	0.242261
month_year2	1369	July_2021	0.00021516	8.43927698278872e-05	19	1	0.0242151	0.242261
month_year2	2939	July_2021	0.00021516	8.43927698278872e-05	19	1	0.0242151	0.242261
month_year2	2949	July_2021	0.00021516	8.43927698278872e-05	19	1	0.0242151	0.242261
month_year2	3110	July_2021	0.00021516	8.43927698278872e-05	19	1	0.0242151	0.242261
month_year2	3304	July_2021	0.00021516	8.43927698278872e-05	19	1	0.0242151	0.242261
month_year2	3424	July_2021	0.00021516	8.43927698278872e-05	19	1	0.0242151	0.242261
month_year2	3737	July_2021	0.00021516	8.43927698278872e-05	19	1	0.0242151	0.242261
month_year2	4674	July_2021	0.00021516	8.43927698278872e-05	19	1	0.0242151	0.242261
month_year2	5122	July_2021	0.00021516	8.43927698278872e-05	19	1	0.0242151	0.242261
month_year2	6146	July_2021	0.00021516	8.43927698278872e-05	19	1	0.0242151	0.242261
month_year2	6194	July_2021	0.00021516	8.43927698278872e-05	19	1	0.0242151	0.242261
month_year2	6880	July_2021	0.00021516	8.43927698278872e-05	19	1	0.0242151	0.242261
month_year2	1691	May_2019	0.000224003	8.78611113789527e-05	19	1	0.0242151	0.242261
month_year2	5832	July_2021	0.000224903	8.82140748914259e-05	19	1	0.0242151	0.242261
month_year2	7619	July_2021	0.000224903	8.82140748914259e-05	19	1	0.0242151	0.242261
month_year2	1288	July_2021	0.000225916	8.86114551765502e-05	19	1	0.0242151	0.242261
month_year2	2068	July_2021	0.000225916	8.86114551765502e-05	19	1	0.0242151	0.242261
month_year2	2212	July_2021	0.000225916	8.86114551765502e-05	19	1	0.0242151	0.242261
month_year2	2750	July_2021	0.000225916	8.86114551765502e-05	19	1	0.0242151	0.242261
month_year2	2810	July_2021	0.000225916	8.86114551765502e-05	19	1	0.0242151	0.242261
month_year2	3083	July_2021	0.000225916	8.86114551765502e-05	19	1	0.0242151	0.242261
month_year2	3659	July_2021	0.000225916	8.86114551765502e-05	19	1	0.0242151	0.242261
month_year2	3870	July_2021	0.000225916	8.86114551765502e-05	19	1	0.0242151	0.242261
month_year2	4052	July_2021	0.000225916	8.86114551765502e-05	19	1	0.0242151	0.242261
month_year2	5292	July_2021	0.000225916	8.86114551765502e-05	19	1	0.0242151	0.242261
month_year2	5625	July_2021	0.000225916	8.86114551765502e-05	19	1	0.0242151	0.242261
month_year2	5733	July_2021	0.000225916	8.86114551765502e-05	19	1	0.0242151	0.242261
month_year2	5772	July_2021	0.000225916	8.86114551765502e-05	19	1	0.0242151	0.242261
month_year2	5930	July_2021	0.000225916	8.86114551765502e-05	19	1	0.0242151	0.242261
month_year2	6326	July_2021	0.000225916	8.86114551765502e-05	19	1	0.0242151	0.242261
month_year2	6890	July_2021	0.000225916	8.86114551765502e-05	19	1	0.0242151	0.242261
month_year2	6616	2020	0.000226552	6.31058827963875e-05	19	3	0.00329413	0.242261
month_year2	186	July_2021	0.000236671	9.28300497783544e-05	19	1	0.0242151	0.242261
month_year2	620	July_2021	0.000236671	9.28300497783544e-05	19	1	0.0242151	0.242261
month_year2	2066	July_2021	0.000236671	9.28300497783544e-05	19	1	0.0242151	0.242261
month_year2	2331	July_2021	0.000236671	9.28300497783544e-05	19	1	0.0242151	0.242261
month_year2	4523	July_2021	0.000236671	9.28300497783544e-05	19	1	0.0242151	0.242261
month_year2	4622	July_2021	0.000236671	9.28300497783544e-05	19	1	0.0242151	0.242261
month_year2	5953	July_2021	0.000236671	9.28300497783544e-05	19	1	0.0242151	0.242261
month_year2	6532	July_2021	0.000236671	9.28300497783544e-05	19	1	0.0242151	0.242261
month_year2	6996	July_2021	0.000236671	9.28300497783544e-05	19	1	0.0242151	0.242261
month_year2	6242	May_2019	0.000240145	9.41928006008605e-05	19	1	0.0242151	0.242261
month_year2	6732	May_2019	0.000240145	9.41928006008605e-05	19	1	0.0242151	0.242261
month_year2	4447	Oct_2021	0.000240556	3.75097280094372e-05	19	5	2.29541173137272e-05	0.0313467
month_year2	679	July_2021	0.000247426	9.70485536371601e-05	19	1	0.0242151	0.242261
month_year2	1685	July_2021	0.000247426	9.70485536371601e-05	19	1	0.0242151	0.242261
month_year2	2231	July_2021	0.000247426	9.70485536371601e-05	19	1	0.0242151	0.242261
month_year2	2377	July_2021	0.000247426	9.70485536371601e-05	19	1	0.0242151	0.242261
month_year2	2950	July_2021	0.000247426	9.70485536371601e-05	19	1	0.0242151	0.242261
month_year2	3270	July_2021	0.000247426	9.70485536371601e-05	19	1	0.0242151	0.242261
month_year2	4254	July_2021	0.000247426	9.70485536371601e-05	19	1	0.0242151	0.242261
month_year2	4807	July_2021	0.000247426	9.70485536371601e-05	19	1	0.0242151	0.242261
month_year2	5114	July_2021	0.000247426	9.70485536371601e-05	19	1	0.0242151	0.242261
month_year2	6253	July_2021	0.000247426	9.70485536371601e-05	19	1	0.0242151	0.242261
month_year2	6644	July_2021	0.000247426	9.70485536371601e-05	19	1	0.0242151	0.242261
month_year2	7578	July_2021	0.000248571	9.74974591982682e-05	19	1	0.0242151	0.242261
month_year2	3667	2020	0.0002546	7.24904048736258e-05	19	3	0.00382364	0.242261
month_year2	3740	July_2021	0.000256087	2.61503770144283e-05	19	2	2.29258575039364e-07	0.000455391
month_year2	581	July_2021	0.000258181	0.000101267	19	1	0.0242151	0.242261
month_year2	3345	July_2021	0.000258181	0.000101267	19	1	0.0242151	0.242261
month_year2	4581	July_2021	0.000258181	0.000101267	19	1	0.0242151	0.242261
month_year2	4965	July_2021	0.000258181	0.000101267	19	1	0.0242151	0.242261
month_year2	5980	July_2021	0.000258181	0.000101267	19	1	0.0242151	0.242261
month_year2	7180	July_2021	0.000258181	0.000101267	19	1	0.0242151	0.242261
month_year2	4082	May_2019	0.000258456	0.000101375	19	1	0.0242151	0.242261
month_year2	1357	July_2021	0.000263638	3.58845218868147e-05	19	2	5.60897865695111e-06	0.00875401
month_year2	7366	2020	0.000267516	9.78739618811212e-05	19	3	0.0170748	0.242261
month_year2	1387	July_2021	0.000268936	0.000105485	19	1	0.0242151	0.242261
month_year2	1586	July_2021	0.000268936	0.000105485	19	1	0.0242151	0.242261
month_year2	2305	July_2021	0.000268936	0.000105485	19	1	0.0242151	0.242261
month_year2	4215	July_2021	0.000268936	0.000105485	19	1	0.0242151	0.242261
month_year2	4250	July_2021	0.000268936	0.000105485	19	1	0.0242151	0.242261
month_year2	6973	July_2021	0.000268936	0.000105485	19	1	0.0242151	0.242261
month_year2	5082	July_2021	0.000272238	0.00010678	19	1	0.0242151	0.242261
month_year2	5042	May_2019	0.000274443	0.000107645	19	1	0.0242151	0.242261
month_year2	3294	2020	0.000279233	8.10678560324785e-05	19	3	0.00435437	0.242261
month_year2	1254	July_2021	0.00027969	0.000109704	19	1	0.0242151	0.242261
month_year2	1431	July_2021	0.00027969	0.000109704	19	1	0.0242151	0.242261
month_year2	1844	July_2021	0.00027969	0.000109704	19	1	0.0242151	0.242261
month_year2	2436	July_2021	0.00027969	0.000109704	19	1	0.0242151	0.242261
month_year2	2561	July_2021	0.00027969	0.000109704	19	1	0.0242151	0.242261
month_year2	4485	July_2021	0.00027969	0.000109704	19	1	0.0242151	0.242261
month_year2	4560	July_2021	0.00027969	0.000109704	19	1	0.0242151	0.242261
month_year2	4591	July_2021	0.00027969	0.000109704	19	1	0.0242151	0.242261
month_year2	6525	July_2021	0.00027969	0.000109704	19	1	0.0242151	0.242261
month_year2	7133	July_2021	0.00027969	0.000109704	19	1	0.0242151	0.242261
month_year2	2962	July_2021	0.000284071	0.000111422	19	1	0.0242151	0.242261
month_year2	2404	July_2021	0.000290444	0.000113922	19	1	0.0242151	0.242261
month_year2	3344	July_2021	0.000290444	0.000113922	19	1	0.0242151	0.242261
month_year2	3494	July_2021	0.000290444	0.000113922	19	1	0.0242151	0.242261
month_year2	6223	July_2021	0.000290444	0.000113922	19	1	0.0242151	0.242261
month_year2	7236	July_2021	0.000290444	0.000113922	19	1	0.0242151	0.242261
month_year2	7327	July_2021	0.000290444	0.000113922	19	1	0.0242151	0.242261
month_year2	311	Oct_2021	0.000293055	7.65644728145286e-05	19	6	0.00209481	0.242261
month_year2	967	July_2021	0.000295904	0.000116063	19	1	0.0242151	0.242261
month_year2	439	July_2021	0.000301198	0.00011814	19	1	0.0242151	0.242261
month_year2	644	July_2021	0.000301198	0.00011814	19	1	0.0242151	0.242261
month_year2	4435	July_2021	0.000301198	0.00011814	19	1	0.0242151	0.242261
month_year2	6018	July_2021	0.000301198	0.00011814	19	1	0.0242151	0.242261
month_year2	6319	July_2021	0.000301198	0.00011814	19	1	0.0242151	0.242261
month_year2	6425	July_2021	0.000301198	0.00011814	19	1	0.0242151	0.242261
month_year2	6759	July_2021	0.000301198	0.00011814	19	1	0.0242151	0.242261
month_year2	6873	July_2021	0.000301198	0.00011814	19	1	0.0242151	0.242261
month_year2	7430	July_2021	0.000301198	0.00011814	19	1	0.0242151	0.242261
month_year2	6937	2020	0.000301415	9.79620069673652e-05	19	3	0.00883159	0.242261
month_year2	5825	Oct_2021	0.000306825	0.000104626	19	2	0.0116554	0.242261
month_year2	4805	July_2021	0.000307736	0.000120704	19	1	0.0242151	0.242261
month_year2	464	May_2019	0.000308737	0.000121097	19	1	0.0242151	0.242261
month_year2	3166	May_2019	0.000308737	0.000121097	19	1	0.0242151	0.242261
month_year2	4349	May_2019	0.000310131	0.000121643	19	1	0.0242151	0.242261
month_year2	5201	May_2019	0.000310131	0.000121643	19	1	0.0242151	0.242261
month_year2	5950	May_2019	0.000310131	0.000121643	19	1	0.0242151	0.242261
month_year2	213	July_2021	0.000311952	0.000122358	19	1	0.0242151	0.242261
month_year2	7409	July_2021	0.000311952	0.000122358	19	1	0.0242151	0.242261
month_year2	850	Oct_2021	0.000314657	9.63076458271763e-05	19	5	0.00612213	0.242261
month_year2	7491	Oct_2021	0.000318868	2.01247445201332e-05	19	3	7.01063944604255e-10	2.18832102708614e-06
month_year2	7305	July_2021	0.000319568	0.000125345	19	1	0.0242151	0.242261
month_year2	272	July_2021	0.000322706	0.000126576	19	1	0.0242151	0.242261
month_year2	961	July_2021	0.000322706	0.000126576	19	1	0.0242151	0.242261
month_year2	2233	July_2021	0.000322706	0.000126576	19	1	0.0242151	0.242261
month_year2	2713	July_2021	0.000322706	0.000126576	19	1	0.0242151	0.242261
month_year2	2782	July_2021	0.000322706	0.000126576	19	1	0.0242151	0.242261
month_year2	5053	July_2021	0.000322706	0.000126576	19	1	0.0242151	0.242261
month_year2	5732	July_2021	0.000322706	0.000126576	19	1	0.0242151	0.242261
month_year2	6065	July_2021	0.000322706	0.000126576	19	1	0.0242151	0.242261
month_year2	6084	July_2021	0.000322706	0.000126576	19	1	0.0242151	0.242261
month_year2	6440	July_2021	0.000322706	0.000126576	19	1	0.0242151	0.242261
month_year2	6199	May_2019	0.000327355	0.000128399	19	1	0.0242151	0.242261
month_year2	5187	July_2021	0.0003314	0.000129986	19	1	0.0242151	0.242261
month_year2	509	July_2021	0.000333459	0.000130793	19	1	0.0242151	0.242261
month_year2	619	July_2021	0.000333459	0.000130793	19	1	0.0242151	0.242261
month_year2	2755	July_2021	0.000333459	0.000130793	19	1	0.0242151	0.242261
month_year2	3116	July_2021	0.000333459	0.000130793	19	1	0.0242151	0.242261
month_year2	5546	July_2021	0.000333459	0.000130793	19	1	0.0242151	0.242261
month_year2	7078	July_2021	0.000333459	0.000130793	19	1	0.0242151	0.242261
month_year2	5416	Jan_2023	0.000338214	0.000130367	19	7	0.022244	0.242261
month_year2	1353	May_2019	0.00034303	0.000134547	19	1	0.0242151	0.242261
month_year2	2873	May_2019	0.00034303	0.000134547	19	1	0.0242151	0.242261
month_year2	2687	July_2021	0.000343232	0.000134627	19	1	0.0242151	0.242261
month_year2	604	July_2021	0.000344212	0.000135011	19	1	0.0242151	0.242261
month_year2	812	July_2021	0.000344212	0.000135011	19	1	0.0242151	0.242261
month_year2	1803	July_2021	0.000344212	0.000135011	19	1	0.0242151	0.242261
month_year2	2851	July_2021	0.000344212	0.000135011	19	1	0.0242151	0.242261
month_year2	3971	July_2021	0.000344212	0.000135011	19	1	0.0242151	0.242261
month_year2	4562	July_2021	0.000344212	0.000135011	19	1	0.0242151	0.242261
month_year2	4751	July_2021	0.000344212	0.000135011	19	1	0.0242151	0.242261
month_year2	5368	July_2021	0.000344212	0.000135011	19	1	0.0242151	0.242261
month_year2	6317	July_2021	0.000344212	0.000135011	19	1	0.0242151	0.242261
month_year2	7560	July_2021	0.000344212	0.000135011	19	1	0.0242151	0.242261
month_year2	1498	May_2019	0.000344578	0.000135155	19	1	0.0242151	0.242261
month_year2	2224	May_2019	0.000344578	0.000135155	19	1	0.0242151	0.242261
month_year2	3612	May_2019	0.000344578	0.000135155	19	1	0.0242151	0.242261
month_year2	4584	Oct_2021	0.000349266	0.000116002	19	2	0.0100273	0.242261
month_year2	246	July_2021	0.000354965	0.000139229	19	1	0.0242151	0.242261
month_year2	1229	July_2021	0.000354965	0.000139229	19	1	0.0242151	0.242261
month_year2	4268	July_2021	0.000354965	0.000139229	19	1	0.0242151	0.242261
month_year2	4329	July_2021	0.000354965	0.000139229	19	1	0.0242151	0.242261
month_year2	6356	July_2021	0.000354965	0.000139229	19	1	0.0242151	0.242261
month_year2	7544	July_2021	0.000355063	0.000139267	19	1	0.0242151	0.242261
month_year2	5051	May_2019	0.000361801	0.00014191	19	1	0.0242151	0.242261
month_year2	6006	May_2019	0.000361801	0.00014191	19	1	0.0242151	0.242261
month_year2	7127	May_2019	0.000361801	0.00014191	19	1	0.0242151	0.242261
month_year2	960	July_2021	0.000365717	0.000143446	19	1	0.0242151	0.242261
month_year2	1992	July_2021	0.000365717	0.000143446	19	1	0.0242151	0.242261
month_year2	2454	July_2021	0.000365717	0.000143446	19	1	0.0242151	0.242261
month_year2	3590	July_2021	0.000365717	0.000143446	19	1	0.0242151	0.242261
month_year2	5583	July_2021	0.000365717	0.000143446	19	1	0.0242151	0.242261
month_year2	6025	July_2021	0.000365717	0.000143446	19	1	0.0242151	0.242261
month_year2	6221	July_2021	0.000365717	0.000143446	19	1	0.0242151	0.242261
month_year2	6032	2020	0.000375894	0.000138104	19	3	0.0174523	0.242261
month_year2	168	July_2021	0.00037647	0.000147664	19	1	0.0242151	0.242261
month_year2	3754	July_2021	0.00037647	0.000147664	19	1	0.0242151	0.242261
month_year2	6655	July_2021	0.00037647	0.000147664	19	1	0.0242151	0.242261
month_year2	7553	July_2021	0.00037647	0.000147664	19	1	0.0242151	0.242261
month_year2	39	May_2019	0.00037732	0.000147997	19	1	0.0242151	0.242261
month_year2	6602	May_2019	0.00037732	0.000147997	19	1	0.0242151	0.242261
month_year2	7214	May_2019	0.00037732	0.000147997	19	1	0.0242151	0.242261
month_year2	2158	May_2019	0.000379023	0.000148665	19	1	0.0242151	0.242261
month_year2	2175	May_2019	0.000379023	0.000148665	19	1	0.0242151	0.242261
month_year2	4431	May_2019	0.000379023	0.000148665	19	1	0.0242151	0.242261
month_year2	3865	July_2021	0.000387222	0.000151881	19	1	0.0242151	0.242261
month_year2	4470	July_2021	0.000387222	0.000151881	19	1	0.0242151	0.242261
month_year2	595	2020	0.000389993	0.000148767	19	3	0.0211261	0.242261
month_year2	7002	July_2021	0.000390556	0.000153189	19	1	0.0242151	0.242261
month_year2	5027	July_2021	0.000390587	7.22825131009856e-05	19	3	0.000120393	0.119572
month_year2	6967	Oct_2021	0.000390759	0.000128642	19	2	0.0095252	0.242261
month_year2	5795	May_2019	0.000396244	0.00015542	19	1	0.0242151	0.242261
month_year2	7610	Oct_2021	0.000396428	0.000106558	19	5	0.00256874	0.242261
month_year2	431	July_2021	0.000397974	0.000156098	19	1	0.0242151	0.242261
month_year2	986	July_2021	0.000397974	0.000156098	19	1	0.0242151	0.242261
month_year2	1699	July_2021	0.000397974	0.000156098	19	1	0.0242151	0.242261
month_year2	5392	July_2021	0.000397974	0.000156098	19	1	0.0242151	0.242261
month_year2	2711	Oct_2021	0.000398435	0.000156453	19	6	0.0243455	0.243232
month_year2	7033	July_2021	0.000408725	0.000160315	19	1	0.0242151	0.242261
month_year2	7550	July_2021	0.000408725	0.000160315	19	1	0.0242151	0.242261
month_year2	2425	May_2019	0.000411607	0.000161446	19	1	0.0242151	0.242261
month_year2	6918	May_2019	0.000411607	0.000161446	19	1	0.0242151	0.242261
month_year2	7148	May_2019	0.000411607	0.000161446	19	1	0.0242151	0.242261
month_year2	2092	May_2019	0.000413465	0.000162174	19	1	0.0242151	0.242261
month_year2	2368	May_2019	0.000413465	0.000162174	19	1	0.0242151	0.242261
month_year2	5374	July_2021	0.000414216	0.000162469	19	1	0.0242151	0.242261
month_year2	1083	July_2021	0.000426046	0.000167109	19	1	0.0242151	0.242261
month_year2	3963	Oct_2021	0.000427679	0.000150204	19	6	0.0137276	0.242261
month_year2	2097	July_2021	0.000430228	0.000168749	19	1	0.0242151	0.242261
month_year2	3878	July_2021	0.000430228	0.000168749	19	1	0.0242151	0.242261
month_year2	4273	July_2021	0.000430228	0.000168749	19	1	0.0242151	0.242261
month_year2	4604	July_2021	0.000430228	0.000168749	19	1	0.0242151	0.242261
month_year2	5443	July_2021	0.000430228	0.000168749	19	1	0.0242151	0.242261
month_year2	7010	July_2021	0.000430228	0.000168749	19	1	0.0242151	0.242261
month_year2	7072	July_2021	0.000430228	0.000168749	19	1	0.0242151	0.242261
month_year2	7496	July_2021	0.000430228	0.000168749	19	1	0.0242151	0.242261
month_year2	2894	May_2019	0.000430686	0.000168929	19	1	0.0242151	0.242261
month_year2	6588	May_2019	0.000430686	0.000168929	19	1	0.0242151	0.242261
month_year2	6615	May_2019	0.000430686	0.000168929	19	1	0.0242151	0.242261
month_year2	7025	July_2021	0.000433617	6.92318464495056e-05	19	4	2.90968476927899e-05	0.037398
month_year2	1025	July_2021	0.000440979	0.000172966	19	1	0.0242151	0.242261
month_year2	973	May_2019	0.000447905	0.000175683	19	1	0.0242151	0.242261
month_year2	2056	May_2019	0.000447905	0.000175683	19	1	0.0242151	0.242261
month_year2	6020	May_2019	0.000447905	0.000175683	19	1	0.0242151	0.242261
month_year2	2764	July_2021	0.000449704	0.000176388	19	1	0.0242151	0.242261
month_year2	3342	July_2021	0.00045173	0.000177183	19	1	0.0242151	0.242261
month_year2	5626	July_2021	0.00045173	0.000177183	19	1	0.0242151	0.242261
month_year2	6990	July_2021	0.00045173	0.000177183	19	1	0.0242151	0.242261
month_year2	176	Oct_2021	0.000456678	0.000138076	19	12	0.00566608	0.242261
month_year2	1344	July_2021	0.00046248	0.0001814	19	1	0.0242151	0.242261
month_year2	4229	July_2021	0.00046248	0.0001814	19	1	0.0242151	0.242261
month_year2	5671	July_2021	0.00046248	0.0001814	19	1	0.0242151	0.242261
month_year2	6217	July_2021	0.00046248	0.0001814	19	1	0.0242151	0.242261
month_year2	1835	May_2019	0.000465124	0.000182437	19	1	0.0242151	0.242261
month_year2	3297	May_2019	0.000465124	0.000182437	19	1	0.0242151	0.242261
month_year2	3733	Oct_2021	0.000473197	0.000128153	19	4	0.00270883	0.242261
month_year2	1057	July_2021	0.00047323	0.000185616	19	1	0.0242151	0.242261
month_year2	2394	July_2021	0.00047323	0.000185616	19	1	0.0242151	0.242261
month_year2	5450	July_2021	0.00047323	0.000185616	19	1	0.0242151	0.242261
month_year2	6202	2020	0.000476008	0.000176873	19	5	0.0185006	0.242261
month_year2	1247	May_2019	0.000480176	0.00018834	19	1	0.0242151	0.242261
month_year2	2588	May_2019	0.000480176	0.00018834	19	1	0.0242151	0.242261
month_year2	3897	May_2019	0.000480176	0.00018834	19	1	0.0242151	0.242261
month_year2	4301	May_2019	0.000480176	0.00018834	19	1	0.0242151	0.242261
month_year2	227	May_2019	0.000482343	0.00018919	19	1	0.0242151	0.242261
month_year2	5851	July_2021	0.00048398	0.000189833	19	1	0.0242151	0.242261
month_year2	6162	July_2021	0.00048398	0.000189833	19	1	0.0242151	0.242261
month_year2	4953	July_2021	0.000497018	0.000194946	19	1	0.0242151	0.242261
month_year2	1978	May_2019	0.000499561	0.000195944	19	1	0.0242151	0.242261
month_year2	2829	May_2019	0.000499561	0.000195944	19	1	0.0242151	0.242261
month_year2	2572	July_2021	0.00050548	0.000198265	19	1	0.0242151	0.242261
month_year2	4660	July_2021	0.00050548	0.000198265	19	1	0.0242151	0.242261
month_year2	6682	July_2021	0.00050548	0.000198265	19	1	0.0242151	0.242261
month_year2	3428	July_2021	0.000508846	0.000199586	19	1	0.0242151	0.242261
month_year2	1708	May_2019	0.000514456	0.000201786	19	1	0.0242151	0.242261
month_year2	4408	May_2019	0.000514456	0.000201786	19	1	0.0242151	0.242261
month_year2	5738	May_2019	0.000514456	0.000201786	19	1	0.0242151	0.242261
month_year2	6734	May_2019	0.000514456	0.000201786	19	1	0.0242151	0.242261
month_year2	7460	May_2019	0.000514456	0.000201786	19	1	0.0242151	0.242261
month_year2	7523	July_2021	0.000516229	0.000202482	19	1	0.0242151	0.242261
month_year2	3106	Oct_2021	0.000518667	0.000169873	19	2	0.00924196	0.242261
month_year2	822	Oct_2021	0.000524561	0.00016266	19	2	0.00664166	0.242261
month_year2	11	May_2019	0.000533995	0.00020945	19	1	0.0242151	0.242261
month_year2	1402	May_2019	0.000533995	0.00020945	19	1	0.0242151	0.242261
month_year2	7094	May_2019	0.000533995	0.00020945	19	1	0.0242151	0.242261
month_year2	1281	July_2021	0.000537727	0.000210914	19	1	0.0242151	0.242261
month_year2	2909	July_2021	0.000537727	0.000210914	19	1	0.0242151	0.242261
month_year2	3785	July_2021	0.000537727	0.000210914	19	1	0.0242151	0.242261
month_year2	6706	July_2021	0.000537727	0.000210914	19	1	0.0242151	0.242261
month_year2	6722	July_2021	0.000537727	0.000210914	19	1	0.0242151	0.242261
month_year2	6991	July_2021	0.000544327	0.000213503	19	1	0.0242151	0.242261
month_year2	861	July_2021	0.000548476	0.00021513	19	1	0.0242151	0.242261
month_year2	984	July_2021	0.000548476	0.00021513	19	1	0.0242151	0.242261
month_year2	4008	July_2021	0.000548476	0.00021513	19	1	0.0242151	0.242261
month_year2	5912	July_2021	0.000548476	0.00021513	19	1	0.0242151	0.242261
month_year2	6866	July_2021	0.000548476	0.00021513	19	1	0.0242151	0.242261
month_year2	2667	May_2019	0.000548735	0.000215231	19	1	0.0242151	0.242261
month_year2	2726	May_2019	0.000548735	0.000215231	19	1	0.0242151	0.242261
month_year2	368	May_2019	0.000551211	0.000216203	19	1	0.0242151	0.242261
month_year2	7357	May_2019	0.000551211	0.000216203	19	1	0.0242151	0.242261
month_year2	4123	Jan_2023	0.000552036	0.000202115	19	7	0.0171393	0.242261
month_year2	557	July_2021	0.000559224	0.000219346	19	1	0.0242151	0.242261
month_year2	2074	July_2021	0.000559224	0.000219346	19	1	0.0242151	0.242261
month_year2	4257	July_2021	0.000559224	0.000219346	19	1	0.0242151	0.242261
month_year2	752	Oct_2021	0.000559933	0.000220186	19	6	0.024515	0.244539
month_year2	721	May_2019	0.000568427	0.000222955	19	1	0.0242151	0.242261
month_year2	3802	May_2019	0.000568427	0.000222955	19	1	0.0242151	0.242261
month_year2	6519	May_2019	0.000568427	0.000222955	19	1	0.0242151	0.242261
month_year2	5130	July_2021	0.000569972	0.000223561	19	1	0.0242151	0.242261
month_year2	719	2020	0.000575472	0.000200533	19	5	0.0131504	0.242261
month_year2	4495	July_2021	0.00058072	0.000227777	19	1	0.0242151	0.242261
month_year2	6222	July_2021	0.00058072	0.000227777	19	1	0.0242151	0.242261
month_year2	1102	May_2019	0.00058301	0.000228676	19	1	0.0242151	0.242261
month_year2	2390	May_2019	0.00058301	0.000228676	19	1	0.0242151	0.242261
month_year2	6276	May_2019	0.00058301	0.000228676	19	1	0.0242151	0.242261
month_year2	319	May_2019	0.000585642	0.000229708	19	1	0.0242151	0.242261
month_year2	3704	May_2019	0.000585642	0.000229708	19	1	0.0242151	0.242261
month_year2	5786	May_2019	0.000585642	0.000229708	19	1	0.0242151	0.242261
month_year2	1810	Oct_2021	0.000586122	0.000210519	19	8	0.0154919	0.242261
month_year2	2850	July_2021	0.000591468	0.000231993	19	1	0.0242151	0.242261
month_year2	6936	July_2021	0.000591468	0.000231993	19	1	0.0242151	0.242261
month_year2	7574	July_2021	0.000591468	0.000231993	19	1	0.0242151	0.242261
month_year2	85	July_2021	0.000591632	0.000232057	19	1	0.0242151	0.242261
month_year2	61	May_2019	0.000602856	0.00023646	19	1	0.0242151	0.242261
month_year2	1081	May_2019	0.000602856	0.00023646	19	1	0.0242151	0.242261
month_year2	1681	May_2019	0.000602856	0.00023646	19	1	0.0242151	0.242261
month_year2	5186	May_2019	0.000602856	0.00023646	19	1	0.0242151	0.242261
month_year2	6436	May_2019	0.000602856	0.00023646	19	1	0.0242151	0.242261
month_year2	6478	May_2019	0.000602856	0.00023646	19	1	0.0242151	0.242261
month_year2	7109	May_2019	0.000602856	0.00023646	19	1	0.0242151	0.242261
month_year2	4224	July_2021	0.000603458	0.000236696	19	1	0.0242151	0.242261
month_year2	1597	July_2021	0.000612963	0.000240424	19	1	0.0242151	0.242261
month_year2	3088	July_2021	0.000612963	0.000240424	19	1	0.0242151	0.242261
month_year2	4340	July_2021	0.000612963	0.000240424	19	1	0.0242151	0.242261
month_year2	1393	2020	0.000613719	0.000224421	19	9	0.017029	0.242261
month_year2	985	May_2019	0.000617284	0.000242119	19	1	0.0242151	0.242261
month_year2	3038	May_2019	0.000617284	0.000242119	19	1	0.0242151	0.242261
month_year2	4173	May_2019	0.000617284	0.000242119	19	1	0.0242151	0.242261
month_year2	5195	May_2019	0.000617284	0.000242119	19	1	0.0242151	0.242261
month_year2	6781	May_2019	0.000617284	0.000242119	19	1	0.0242151	0.242261
month_year2	7084	May_2019	0.000617284	0.000242119	19	1	0.0242151	0.242261
month_year2	4264	May_2019	0.00062007	0.000243211	19	1	0.0242151	0.242261
month_year2	6323	May_2019	0.00062007	0.000243211	19	1	0.0242151	0.242261
month_year2	6484	May_2019	0.00062007	0.000243211	19	1	0.0242151	0.242261
month_year2	7046	May_2019	0.00062007	0.000243211	19	1	0.0242151	0.242261
month_year2	1147	July_2021	0.000634456	0.000248854	19	1	0.0242151	0.242261
month_year2	4908	July_2021	0.000634456	0.000248854	19	1	0.0242151	0.242261
month_year2	6037	July_2021	0.000634456	0.000248854	19	1	0.0242151	0.242261
month_year2	6858	July_2021	0.000634456	0.000248854	19	1	0.0242151	0.242261
month_year2	709	May_2019	0.000637283	0.000249963	19	1	0.0242151	0.242261
month_year2	5301	May_2019	0.000637283	0.000249963	19	1	0.0242151	0.242261
month_year2	7108	July_2021	0.000645203	0.000253069	19	1	0.0242151	0.242261
month_year2	616	May_2019	0.000651555	0.000255561	19	1	0.0242151	0.242261
month_year2	1157	May_2019	0.000651555	0.000255561	19	1	0.0242151	0.242261
month_year2	2691	May_2019	0.000654495	0.000256714	19	1	0.0242151	0.242261
month_year2	5007	July_2021	0.000655949	0.000257284	19	1	0.0242151	0.242261
month_year2	6097	July_2021	0.000655949	0.000257284	19	1	0.0242151	0.242261
month_year2	2003	May_2019	0.000671707	0.000263465	19	1	0.0242151	0.242261
month_year2	4022	May_2019	0.000671707	0.000263465	19	1	0.0242151	0.242261
month_year2	4099	May_2019	0.000671707	0.000263465	19	1	0.0242151	0.242261
month_year2	7569	July_2021	0.000674405	0.000264523	19	1	0.0242151	0.242261
month_year2	3031	July_2021	0.000677441	0.000265714	19	1	0.0242151	0.242261
month_year2	6550	2020	0.000680673	0.000189276	19	3	0.00325549	0.242261
month_year2	119	May_2019	0.000685824	0.000269002	19	1	0.0242151	0.242261
month_year2	738	May_2019	0.000685824	0.000269002	19	1	0.0242151	0.242261
month_year2	1980	May_2019	0.000685824	0.000269002	19	1	0.0242151	0.242261
month_year2	3799	May_2019	0.000688919	0.000270216	19	1	0.0242151	0.242261
month_year2	5336	May_2019	0.000688919	0.000270216	19	1	0.0242151	0.242261
month_year2	6545	May_2019	0.000688919	0.000270216	19	1	0.0242151	0.242261
month_year2	6610	May_2019	0.000688919	0.000270216	19	1	0.0242151	0.242261
month_year2	1469	July_2021	0.000696038	2.23185476419242e-05	19	2	1.32038859234607e-13	4.80841512379359e-10
month_year2	5528	July_2021	0.000698051	0.000273798	19	1	0.0242151	0.242261
month_year2	6893	2020	0.000699595	0.000260557	19	5	0.0187219	0.242261
month_year2	5	May_2019	0.00070613	0.000276967	19	1	0.0242151	0.242261
month_year2	2468	May_2019	0.00070613	0.000276967	19	1	0.0242151	0.242261
month_year2	2814	May_2019	0.00070613	0.000276967	19	1	0.0242151	0.242261
month_year2	4071	May_2019	0.00070613	0.000276967	19	1	0.0242151	0.242261
month_year2	5009	May_2019	0.00070613	0.000276967	19	1	0.0242151	0.242261
month_year2	3374	July_2021	0.000709678	0.000278358	19	1	0.0242151	0.242261
month_year2	4227	May_2019	0.000720091	0.000282443	19	1	0.0242151	0.242261
month_year2	6679	May_2019	0.000720091	0.000282443	19	1	0.0242151	0.242261
month_year2	239	May_2019	0.00072334	0.000283717	19	1	0.0242151	0.242261
month_year2	3079	May_2019	0.00072334	0.000283717	19	1	0.0242151	0.242261
month_year2	3210	May_2019	0.00072334	0.000283717	19	1	0.0242151	0.242261
month_year2	4406	May_2019	0.00072334	0.000283717	19	1	0.0242151	0.242261
month_year2	7625	Oct_2021	0.000729379	0.000282321	19	8	0.0227053	0.242261
month_year2	3670	Jan_2023	0.000735341	0.000220341	19	11	0.00534989	0.242261
month_year2	1158	May_2019	0.00074055	0.000290467	19	1	0.0242151	0.242261
month_year2	1350	May_2019	0.00074055	0.000290467	19	1	0.0242151	0.242261
month_year2	1570	May_2019	0.00074055	0.000290467	19	1	0.0242151	0.242261
month_year2	4026	May_2019	0.00074055	0.000290467	19	1	0.0242151	0.242261
month_year2	4412	May_2019	0.00074055	0.000290467	19	1	0.0242151	0.242261
month_year2	6793	May_2019	0.00074055	0.000290467	19	1	0.0242151	0.242261
month_year2	6504	July_2021	0.000741912	0.000291002	19	1	0.0242151	0.242261
month_year2	6733	July_2021	0.000741912	0.000291002	19	1	0.0242151	0.242261
month_year2	5742	2020	0.000748038	0.000259208	19	9	0.0127493	0.242261
month_year2	4207	July_2021	0.000752656	0.000295216	19	1	0.0242151	0.242261
month_year2	514	May_2019	0.000754355	0.000295882	19	1	0.0242151	0.242261
month_year2	5297	May_2019	0.000754355	0.000295882	19	1	0.0242151	0.242261
month_year2	867	July_2021	0.000757164	0.000296984	19	1	0.0242151	0.242261
month_year2	271	May_2019	0.000757759	0.000297217	19	1	0.0242151	0.242261
month_year2	5527	May_2019	0.000757759	0.000297217	19	1	0.0242151	0.242261
month_year2	5987	May_2019	0.000757759	0.000297217	19	1	0.0242151	0.242261
month_year2	2624	July_2021	0.0007634	0.00029943	19	1	0.0242151	0.242261
month_year2	6645	July_2021	0.0007634	0.00029943	19	1	0.0242151	0.242261
month_year2	898	May_2019	0.000774967	0.000303967	19	1	0.0242151	0.242261
month_year2	2316	May_2019	0.000774967	0.000303967	19	1	0.0242151	0.242261
month_year2	5471	May_2019	0.000774967	0.000303967	19	1	0.0242151	0.242261
month_year2	5801	May_2019	0.000774967	0.000303967	19	1	0.0242151	0.242261
month_year2	6837	May_2019	0.000774967	0.000303967	19	1	0.0242151	0.242261
month_year2	5399	July_2021	0.000784887	0.000307858	19	1	0.0242151	0.242261
month_year2	2518	May_2019	0.000788617	0.000309321	19	1	0.0242151	0.242261
month_year2	5144	May_2019	0.000788617	0.000309321	19	1	0.0242151	0.242261
month_year2	502	May_2019	0.000792175	0.000310717	19	1	0.0242151	0.242261
month_year2	1355	May_2019	0.000792175	0.000310717	19	1	0.0242151	0.242261
month_year2	6664	May_2019	0.000792175	0.000310717	19	1	0.0242151	0.242261
month_year2	1368	Jan_2023	0.00079495	0.00029655	19	12	0.0188772	0.242261
month_year2	3399	July_2021	0.000806374	0.000316286	19	1	0.0242151	0.242261
month_year2	7611	Oct_2021	0.000807001	0.000301996	19	7	0.019183	0.242261
month_year2	3482	May_2019	0.000809382	0.000317466	19	1	0.0242151	0.242261
month_year2	4165	May_2019	0.000809382	0.000317466	19	1	0.0242151	0.242261
month_year2	5126	May_2019	0.000809382	0.000317466	19	1	0.0242151	0.242261
month_year2	6603	May_2019	0.000809382	0.000317466	19	1	0.0242151	0.242261
month_year2	2651	2020	0.000825292	0.00025496	19	4	0.00648918	0.242261
month_year2	4706	Oct_2021	0.000826111	0.000210087	19	6	0.00171821	0.242261
month_year2	2283	May_2019	0.000826589	0.000324215	19	1	0.0242151	0.242261
month_year2	3644	July_2021	0.000827859	0.000324713	19	1	0.0242151	0.242261
month_year2	6771	July_2021	0.000827859	0.000324713	19	1	0.0242151	0.242261
month_year2	2604	July_2021	0.000838602	0.000328927	19	1	0.0242151	0.242261
month_year2	1110	2020	0.000841054	0.000314684	19	7	0.0191657	0.242261
month_year2	2602	Oct_2021	0.000842353	0.000284038	19	6	0.0109382	0.242261
month_year2	1189	May_2019	0.000843795	0.000330964	19	1	0.0242151	0.242261
month_year2	6552	May_2019	0.000843795	0.000330964	19	1	0.0242151	0.242261
month_year2	7601	May_2019	0.000843795	0.000330964	19	1	0.0242151	0.242261
month_year2	5405	May_2019	0.000857133	0.000336195	19	1	0.0242151	0.242261
month_year2	894	May_2019	0.000857133	0.000338834	19	2	0.0251411	0.249471
month_year2	1257	July_2021	0.000860086	0.000337353	19	1	0.0242151	0.242261
month_year2	6041	July_2021	0.000860086	0.000337353	19	1	0.0242151	0.242261
month_year2	3446	May_2019	0.000861	0.000337712	19	1	0.0242151	0.242261
month_year2	4868	May_2019	0.000861	0.000337712	19	1	0.0242151	0.242261
month_year2	5252	May_2019	0.000861	0.000337712	19	1	0.0242151	0.242261
month_year2	6656	May_2019	0.000861	0.000337712	19	1	0.0242151	0.242261
month_year2	7187	May_2019	0.000861	0.000337712	19	1	0.0242151	0.242261
month_year2	2325	July_2021	0.000870828	0.000341567	19	1	0.0242151	0.242261
month_year2	6045	July_2021	0.000870828	0.000341567	19	1	0.0242151	0.242261
month_year2	1782	May_2019	0.000878205	0.00034446	19	1	0.0242151	0.242261
month_year2	2162	May_2019	0.000878205	0.00034446	19	1	0.0242151	0.242261
month_year2	5574	May_2019	0.000878205	0.00034446	19	1	0.0242151	0.242261
month_year2	5002	Oct_2021	0.000884761	0.000313614	19	8	0.0144323	0.242261
month_year2	3563	May_2019	0.000891388	0.000349631	19	1	0.0242151	0.242261
month_year2	4132	May_2019	0.000891388	0.000349631	19	1	0.0242151	0.242261
month_year2	3461	May_2019	0.000891388	0.000350964	19	2	0.0246625	0.245614
month_year2	5900	July_2021	0.00089231	0.000349993	19	1	0.0242151	0.242261
month_year2	162	May_2019	0.00089541	0.000351209	19	1	0.0242151	0.242261
month_year2	217	May_2019	0.00089541	0.000351209	19	1	0.0242151	0.242261
month_year2	3820	May_2019	0.00089541	0.000351209	19	1	0.0242151	0.242261
month_year2	4883	May_2019	0.00089541	0.000351209	19	1	0.0242151	0.242261
month_year2	6491	May_2019	0.00089541	0.000351209	19	1	0.0242151	0.242261
month_year2	6984	July_2021	0.000903051	0.000354206	19	1	0.0242151	0.242261
month_year2	7494	July_2021	0.000903051	0.000354206	19	1	0.0242151	0.242261
month_year2	166	May_2019	0.000912613	0.000357956	19	1	0.0242151	0.242261
month_year2	4038	May_2019	0.000912613	0.000357956	19	1	0.0242151	0.242261
month_year2	5718	May_2019	0.000912613	0.000357956	19	1	0.0242151	0.242261
month_year2	6446	May_2019	0.000912613	0.000357956	19	1	0.0242151	0.242261
month_year2	7315	May_2019	0.000912613	0.000357956	19	1	0.0242151	0.242261
month_year2	1368	Oct_2021	0.000922931	0.000331553	19	12	0.0155071	0.242261
month_year2	5793	May_2019	0.00092564	0.000363066	19	1	0.0242151	0.242261
month_year2	6633	May_2019	0.00092564	0.000363066	19	1	0.0242151	0.242261
month_year2	2474	Oct_2021	0.000925671	0.000290155	19	9	0.00709937	0.242261
month_year2	941	May_2019	0.000929816	0.000364704	19	1	0.0242151	0.242261
month_year2	979	May_2019	0.000929816	0.000364704	19	1	0.0242151	0.242261
month_year2	2397	May_2019	0.000929816	0.000364704	19	1	0.0242151	0.242261
month_year2	2917	May_2019	0.000929816	0.000364704	19	1	0.0242151	0.242261
month_year2	5107	May_2019	0.000929816	0.000364704	19	1	0.0242151	0.242261
month_year2	5551	May_2019	0.000929816	0.000364704	19	1	0.0242151	0.242261
month_year2	6437	May_2019	0.000929816	0.000364704	19	1	0.0242151	0.242261
month_year2	7572	July_2021	0.000933616	0.000345163	19	5	0.0180264	0.242261
month_year2	4058	May_2019	0.000964221	0.000378199	19	1	0.0242151	0.242261
month_year2	5650	May_2019	0.000964221	0.000378199	19	1	0.0242151	0.242261
month_year2	6710	May_2019	0.000964221	0.000378199	19	1	0.0242151	0.242261
month_year2	318	July_2021	0.000967493	0.000379482	19	1	0.0242151	0.242261
month_year2	4521	July_2021	0.000967493	0.000379482	19	1	0.0242151	0.242261
month_year2	1056	May_2019	0.000981422	0.000384945	19	1	0.0242151	0.242261
month_year2	4317	May_2019	0.000981422	0.000384945	19	1	0.0242151	0.242261
month_year2	5917	May_2019	0.000981422	0.000384945	19	1	0.0242151	0.242261
month_year2	7142	May_2019	0.000981422	0.000384945	19	1	0.0242151	0.242261
month_year2	7161	May_2019	0.000981422	0.000384945	19	1	0.0242151	0.242261
month_year2	7602	May_2019	0.000981422	0.000384945	19	1	0.0242151	0.242261
month_year2	1492	Jan_2023	0.000990841	0.000386844	19	10	0.0236786	0.242261
month_year2	507	May_2019	0.000994138	0.000389933	19	1	0.0242151	0.242261
month_year2	3537	May_2019	0.000994138	0.000389933	19	1	0.0242151	0.242261
month_year2	2191	May_2019	0.000998623	0.000391692	19	1	0.0242151	0.242261
month_year2	6777	May_2019	0.000998623	0.000391692	19	1	0.0242151	0.242261
month_year2	4570	July_2021	0.00099971	0.000392119	19	1	0.0242151	0.242261
month_year2	4935	July_2021	0.00101045	0.000396331	19	1	0.0242151	0.242261
month_year2	2943	May_2019	0.00101582	0.000398439	19	1	0.0242151	0.242261
month_year2	2430	May_2019	0.00102838	0.000403365	19	1	0.0242151	0.242261
month_year2	7401	May_2019	0.00102838	0.000403365	19	1	0.0242151	0.242261
month_year2	1721	May_2019	0.00103302	0.000405185	19	1	0.0242151	0.242261
month_year2	2017	July_2021	0.0010408	0.000408237	19	1	0.0242151	0.242261
month_year2	269	2020	0.00104639	0.000304119	19	3	0.00438548	0.242261
month_year2	2329	May_2019	0.00105022	0.000411931	19	1	0.0242151	0.242261
month_year2	4909	May_2019	0.00105022	0.000411931	19	1	0.0242151	0.242261
month_year2	5170	May_2019	0.00105022	0.000411931	19	1	0.0242151	0.242261
[truncated: 203 more rows]
