# Supplementary material for: Effects of low wildfire burn severity due to pre-fire shrub thinning on the chaparral soil bacteriome in the Santa Monica Mountains of Southern California
Source: Microbiol Spectr. 2025 Jun 30;13(8):e00185-25. doi: 10.1128/spectrum.00185-25 (PMC12323652; doi:10.1128/spectrum.00185-25)
Supplement: File S4 — Maaslin2 results for KOs. [file spectrum.00185-25-s0004.xlsx]

## Sheet: may 2019
feature	metadata	value	coef	stderr	N	N.not.0	pval	qval
V793	Temperature	high	-1.01176	0.011762	4	2	0.000135119	0.1846
V4450	Temperature	high	-1.01176	0.011762	4	2	0.000135119	0.1846
V5143	Temperature	high	-1.01176	0.011762	4	2	0.000135119	0.1846
V5201	Temperature	high	-1.01176	0.011762	4	2	0.000135119	0.1846
V5512	Temperature	high	-1.01176	0.011762	4	2	0.000135119	0.1846
feature corresponds to KO number

## Sheet: feb 2019
feature	metadata	value	coef	stderr	N	N.not.0	pval	qval
V3747	Temperature	High	-0.324845	0.00151008	4	4	2.1609e-05	0.152646

## Sheet: 2020
feature	metadata	value	coef	stderr	N	N.not.0	pval	qval
V4921	Temperature	high	-1.26537	0.102599	11	11	6.09558701142223e-07	0.0042407
V4141	Temperature	high	-1.63933	0.183961	11	11	9.25803659712785e-06	0.0214694
V5016	Temperature	high	-1.89884	0.206131	11	11	7.05587837184932e-06	0.0214694
V4597	Temperature	high	-1.20713	0.172405	11	11	6.31294363894328e-05	0.101909
V4729	Temperature	high	-2.44605	0.356152	11	7	7.32417522258731e-05	0.101909
V3715	Temperature	high	-0.771937	0.117763	11	11	0.000104565	0.103923
V4145	Temperature	high	-1.80678	0.273876	11	11	9.96118965147263e-05	0.103923
V311	Temperature	high	-1.6233	0.296014	11	11	0.000388215	0.104095
V3291	Temperature	high	-2.73277	0.491668	11	10	0.000352708	0.104095
V3703	Temperature	high	-2.8027	0.473361	11	10	0.000223231	0.104095
V3952	Temperature	high	-1.29633	0.214368	11	11	0.000191133	0.104095
V4774	Temperature	high	-2.73277	0.491668	11	10	0.000352708	0.104095
V5042	Temperature	high	-2.79969	0.495753	11	10	0.000314664	0.104095
V5303	Temperature	high	-2.73277	0.491668	11	10	0.000352708	0.104095
V5405	Temperature	high	-1.22969	0.222612	11	11	0.00036862	0.104095
V5534	Temperature	high	-0.920136	0.167885	11	11	0.000389784	0.104095
V5771	Temperature	high	-0.985881	0.18079	11	11	0.00040399	0.104095
V6150	Temperature	high	-2.19208	0.396514	11	11	0.000366494	0.104095
V6151	Temperature	high	-2.29361	0.417945	11	11	0.000386223	0.104095
V6152	Temperature	high	-2.30035	0.41855	11	11	0.000382163	0.104095
V6153	Temperature	high	-2.09619	0.381085	11	11	0.0003799	0.104095
V6350	Temperature	high	-1.56113	0.283851	11	11	0.000380265	0.104095
V6351	Temperature	high	-1.43016	0.25691	11	11	0.000348831	0.104095
V6352	Temperature	high	-1.56113	0.283851	11	11	0.000380265	0.104095
V6504	Temperature	high	-2.09804	0.361371	11	9	0.000257604	0.104095
V6925	Temperature	high	-1.28442	0.225182	11	11	0.000292848	0.104095
V7072	Temperature	high	-1.33542	0.209652	11	11	0.000129823	0.104095
V4596	Temperature	high	-1.16734	0.215352	11	11	0.000421502	0.104728
V2134	Temperature	high	-1.70599	0.327373	11	11	0.000555726	0.105536
V2415	Temperature	high	-1.46576	0.274691	11	11	0.000470928	0.105536
V3041	Temperature	high	-0.659287	0.126177	11	11	0.000545475	0.105536
V3340	Temperature	high	-1.62201	0.310012	11	11	0.000540423	0.105536
V4022	Temperature	high	-1.6177	0.310875	11	11	0.000561281	0.105536
V5732	Temperature	high	-0.588729	0.110273	11	11	0.000469179	0.105536
V5788	Temperature	high	-1.30633	0.248021	11	11	0.000515913	0.105536
V6177	Temperature	high	-1.50519	0.280462	11	11	0.000452249	0.105536
V7060	Temperature	high	-3.87172	0.742786	11	8	0.000554775	0.105536
V2960	Temperature	high	-1.42567	0.275247	11	11	0.000579664	0.106124
V5625	Temperature	high	-1.09149	0.21236	11	11	0.000611436	0.109071
V2650	Temperature	high	-1.58727	0.310499	11	11	0.000634789	0.110406
V5614	Temperature	high	1.79291	0.352225	11	11	0.000653729	0.110574
V5931	Temperature	high	-0.889707	0.17532	11	11	0.000667547	0.110574
V5404	Temperature	high	-1.07516	0.215614	11	11	0.000752688	0.121778
V401	Temperature	high	-0.854103	0.171876	11	11	0.000770633	0.121848
V3623	Temperature	high	-0.827546	0.168311	11	11	0.000828293	0.12527
V5817	Temperature	high	-2.74743	0.558087	11	10	0.000821275	0.12527
V1984	Temperature	high	-0.766877	0.156877	11	11	0.000861318	0.125342
V2451	Temperature	high	-1.04131	0.216204	11	11	0.000951788	0.125342
V4038	Temperature	high	4.31917	0.897207	11	10	0.000954886	0.125342
V6228	Temperature	high	-1.25988	0.260599	11	11	0.000928044	0.125342
V6686	Temperature	high	-1.06825	0.219909	11	11	0.000898672	0.125342
V672	Temperature	high	-1.03035	0.212295	11	11	0.000904105	0.125342
V840	Temperature	high	-0.986103	0.202752	11	11	0.000891384	0.125342
V1976	Temperature	high	-0.812682	0.170446	11	11	0.00101826	0.131186
V6176	Temperature	high	-2.96737	0.625341	11	9	0.00105123	0.132971
V1979	Temperature	high	-0.709254	0.150945	11	11	0.00112213	0.133754
V3337	Temperature	high	-1.08354	0.229703	11	11	0.00109351	0.133754
V4114	Temperature	high	-0.994316	0.211863	11	11	0.00113094	0.133754
V4454	Temperature	high	-1.04363	0.222471	11	11	0.00113432	0.133754
V2228	Temperature	high	-1.07271	0.230022	11	11	0.00117937	0.136748
V4570	Temperature	high	-0.903321	0.196534	11	11	0.00129743	0.147971
V1069	Temperature	high	-0.796761	0.193708	11	11	0.00262444	0.149399
V114	Temperature	high	1.32817	0.313897	11	11	0.00220264	0.149399
V1160	Temperature	high	-1.90526	0.431942	11	11	0.00169335	0.149399
V1281	Temperature	high	-0.627084	0.14715	11	11	0.0021064	0.149399
V1318	Temperature	high	-0.967635	0.223916	11	11	0.00192918	0.149399
V1319	Temperature	high	-0.967635	0.223916	11	11	0.00192918	0.149399
V1668	Temperature	high	-0.852157	0.206387	11	11	0.00256356	0.149399
V1975	Temperature	high	-0.69583	0.169462	11	11	0.00265239	0.149399
V2118	Temperature	high	-1.11789	0.263385	11	11	0.00216045	0.149399
V2479	Temperature	high	0.122884	0.0286654	11	11	0.00202941	0.149399
V2537	Temperature	high	1.543	0.366522	11	11	0.00227329	0.149399
V2543	Temperature	high	-0.9219	0.210061	11	11	0.00174877	0.149399
V2651	Temperature	high	-0.376638	0.0872569	11	11	0.00194332	0.149399
V2865	Temperature	high	-0.622024	0.137337	11	11	0.00142786	0.149399
V2893	Temperature	high	-1.25738	0.298987	11	11	0.00228807	0.149399
V333	Temperature	high	-1.87253	0.443948	11	11	0.00224637	0.149399
V3578	Temperature	high	-0.585627	0.13856	11	11	0.00221793	0.149399
V3629	Temperature	high	-0.926773	0.22289	11	11	0.00245505	0.149399
V4108	Temperature	high	-1.2761	0.31069	11	11	0.00264762	0.149399
V4138	Temperature	high	-1.40167	0.333906	11	11	0.00231427	0.149399
V4313	Temperature	high	-0.983862	0.228378	11	11	0.0019673	0.149399
V4318	Temperature	high	-0.820705	0.197405	11	11	0.00245693	0.149399
V4448	Temperature	high	-4.25041	1.01197	11	8	0.00230625	0.149399
V4455	Temperature	high	-1.07167	0.246849	11	11	0.00187367	0.149399
V4561	Temperature	high	1.00706	0.239841	11	11	0.00231058	0.149399
V4562	Temperature	high	0.968544	0.231909	11	11	0.00238883	0.149399
V4563	Temperature	high	1.00798	0.241374	11	11	0.00239024	0.149399
V4564	Temperature	high	1.00706	0.239841	11	11	0.00231058	0.149399
V457	Temperature	high	2.14682	0.476612	11	11	0.0014797	0.149399
V4742	Temperature	high	0.980955	0.224972	11	11	0.00182255	0.149399
V4773	Temperature	high	-2.17435	0.524296	11	10	0.00249481	0.149399
V4988	Temperature	high	-1.65621	0.373403	11	11	0.00163422	0.149399
V5092	Temperature	high	-0.935297	0.227756	11	11	0.00265057	0.149399
V5172	Temperature	high	-1.01748	0.233331	11	11	0.0018217	0.149399
V5182	Temperature	high	-1.51057	0.36847	11	11	0.0026784	0.149399
V5358	Temperature	high	-2.17435	0.524296	11	10	0.00249481	0.149399
V5476	Temperature	high	-2.17435	0.524296	11	10	0.00249481	0.149399
V5776	Temperature	high	1.801	0.43418	11	11	0.00249162	0.149399
V5786	Temperature	high	1.801	0.43418	11	11	0.00249162	0.149399
V5830	Temperature	high	-2.17435	0.524296	11	10	0.00249481	0.149399
V5916	Temperature	high	-2.33755	0.54163	11	11	0.00194518	0.149399
V5929	Temperature	high	-0.917953	0.208321	11	11	0.00170437	0.149399
V5930	Temperature	high	-0.876002	0.202122	11	11	0.00189395	0.149399
V5933	Temperature	high	-1.30307	0.310128	11	11	0.00230089	0.149399
V5983	Temperature	high	1.9407	0.473562	11	11	0.00268433	0.149399
V5985	Temperature	high	1.9407	0.473562	11	11	0.00268433	0.149399
V5986	Temperature	high	1.9407	0.473562	11	11	0.00268433	0.149399
V5987	Temperature	high	1.9407	0.473562	11	11	0.00268433	0.149399
V5988	Temperature	high	1.9407	0.473562	11	11	0.00268433	0.149399
V5989	Temperature	high	1.9407	0.473562	11	11	0.00268433	0.149399
V5993	Temperature	high	1.9407	0.473562	11	11	0.00268433	0.149399
V6052	Temperature	high	-0.890064	0.205112	11	11	0.0018791	0.149399
V6054	Temperature	high	-1.25976	0.280146	11	11	0.00149583	0.149399
V6129	Temperature	high	-1.9522	0.471291	11	11	0.00251327	0.149399
V6159	Temperature	high	-0.488201	0.117299	11	11	0.00244036	0.149399
V6220	Temperature	high	-1.23989	0.292479	11	11	0.00217671	0.149399
V6277	Temperature	high	-1.42149	0.329798	11	11	0.0019612	0.149399
V6713	Temperature	high	-0.909865	0.207111	11	11	0.00173765	0.149399
V686	Temperature	high	-2.25186	0.505677	11	11	0.00159291	0.149399
V6971	Temperature	high	-1.34406	0.319502	11	11	0.00228379	0.149399
V7114	Temperature	high	-1.11495	0.269269	11	11	0.00251923	0.149399
V740	Temperature	high	-2.17435	0.524296	11	10	0.00249481	0.149399
V900	Temperature	high	-0.798595	0.18382	11	11	0.0018653	0.149399
V96	Temperature	high	0.712889	0.172756	11	11	0.00257267	0.149399
V3271	Temperature	high	-0.632904	0.154741	11	11	0.00271672	0.150002
V32	Temperature	high	-1.16036	0.28445	11	11	0.00276089	0.15124
V4324	Temperature	high	-1.00254	0.247906	11	11	0.00291091	0.154589
V4431	Temperature	high	-3.73259	0.921418	11	8	0.00288094	0.154589
V5510	Temperature	high	-2.76858	0.683116	11	11	0.00287249	0.154589
V6624	Temperature	high	-4.08902	1.01071	11	9	0.00290366	0.154589
V2147	Temperature	high	-1.14505	0.284169	11	11	0.00297542	0.154634
V2469	Temperature	high	-1.04096	0.259853	11	11	0.00308253	0.154634
V2936	Temperature	high	0.241275	0.0600726	11	11	0.00303448	0.154634
V3643	Temperature	high	-1.45274	0.361047	11	11	0.00300143	0.154634
V4099	Temperature	high	-0.468892	0.117092	11	11	0.00308958	0.154634
V4925	Temperature	high	-1.32656	0.330141	11	11	0.00302651	0.154634
V594	Temperature	high	-2.52623	0.630016	11	11	0.00306482	0.154634
V799	Temperature	high	-1.23111	0.304976	11	11	0.0029429	0.154634
V4456	Temperature	high	-1.07356	0.26986	11	11	0.00321441	0.155296
V4520	Temperature	high	-0.933826	0.234282	11	11	0.00317735	0.155296
V5233	Temperature	high	-0.91584	0.229825	11	11	0.00318188	0.155296
V565	Temperature	high	-1.0892	0.272972	11	11	0.00315694	0.155296
V6219	Temperature	high	-1.62363	0.408016	11	11	0.00320909	0.155296
V7054	Temperature	high	-3.08249	0.776601	11	8	0.00325856	0.156343
V4521	Temperature	high	-0.911443	0.23086	11	11	0.00336475	0.159561
V5424	Temperature	high	-2.66401	0.675123	11	8	0.00337534	0.159561
V5990	Temperature	high	1.88271	0.477575	11	11	0.00339443	0.159561
V1674	Temperature	high	-1.55065	0.395032	11	11	0.00348242	0.160068
V3503	Temperature	high	-0.81586	0.20817	11	11	0.00351521	0.160068
V4621	Temperature	high	-1.38328	0.351877	11	11	0.00345199	0.160068
V4935	Temperature	high	-1.20912	0.307572	11	11	0.0034518	0.160068
V6128	Temperature	high	-1.65994	0.423641	11	11	0.00352026	0.160068
V1671	Temperature	high	-0.960141	0.245374	11	11	0.00354868	0.160313
V4314	Temperature	high	-0.783412	0.200978	11	11	0.00363042	0.162947
V4522	Temperature	high	-0.915681	0.235481	11	11	0.003683	0.163202
V5480	Temperature	high	-1.70018	0.436987	11	11	0.00367108	0.163202
V5826	Temperature	high	0.939211	0.242329	11	11	0.00375561	0.165366
V2450	Temperature	high	-0.690001	0.178256	11	11	0.00378388	0.165563
V4950	Temperature	high	0.945398	0.244845	11	11	0.00383999	0.165931
V6594	Temperature	high	-1.93241	0.500328	11	11	0.00383362	0.165931
V3575	Temperature	high	-0.361863	0.0939641	11	11	0.00389988	0.166451
V6463	Temperature	high	-2.78122	0.721453	11	9	0.00387638	0.166451
V1166	Temperature	high	2.36365	0.634751	11	9	0.00474314	0.168015
V141	Temperature	high	-0.743925	0.198719	11	11	0.00459989	0.168015
V142	Temperature	high	-0.743925	0.198719	11	11	0.00459989	0.168015
V1480	Temperature	high	-0.586893	0.153191	11	11	0.00402087	0.168015
V1662	Temperature	high	-0.92591	0.24641	11	11	0.00450161	0.168015
V1980	Temperature	high	-0.716251	0.189162	11	11	0.0043061	0.168015
V2319	Temperature	high	-1.40167	0.375081	11	11	0.00464717	0.168015
V2637	Temperature	high	-0.679526	0.181618	11	11	0.00461469	0.168015
V2738	Temperature	high	-0.592878	0.159267	11	11	0.00475192	0.168015
V3193	Temperature	high	0.953818	0.256842	11	11	0.00481778	0.168015
V3457	Temperature	high	-0.767567	0.205416	11	11	0.00464946	0.168015
V3758	Temperature	high	1.59787	0.420644	11	11	0.00422623	0.168015
V3820	Temperature	high	-0.529136	0.140344	11	11	0.00441454	0.168015
V412	Temperature	high	1.69291	0.449467	11	11	0.0044405	0.168015
V413	Temperature	high	-0.604749	0.15909	11	11	0.00420894	0.168015
V4224	Temperature	high	-1.05421	0.280881	11	11	0.004532	0.168015
V4692	Temperature	high	-0.727314	0.190523	11	11	0.00410584	0.168015
V4736	Temperature	high	-0.89011	0.236018	11	11	0.00440718	0.168015
V4784	Temperature	high	-1.01395	0.272234	11	11	0.00473702	0.168015
V5527	Temperature	high	-1.7543	0.45884	11	11	0.00406906	0.168015
V5637	Temperature	high	-1.90771	0.507202	11	10	0.00447643	0.168015
V5638	Temperature	high	-1.90771	0.507202	11	10	0.00447643	0.168015
V5772	Temperature	high	-0.624865	0.166049	11	11	0.00446337	0.168015
V5971	Temperature	high	-0.735761	0.196751	11	11	0.00462867	0.168015
V61	Temperature	high	0.846663	0.221051	11	11	0.00402667	0.168015
V6154	Temperature	high	-1.16907	0.312638	11	11	0.00463011	0.168015
V626	Temperature	high	-1.48083	0.39807	11	11	0.00477043	0.168015
V6485	Temperature	high	-0.624455	0.164736	11	11	0.00427852	0.168015
V6499	Temperature	high	-0.871153	0.228503	11	11	0.00413768	0.168015
V6592	Temperature	high	-1.94052	0.516735	11	11	0.00451722	0.168015
V6601	Temperature	high	-1.73608	0.464351	11	11	0.00463455	0.168015
V6923	Temperature	high	-1.35248	0.363097	11	11	0.00473504	0.168015
V7092	Temperature	high	-0.552545	0.147595	11	11	0.00459944	0.168015
V7102	Temperature	high	-1.75634	0.473154	11	10	0.00483009	0.168015
V843	Temperature	high	-0.720831	0.187789	11	11	0.00397552	0.168015
V898	Temperature	high	-1.0121	0.270485	11	11	0.00461258	0.168015
V920	Temperature	high	0.137207	0.0369627	11	11	0.00482978	0.168015
V4661	Temperature	high	-0.758602	0.204563	11	11	0.00485699	0.16811
V1663	Temperature	high	-0.836215	0.226339	11	11	0.00496246	0.168409
V3320	Temperature	high	-1.04084	0.28164	11	11	0.00495398	0.168409
V5394	Temperature	high	-0.727559	0.196783	11	11	0.00494141	0.168409
V5620	Temperature	high	-1.80899	0.488593	11	11	0.00490189	0.168409
V4331	Temperature	high	-1.1995	0.325302	11	11	0.00501795	0.169085
V4376	Temperature	high	-1.38414	0.375562	11	11	0.00503216	0.169085
V5795	Temperature	high	-0.91913	0.249589	11	11	0.00505528	0.169085
V4986	Temperature	high	-1.48613	0.404534	11	11	0.00512547	0.170612
V5654	Temperature	high	-0.938416	0.256225	11	11	0.00521545	0.171965
V6720	Temperature	high	-1.75282	0.478592	11	11	0.00521554	0.171965
V4334	Temperature	high	-1.24544	0.341023	11	11	0.00530031	0.173935
V2060	Temperature	high	-2.76942	0.759611	11	6	0.00535206	0.174809
V1595	Temperature	high	-0.973503	0.267368	11	11	0.00539193	0.175288
V2898	Temperature	high	-0.854953	0.235545	11	11	0.00548831	0.177592
V2923	Temperature	high	-1.03776	0.286672	11	11	0.0055716	0.179452
V2761	Temperature	high	-0.530905	0.146851	11	11	0.00561308	0.179945
V6721	Temperature	high	-0.424174	0.117423	11	11	0.00563863	0.179945
V1035	Temperature	high	-0.355272	0.0998271	11	11	0.00613004	0.180821
V1061	Temperature	high	-0.717654	0.206715	11	11	0.0070299	0.180821
V1100	Temperature	high	-1.29852	0.36532	11	11	0.0061724	0.180821
V1115	Temperature	high	0.17375	0.0491964	11	11	0.00639629	0.180821
V1317	Temperature	high	-1.00946	0.293978	11	11	0.00746323	0.180821
V1389	Temperature	high	-0.62987	0.185655	11	11	0.00796516	0.180821
V1411	Temperature	high	0.0993695	0.0281097	11	11	0.00636325	0.180821
V1657	Temperature	high	-1.72403	0.49889	11	11	0.0072093	0.180821
V1672	Temperature	high	-1.72865	0.509499	11	11	0.00796305	0.180821
V1836	Temperature	high	-1.19719	0.346924	11	11	0.00726477	0.180821
V1928	Temperature	high	-0.482247	0.143883	11	11	0.00850105	0.180821
V1940	Temperature	high	-4.06404	1.14656	11	10	0.00626918	0.180821
V1945	Temperature	high	-0.702848	0.210436	11	11	0.00866077	0.180821
V1973	Temperature	high	-0.706328	0.205598	11	11	0.0074435	0.180821
V1977	Temperature	high	-0.849266	0.247569	11	11	0.0075032	0.180821
V1978	Temperature	high	-0.852925	0.244903	11	11	0.00690907	0.180821
V2018	Temperature	high	-0.515409	0.145617	11	11	0.00631909	0.180821
V2042	Temperature	high	-0.60829	0.175538	11	11	0.00710139	0.180821
V2086	Temperature	high	-1.04137	0.29248	11	11	0.00611475	0.180821
V2183	Temperature	high	-1.72121	0.479518	11	11	0.00584369	0.180821
V2214	Temperature	high	-0.54507	0.157063	11	11	0.0070445	0.180821
V2310	Temperature	high	-0.450796	0.130873	11	11	0.00733765	0.180821
V2311	Temperature	high	-0.50787	0.152486	11	11	0.00879075	0.180821
V2360	Temperature	high	-1.06982	0.31245	11	11	0.00757999	0.180821
V2397	Temperature	high	-0.746741	0.216311	11	11	0.00724999	0.180821
V2430	Temperature	high	-1.60744	0.478366	11	11	0.00838542	0.180821
V2660	Temperature	high	-0.525103	0.153014	11	11	0.00748765	0.180821
V2672	Temperature	high	-0.466557	0.138276	11	11	0.00820335	0.180821
V286	Temperature	high	-0.306819	0.0852499	11	11	0.00575685	0.180821
V2875	Temperature	high	-0.765739	0.224582	11	11	0.0077542	0.180821
V2889	Temperature	high	-0.861307	0.247654	11	11	0.006962	0.180821
V2890	Temperature	high	-0.981601	0.283762	11	11	0.00716948	0.180821
V2891	Temperature	high	-0.981601	0.283762	11	11	0.00716948	0.180821
V2940	Temperature	high	-2.31817	0.670997	11	7	0.0072196	0.180821
V3013	Temperature	high	-0.681709	0.195963	11	11	0.0069521	0.180821
V304	Temperature	high	-1.37676	0.390397	11	11	0.00644872	0.180821
V3080	Temperature	high	-0.719525	0.202663	11	11	0.00621249	0.180821
V3195	Temperature	high	3.17174	0.952648	11	7	0.00880752	0.180821
V3318	Temperature	high	-0.692484	0.196052	11	11	0.00639246	0.180821
V3348	Temperature	high	-0.670841	0.196761	11	11	0.00775683	0.180821
V3493	Temperature	high	-1.29241	0.379215	11	11	0.00777271	0.180821
V3539	Temperature	high	-0.656566	0.193081	11	11	0.00786739	0.180821
V354	Temperature	high	-0.881439	0.263854	11	11	0.00865155	0.180821
V3628	Temperature	high	-0.687836	0.194085	11	11	0.00627467	0.180821
V3647	Temperature	high	-1.28425	0.385478	11	11	0.00877695	0.180821
V3694	Temperature	high	-0.454753	0.132421	11	11	0.00745909	0.180821
V3700	Temperature	high	-0.94674	0.282525	11	11	0.00851001	0.180821
V3749	Temperature	high	-1.13426	0.330334	11	11	0.00746487	0.180821
V3771	Temperature	high	-1.14555	0.321807	11	11	0.00612183	0.180821
V3786	Temperature	high	-1.96076	0.580434	11	11	0.00815162	0.180821
V3909	Temperature	high	0.922511	0.268015	11	11	0.00736702	0.180821
V3925	Temperature	high	-0.390083	0.108445	11	11	0.00577486	0.180821
V3977	Temperature	high	-1.71156	0.502308	11	11	0.00778167	0.180821
V3986	Temperature	high	0.874416	0.260113	11	11	0.0083669	0.180821
V4126	Temperature	high	-0.954212	0.270213	11	11	0.00640053	0.180821
V4223	Temperature	high	-1.03586	0.308904	11	11	0.00847847	0.180821
V426	Temperature	high	-0.733581	0.212732	11	11	0.00729337	0.180821
V4341	Temperature	high	-1.61229	0.455023	11	11	0.00628146	0.180821
V4352	Temperature	high	-0.94994	0.28193	11	11	0.00826457	0.180821
V4358	Temperature	high	-1.36912	0.385118	11	11	0.00616683	0.180821
V4453	Temperature	high	-0.832767	0.249494	11	11	0.00869032	0.180821
V4496	Temperature	high	-1.05664	0.307099	11	11	0.00738221	0.180821
V4595	Temperature	high	-0.816885	0.228749	11	11	0.00601388	0.180821
V4632	Temperature	high	-2.9127	0.867461	11	5	0.00841942	0.180821
V4639	Temperature	high	-2.9127	0.867461	11	5	0.00841942	0.180821
V4653	Temperature	high	-1.52426	0.450963	11	11	0.00812676	0.180821
V4668	Temperature	high	-0.989898	0.296867	11	11	0.00873647	0.180821
V4691	Temperature	high	-0.67412	0.192413	11	11	0.00668659	0.180821
V4693	Temperature	high	-0.655496	0.190756	11	11	0.00743377	0.180821
V4694	Temperature	high	-0.664111	0.192827	11	11	0.00734311	0.180821
V4715	Temperature	high	-1.25911	0.360211	11	11	0.00677146	0.180821
V4733	Temperature	high	0.937391	0.275603	11	11	0.0078579	0.180821
V4766	Temperature	high	-0.97944	0.276369	11	11	0.00627502	0.180821
V4776	Temperature	high	-1.50196	0.419614	11	11	0.00593647	0.180821
V4794	Temperature	high	-2.97722	0.873388	11	10	0.00776413	0.180821
V4811	Temperature	high	-1.01413	0.296169	11	11	0.00757771	0.180821
V4978	Temperature	high	-1.10891	0.318135	11	11	0.00687687	0.180821
V4982	Temperature	high	-0.914245	0.270276	11	11	0.00809313	0.180821
V4983	Temperature	high	-0.889092	0.26326	11	11	0.00816258	0.180821
V4985	Temperature	high	-0.874097	0.260039	11	11	0.00837048	0.180821
V5093	Temperature	high	-0.745809	0.222592	11	11	0.00851585	0.180821
V5094	Temperature	high	-0.742384	0.219414	11	11	0.00808223	0.180821
V5096	Temperature	high	-0.763547	0.219943	11	11	0.00703134	0.180821
V5098	Temperature	high	-1.72052	0.51589	11	11	0.00872877	0.180821
V5112	Temperature	high	-1.38406	0.391482	11	11	0.00635947	0.180821
V5223	Temperature	high	-0.413156	0.115	11	11	0.00581447	0.180821
V5258	Temperature	high	-0.628299	0.178045	11	11	0.00642525	0.180821
V5327	Temperature	high	1.48059	0.428335	11	11	0.0071992	0.180821
V5491	Temperature	high	-0.972064	0.290667	11	11	0.00860176	0.180821
V5653	Temperature	high	-0.95369	0.285371	11	11	0.00863371	0.180821
V5682	Temperature	high	-1.13247	0.32627	11	11	0.00703793	0.180821
V5684	Temperature	high	-1.37168	0.401455	11	11	0.00766715	0.180821
V5724	Temperature	high	-0.972631	0.287186	11	11	0.00804031	0.180821
V5757	Temperature	high	-1.19055	0.344111	11	11	0.00716314	0.180821
V5758	Temperature	high	-1.18562	0.345954	11	11	0.00754268	0.180821
V5895	Temperature	high	-1.41351	0.397878	11	11	0.00619036	0.180821
V5934	Temperature	high	-1.51687	0.453835	11	11	0.00862787	0.180821
V5984	Temperature	high	1.50035	0.441311	11	11	0.00787642	0.180821
V6009	Temperature	high	-1.24603	0.374269	11	11	0.00880978	0.180821
V6010	Temperature	high	-1.1757	0.349546	11	11	0.00834275	0.180821
V6055	Temperature	high	-1.09928	0.321305	11	11	0.00761221	0.180821
V6104	Temperature	high	-0.53508	0.157136	11	11	0.00780868	0.180821
V6290	Temperature	high	-3.19385	0.914708	11	7	0.00681227	0.180821
V6302	Temperature	high	3.626	1.06134	11	10	0.00767102	0.180821
V6396	Temperature	high	-0.744371	0.215421	11	11	0.00721266	0.180821
V6397	Temperature	high	-0.744371	0.215421	11	11	0.00721266	0.180821
V6398	Temperature	high	-0.744371	0.215421	11	11	0.00721266	0.180821
V6400	Temperature	high	-0.712036	0.209065	11	11	0.00780113	0.180821
V6412	Temperature	high	0.955146	0.283977	11	11	0.00834319	0.180821
V6417	Temperature	high	0.955146	0.283977	11	11	0.00834319	0.180821
V6520	Temperature	high	-0.728933	0.213158	11	11	0.00763174	0.180821
V6606	Temperature	high	-0.785608	0.232192	11	11	0.00808273	0.180821
V6607	Temperature	high	-1.34603	0.383655	11	11	0.00663497	0.180821
V6646	Temperature	high	-2.73853	0.787356	11	7	0.00695893	0.180821
V6758	Temperature	high	-1.02924	0.287544	11	11	0.00593622	0.180821
V6932	Temperature	high	-0.639295	0.181448	11	11	0.0064819	0.180821
V705	Temperature	high	2.41473	0.706823	11	10	0.00767255	0.180821
V7056	Temperature	high	-2.78068	0.82979	11	8	0.00850911	0.180821
V714	Temperature	high	-0.908839	0.26654	11	11	0.00775254	0.180821
V752	Temperature	high	-0.818663	0.245908	11	11	0.00881102	0.180821
V956	Temperature	high	0.522255	0.155651	11	11	0.00845219	0.180821
V1579	Temperature	high	-0.472397	0.142284	11	11	0.00893887	0.181835
V5170	Temperature	high	0.835354	0.251562	11	11	0.00893082	0.181835
V6033	Temperature	high	1.31232	0.394872	11	11	0.00889186	0.181835
V2708	Temperature	high	-1.0965	0.330616	11	11	0.00898972	0.182337
V4406	Temperature	high	-0.652756	0.197071	11	11	0.00905073	0.18251
V878	Temperature	high	-0.873667	0.263697	11	11	0.00903852	0.18251
V140	Temperature	high	-0.708395	0.214309	11	11	0.00914952	0.182912
V4163	Temperature	high	-0.708395	0.214309	11	11	0.00914952	0.182912
V914	Temperature	high	-0.708395	0.214309	11	11	0.00914952	0.182912
V1143	Temperature	high	-0.87754	0.266545	11	11	0.00934436	0.183123
V2682	Temperature	high	-1.16964	0.354577	11	11	0.00924938	0.183123
V3011	Temperature	high	-0.802483	0.243627	11	11	0.00932011	0.183123
V4906	Temperature	high	-1.03483	0.313873	11	11	0.00927468	0.183123
V4951	Temperature	high	0.910209	0.276002	11	11	0.0092619	0.183123
V5084	Temperature	high	-1.00069	0.303859	11	11	0.00932968	0.183123
V6466	Temperature	high	-0.319642	0.0969713	11	11	0.00928518	0.183123
V1047	Temperature	high	-1.0508	0.32133	11	11	0.00968022	0.183311
V1246	Temperature	high	-0.827096	0.252659	11	11	0.00962773	0.183311
V1670	Temperature	high	-1.46555	0.447132	11	11	0.00956502	0.183311
V3495	Temperature	high	-1.97208	0.601246	11	11	0.00952947	0.183311
V4407	Temperature	high	-0.785278	0.240286	11	11	0.00971216	0.183311
V4796	Temperature	high	0.911608	0.278953	11	11	0.00971435	0.183311
V4886	Temperature	high	-2.94829	0.902333	11	8	0.00972282	0.183311
V5136	Temperature	high	-1.66977	0.510467	11	11	0.00966643	0.183311
V5745	Temperature	high	-2.06281	0.630681	11	11	0.00967097	0.183311
V5818	Temperature	high	-1.00233	0.305596	11	11	0.00953066	0.183311
V5819	Temperature	high	-1.00233	0.305596	11	11	0.00953066	0.183311
V6229	Temperature	high	-1.01753	0.311317	11	11	0.00970642	0.183311
V6468	Temperature	high	-0.733984	0.224219	11	11	0.00962859	0.183311
V6837	Temperature	high	-0.955976	0.291097	11	11	0.00946786	0.183311
V6521	Temperature	high	-0.742314	0.227373	11	11	0.00976446	0.183598
V4408	Temperature	high	-0.784438	0.240557	11	11	0.0098243	0.184163
V4468	Temperature	high	0.809977	0.249012	11	11	0.00995331	0.184163
V4842	Temperature	high	-0.526625	0.161817	11	11	0.00992647	0.184163
V5095	Temperature	high	-0.688847	0.211758	11	11	0.00994967	0.184163
V5729	Temperature	high	0.910686	0.279576	11	11	0.00988007	0.184163
V5730	Temperature	high	0.910686	0.279576	11	11	0.00988007	0.184163
V1935	Temperature	high	0.130937	0.0406368	11	11	0.0104539	0.184953
V210	Temperature	high	-0.671106	0.207897	11	11	0.0103547	0.184953
V2286	Temperature	high	-0.335683	0.103721	11	11	0.0102173	0.184953
V254	Temperature	high	0.464383	0.143903	11	11	0.0103715	0.184953
V2725	Temperature	high	0.895371	0.276118	11	11	0.0101146	0.184953
V3563	Temperature	high	-0.663279	0.205273	11	11	0.0103027	0.184953
V3652	Temperature	high	-0.685812	0.212737	11	11	0.0104265	0.184953
V4191	Temperature	high	-1.08785	0.337902	11	11	0.0104992	0.184953
V434	Temperature	high	-1.63618	0.506867	11	11	0.0103554	0.184953
V4695	Temperature	high	-1.5594	0.481375	11	8	0.0101671	0.184953
V4720	Temperature	high	-0.515571	0.159005	11	11	0.0101185	0.184953
V4980	Temperature	high	-0.839379	0.260226	11	11	0.010396	0.184953
V5406	Temperature	high	0.195658	0.0606142	11	11	0.0103571	0.184953
V5731	Temperature	high	-0.682871	0.210389	11	11	0.0100655	0.184953
V5974	Temperature	high	-2.18536	0.678831	11	11	0.0105012	0.184953
V635	Temperature	high	-0.973133	0.301913	11	11	0.0104353	0.184953
V6759	Temperature	high	-1.1461	0.35421	11	11	0.0102296	0.184953
V708	Temperature	high	-0.771759	0.237966	11	11	0.0101076	0.184953
V7105	Temperature	high	-1.74499	0.541584	11	11	0.0104556	0.184953
V3653	Temperature	high	-0.799618	0.249493	11	11	0.0107451	0.186885
V4315	Temperature	high	-0.67019	0.209066	11	11	0.0107336	0.186885
V5575	Temperature	high	-3.4112	1.06265	11	10	0.0106572	0.186885
V6011	Temperature	high	-1.093	0.340919	11	11	0.0107266	0.186885
V951	Temperature	high	-0.838851	0.261407	11	11	0.0106764	0.186885
V4426	Temperature	high	-0.52076	0.162569	11	11	0.0107738	0.186917
V1669	Temperature	high	-0.994562	0.316932	11	11	0.0119647	0.187133
V1965	Temperature	high	-1.42763	0.450269	11	11	0.0113547	0.187133
V1987	Temperature	high	-2.48381	0.791695	11	11	0.0119793	0.187133
V2296	Temperature	high	-0.907699	0.287917	11	11	0.0116878	0.187133
V2385	Temperature	high	-0.82858	0.26402	11	11	0.0119604	0.187133
V2403	Temperature	high	0.988723	0.311325	11	11	0.0112596	0.187133
V2419	Temperature	high	-0.841586	0.265189	11	11	0.0113016	0.187133
V2530	Temperature	high	-0.622353	0.198255	11	11	0.0119442	0.187133
V2540	Temperature	high	-0.672336	0.213574	11	11	0.011775	0.187133
V2603	Temperature	high	-0.727619	0.228229	11	11	0.01104	0.187133
V2771	Temperature	high	-1.45344	0.459718	11	11	0.0115209	0.187133
V2776	Temperature	high	-0.611848	0.192744	11	11	0.0112857	0.187133
V2838	Temperature	high	-0.654426	0.205556	11	11	0.0111188	0.187133
V2951	Temperature	high	0.376713	0.117746	11	11	0.0108422	0.187133
V3691	Temperature	high	-0.831069	0.262074	11	11	0.0113456	0.187133
V3697	Temperature	high	-2.12897	0.675184	11	10	0.0116778	0.187133
V3767	Temperature	high	-0.505084	0.161029	11	11	0.0119934	0.187133
V3853	Temperature	high	1.3518	0.425878	11	11	0.0112903	0.187133
V4013	Temperature	high	-0.577942	0.182745	11	11	0.0115029	0.187133
V4073	Temperature	high	-0.674633	0.211763	11	11	0.0110812	0.187133
V4076	Temperature	high	-0.674633	0.211763	11	11	0.0110812	0.187133
V435	Temperature	high	-0.480914	0.151716	11	11	0.0113689	0.187133
V4372	Temperature	high	-0.939239	0.297966	11	11	0.0116966	0.187133
V4546	Temperature	high	-1.48714	0.468816	11	11	0.0113275	0.187133
V4590	Temperature	high	-1.28767	0.408407	11	11	0.0116827	0.187133
V4669	Temperature	high	-0.980454	0.311776	11	11	0.0118373	0.187133
V4721	Temperature	high	-0.503315	0.157571	11	11	0.0109324	0.187133
V4756	Temperature	high	-0.674633	0.211763	11	11	0.0110812	0.187133
V4851	Temperature	high	0.747671	0.238383	11	11	0.0119967	0.187133
V4928	Temperature	high	-1.68601	0.530488	11	11	0.0112166	0.187133
V4973	Temperature	high	0.0916461	0.029149	11	11	0.0118504	0.187133
V4977	Temperature	high	-0.901133	0.28698	11	11	0.0119271	0.187133
V5049	Temperature	high	0.839662	0.266724	11	11	0.0117744	0.187133
V537	Temperature	high	0.0989408	0.0310102	11	11	0.0109962	0.187133
V570	Temperature	high	-0.302425	0.0960754	11	11	0.0117795	0.187133
V6056	Temperature	high	-1.62609	0.509368	11	11	0.0109649	0.187133
V6169	Temperature	high	0.727268	0.229061	11	11	0.011275	0.187133
V619	Temperature	high	-0.271616	0.0865239	11	11	0.0119434	0.187133
V6510	Temperature	high	-2.16898	0.688381	11	5	0.0117217	0.187133
V6540	Temperature	high	-0.449932	0.142247	11	11	0.0114941	0.187133
V6736	Temperature	high	0.510951	0.161684	11	11	0.0115469	0.187133
V6747	Temperature	high	-1.39501	0.44028	11	11	0.0113941	0.187133
V707	Temperature	high	-0.627467	0.199827	11	11	0.011927	0.187133
V717	Temperature	high	-0.540985	0.170231	11	11	0.0112218	0.187133
V902	Temperature	high	-0.45281	0.143152	11	11	0.0114921	0.187133
V1121	Temperature	high	-0.463213	0.148278	11	11	0.0122403	0.188071
V1553	Temperature	high	-3.41499	1.10491	11	6	0.0129139	0.188071
V1673	Temperature	high	-1.05304	0.337806	11	11	0.0123723	0.188071
V1991	Temperature	high	-0.842477	0.270418	11	11	0.012409	0.188071
V2404	Temperature	high	0.973741	0.311656	11	11	0.0122315	0.188071
V2938	Temperature	high	-2.33987	0.747822	11	9	0.012143	0.188071
V2987	Temperature	high	-0.652243	0.211146	11	11	0.012949	0.188071
V4064	Temperature	high	-0.485381	0.156615	11	11	0.0127389	0.188071
V4075	Temperature	high	-0.652243	0.211146	11	11	0.012949	0.188071
V4160	Temperature	high	-1.55532	0.498872	11	11	0.0123652	0.188071
V4368	Temperature	high	-0.662937	0.213814	11	11	0.0127114	0.188071
V4754	Temperature	high	-0.652243	0.211146	11	11	0.012949	0.188071
V4755	Temperature	high	-0.652243	0.211146	11	11	0.012949	0.188071
V4757	Temperature	high	-0.652243	0.211146	11	11	0.012949	0.188071
V4758	Temperature	high	-0.652243	0.211146	11	11	0.012949	0.188071
V4910	Temperature	high	-1.03869	0.331922	11	11	0.012135	0.188071
V5237	Temperature	high	-1.01801	0.327503	11	11	0.0125511	0.188071
V5531	Temperature	high	-0.652243	0.211146	11	11	0.012949	0.188071
V5798	Temperature	high	-0.769222	0.248782	11	11	0.0128888	0.188071
V590	Temperature	high	0.0922722	0.0298363	11	11	0.012875	0.188071
V6278	Temperature	high	0.897802	0.289498	11	11	0.012697	0.188071
V6279	Temperature	high	0.898171	0.289124	11	11	0.0125893	0.188071
V6399	Temperature	high	-0.722826	0.232229	11	11	0.0124673	0.188071
V6614	Temperature	high	-0.699708	0.226455	11	11	0.0129329	0.188071
V663	Temperature	high	-0.828553	0.265368	11	11	0.0122734	0.188071
V6943	Temperature	high	0.853446	0.275621	11	11	0.0127956	0.188071
V7043	Temperature	high	-1.64198	0.53036	11	6	0.0128052	0.188071
V7082	Temperature	high	-0.431618	0.138911	11	11	0.0125764	0.188071
V7087	Temperature	high	-0.852882	0.274064	11	11	0.0124788	0.188071
V724	Temperature	high	0.913831	0.295631	11	11	0.012906	0.188071
V745	Temperature	high	-0.657091	0.210291	11	11	0.0122263	0.188071
V777	Temperature	high	0.756603	0.243914	11	11	0.0126829	0.188071
V952	Temperature	high	-0.60093	0.192219	11	11	0.0121948	0.188071
V1149	Temperature	high	0.327096	0.106509	11	11	0.0133311	0.191268
V2236	Temperature	high	0.136234	0.0443155	11	11	0.0132642	0.191268
V2775	Temperature	high	-0.606536	0.197509	11	11	0.013334	0.191268
V2777	Temperature	high	-0.606536	0.197509	11	11	0.013334	0.191268
V3038	Temperature	high	-0.695617	0.226215	11	11	0.0132459	0.191268
V3368	Temperature	high	-0.459885	0.149709	11	11	0.013314	0.191268
V2393	Temperature	high	-0.415937	0.135574	11	11	0.0133978	0.191353
V4217	Temperature	high	-0.329044	0.107291	11	11	0.0134225	0.191353
V4362	Temperature	high	-0.681478	0.222076	11	11	0.0133826	0.191353
V459	Temperature	high	-0.313577	0.102347	11	11	0.0134872	0.191882
V300	Temperature	high	0.944559	0.3085	11	11	0.0135327	0.192136
V3696	Temperature	high	0.541814	0.17715	11	11	0.0136043	0.19276
V132	Temperature	high	-0.351243	0.114958	11	11	0.0136726	0.193334
V5806	Temperature	high	-0.725817	0.237825	11	11	0.0137506	0.194042
V4421	Temperature	high	-0.893419	0.292972	11	11	0.013804	0.194402
V2093	Temperature	high	-0.568338	0.186902	11	11	0.0139989	0.196351
V2538	Temperature	high	-0.568338	0.186902	11	11	0.0139989	0.196351
V1141	Temperature	high	-1.15149	0.379303	11	11	0.0141133	0.196636
V3746	Temperature	high	-0.482573	0.159051	11	11	0.0141531	0.196636
V3846	Temperature	high	-0.521804	0.171736	11	11	0.0140542	0.196636
V4131	Temperature	high	-0.87106	0.286841	11	11	0.0140921	0.196636
V5707	Temperature	high	-1.31273	0.43271	11	11	0.0141605	0.196636
V2615	Temperature	high	-1.57524	0.51978	11	9	0.0142331	0.196858
V955	Temperature	high	-0.555482	0.183221	11	11	0.014206	0.196858
V6047	Temperature	high	-2.58747	0.854131	11	10	0.0142615	0.19686
V3540	Temperature	high	-0.781161	0.257983	11	11	0.0142938	0.196915
V2092	Temperature	high	0.303535	0.100399	11	11	0.014402	0.197197
V2549	Temperature	high	-0.522785	0.172833	11	11	0.0143671	0.197197
V3420	Temperature	high	0.23067	0.0762931	11	11	0.0143983	0.197197
V4420	Temperature	high	-0.906408	0.300036	11	11	0.014456	0.197197
V5820	Temperature	high	-3.33717	1.10451	11	6	0.0144467	0.197197
V1145	Temperature	high	-2.48766	0.8286	11	11	0.0149021	0.198127
V2023	Temperature	high	-0.823224	0.274765	11	11	0.0150513	0.198127
V2376	Temperature	high	-0.605202	0.202362	11	11	0.015184	0.198127
V2711	Temperature	high	-2.2	0.73491	11	10	0.0151133	0.198127
V2947	Temperature	high	-0.667962	0.22181	11	11	0.0146821	0.198127
V2985	Temperature	high	-2.14359	0.718639	11	5	0.0153785	0.198127
V3295	Temperature	high	-0.639323	0.212337	11	11	0.0146947	0.198127
V3324	Temperature	high	0.102614	0.0342245	11	11	0.0149984	0.198127
V4102	Temperature	high	-0.639323	0.212337	11	11	0.0146947	0.198127
V4206	Temperature	high	-2.21585	0.735056	11	10	0.0146083	0.198127
V4938	Temperature	high	-0.656226	0.217858	11	11	0.0146642	0.198127
V5017	Temperature	high	-2.14359	0.718639	11	5	0.0153785	0.198127
V5023	Temperature	high	-2.14359	0.718639	11	5	0.0153785	0.198127
V5025	Temperature	high	-2.14359	0.718639	11	5	0.0153785	0.198127
V5026	Temperature	high	-2.14359	0.718639	11	5	0.0153785	0.198127
V5030	Temperature	high	-2.14359	0.718639	11	5	0.0153785	0.198127
V5031	Temperature	high	-2.14359	0.718639	11	5	0.0153785	0.198127
V5034	Temperature	high	-2.14359	0.718639	11	5	0.0153785	0.198127
V5035	Temperature	high	-2.10985	0.703784	11	5	0.0150081	0.198127
V5037	Temperature	high	-2.10985	0.703784	11	5	0.0150081	0.198127
V5038	Temperature	high	-2.10985	0.703784	11	5	0.0150081	0.198127
V5039	Temperature	high	-2.14359	0.718639	11	5	0.0153785	0.198127
V5318	Temperature	high	-2.72647	0.911449	11	8	0.0151674	0.198127
V5582	Temperature	high	-2.47186	0.827447	11	7	0.0152667	0.198127
V5668	Temperature	high	-2.00823	0.66817	11	10	0.0148219	0.198127
V5808	Temperature	high	-2.14359	0.718639	11	5	0.0153785	0.198127
V5812	Temperature	high	-2.14359	0.718639	11	5	0.0153785	0.198127
V5924	Temperature	high	-0.880401	0.293907	11	11	0.0150658	0.198127
V6478	Temperature	high	-0.771862	0.257719	11	11	0.0150787	0.198127
V6623	Temperature	high	-0.695948	0.231428	11	11	0.014783	0.198127
V1099	Temperature	high	0.0946468	0.0318696	11	11	0.0157072	0.199092
V1322	Temperature	high	-0.489091	0.164976	11	11	0.01584	0.199092
V1504	Temperature	high	0.193696	0.0655612	11	11	0.0161043	0.199092
V168	Temperature	high	0.653758	0.219859	11	11	0.0156128	0.199092
V2823	Temperature	high	-0.825209	0.278887	11	11	0.0159871	0.199092
V2881	Temperature	high	-0.993575	0.33508	11	11	0.0158256	0.199092
V3018	Temperature	high	-0.607449	0.205535	11	11	0.0160777	0.199092
V314	Temperature	high	-0.754069	0.254274	11	11	0.0158156	0.199092
V4179	Temperature	high	-0.40597	0.136881	11	11	0.0158084	0.199092
V4386	Temperature	high	-0.595978	0.200985	11	11	0.0158231	0.199092
V4594	Temperature	high	0.916261	0.307629	11	11	0.0154881	0.199092
V4737	Temperature	high	-0.496336	0.167961	11	11	0.0160877	0.199092
V546	Temperature	high	-1.12482	0.380205	11	11	0.0159998	0.199092
V5623	Temperature	high	0.491905	0.16526	11	11	0.0155363	0.199092
V6547	Temperature	high	-0.808116	0.273483	11	11	0.0160921	0.199092
V6548	Temperature	high	-0.788041	0.264883	11	11	0.0155742	0.199092
V6737	Temperature	high	0.878925	0.296836	11	11	0.0159342	0.199092
V6904	Temperature	high	-1.08006	0.363386	11	11	0.0156464	0.199092
V6913	Temperature	high	-1.31812	0.446356	11	11	0.0161402	0.199092
V6974	Temperature	high	-1.60749	0.542738	11	10	0.0159125	0.199092
V7086	Temperature	high	-1.39595	0.470196	11	10	0.0157316	0.199092
V873	Temperature	high	-0.384857	0.129983	11	11	0.015938	0.199092
V991	Temperature	high	-0.296299	0.100234	11	11	0.016062	0.199092
V994	Temperature	high	-0.480568	0.16273	11	11	0.016138	0.199092
V4305	Temperature	high	-0.558228	0.189259	11	11	0.0162329	0.199527
V6455	Temperature	high	-0.808833	0.27414	11	11	0.0162093	0.199527
V5383	Temperature	high	-0.687529	0.233207	11	11	0.01627	0.199529
V6977	Temperature	high	-1.71634	0.582331	11	10	0.0162904	0.199529
V1144	Temperature	high	-0.514071	0.175531	11	11	0.0167935	0.199736
V1236	Temperature	high	0.639222	0.217106	11	11	0.0163723	0.199736
V2991	Temperature	high	-0.477885	0.162947	11	11	0.0166817	0.199736
V3059	Temperature	high	0.129326	0.0441316	11	11	0.0167444	0.199736
V323	Temperature	high	-0.952264	0.325079	11	11	0.0167751	0.199736
V3781	Temperature	high	0.753582	0.256526	11	11	0.0165502	0.199736
V4466	Temperature	high	0.533223	0.182015	11	11	0.0167693	0.199736
V4467	Temperature	high	0.547802	0.18652	11	11	0.0165682	0.199736
V4567	Temperature	high	-0.998988	0.340976	11	11	0.0167627	0.199736
V4591	Temperature	high	0.825862	0.281656	11	11	0.0166981	0.199736
V4990	Temperature	high	-1.52963	0.519515	11	11	0.0163706	0.199736
V5022	Temperature	high	-2.24108	0.762801	11	5	0.0165415	0.199736
V5027	Temperature	high	-2.1764	0.741049	11	5	0.0165697	0.199736
V5342	Temperature	high	-0.466332	0.158964	11	11	0.01666	0.199736
V6866	Temperature	high	3.47879	1.18468	11	11	0.0165814	0.199736
V6867	Temperature	high	3.45466	1.17663	11	11	0.0165927	0.199736
V6979	Temperature	high	-1.95493	0.667533	11	11	0.0167954	0.199736
V5117	Temperature	high	-2.39256	0.817266	11	10	0.0168249	0.199745
V1178	Temperature	high	-0.277923	0.0952154	11	11	0.0170626	0.20026
V2443	Temperature	high	-0.390166	0.133681	11	11	0.0170698	0.20026
V2980	Temperature	high	-0.204328	0.0699994	11	11	0.0170595	0.20026
V3636	Temperature	high	-1.99588	0.682695	11	8	0.0169342	0.20026
V4571	Temperature	high	-1.15994	0.397398	11	11	0.0170638	0.20026
V6869	Temperature	high	-0.458265	0.156836	11	11	0.0169783	0.20026
V7097	Temperature	high	-1.58976	0.544513	11	11	0.0170427	0.20026
V1155	Temperature	high	-2.01024	0.691144	11	10	0.0173518	0.200481
V2268	Temperature	high	0.861273	0.295486	11	11	0.0171775	0.200481
V2779	Temperature	high	-0.522828	0.179515	11	11	0.0172424	0.200481
V3254	Temperature	high	-0.981204	0.336484	11	11	0.0171416	0.200481
V3888	Temperature	high	-1.06243	0.365028	11	11	0.0172958	0.200481
V3945	Temperature	high	-0.706246	0.242945	11	11	0.0173953	0.200481
V4209	Temperature	high	0.65727	0.225452	11	11	0.0171613	0.200481
V4409	Temperature	high	-0.890834	0.306035	11	11	0.0172863	0.200481
V5442	Temperature	high	-1.91885	0.660136	11	11	0.017403	0.200481
V6221	Temperature	high	-1.29747	0.446377	11	11	0.0174056	0.200481
V6625	Temperature	high	-1.4896	0.511633	11	11	0.0172702	0.200481
V2780	Temperature	high	-0.535453	0.184612	11	11	0.0175832	0.201559
V4566	Temperature	high	-0.970669	0.334793	11	11	0.0176151	0.201559
V4883	Temperature	high	-0.47955	0.165351	11	11	0.0175896	0.201559
V982	Temperature	high	0.59632	0.205512	11	11	0.0175487	0.201559
V309	Temperature	high	-0.827713	0.286083	11	11	0.0177896	0.202009
V3153	Temperature	high	0.507646	0.175518	11	11	0.0178184	0.202009
V3934	Temperature	high	-2.15598	0.74552	11	11	0.0178286	0.202009
V4228	Temperature	high	-0.733159	0.253414	11	11	0.0177934	0.202009
V4446	Temperature	high	-1.71207	0.591594	11	9	0.0177683	0.202009
V7109	Temperature	high	-0.530326	0.183303	11	11	0.0177923	0.202009
V133	Temperature	high	-0.361436	0.12509	11	11	0.0179016	0.202263
V3398	Temperature	high	-2.15316	0.745259	11	7	0.0179091	0.202263
V5445	Temperature	high	-0.866951	0.300249	11	11	0.017959	0.202497
V274	Temperature	high	-0.417137	0.14454	11	11	0.0180025	0.202659
V3516	Temperature	high	-1.00454	0.349502	11	11	0.0183507	0.203746
V3566	Temperature	high	-1.22824	0.427669	11	8	0.018418	0.203746
V3577	Temperature	high	-0.570188	0.198082	11	11	0.0182209	0.203746
V3989	Temperature	high	-2.27993	0.79348	11	10	0.0183768	0.203746
V430	Temperature	high	-0.291466	0.10119	11	11	0.0181668	0.203746
V4507	Temperature	high	0.664722	0.231462	11	11	0.0184212	0.203746
V4987	Temperature	high	-1.2325	0.428717	11	11	0.0183308	0.203746
V5672	Temperature	high	-1.70751	0.593136	11	10	0.0182142	0.203746
V5683	Temperature	high	0.730454	0.254101	11	11	0.0183369	0.203746
V6556	Temperature	high	0.951752	0.331253	11	11	0.018381	0.203746
V731	Temperature	high	-0.671794	0.233204	11	11	0.0181568	0.203746
V2814	Temperature	high	-3.373	1.17538	11	6	0.018485	0.204127
V1456	Temperature	high	-0.380755	0.132789	11	11	0.0185564	0.204148
V154	Temperature	high	-0.55564	0.19418	11	11	0.0187353	0.204148
V1627	Temperature	high	-0.286151	0.100053	11	11	0.0187803	0.204148
V2192	Temperature	high	-0.519131	0.181406	11	11	0.018728	0.204148
V2287	Temperature	high	-0.439947	0.153626	11	11	0.0186658	0.204148
V2778	Temperature	high	-0.545439	0.190687	11	11	0.0187686	0.204148
V5058	Temperature	high	0.887436	0.309653	11	11	0.0186004	0.204148
V5496	Temperature	high	-0.817221	0.285422	11	11	0.0186825	0.204148
V6402	Temperature	high	-2.27184	0.794281	11	11	0.0187728	0.204148
V6403	Temperature	high	-2.27184	0.794281	11	11	0.0187728	0.204148
V4047	Temperature	high	1.00074	0.350252	11	11	0.0188662	0.204762
V1812	Temperature	high	-0.316274	0.110757	11	11	0.0189165	0.204816
V2433	Temperature	high	0.70396	0.246642	11	11	0.0189595	0.204816
V3528	Temperature	high	-0.584674	0.204848	11	11	0.0189596	0.204816
V3458	Temperature	high	-0.48678	0.17083	11	11	0.0191046	0.205533
V4545	Temperature	high	-1.64865	0.578696	11	11	0.0191231	0.205533
V6227	Temperature	high	-1.77055	0.62163	11	11	0.0191441	0.205533
V782	Temperature	high	-0.374265	0.131305	11	11	0.0190782	0.205533
V3157	Temperature	high	0.419884	0.147512	11	11	0.0192001	0.205657
V4262	Temperature	high	0.195329	0.0686332	11	11	0.0192148	0.205657
V1242	Temperature	high	-0.483933	0.170219	11	11	0.0193081	0.205706
V6243	Temperature	high	-0.519558	0.182709	11	11	0.0192882	0.205706
V832	Temperature	high	-1.21836	0.428413	11	10	0.0192805	0.205706
V121	Temperature	high	0.583891	0.205658	11	11	0.0194305	0.205993
V2208	Temperature	high	-0.350818	0.123641	11	11	0.0194862	0.205993
V2728	Temperature	high	-0.708957	0.249552	11	11	0.0193739	0.205993
V3706	Temperature	high	-0.86741	0.305788	11	11	0.01951	0.205993
V4293	Temperature	high	-0.36574	0.128981	11	11	0.0195423	0.205993
V4706	Temperature	high	0.709459	0.25016	11	11	0.0195297	0.205993
V5681	Temperature	high	-1.30312	0.459415	11	11	0.019515	0.205993
V3388	Temperature	high	0.201377	0.0710647	11	11	0.0196033	0.206324
V2943	Temperature	high	-1.03576	0.365719	11	11	0.0196542	0.206547
V2352	Temperature	high	-0.254307	0.0898328	11	11	0.0196936	0.206649
V3228	Temperature	high	-0.691017	0.244203	11	11	0.0197328	0.206749
V5462	Temperature	high	-0.38692	0.136809	11	11	0.0197815	0.206947
V1301	Temperature	high	-0.643471	0.228072	11	11	0.020003	0.207156
V2958	Temperature	high	-1.05574	0.373502	11	11	0.0198325	0.207156
V4025	Temperature	high	1.60891	0.569792	11	11	0.0199271	0.207156
V4813	Temperature	high	-0.810293	0.286814	11	11	0.0198791	0.207156
V5276	Temperature	high	-0.552586	0.195802	11	11	0.0199763	0.207156
V6216	Temperature	high	-1.11379	0.394804	11	11	0.0200099	0.207156
V810	Temperature	high	-0.605436	0.214605	11	11	0.0200091	0.207156
V6293	Temperature	high	0.8772	0.311186	11	11	0.0200834	0.207608
V2498	Temperature	high	-0.968523	0.343843	11	11	0.0201533	0.208022
V3109	Temperature	high	0.953671	0.338819	11	11	0.0202214	0.208276
V7071	Temperature	high	-1.02519	0.364291	11	11	0.0202378	0.208276
V3983	Temperature	high	-1.60803	0.571784	11	10	0.0203004	0.208612
V3227	Temperature	high	-0.632205	0.225099	11	11	0.0204248	0.208964
V3624	Temperature	high	-0.791018	0.281522	11	11	0.0203841	0.208964
V6692	Temperature	high	-1.60858	0.572629	11	10	0.0204069	0.208964
V6241	Temperature	high	1.11535	0.397487	11	11	0.0205103	0.209223
V870	Temperature	high	-0.2736	0.0974814	11	11	0.0204874	0.209223
V812	Temperature	high	-0.696239	0.24829	11	11	0.0205733	0.209558
V3824	Temperature	high	-0.671035	0.239503	11	11	0.0206524	0.20975
V4795	Temperature	high	-1.32709	0.473577	11	11	0.0206356	0.20975
V2453	Temperature	high	-0.63684	0.227488	11	11	0.0207315	0.210246
V1842	Temperature	high	0.197951	0.0707366	11	11	0.0207659	0.210289
V4750	Temperature	high	-1.55283	0.555349	11	6	0.020844	0.210773
V6246	Temperature	high	-2.62107	0.937778	11	11	0.0208832	0.210863
V1117	Temperature	high	-1.48252	0.531784	11	11	0.0211291	0.211026
V1634	Temperature	high	-0.399036	0.143216	11	11	0.0211834	0.211026
V2475	Temperature	high	0.452222	0.162186	11	11	0.0211129	0.211026
V2869	Temperature	high	-0.36419	0.130736	11	11	0.0212027	0.211026
V3541	Temperature	high	-0.634662	0.227587	11	11	0.0211	0.211026
V4488	Temperature	high	-1.18295	0.424559	11	11	0.0211814	0.211026
V4850	Temperature	high	0.677453	0.242776	11	11	0.0210385	0.211026
V5500	Temperature	high	-0.405045	0.145039	11	11	0.0209623	0.211026
V6249	Temperature	high	-2.6175	0.938632	11	11	0.0211009	0.211026
V6675	Temperature	high	-0.841278	0.301348	11	11	0.0209949	0.211026
V4281	Temperature	high	-0.700646	0.251793	11	11	0.0213089	0.21178
V5116	Temperature	high	-2.07641	0.746565	11	9	0.021356	0.211945
V2144	Temperature	high	-0.315564	0.113567	11	11	0.0214476	0.212249
V3589	Temperature	high	-0.413047	0.148648	11	11	0.0214464	0.212249
V466	Temperature	high	0.102116	0.0367796	11	11	0.0215262	0.212441
V6507	Temperature	high	-2.23956	0.806651	11	8	0.0215281	0.212441
V1020	Temperature	high	0.605006	0.21808	11	11	0.0216033	0.212485
V2	Temperature	high	0.101525	0.0365939	11	11	0.0215986	0.212485
V2572	Temperature	high	0.397226	0.143304	11	11	0.0216853	0.212485
V6482	Temperature	high	-0.891178	0.321489	11	11	0.0216813	0.212485
V6500	Temperature	high	-0.780459	0.281404	11	11	0.0216313	0.212485
V2068	Temperature	high	-2.54199	0.91938	11	11	0.0219359	0.214105
V2829	Temperature	high	-0.245015	0.0886166	11	11	0.0219362	0.214105
V3695	Temperature	high	-0.862046	0.311849	11	11	0.0219571	0.214105
V5497	Temperature	high	-0.450391	0.163009	11	11	0.0220045	0.214105
V5736	Temperature	high	-0.526296	0.19048	11	11	0.0220039	0.214105
V1250	Temperature	high	-0.407293	0.147604	11	11	0.022135	0.214177
V4451	Temperature	high	-1.51766	0.549646	11	11	0.0220704	0.214177
V5735	Temperature	high	-0.527278	0.190986	11	11	0.0220825	0.214177
V6644	Temperature	high	-2.91832	1.0573	11	9	0.0221061	0.214177
V475	Temperature	high	-0.604904	0.219394	11	11	0.0222153	0.214656
V6863	Temperature	high	3.32397	1.20629	11	11	0.0222744	0.214928
V2188	Temperature	high	-0.638414	0.231822	11	11	0.0223341	0.215206
V2818	Temperature	high	-0.737592	0.268834	11	11	0.0227107	0.216977
V5278	Temperature	high	-1.46241	0.532413	11	11	0.0225963	0.216977
V5574	Temperature	high	-1.73634	0.632802	11	11	0.0227023	0.216977
V5955	Temperature	high	-0.945479	0.344177	11	11	0.0225847	0.216977
V6226	Temperature	high	-1.01414	0.36968	11	11	0.0227251	0.216977
V6858	Temperature	high	-0.799197	0.291361	11	11	0.0227363	0.216977
V7096	Temperature	high	-1.57496	0.573726	11	11	0.0226563	0.216977
V3836	Temperature	high	-0.801173	0.292351	11	11	0.0228307	0.217282
V6494	Temperature	high	-0.931498	0.339904	11	11	0.0228299	0.217282
V1039	Temperature	high	-0.543796	0.20002	11	11	0.0236576	0.217739
V1233	Temperature	high	0.113217	0.0418856	11	11	0.0242735	0.217739
V127	Temperature	high	0.838826	0.310792	11	11	0.0244339	0.217739
V1320	Temperature	high	-0.338313	0.124053	11	11	0.0233324	0.217739
V1458	Temperature	high	0.404727	0.148386	11	11	0.0233184	0.217739
V1605	Temperature	high	-0.473069	0.173626	11	11	0.0234294	0.217739
V1635	Temperature	high	-0.307658	0.112861	11	11	0.0233772	0.217739
V174	Temperature	high	-0.439574	0.163106	11	11	0.0245933	0.217739
V177	Temperature	high	-0.686412	0.253083	11	11	0.0239111	0.217739
V1851	Temperature	high	0.590768	0.216191	11	11	0.0231252	0.217739
V1988	Temperature	high	-1.07196	0.396986	11	11	0.0243842	0.217739
V1999	Temperature	high	-1.0167	0.375992	11	11	0.0242325	0.217739
V217	Temperature	high	-1.61176	0.592359	11	9	0.0235724	0.217739
V2206	Temperature	high	-0.376283	0.138825	11	11	0.0239783	0.217739
V2328	Temperature	high	-0.395942	0.14542	11	11	0.0235016	0.217739
V2473	Temperature	high	0.70215	0.260279	11	11	0.0244866	0.217739
V2474	Temperature	high	0.492851	0.182373	11	11	0.0242969	0.217739
V277	Temperature	high	-0.527064	0.193697	11	11	0.0235662	0.217739
V2864	Temperature	high	-0.678924	0.251745	11	11	0.024519	0.217739
V3012	Temperature	high	-0.755768	0.279149	11	11	0.0241	0.217739
V3085	Temperature	high	-2.03492	0.744022	11	11	0.0230344	0.217739
V3247	Temperature	high	-0.291234	0.108031	11	11	0.0245604	0.217739
V3386	Temperature	high	-0.778826	0.285731	11	11	0.0233874	0.217739
V4061	Temperature	high	-0.489962	0.179714	11	11	0.023364	0.217739
V4129	Temperature	high	-1.03757	0.384239	11	11	0.0243804	0.217739
V4190	Temperature	high	-0.412829	0.152009	11	11	0.0237699	0.217739
V4238	Temperature	high	-0.837593	0.31072	11	11	0.0245681	0.217739
V4357	Temperature	high	-0.438156	0.161034	11	11	0.0235733	0.217739
V4419	Temperature	high	-0.760946	0.281388	11	11	0.0242241	0.217739
V4450	Temperature	high	-1.4643	0.541417	11	11	0.0242121	0.217739
V4452	Temperature	high	-1.41269	0.524368	11	11	0.0246314	0.217739
V4565	Temperature	high	-0.616422	0.227816	11	11	0.0241633	0.217739
V4761	Temperature	high	-0.680275	0.252422	11	11	0.0245947	0.217739
V493	Temperature	high	-0.417563	0.152742	11	11	0.0230812	0.217739
V4933	Temperature	high	-2.00155	0.73644	11	11	0.0236902	0.217739
V5113	Temperature	high	-1.58139	0.581942	11	11	0.0237072	0.217739
V5400	Temperature	high	-2.23036	0.816706	11	6	0.0231894	0.217739
V5402	Temperature	high	1.80737	0.670412	11	11	0.0245576	0.217739
V564	Temperature	high	-0.832656	0.308112	11	11	0.0242961	0.217739
V5680	Temperature	high	-1.30195	0.478907	11	11	0.0236623	0.217739
V6016	Temperature	high	-1.56367	0.578256	11	11	0.0242299	0.217739
V6068	Temperature	high	-0.625973	0.231186	11	11	0.0240898	0.217739
V6108	Temperature	high	-0.589495	0.21625	11	11	0.0233776	0.217739
V6214	Temperature	high	-1.37487	0.508114	11	11	0.0241615	0.217739
V6242	Temperature	high	-0.509778	0.1892	11	11	0.0246191	0.217739
V6531	Temperature	high	0.944946	0.347203	11	11	0.0235462	0.217739
V6546	Temperature	high	-0.807964	0.299485	11	11	0.02448	0.217739
V6586	Temperature	high	-2.31488	0.855678	11	11	0.024182	0.217739
V6612	Temperature	high	0.573827	0.210229	11	11	0.0232424	0.217739
V67	Temperature	high	-0.275886	0.101952	11	11	0.0241532	0.217739
V6751	Temperature	high	-0.689563	0.254271	11	11	0.0239223	0.217739
V6757	Temperature	high	-0.821058	0.303574	11	11	0.024209	0.217739
V6796	Temperature	high	-2.45444	0.910359	11	11	0.0245493	0.217739
V6917	Temperature	high	1.29517	0.474047	11	11	0.0231427	0.217739
V6942	Temperature	high	-0.486266	0.179105	11	11	0.0238027	0.217739
V7048	Temperature	high	-1.47353	0.538768	11	11	0.0230355	0.217739
V3949	Temperature	high	-1.27288	0.472871	11	11	0.0247234	0.218101
V7024	Temperature	high	0.798084	0.296519	11	11	0.024735	0.218101
V5994	Temperature	high	1.21716	0.452414	11	11	0.0247812	0.218231
V2177	Temperature	high	0.117199	0.0436155	11	11	0.0249144	0.218778
V4937	Temperature	high	-1.76245	0.656031	11	8	0.0249376	0.218778
V563	Temperature	high	-1.84143	0.685269	11	10	0.024912	0.218778
V128	Temperature	high	0.825466	0.307436	11	11	0.0250004	0.218842
V2210	Temperature	high	-0.322544	0.120205	11	11	0.0250708	0.218842
V3816	Temperature	high	-0.463571	0.17272	11	11	0.0250437	0.218842
V5498	Temperature	high	-0.395009	0.147194	11	11	0.0250583	0.218842
V2721	Temperature	high	0.571235	0.213084	11	11	0.025173	0.219436
V3534	Temperature	high	-0.744139	0.277653	11	11	0.0252019	0.219436
V1252	Temperature	high	-0.315201	0.117829	11	11	0.0254108	0.219982
V2240	Temperature	high	-0.298635	0.111623	11	11	0.0253975	0.219982
V2579	Temperature	high	-0.564261	0.210877	11	11	0.0253809	0.219982
V3569	Temperature	high	-0.67717	0.253338	11	11	0.0254973	0.219982
V5061	Temperature	high	-1.52933	0.572109	11	11	0.025491	0.219982
V5499	Temperature	high	-0.392383	0.14669	11	11	0.0254172	0.219982
V6545	Temperature	high	-0.898743	0.336133	11	11	0.0254646	0.219982
V6934	Temperature	high	-1.48533	0.555783	11	11	0.0255175	0.219982
V1034	Temperature	high	-0.439364	0.164589	11	11	0.025645	0.220762
V331	Temperature	high	-0.504124	0.188893	11	11	0.0256714	0.220762
V4547	Temperature	high	-1.60473	0.601616	11	11	0.0257334	0.221021
V124	Temperature	high	0.586024	0.219877	11	11	0.025823	0.221517
V423	Temperature	high	0.66469	0.249926	11	11	0.0260651	0.222612
V4353	Temperature	high	-0.464744	0.174672	11	11	0.0260174	0.222612
V509	Temperature	high	-0.369891	0.139119	11	11	0.0260969	0.222612
V6972	Temperature	high	-1.31863	0.495619	11	11	0.0260211	0.222612
V7022	Temperature	high	0.832941	0.313314	11	11	0.0261106	0.222612
V5932	Temperature	high	-0.946023	0.356063	11	11	0.0261786	0.222918
V4900	Temperature	high	-0.542865	0.204507	11	11	0.0262816	0.223522
V2669	Temperature	high	-0.36644	0.138108	11	11	0.0263336	0.223642
V4369	Temperature	high	-0.836979	0.315521	11	11	0.0263599	0.223642
V4423	Temperature	high	-0.489608	0.184789	11	11	0.0264955	0.224518
V4840	Temperature	high	-2.54395	0.961267	11	11	0.0266306	0.224568
V4841	Temperature	high	-2.54395	0.961267	11	11	0.0266306	0.224568
V6819	Temperature	high	-0.78431	0.296266	11	11	0.0265928	0.224568
V7085	Temperature	high	0.39376	0.148721	11	11	0.026579	0.224568
V557	Temperature	high	-0.555126	0.209836	11	11	0.0266713	0.22464
V3554	Temperature	high	0.678958	0.256788	11	11	0.0267359	0.224782
V5126	Temperature	high	0.793721	0.300236	11	11	0.0267529	0.224782
V6574	Temperature	high	-1.32609	0.50219	11	11	0.0268865	0.225389
V7081	Temperature	high	-1.24604	0.471886	11	11	0.0268899	0.225389
V670	Temperature	high	-0.418098	0.158413	11	11	0.0269452	0.225581
V1135	Temperature	high	-0.499164	0.189569	11	11	0.0272174	0.225851
V1164	Temperature	high	-0.490887	0.188779	11	11	0.0287232	0.225851
V1210	Temperature	high	-0.442868	0.168737	11	11	0.0276016	0.225851
V1216	Temperature	high	0.168967	0.0657855	11	11	0.0302647	0.225851
V1251	Temperature	high	0.0796497	0.0312048	11	11	0.031068	0.225851
V1345	Temperature	high	0.758334	0.296929	11	11	0.0309946	0.225851
V1371	Temperature	high	-0.618393	0.242245	11	11	0.0310538	0.225851
V1400	Temperature	high	-0.647341	0.251138	11	11	0.0298121	0.225851
V1403	Temperature	high	-0.930844	0.354988	11	11	0.0277116	0.225851
V1409	Temperature	high	-0.60079	0.233025	11	11	0.0297833	0.225851
V145	Temperature	high	-0.778777	0.301819	11	11	0.0296833	0.225851
V1482	Temperature	high	0.937927	0.36603	11	11	0.0305651	0.225851
V1503	Temperature	high	-0.464458	0.181266	11	11	0.0305716	0.225851
V1539	Temperature	high	-0.396164	0.151598	11	11	0.0281199	0.225851
V1549	Temperature	high	-0.259518	0.0998907	11	11	0.0288319	0.225851
V161	Temperature	high	-0.380089	0.146402	11	11	0.0289176	0.225851
V1691	Temperature	high	-0.898569	0.344647	11	11	0.0284002	0.225851
V1801	Temperature	high	-0.563608	0.217998	11	11	0.0294357	0.225851
V1932	Temperature	high	0.832419	0.320123	11	11	0.0287235	0.225851
V1941	Temperature	high	-0.464952	0.179313	11	11	0.0290717	0.225851
V2007	Temperature	high	-0.994332	0.385526	11	11	0.0297379	0.225851
V209	Temperature	high	-0.497777	0.190913	11	11	0.028394	0.225851
V2112	Temperature	high	-0.520362	0.200268	11	11	0.0288169	0.225851
V2233	Temperature	high	-0.366095	0.142651	11	11	0.030368	0.225851
V2285	Temperature	high	-0.322274	0.123559	11	11	0.0283517	0.225851
V23	Temperature	high	-0.369844	0.14189	11	11	0.0284308	0.225851
V2367	Temperature	high	-2.0684	0.805126	11	11	0.0302355	0.225851
V2368	Temperature	high	-2.05457	0.804686	11	11	0.0310285	0.225851
V244	Temperature	high	0.940902	0.361388	11	11	0.0285701	0.225851
V2448	Temperature	high	-0.829231	0.318388	11	11	0.0285286	0.225851
V2592	Temperature	high	0.310442	0.118331	11	11	0.0276521	0.225851
V2638	Temperature	high	0.867904	0.331146	11	11	0.0277696	0.225851
V265	Temperature	high	-0.377644	0.146438	11	11	0.0297523	0.225851
V2664	Temperature	high	-0.816511	0.31135	11	11	0.0276978	0.225851
V2674	Temperature	high	0.847364	0.331952	11	11	0.0310583	0.225851
V2724	Temperature	high	-0.353934	0.136496	11	11	0.0290702	0.225851
V275	Temperature	high	-0.383834	0.149971	11	11	0.030718	0.225851
V2830	Temperature	high	-1.39362	0.540075	11	11	0.0296761	0.225851
V285	Temperature	high	2.88384	1.11366	11	11	0.0292368	0.225851
V2870	Temperature	high	-0.33744	0.130371	11	11	0.0292949	0.225851
V2879	Temperature	high	-0.598102	0.233255	11	11	0.0304786	0.225851
V2957	Temperature	high	-0.477956	0.186932	11	11	0.0308465	0.225851
V2982	Temperature	high	-0.341398	0.130973	11	11	0.0284274	0.225851
V3020	Temperature	high	-0.353157	0.134192	11	11	0.0272812	0.225851
V3058	Temperature	high	-0.355805	0.136121	11	11	0.0280911	0.225851
V3066	Temperature	high	-0.671202	0.261536	11	11	0.0303674	0.225851
V3090	Temperature	high	0.836238	0.324438	11	11	0.0298187	0.225851
V3112	Temperature	high	0.893654	0.349526	11	11	0.0308506	0.225851
V3113	Temperature	high	0.919368	0.359797	11	11	0.0309278	0.225851
V3133	Temperature	high	0.854845	0.330151	11	11	0.0292493	0.225851
V3224	Temperature	high	-1.39042	0.542195	11	11	0.0304652	0.225851
V3319	Temperature	high	-0.492598	0.190884	11	11	0.0296669	0.225851
V3345	Temperature	high	-2.24848	0.854423	11	9	0.027288	0.225851
V3362	Temperature	high	-0.418596	0.161739	11	11	0.0293047	0.225851
V3461	Temperature	high	-0.456936	0.177083	11	11	0.0296797	0.225851
V3478	Temperature	high	-0.560385	0.212547	11	11	0.0270676	0.225851
V3485	Temperature	high	0.693482	0.264306	11	11	0.0276391	0.225851
V355	Temperature	high	0.827247	0.323961	11	11	0.0310143	0.225851
V3620	Temperature	high	-0.553251	0.21187	11	11	0.0282119	0.225851
V3675	Temperature	high	0.59999	0.228927	11	11	0.027771	0.225851
V3719	Temperature	high	0.503002	0.194597	11	11	0.0294619	0.225851
V3722	Temperature	high	0.973308	0.371339	11	11	0.0277617	0.225851
V3723	Temperature	high	0.958826	0.364365	11	11	0.0272915	0.225851
V3724	Temperature	high	0.973308	0.371339	11	11	0.0277617	0.225851
V3726	Temperature	high	0.979871	0.373831	11	11	0.0277582	0.225851
V3727	Temperature	high	0.979871	0.373831	11	11	0.0277582	0.225851
V3737	Temperature	high	-0.452048	0.175931	11	11	0.0302146	0.225851
V3802	Temperature	high	0.951529	0.372672	11	11	0.0310284	0.225851
V3803	Temperature	high	-0.896059	0.34716	11	11	0.0296424	0.225851
V3805	Temperature	high	0.747418	0.288502	11	11	0.0291807	0.225851
V3829	Temperature	high	-2.31393	0.877883	11	11	0.0270994	0.225851
V3880	Temperature	high	-2.27813	0.866204	11	8	0.0273579	0.225851
V3914	Temperature	high	-2.99095	1.14764	11	8	0.028449	0.225851
V3924	Temperature	high	0.878197	0.33298	11	11	0.0270294	0.225851
V3955	Temperature	high	-1.26982	0.489216	11	11	0.0289456	0.225851
V3995	Temperature	high	-0.830794	0.318116	11	11	0.0281966	0.225851
V4021	Temperature	high	0.678916	0.264789	11	11	0.0304868	0.225851
V405	Temperature	high	-0.75601	0.29174	11	11	0.0291474	0.225851
V4233	Temperature	high	0.864725	0.331902	11	11	0.0284865	0.225851
V4380	Temperature	high	0.65653	0.254884	11	11	0.0299018	0.225851
V442	Temperature	high	-1.27492	0.484596	11	11	0.0273186	0.225851
V4429	Temperature	high	-0.402199	0.157168	11	11	0.0307354	0.225851
V455	Temperature	high	-0.519715	0.201523	11	11	0.0297486	0.225851
V4927	Temperature	high	-2.84369	1.11095	11	10	0.0307022	0.225851
V4968	Temperature	high	-0.460384	0.179517	11	11	0.0304582	0.225851
V499	Temperature	high	-0.584835	0.225383	11	11	0.0289819	0.225851
V5018	Temperature	high	-2.10841	0.817778	11	10	0.0297834	0.225851
V5019	Temperature	high	-2.10841	0.817778	11	10	0.0297834	0.225851
V5020	Temperature	high	-2.10841	0.817778	11	10	0.0297834	0.225851
V5021	Temperature	high	-2.10841	0.817778	11	10	0.0297834	0.225851
V5028	Temperature	high	-2.10841	0.817778	11	10	0.0297834	0.225851
V5029	Temperature	high	-2.10841	0.817778	11	10	0.0297834	0.225851
V5032	Temperature	high	-2.10841	0.817778	11	10	0.0297834	0.225851
V5033	Temperature	high	-2.10841	0.817778	11	10	0.0297834	0.225851
V5036	Temperature	high	-2.0832	0.808731	11	10	0.0298976	0.225851
V5057	Temperature	high	-0.417877	0.160238	11	11	0.0283703	0.225851
V523	Temperature	high	0.951495	0.367429	11	11	0.0292326	0.225851
V5314	Temperature	high	1.15237	0.450939	11	11	0.0309156	0.225851
V5356	Temperature	high	-0.912463	0.354268	11	11	0.0299103	0.225851
V550	Temperature	high	-1.00537	0.389793	11	11	0.0297331	0.225851
V5544	Temperature	high	-2.91175	1.11887	11	9	0.0286251	0.225851
V5555	Temperature	high	-0.656388	0.256285	11	11	0.0306285	0.225851
V566	Temperature	high	0.611873	0.235025	11	11	0.0285768	0.225851
V5662	Temperature	high	0.847916	0.331301	11	11	0.03072	0.225851
V5663	Temperature	high	0.847916	0.331301	11	11	0.03072	0.225851
V568	Temperature	high	0.981263	0.373867	11	11	0.0276007	0.225851
V5749	Temperature	high	0.924285	0.356317	11	11	0.0290228	0.225851
V5850	Temperature	high	0.979871	0.373831	11	11	0.0277582	0.225851
V5913	Temperature	high	0.847916	0.331301	11	11	0.03072	0.225851
V6069	Temperature	high	-1.146	0.447213	11	11	0.0305601	0.225851
V6091	Temperature	high	-0.329409	0.128955	11	11	0.0309682	0.225851
V6218	Temperature	high	-1.01736	0.396266	11	11	0.0303187	0.225851
V628	Temperature	high	-0.353116	0.135184	11	11	0.0281733	0.225851
V6387	Temperature	high	-0.362871	0.140121	11	11	0.0292278	0.225851
V6435	Temperature	high	-0.101563	0.0396693	11	11	0.0306751	0.225851
V6509	Temperature	high	-3.16265	1.23469	11	8	0.0306116	0.225851
V6665	Temperature	high	-0.843492	0.328694	11	11	0.0303769	0.225851
V6844	Temperature	high	-1.267	0.486724	11	11	0.0285914	0.225851
V6976	Temperature	high	-1.39869	0.544145	11	11	0.0301658	0.225851
V71	Temperature	high	-0.399107	0.155586	11	11	0.0304267	0.225851
V7101	Temperature	high	-0.72517	0.280806	11	11	0.0295771	0.225851
V7108	Temperature	high	-3.34907	1.2964	11	7	0.0295336	0.225851
V712	Temperature	high	-1.222	0.476265	11	11	0.030396	0.225851
V713	Temperature	high	0.613703	0.239551	11	11	0.0305923	0.225851
V716	Temperature	high	-0.147807	0.0561531	11	11	0.02726	0.225851
V842	Temperature	high	0.743542	0.28409	11	11	0.0279356	0.225851
V1064	Temperature	high	-0.836961	0.328467	11	11	0.0312929	0.226638
V301	Temperature	high	0.825385	0.323957	11	11	0.0313064	0.226638
V3440	Temperature	high	-0.311391	0.122209	11	11	0.0312967	0.226638
V5840	Temperature	high	-0.779799	0.306044	11	11	0.0312974	0.226638
V1684	Temperature	high	0.648985	0.255057	11	11	0.0314791	0.227651
V1369	Temperature	high	0.25038	0.0984639	11	11	0.0315625	0.228017
V1209	Temperature	high	-0.432181	0.170014	11	11	0.0316052	0.228088
V1313	Temperature	high	-0.138573	0.0546642	11	11	0.0319731	0.228209
V1655	Temperature	high	-1.14718	0.452458	11	11	0.0319486	0.228209
V2629	Temperature	high	0.0914667	0.0360614	11	11	0.0318977	0.228209
V3252	Temperature	high	0.719893	0.283776	11	11	0.0318758	0.228209
V3292	Temperature	high	-0.389648	0.15372	11	11	0.0319828	0.228209
V396	Temperature	high	-1.54796	0.609608	11	11	0.0317483	0.228209
V4395	Temperature	high	-0.649548	0.256096	11	11	0.0319014	0.228209
V6370	Temperature	high	-0.73151	0.287942	11	11	0.031686	0.228209
V6783	Temperature	high	-0.595089	0.234652	11	11	0.0319169	0.228209
V6788	Temperature	high	-0.534124	0.210703	11	11	0.0319738	0.228209
V953	Temperature	high	0.0965312	0.0380294	11	11	0.0317978	0.228209
V1256	Temperature	high	-0.111372	0.0439668	11	11	0.0320721	0.228455
V6060	Temperature	high	-0.7195	0.284063	11	11	0.0320829	0.228455
V404	Temperature	high	0.746322	0.294796	11	11	0.0321476	0.228682
V1656	Temperature	high	-2.35083	0.928906	11	11	0.0321953	0.228787
V1002	Temperature	high	-0.467816	0.186159	11	11	0.0331479	0.229577
V1119	Temperature	high	-0.334254	0.133319	11	11	0.033466	0.229577
V1185	Temperature	high	0.0500839	0.0198385	11	11	0.0325231	0.229577
V1404	Temperature	high	-0.475766	0.189152	11	11	0.0330244	0.229577
V1652	Temperature	high	-0.906523	0.360723	11	11	0.0331432	0.229577
V2003	Temperature	high	-1.00772	0.40132	11	11	0.0332556	0.229577
V2209	Temperature	high	-0.324932	0.129361	11	11	0.0332115	0.229577
V2217	Temperature	high	0.27065	0.107424	11	11	0.0327975	0.229577
V2588	Temperature	high	-0.475899	0.188777	11	11	0.0327173	0.229577
V2849	Temperature	high	-1.09682	0.43709	11	11	0.0333455	0.229577
V2888	Temperature	high	-0.681843	0.269927	11	11	0.0324459	0.229577
V3067	Temperature	high	-0.325551	0.129601	11	11	0.0332043	0.229577
V3156	Temperature	high	0.767901	0.304216	11	11	0.0325435	0.229577
V3507	Temperature	high	-1.27216	0.507759	11	11	0.0335604	0.229577
V3519	Temperature	high	0.486565	0.194168	11	11	0.0335362	0.229577
V368	Temperature	high	-0.391329	0.155879	11	11	0.0332852	0.229577
V3821	Temperature	high	-0.295947	0.11719	11	11	0.0324819	0.229577
V3976	Temperature	high	-0.401972	0.15952	11	11	0.0327753	0.229577
V4195	Temperature	high	-2.28644	0.91237	11	8	0.0335278	0.229577
V4197	Temperature	high	1.01997	0.406883	11	11	0.0334867	0.229577
V4212	Temperature	high	1.04365	0.416236	11	11	0.0334564	0.229577
V4486	Temperature	high	-0.815337	0.324254	11	11	0.0330655	0.229577
V4970	Temperature	high	-0.475101	0.188278	11	11	0.0325865	0.229577
V5091	Temperature	high	-1.05561	0.418893	11	11	0.0327689	0.229577
V5221	Temperature	high	-2.52686	1.0052	11	9	0.0331049	0.229577
V5333	Temperature	high	-0.79879	0.316004	11	11	0.0323526	0.229577
V5341	Temperature	high	-0.555067	0.220947	11	11	0.0331898	0.229577
V5470	Temperature	high	0.235431	0.0936279	11	11	0.0330638	0.229577
V5610	Temperature	high	-0.619153	0.245855	11	11	0.0328564	0.229577
V5851	Temperature	high	-0.520531	0.206572	11	11	0.0327768	0.229577
V5879	Temperature	high	-0.818827	0.326521	11	11	0.0334349	0.229577
V6058	Temperature	high	0.759894	0.302548	11	11	0.033221	0.229577
V6072	Temperature	high	-0.80495	0.32053	11	11	0.0332394	0.229577
V6106	Temperature	high	0.552558	0.219585	11	11	0.0329642	0.229577
V6390	Temperature	high	-0.680023	0.2694	11	11	0.0325429	0.229577
V6792	Temperature	high	-1.30026	0.515282	11	11	0.0325861	0.229577
V78	Temperature	high	-0.436061	0.174016	11	11	0.0335376	0.229577
V977	Temperature	high	0.325535	0.129126	11	11	0.0327112	0.229577
V2373	Temperature	high	-0.527644	0.210676	11	11	0.033611	0.229697
V1619	Temperature	high	-0.277081	0.110675	11	11	0.0336648	0.229839
V6065	Temperature	high	-0.636067	0.254298	11	11	0.0337914	0.230477
V1240	Temperature	high	-0.564998	0.226968	11	11	0.0344601	0.230839
V1981	Temperature	high	-0.62704	0.251577	11	11	0.0342846	0.230839
V2126	Temperature	high	-0.435541	0.175145	11	11	0.0346058	0.230839
V214	Temperature	high	0.583017	0.234005	11	11	0.0343388	0.230839
V2198	Temperature	high	-0.31813	0.127758	11	11	0.0344162	0.230839
V2571	Temperature	high	0.722049	0.290226	11	11	0.0345415	0.230839
V332	Temperature	high	-0.856936	0.34345	11	11	0.0341359	0.230839
V3649	Temperature	high	-0.798296	0.320743	11	11	0.0344846	0.230839
V366	Temperature	high	-0.622009	0.250298	11	11	0.0347016	0.230839
V3702	Temperature	high	-1.24348	0.497492	11	11	0.0338898	0.230839
V373	Temperature	high	-1.21936	0.489452	11	11	0.0343504	0.230839
V3918	Temperature	high	0.687343	0.276551	11	11	0.0346822	0.230839
V4344	Temperature	high	-2.15214	0.865753	11	10	0.034657	0.230839
V4365	Temperature	high	-0.334287	0.134524	11	11	0.0347072	0.230839
V50	Temperature	high	-0.797807	0.320549	11	11	0.0344856	0.230839
V5111	Temperature	high	-2.1786	0.876545	11	9	0.0346802	0.230839
V5494	Temperature	high	-0.649068	0.260413	11	11	0.0342836	0.230839
V5687	Temperature	high	-1.18526	0.474848	11	11	0.0340805	0.230839
V5727	Temperature	high	-0.497365	0.199191	11	11	0.034033	0.230839
V608	Temperature	high	0.123647	0.049606	11	11	0.0342766	0.230839
V6148	Temperature	high	-0.801304	0.320945	11	11	0.0340455	0.230839
V6443	Temperature	high	-3.08766	1.23604	11	7	0.0339713	0.230839
V6508	Temperature	high	-2.8927	1.1612	11	8	0.0343581	0.230839
V6829	Temperature	high	-0.469245	0.188421	11	11	0.0343992	0.230839
V785	Temperature	high	-0.432745	0.173427	11	11	0.0341262	0.230839
V972	Temperature	high	-0.493759	0.197911	11	11	0.0341491	0.230839
V1653	Temperature	high	-1.33739	0.538602	11	11	0.0348151	0.230895
V3143	Temperature	high	0.819214	0.329914	11	11	0.0348131	0.230895
V5493	Temperature	high	-0.793472	0.319522	11	11	0.0348021	0.230895
V5467	Temperature	high	-1.14876	0.46277	11	11	0.0348563	0.230948
V1321	Temperature	high	-0.410973	0.165734	11	11	0.035008	0.231292
V3259	Temperature	high	0.605299	0.244007	11	11	0.0349537	0.231292
V4295	Temperature	high	-0.306866	0.123745	11	11	0.0350013	0.231292
V4036	Temperature	high	0.159977	0.0645496	11	11	0.035086	0.231368
V6031	Temperature	high	1.0046	0.405265	11	11	0.0350558	0.231368
V1792	Temperature	high	0.75944	0.30666	11	11	0.0351938	0.231522
V2090	Temperature	high	-1.20592	0.486792	11	11	0.0351486	0.231522
V3526	Temperature	high	0.546437	0.220674	11	11	0.0352092	0.231522
V2710	Temperature	high	0.530828	0.214546	11	11	0.0353266	0.231637
V3205	Temperature	high	0.784222	0.316929	11	11	0.0353121	0.231637
V3473	Temperature	high	-0.260602	0.105321	11	11	0.0353172	0.231637
V3462	Temperature	high	-0.837739	0.338825	11	11	0.0354258	0.232069
V4969	Temperature	high	-0.443231	0.179328	11	11	0.0354759	0.232179
V3218	Temperature	high	0.738307	0.299071	11	11	0.0356481	0.232242
V3725	Temperature	high	0.913292	0.369964	11	11	0.0356524	0.232242
V3877	Temperature	high	-0.356973	0.144486	11	11	0.0355329	0.232242
V4200	Temperature	high	-0.871696	0.353018	11	11	0.035613	0.232242
V5457	Temperature	high	0.867363	0.351313	11	11	0.0356334	0.232242
V1108	Temperature	high	-0.362464	0.146945	11	11	0.0357654	0.232357
V1280	Temperature	high	-0.403771	0.163762	11	11	0.0358279	0.232357
V207	Temperature	high	-0.64381	0.261181	11	11	0.0358634	0.232357
V2595	Temperature	high	-0.883649	0.358652	11	11	0.0359334	0.232357
V2811	Temperature	high	-0.344884	0.139928	11	11	0.0358791	0.232357
V2990	Temperature	high	-0.453804	0.184111	11	11	0.0358728	0.232357
V4998	Temperature	high	0.969803	0.393278	11	11	0.0358076	0.232357
V853	Temperature	high	0.271067	0.110022	11	11	0.0359374	0.232357
V1104	Temperature	high	-0.653942	0.265815	11	11	0.0361503	0.233517
V1351	Temperature	high	0.0618925	0.0251699	11	11	0.0362187	0.233668
V1645	Temperature	high	-0.406401	0.165373	11	11	0.0363086	0.233668
V4177	Temperature	high	0.679562	0.276682	11	11	0.03639	0.233668
V4633	Temperature	high	0.782273	0.318502	11	11	0.0363905	0.233668
V4770	Temperature	high	-1.83993	0.748378	11	8	0.0362442	0.233668
V4845	Temperature	high	0.832103	0.339142	11	11	0.0365432	0.233668
V5295	Temperature	high	-0.722907	0.294636	11	11	0.0365428	0.233668
V5392	Temperature	high	-0.722907	0.294636	11	11	0.0365428	0.233668
V5458	Temperature	high	0.787514	0.320916	11	11	0.036519	0.233668
V6383	Temperature	high	-0.50626	0.206211	11	11	0.0364534	0.233668
V995	Temperature	high	-0.540775	0.220314	11	11	0.0364826	0.233668
V2604	Temperature	high	0.986472	0.402609	11	11	0.0367449	0.233981
V2605	Temperature	high	0.986472	0.402609	11	11	0.0367449	0.233981
V4865	Temperature	high	-0.395892	0.161496	11	11	0.0366718	0.233981
V5391	Temperature	high	-0.482054	0.196761	11	11	0.0367603	0.233981
V6928	Temperature	high	-1.66245	0.677995	11	7	0.0366361	0.233981
V1311	Temperature	high	-0.152819	0.0625379	11	11	0.0371435	0.234044
V1423	Temperature	high	0.761604	0.31117	11	11	0.036905	0.234044
V1654	Temperature	high	0.63599	0.260131	11	11	0.0370662	0.234044
V1934	Temperature	high	-0.68992	0.282484	11	11	0.0372222	0.234044
V2178	Temperature	high	0.250834	0.102552	11	11	0.0370039	0.234044
V2267	Temperature	high	-1.93787	0.794875	11	10	0.0374903	0.234044
V2298	Temperature	high	1.19697	0.491443	11	11	0.0376342	0.234044
V3451	Temperature	high	-0.37982	0.155802	11	11	0.0374975	0.234044
V3545	Temperature	high	0.266432	0.109133	11	11	0.0372813	0.234044
V4476	Temperature	high	-0.755455	0.309249	11	11	0.0371893	0.234044
V46	Temperature	high	0.0629157	0.0256907	11	11	0.0368187	0.234044
V4634	Temperature	high	-1.53322	0.628155	11	10	0.0373137	0.234044
V4636	Temperature	high	-1.53322	0.628155	11	10	0.0373137	0.234044
V464	Temperature	high	-0.401357	0.164582	11	11	0.0374481	0.234044
V4809	Temperature	high	-0.913474	0.37495	11	11	0.0375949	0.234044
V4810	Temperature	high	-0.913474	0.37495	11	11	0.0375949	0.234044
V4812	Temperature	high	-0.913474	0.37495	11	11	0.0375949	0.234044
V4971	Temperature	high	-0.448792	0.183306	11	11	0.0368577	0.234044
V5055	Temperature	high	-0.986149	0.403164	11	11	0.0369971	0.234044
V5089	Temperature	high	-0.944637	0.387196	11	4	0.0373838	0.234044
V5524	Temperature	high	0.71679	0.293571	11	11	0.0372652	0.234044
V5805	Temperature	high	-1.44994	0.593145	11	10	0.0370904	0.234044
V6039	Temperature	high	-1.53072	0.626585	11	10	0.0371836	0.234044
V6286	Temperature	high	-0.710778	0.291617	11	11	0.0375263	0.234044
V6749	Temperature	high	0.986852	0.405204	11	11	0.0376448	0.234044
V85	Temperature	high	-0.394095	0.161705	11	11	0.0375416	0.234044
V2486	Temperature	high	-0.671499	0.275916	11	11	0.0377523	0.234166
V2758	Temperature	high	1.07272	0.440815	11	3	0.0377654	0.234166
V6583	Temperature	high	-1.3812	0.567513	11	4	0.0377484	0.234166
V2935	Temperature	high	-0.495441	0.203683	11	11	0.0378331	0.234322
V4325	Temperature	high	-0.435226	0.178958	11	11	0.037858	0.234322
V126	Temperature	high	0.189013	0.0781162	11	11	0.0386335	0.234387
V1561	Temperature	high	-0.588344	0.242223	11	11	0.0380493	0.234387
V1809	Temperature	high	-1.14915	0.474902	11	11	0.0386252	0.234387
V2048	Temperature	high	0.885186	0.364573	11	11	0.038107	0.234387
V2302	Temperature	high	0.0907076	0.0374879	11	11	0.0386327	0.234387
V2462	Temperature	high	-2.26405	0.932936	11	10	0.0381822	0.234387
V2949	Temperature	high	-0.452964	0.186802	11	11	0.0383057	0.234387
V3077	Temperature	high	0.141842	0.0585326	11	11	0.0384027	0.234387
V3087	Temperature	high	0.303671	0.124971	11	11	0.0379872	0.234387
V4041	Temperature	high	0.975735	0.401859	11	11	0.0381041	0.234387
V4321	Temperature	high	-0.358453	0.147961	11	11	0.0384455	0.234387
V4400	Temperature	high	0.753591	0.310979	11	11	0.0384034	0.234387
V4989	Temperature	high	-1.06428	0.438259	11	11	0.038081	0.234387
V5222	Temperature	high	-2.06726	0.854609	11	8	0.0386771	0.234387
V5259	Temperature	high	-2.06726	0.854609	11	8	0.0386771	0.234387
V5289	Temperature	high	-0.72269	0.298117	11	11	0.0383467	0.234387
V5340	Temperature	high	-0.522402	0.21553	11	11	0.0383702	0.234387
V5495	Temperature	high	-0.667655	0.27508	11	11	0.038162	0.234387
V5728	Temperature	high	-0.489472	0.202259	11	11	0.0386087	0.234387
V6160	Temperature	high	-0.766552	0.315907	11	11	0.0382002	0.234387
V6251	Temperature	high	-2.14593	0.886402	11	11	0.038551	0.234387
V6266	Temperature	high	0.387333	0.160009	11	11	0.0385668	0.234387
V7103	Temperature	high	-0.72269	0.298117	11	11	0.0383467	0.234387
V917	Temperature	high	-0.599019	0.247028	11	11	0.0383014	0.234387
V6582	Temperature	high	-1.36498	0.564526	11	4	0.0387425	0.234579
V178	Temperature	high	-0.290204	0.120288	11	11	0.0390837	0.234799
V2374	Temperature	high	-0.568673	0.235529	11	11	0.0389639	0.234799
V2467	Temperature	high	0.571922	0.23716	11	11	0.03915	0.234799
V2972	Temperature	high	0.618001	0.256204	11	11	0.0391114	0.234799
V305	Temperature	high	-1.0901	0.451518	11	4	0.0389733	0.234799
V3073	Temperature	high	0.881367	0.364711	11	11	0.0388254	0.234799
V318	Temperature	high	-0.329894	0.136741	11	11	0.039086	0.234799
V3525	Temperature	high	0.405826	0.168075	11	11	0.0389572	0.234799
V6318	Temperature	high	0.60803	0.251819	11	11	0.0389572	0.234799
V6690	Temperature	high	0.697621	0.289276	11	11	0.0391452	0.234799
V7041	Temperature	high	0.885515	0.366814	11	11	0.038988	0.234799
V1554	Temperature	high	0.628204	0.260797	11	11	0.0393272	0.235051
V2504	Temperature	high	0.178219	0.0739781	11	11	0.0393083	0.235051
V3538	Temperature	high	-0.710777	0.29495	11	11	0.0392608	0.235051
V3804	Temperature	high	0.367729	0.152584	11	11	0.0392483	0.235051
V316	Temperature	high	-0.607668	0.25246	11	11	0.0394435	0.235342
V4253	Temperature	high	0.487206	0.202371	11	11	0.0394108	0.235342
V1197	Temperature	high	-1.56106	0.649415	11	11	0.0396502	0.235364
V125	Temperature	high	0.186656	0.0779645	11	11	0.0402846	0.235364
V1310	Temperature	high	-0.134025	0.0559941	11	11	0.040322	0.235364
V147	Temperature	high	-1.86061	0.781006	11	4	0.0410712	0.235364
V1617	Temperature	high	-0.250363	0.104901	11	11	0.0407795	0.235364
V1636	Temperature	high	-1.85338	0.775732	11	11	0.0406105	0.235364
V2087	Temperature	high	0.449904	0.187252	11	11	0.0397243	0.235364
V2961	Temperature	high	-0.43252	0.180236	11	11	0.0399148	0.235364
V2963	Temperature	high	-2.51929	1.05631	11	10	0.0408924	0.235364
V31	Temperature	high	-0.403657	0.168918	11	11	0.0405803	0.235364
V3204	Temperature	high	0.828784	0.346941	11	11	0.040635	0.235364
V3277	Temperature	high	0.944486	0.395847	11	11	0.0408251	0.235364
V3395	Temperature	high	0.467704	0.195276	11	11	0.0402203	0.235364
V3524	Temperature	high	-0.57915	0.241595	11	11	0.0400816	0.235364
V3626	Temperature	high	-0.463123	0.192968	11	11	0.0398976	0.235364
V369	Temperature	high	-0.444732	0.186246	11	11	0.0406988	0.235364
V3747	Temperature	high	-2.55959	1.07336	11	9	0.0409138	0.235364
V3917	Temperature	high	-2.53521	1.0582	11	10	0.0401757	0.235364
V4082	Temperature	high	0.887282	0.369907	11	11	0.0399855	0.235364
V4083	Temperature	high	0.879587	0.365969	11	11	0.0396733	0.235364
V4125	Temperature	high	-0.637771	0.267477	11	11	0.0409314	0.235364
V4153	Temperature	high	-2.34166	0.981321	11	8	0.0408085	0.235364
V4264	Temperature	high	-0.371465	0.154955	11	11	0.0400787	0.235364
V4383	Temperature	high	-0.391497	0.163426	11	11	0.0401892	0.235364
V4542	Temperature	high	-0.943499	0.395837	11	11	0.0409881	0.235364
V4593	Temperature	high	0.722163	0.302358	11	11	0.0406615	0.235364
V462	Temperature	high	0.475672	0.199196	11	11	0.0406935	0.235364
V4627	Temperature	high	0.230049	0.0965383	11	11	0.0410268	0.235364
V4745	Temperature	high	-1.93648	0.809333	11	10	0.0403793	0.235364
V4798	Temperature	high	-1.44323	0.601281	11	11	0.039881	0.235364
V4915	Temperature	high	-0.962579	0.40336	11	11	0.0407973	0.235364
V4984	Temperature	high	-1.19686	0.500467	11	11	0.0404585	0.235364
V5168	Temperature	high	-0.600202	0.251937	11	11	0.0410692	0.235364
V5385	Temperature	high	-0.472053	0.197003	11	11	0.0401491	0.235364
V5444	Temperature	high	-1.44824	0.606612	11	11	0.0407286	0.235364
V5486	Temperature	high	0.700565	0.293883	11	11	0.0409702	0.235364
V5503	Temperature	high	-1.06708	0.445601	11	11	0.0402459	0.235364
V5699	Temperature	high	-1.47721	0.616473	11	10	0.0401454	0.235364
V604	Temperature	high	0.46967	0.195935	11	11	0.0400899	0.235364
V6073	Temperature	high	-0.391162	0.1636	11	11	0.0404929	0.235364
V6105	Temperature	high	0.495674	0.207689	11	11	0.0407831	0.235364
V616	Temperature	high	0.208171	0.0865648	11	11	0.0395854	0.235364
V6576	Temperature	high	-0.671623	0.28122	11	11	0.0406737	0.235364
V6831	Temperature	high	-0.697122	0.292149	11	11	0.0408117	0.235364
V844	Temperature	high	-2.52495	1.05683	11	10	0.0406133	0.235364
V916	Temperature	high	-0.850917	0.354799	11	11	0.0400087	0.235364
V938	Temperature	high	-0.188332	0.0783352	11	11	0.0396254	0.235364
V973	Temperature	high	-1.10369	0.461134	11	11	0.0403298	0.235364
V1534	Temperature	high	0.146438	0.0614832	11	11	0.0411091	0.235388
V299	Temperature	high	-0.212176	0.0891665	11	11	0.0412585	0.235902
V4738	Temperature	high	0.873363	0.367048	11	11	0.0412668	0.235902
V5056	Temperature	high	0.262824	0.110517	11	11	0.0413546	0.236017
V912	Temperature	high	-0.267357	0.112412	11	11	0.0413386	0.236017
V3961	Temperature	high	-0.362877	0.152637	11	11	0.0414052	0.236111
V1122	Temperature	high	-0.336994	0.141811	11	11	0.0414742	0.236118
V6272	Temperature	high	-1.32107	0.555853	11	11	0.0414547	0.236118
V5579	Temperature	high	-1.84792	0.778104	11	11	0.0415736	0.23649
V2420	Temperature	high	0.0669573	0.0282123	11	11	0.0416803	0.236739
V5839	Temperature	high	-2.35355	0.991694	11	8	0.0416854	0.236739
V6987	Temperature	high	-1.22261	0.515483	11	6	0.0417872	0.237124
V1498	Temperature	high	-0.398904	0.168429	11	11	0.0420209	0.237436
V1570	Temperature	high	-0.537201	0.227198	11	11	0.0422909	0.237436
V261	Temperature	high	0.421988	0.178073	11	11	0.041926	0.237436
V2675	Temperature	high	0.760199	0.320916	11	11	0.0419886	0.237436
V2840	Temperature	high	-0.840254	0.354472	11	11	0.0418788	0.237436
V3764	Temperature	high	-1.45092	0.613108	11	10	0.0421499	0.237436
V410	Temperature	high	-0.451423	0.191152	11	11	0.0424907	0.237436
V436	Temperature	high	-0.404499	0.171241	11	11	0.0424503	0.237436
V4428	Temperature	high	-0.461635	0.195178	11	11	0.0422396	0.237436
V4485	Temperature	high	-0.770957	0.326406	11	11	0.0424648	0.237436
V4891	Temperature	high	0.278888	0.117867	11	11	0.042176	0.237436
V4941	Temperature	high	-0.290101	0.122823	11	11	0.0424666	0.237436
V4967	Temperature	high	-0.43233	0.182767	11	11	0.042221	0.237436
V5504	Temperature	high	-1.00202	0.424263	11	11	0.0424759	0.237436
V5585	Temperature	high	-1.74592	0.737588	11	10	0.042111	0.237436
V6422	Temperature	high	-1.75876	0.742736	11	9	0.0420503	0.237436
V6567	Temperature	high	0.667267	0.281893	11	11	0.0421091	0.237436
V6786	Temperature	high	-2.46304	1.04218	11	11	0.0423689	0.237436
V7012	Temperature	high	0.537675	0.227642	11	11	0.0424666	0.237436
V5384	Temperature	high	-0.549181	0.232604	11	11	0.0425303	0.237467
V1066	Temperature	high	-0.445921	0.189601	11	11	0.0431715	0.238405
V1395	Temperature	high	-0.38739	0.164695	11	11	0.0431513	0.238405
V1930	Temperature	high	0.60533	0.257771	11	11	0.0434245	0.238405
V198	Temperature	high	0.100951	0.0428946	11	11	0.0430599	0.238405
V2846	Temperature	high	-0.20705	0.0878423	11	11	0.0428066	0.238405
V3108	Temperature	high	0.69731	0.297032	11	11	0.043476	0.238405
V3673	Temperature	high	-0.609931	0.259536	11	11	0.0432992	0.238405
V376	Temperature	high	-1.26986	0.539917	11	11	0.0431667	0.238405
V3969	Temperature	high	-0.335418	0.14231	11	11	0.0428142	0.238405
V4187	Temperature	high	-0.955147	0.405887	11	11	0.0430765	0.238405
V4326	Temperature	high	-0.457835	0.194998	11	11	0.0434545	0.238405
V5312	Temperature	high	0.829563	0.352347	11	11	0.0429944	0.238405
V5704	Temperature	high	-1.44284	0.614234	11	4	0.0433758	0.238405
V5705	Temperature	high	-1.11343	0.473499	11	11	0.0431989	0.238405
V5711	Temperature	high	-1.31643	0.559332	11	4	0.0430517	0.238405
V6265	Temperature	high	0.638378	0.270958	11	11	0.0428813	0.238405
V6367	Temperature	high	-0.903673	0.383344	11	11	0.0427871	0.238405
V6432	Temperature	high	-0.4615	0.195914	11	11	0.0429075	0.238405
V6575	Temperature	high	-0.661473	0.281784	11	11	0.0434866	0.238405
V6664	Temperature	high	-1.03187	0.439212	11	11	0.0433499	0.238405
V6697	Temperature	high	-0.835793	0.355631	11	11	0.0432932	0.238405
V682	Temperature	high	-0.290818	0.123654	11	11	0.0431728	0.238405
V7011	Temperature	high	0.547369	0.232835	11	11	0.0432425	0.238405
V1824	Temperature	high	0.669324	0.285204	11	11	0.0435308	0.23846
V1043	Temperature	high	0.0577345	0.0246285	11	11	0.0437176	0.2386
V208	Temperature	high	-0.60173	0.256561	11	11	0.0436346	0.2386
V4838	Temperature	high	0.631503	0.269334	11	11	0.0436835	0.2386
V6963	Temperature	high	-1.83255	0.781781	11	10	0.0437278	0.2386
V789	Temperature	high	-0.44034	0.187826	11	11	0.0437041	0.2386
V3474	Temperature	high	0.562869	0.240276	11	11	0.0438333	0.238988
V2400	Temperature	high	-0.5247	0.224083	11	11	0.0439088	0.239212
V1279	Temperature	high	-0.0658386	0.0281504	11	11	0.044106	0.239536
V4465	Temperature	high	1.19066	0.50895	11	11	0.0440603	0.239536
V485	Temperature	high	0.129317	0.0552822	11	11	0.0440763	0.239536
V4945	Temperature	high	0.917058	0.391913	11	11	0.0440239	0.239536
V190	Temperature	high	-0.320451	0.137058	11	11	0.0441604	0.239629
V3191	Temperature	high	0.683263	0.29229	11	11	0.0441921	0.239629
V6311	Temperature	high	-0.44485	0.190374	11	11	0.0442573	0.239796
V5142	Temperature	high	-1.03612	0.443837	11	4	0.0444222	0.240129
V5143	Temperature	high	-1.03612	0.443837	11	4	0.0444222	0.240129
V5256	Temperature	high	-1.03612	0.443837	11	4	0.0444222	0.240129
V220	Temperature	high	-0.7502	0.321495	11	11	0.0444933	0.240313
V3251	Temperature	high	-0.304574	0.130548	11	11	0.0445254	0.240313
V1040	Temperature	high	-0.376076	0.161255	11	11	0.0445876	0.240462
V2763	Temperature	high	-0.63824	0.273793	11	11	0.0446663	0.240465
V3030	Temperature	high	-0.730204	0.313274	11	11	0.044683	0.240465
V347	Temperature	high	-2.89111	1.24067	11	8	0.0447264	0.240465
V5700	Temperature	high	-1.39127	0.597039	11	10	0.0447261	0.240465
V522	Temperature	high	0.730646	0.313628	11	11	0.0447721	0.240525
V4115	Temperature	high	-0.380732	0.163606	11	11	0.0449576	0.240813
V6501	Temperature	high	-0.77748	0.334026	11	11	0.044923	0.240813
V6589	Temperature	high	-2.06276	0.886428	11	10	0.0449643	0.240813
V696	Temperature	high	0.158804	0.0682175	11	11	0.0449004	0.240813
V3889	Temperature	high	0.676846	0.291015	11	11	0.0450554	0.24093
V5382	Temperature	high	-0.445685	0.191598	11	11	0.0450301	0.24093
V4015	Temperature	high	-0.489067	0.210397	11	11	0.0451521	0.2411
V632	Temperature	high	-0.880596	0.378987	11	11	0.0452221	0.2411
V6598	Temperature	high	-0.890662	0.383286	11	11	0.045207	0.2411
V6729	Temperature	high	0.259991	0.111896	11	11	0.0452257	0.2411
V2266	Temperature	high	-2.08447	0.899228	11	11	0.0456302	0.241139
V2670	Temperature	high	-0.333407	0.143661	11	11	0.0454276	0.241139
V3867	Temperature	high	-0.355076	0.153296	11	11	0.0457637	0.241139
V4377	Temperature	high	-0.62775	0.270718	11	11	0.0455731	0.241139
V4385	Temperature	high	-0.843957	0.363867	11	11	0.0455296	0.241139
V4511	Temperature	high	-0.649562	0.280528	11	11	0.0458222	0.241139
V4830	Temperature	high	-1.84165	0.795039	11	9	0.0457528	0.241139
V5119	Temperature	high	-1.84165	0.795039	11	9	0.0457528	0.241139
V5217	Temperature	high	-1.84165	0.795039	11	9	0.0457528	0.241139
V5722	Temperature	high	-1.84165	0.795039	11	9	0.0457528	0.241139
V6131	Temperature	high	-1.84165	0.795039	11	9	0.0457528	0.241139
V6132	Temperature	high	-1.84165	0.795039	11	9	0.0457528	0.241139
V6268	Temperature	high	0.735677	0.316886	11	11	0.0453679	0.241139
V6608	Temperature	high	-1.36767	0.59063	11	11	0.0458132	0.241139
V6842	Temperature	high	0.714679	0.30778	11	11	0.0453341	0.241139
V6992	Temperature	high	0.70945	0.306098	11	11	0.0456557	0.241139
V755	Temperature	high	-0.574621	0.247438	11	11	0.045316	0.241139
V6877	Temperature	high	0.810405	0.350192	11	11	0.0459219	0.24148
V1557	Temperature	high	0.205044	0.0886495	11	11	0.0460122	0.24159
V6158	Temperature	high	-1.08099	0.467297	11	11	0.0459891	0.24159
V1847	Temperature	high	-0.878739	0.380297	11	11	0.0461863	0.242321
V5950	Temperature	high	-1.29706	0.561675	11	4	0.0462916	0.242691
V1692	Temperature	high	-0.42913	0.185941	11	11	0.0463974	0.242879
V324	Temperature	high	-0.439322	0.190327	11	11	0.0463694	0.242879
V6180	Temperature	high	-0.519827	0.225354	11	11	0.0464856	0.243158
V6217	Temperature	high	-1.05578	0.457872	11	11	0.0465524	0.243325
V6121	Temperature	high	-1.68411	0.730813	11	11	0.0466594	0.243701
V675	Temperature	high	-0.393878	0.170963	11	11	0.0467016	0.243738
V253	Temperature	high	-1.10958	0.481959	11	11	0.0468277	0.243936
V3110	Temperature	high	0.765577	0.332634	11	11	0.0468797	0.243936
V4422	Temperature	high	-0.445566	0.193527	11	11	0.0468194	0.243936
V6648	Temperature	high	-1.22321	0.531367	11	11	0.0468448	0.243936
V2856	Temperature	high	0.498287	0.216559	11	11	0.0469279	0.244004
V4424	Temperature	high	-0.447297	0.194533	11	11	0.0470504	0.244276
V923	Temperature	high	-0.292254	0.127083	11	11	0.0470219	0.244276
V2826	Temperature	high	1.68199	0.732192	11	4	0.0472154	0.244442
V3922	Temperature	high	-0.930372	0.4051	11	11	0.0472581	0.244442
V3941	Temperature	high	0.663996	0.288988	11	11	0.0471797	0.244442
V5769	Temperature	high	-1.83086	0.797149	11	9	0.0472492	0.244442
V6699	Temperature	high	-0.444359	0.19334	11	11	0.0471278	0.244442
V335	Temperature	high	-0.434593	0.189312	11	11	0.0473354	0.244534
V3598	Temperature	high	0.703319	0.306389	11	11	0.0473461	0.244534
V4699	Temperature	high	-1.58664	0.691539	11	11	0.0474354	0.244632
V6137	Temperature	high	1.44519	0.629863	11	11	0.0474276	0.244632
V4130	Temperature	high	0.223552	0.0974746	11	11	0.0475068	0.244818
V1021	Temperature	high	-1.43432	0.625813	11	11	0.0476243	0.24488
V2760	Temperature	high	-0.363863	0.158708	11	11	0.0475679	0.24488
V3309	Temperature	high	-0.41424	0.180723	11	11	0.0476089	0.24488

## Sheet: oct 2021
feature	metadata	value	coef	stderr	N	N.not.0	pval	qval
V3950	Temperature	high	-0.83171	0.0122095	5	5	6.97122e-06	0.0239008
V5535	Temperature	high	-1.01806	0.0134605	5	2	5.09398e-06	0.0239008
V3814	Temperature	high	-1.03531	0.026321	5	2	3.61537e-05	0.0547963
V5536	Temperature	high	-1.03656	0.0272474	5	2	3.99565e-05	0.0547963
V6797	Temperature	high	-1.03533	0.0263344	5	2	3.62068e-05	0.0547963
V409	Temperature	high	-0.461715	0.0176111	5	5	0.000121741	0.0644115
V525	Temperature	high	0.431311	0.0155249	5	5	0.000102368	0.0644115
V1055	Temperature	high	0.276114	0.00965109	5	5	9.37617e-05	0.0644115
V2065	Temperature	high	0.15273	0.0054088	5	5	9.75094e-05	0.0644115
V2997	Temperature	high	0.495339	0.018913	5	5	0.000122116	0.0644115
V4428	Temperature	high	-1.05314	0.0396076	5	2	0.000116719	0.0644115
V4463	Temperature	high	-2.67197	0.0842449	5	5	6.88741e-05	0.0644115
V6015	Temperature	high	-2.60206	0.0794176	5	5	6.24907e-05	0.0644115
V6221	Temperature	high	-2.50005	0.102343	5	5	0.00015038	0.0736538
V60	Temperature	high	-1.30446	0.0774613	5	5	0.000455985	0.0838269
V84	Temperature	high	0.615597	0.0303017	5	5	0.00026074	0.0838269
V242	Temperature	high	1.89141	0.122315	5	5	0.000587559	0.0838269
V278	Temperature	high	-0.733833	0.049051	5	5	0.000648158	0.0838269
V416	Temperature	high	-0.977354	0.0663795	5	5	0.000679599	0.0838269
V426	Temperature	high	-1.75355	0.120173	5	5	0.000697977	0.0838269
V497	Temperature	high	-0.574469	0.0351206	5	5	0.000497214	0.0838269
V597	Temperature	high	-0.952494	0.0531641	5	5	0.000379217	0.0838269
V601	Temperature	high	0.491601	0.0279582	5	5	0.000400984	0.0838269
V748	Temperature	high	-5.19339	0.343042	5	5	0.000625719	0.0838269
V897	Temperature	high	-2.15103	0.0983378	5	5	0.00020914	0.0838269
V932	Temperature	high	-1.45522	0.0880521	5	5	0.000482181	0.0838269
V953	Temperature	high	0.301089	0.0185375	5	5	0.000507742	0.0838269
V954	Temperature	high	-0.71073	0.0415587	5	5	0.000435534	0.0838269
V990	Temperature	high	0.0645555	0.00422118	5	5	0.000607194	0.0838269
V1052	Temperature	high	-4.73565	0.322539	5	5	0.000685287	0.0838269
V1478	Temperature	high	0.108719	0.00621789	5	5	0.000407745	0.0838269
V1625	Temperature	high	0.74355	0.0487316	5	5	0.000611358	0.0838269
V1889	Temperature	high	0.256028	0.0165834	5	5	0.000590346	0.0838269
V2163	Temperature	high	0.379587	0.0261424	5	5	0.000708285	0.0838269
V2198	Temperature	high	-0.793118	0.0438502	5	5	0.000368648	0.0838269
V2199	Temperature	high	-0.792681	0.0455826	5	5	0.000414407	0.0838269
V2412	Temperature	high	-6.30836	0.430893	5	3	0.000691164	0.0838269
V2642	Temperature	high	-1.06627	0.049392	5	2	0.00021752	0.0838269
V2685	Temperature	high	-0.210543	0.00940233	5	5	0.000195005	0.0838269
V2873	Temperature	high	-1.91356	0.0904866	5	5	0.00023132	0.0838269
V2928	Temperature	high	-0.876119	0.0422882	5	5	0.000245928	0.0838269
V3206	Temperature	high	-2.17388	0.110576	5	5	0.000287551	0.0838269
V3212	Temperature	high	-0.695688	0.048207	5	5	0.000721276	0.0838269
V3349	Temperature	high	-3.55111	0.233909	5	5	0.000620551	0.0838269
V3694	Temperature	high	-1.07777	0.057969	5	2	0.000339603	0.0838269
V4167	Temperature	high	-2.51064	0.138206	5	5	0.000363898	0.0838269
V4187	Temperature	high	0.38438	0.0249695	5	5	0.000595465	0.0838269
V4487	Temperature	high	-1.4788	0.0971044	5	5	0.000614831	0.0838269
V4491	Temperature	high	-3.09727	0.178962	5	5	0.000420357	0.0838269
V4721	Temperature	high	-7.6851	0.439079	5	3	0.00040651	0.0838269
V4904	Temperature	high	-1.39301	0.0821658	5	5	0.000446958	0.0838269
V4990	Temperature	high	-7.08098	0.439146	5	3	0.000518841	0.0838269
V5088	Temperature	high	-1.08014	0.0597325	5	2	0.000368894	0.0838269
V5218	Temperature	high	-2.4728	0.171162	5	5	0.000718931	0.0838269
V5486	Temperature	high	-2.65996	0.172483	5	5	0.000592308	0.0838269
V5954	Temperature	high	-2.67151	0.147321	5	5	0.000365814	0.0838269
V6260	Temperature	high	-2.95282	0.190492	5	5	0.000583334	0.0838269
V6530	Temperature	high	-8.45344	0.472145	5	3	0.000379961	0.0838269
V6682	Temperature	high	-2.03943	0.111215	5	5	0.000353836	0.0838269
V4995	Temperature	high	-6.55189	0.458895	5	3	0.000744554	0.0850901
V4723	Temperature	high	-6.13208	0.434977	5	3	0.000773097	0.0869037
V357	Temperature	high	0.591619	0.0428593	5	5	0.000822876	0.0895629
V4041	Temperature	high	-0.501992	0.0363054	5	5	0.000818793	0.0895629
V318	Temperature	high	-3.73031	0.285264	5	5	0.000965854	0.0920824
V523	Temperature	high	-1.54324	0.116494	5	5	0.000929475	0.0920824
V548	Temperature	high	-1.11458	0.0854053	5	2	0.000971589	0.0920824
V1336	Temperature	high	0.0544629	0.00438547	5	5	0.00112505	0.0920824
V1495	Temperature	high	-0.346393	0.0259958	5	5	0.000913563	0.0920824
V1508	Temperature	high	0.096269	0.00742099	5	5	0.000988971	0.0920824
V1838	Temperature	high	0.257725	0.0205501	5	5	0.00109293	0.0920824
V1993	Temperature	high	-1.11992	0.0893864	5	2	0.00109609	0.0920824
V2058	Temperature	high	-2.69606	0.214928	5	5	0.00109223	0.0920824
V2164	Temperature	high	0.376487	0.0288021	5	5	0.00096698	0.0920824
V2325	Temperature	high	5.56505	0.442034	5	4	0.00108058	0.0920824
V2553	Temperature	high	-3.89925	0.295822	5	5	0.000943388	0.0920824
V3173	Temperature	high	-0.64379	0.0509937	5	5	0.00107168	0.0920824
V3439	Temperature	high	0.398488	0.0307321	5	5	0.000990324	0.0920824
V3684	Temperature	high	-0.193815	0.0146116	5	5	0.000925948	0.0920824
V4175	Temperature	high	0.294335	0.0230623	5	5	0.00103786	0.0920824
V4512	Temperature	high	-1.52016	0.122516	5	5	0.00112803	0.0920824
V4677	Temperature	high	-0.81144	0.0636332	5	5	0.00104045	0.0920824
V4690	Temperature	high	-3.42684	0.263973	5	5	0.000986894	0.0920824
V4905	Temperature	high	-2.11395	0.163728	5	5	0.0010029	0.0920824
V6458	Temperature	high	-1.81903	0.145867	5	5	0.00111138	0.0920824
V485	Temperature	high	-0.734509	0.0608155	5	5	0.00122154	0.092976
V929	Temperature	high	-1.4475	0.119436	5	5	0.00120915	0.092976
V1489	Temperature	high	0.096104	0.00799991	5	5	0.001241	0.092976
V2921	Temperature	high	0.0675962	0.00557723	5	5	0.00120897	0.092976
V4486	Temperature	high	-1.42288	0.118652	5	5	0.00124745	0.092976
V4675	Temperature	high	-3.25324	0.265322	5	5	0.00116826	0.092976
V6413	Temperature	high	-1.47936	0.121	5	5	0.00117826	0.092976
V6536	Temperature	high	-5.37133	0.442135	5	3	0.00120059	0.092976
V2644	Temperature	high	-6.09746	0.511038	5	4	0.00126622	0.0933598
V1958	Temperature	high	0.290353	0.0244864	5	5	0.0012896	0.0940722
V276	Temperature	high	-1.60555	0.138611	5	5	0.00138184	0.0943244
V877	Temperature	high	0.567239	0.0485978	5	5	0.00135103	0.0943244
V958	Temperature	high	0.0738785	0.0064036	5	5	0.00139819	0.0943244
V966	Temperature	high	-1.29724	0.110132	5	5	0.00131521	0.0943244
V997	Temperature	high	0.0516851	0.00445155	5	5	0.00137225	0.0943244
V1066	Temperature	high	0.573592	0.0495331	5	5	0.00138296	0.0943244
V3705	Temperature	high	-0.194534	0.0166228	5	5	0.00134059	0.0943244
V5298	Temperature	high	-2.69541	0.23391	5	5	0.0014031	0.0943244
V12	Temperature	high	0.080595	0.00709479	5	5	0.00146346	0.0946691
V1056	Temperature	high	0.0820153	0.0071971	5	5	0.00144993	0.0946691
V3216	Temperature	high	-0.862809	0.0755668	5	5	0.00144164	0.0946691
V6289	Temperature	high	-5.0257	0.438318	5	3	0.00142391	0.0946691
V2643	Temperature	high	-5.05247	0.446206	5	3	0.00147743	0.0946797
V4042	Temperature	high	-1.03819	0.0923312	5	5	0.00150817	0.0957548
V1585	Temperature	high	0.0912515	0.00816244	5	5	0.00153405	0.0965046
V5118	Temperature	high	-2.30589	0.207416	5	5	0.00155946	0.0967464
V5669	Temperature	high	-1.45665	0.131217	5	5	0.00156612	0.0967464
V1026	Temperature	high	0.0502311	0.00454787	5	5	0.00158967	0.0967638
V6330	Temperature	high	-1.17293	0.106627	5	5	0.00160873	0.0967638
V6340	Temperature	high	-2.58203	0.23415	5	5	0.00159721	0.0967638
V328	Temperature	high	-0.605751	0.0556331	5	5	0.00165788	0.0979535
V3248	Temperature	high	0.43678	0.040274	5	5	0.00167734	0.0979535
V4623	Temperature	high	-4.66031	0.430434	5	3	0.00168565	0.0979535
V5826	Temperature	high	-1.56815	0.144323	5	5	0.00166811	0.0979535
V955	Temperature	high	-2.44536	0.226841	5	5	0.00170733	0.0983794
V1120	Temperature	high	-1.50832	0.142428	5	5	0.0017989	0.0989689
V1332	Temperature	high	0.0463557	0.00436067	5	5	0.00177892	0.0989689
V2001	Temperature	high	0.500756	0.0473325	5	5	0.00180416	0.0989689
V2378	Temperature	high	-0.359431	0.0338092	5	5	0.00177855	0.0989689
V2627	Temperature	high	0.573439	0.0537747	5	5	0.00176264	0.0989689
V5232	Temperature	high	-2.17694	0.203523	5	5	0.00174692	0.0989689
V2248	Temperature	high	0.265068	0.0252419	5	5	0.00184403	0.0995629
V4181	Temperature	high	0.395553	0.0376058	5	5	0.00183512	0.0995629
V1218	Temperature	high	0.271405	0.0260619	5	5	0.00188975	0.099677
V3519	Temperature	high	-0.570717	0.0547847	5	5	0.00188783	0.099677
V3957	Temperature	high	-2.51848	0.241031	5	5	0.00187127	0.099677
V141	Temperature	high	-1.19299	0.116749	5	5	0.00199779	0.0999914
V142	Temperature	high	-1.19299	0.116749	5	5	0.00199779	0.0999914
V1085	Temperature	high	0.0526953	0.00514688	5	5	0.00198641	0.0999914
V3537	Temperature	high	-2.416	0.235138	5	5	0.00196579	0.0999914
V4631	Temperature	high	0.0527652	0.00510013	5	5	0.00192643	0.0999914
V4794	Temperature	high	-1.20273	0.116738	5	5	0.00195018	0.0999914
V4855	Temperature	high	-0.652479	0.0631767	5	5	0.00193632	0.0999914
V418	Temperature	high	-1.20511	0.121353	5	5	0.00217221	0.100553
V860	Temperature	high	-3.88387	0.38275	5	5	0.00203912	0.100553
V945	Temperature	high	0.0606084	0.00598711	5	5	0.0020534	0.100553
V1382	Temperature	high	-1.39361	0.139471	5	5	0.0021333	0.100553
V1664	Temperature	high	0.665118	0.0672636	5	5	0.00219964	0.100553
V3440	Temperature	high	0.441013	0.0439952	5	5	0.00211343	0.100553
V4121	Temperature	high	-4.46991	0.445991	5	3	0.00211448	0.100553
V4222	Temperature	high	0.0872512	0.00881408	5	5	0.00219259	0.100553
V4249	Temperature	high	-1.53393	0.15333	5	5	0.00212585	0.100553
V5478	Temperature	high	2.90623	0.293835	5	5	0.00219805	0.100553
V5556	Temperature	high	-1.15633	0.116519	5	2	0.00217653	0.100553
V6007	Temperature	high	-1.89433	0.190393	5	5	0.00216016	0.100553
V6288	Temperature	high	-4.3446	0.43262	5	3	0.00210209	0.100553
V862	Temperature	high	-6.21367	0.634126	5	5	0.00225895	0.101208
V2648	Temperature	high	-1.15903	0.118534	5	2	0.00227301	0.101208
V5087	Temperature	high	-5.03351	0.514306	5	3	0.00226693	0.101208
V5773	Temperature	high	-3.07664	0.312561	5	5	0.00222916	0.101208
V371	Temperature	high	-2.40438	0.2478	5	5	0.0023249	0.101266
V461	Temperature	high	0.080204	0.00831771	5	5	0.00236771	0.101266
V1335	Temperature	high	0.0523376	0.00540184	5	5	0.00233478	0.101266
V2465	Temperature	high	-1.59275	0.165417	5	5	0.00237768	0.101266
V2919	Temperature	high	-4.42711	0.455411	5	3	0.00231217	0.101266
V5117	Temperature	high	5.03985	0.519348	5	4	0.002324	0.101266
V5751	Temperature	high	0.511998	0.0530893	5	5	0.00236662	0.101266
V1109	Temperature	high	0.194742	0.0203025	5	5	0.00240438	0.101771
V140	Temperature	high	-1.22195	0.13142	5	5	0.00263327	0.103036
V490	Temperature	high	0.262195	0.0292776	5	5	0.00293794	0.103036
V651	Temperature	high	-1.01134	0.112485	5	5	0.00290434	0.103036
V694	Temperature	high	-0.921734	0.0999631	5	5	0.00269825	0.103036
V892	Temperature	high	0.179515	0.0195089	5	5	0.00271459	0.103036
V895	Temperature	high	-1.22195	0.13142	5	5	0.00263327	0.103036
V942	Temperature	high	0.0530037	0.00578054	5	5	0.00274263	0.103036
V1035	Temperature	high	-1.22402	0.136208	5	5	0.00290863	0.103036
V1192	Temperature	high	0.0258258	0.00288113	5	5	0.00293004	0.103036
V1198	Temperature	high	0.0539991	0.00602924	5	5	0.00293727	0.103036
V1277	Temperature	high	-0.166869	0.0182646	5	5	0.00277175	0.103036
V1570	Temperature	high	-2.44631	0.269488	5	5	0.00282423	0.103036
V2169	Temperature	high	0.0679008	0.00757565	5	5	0.00293075	0.103036
V2268	Temperature	high	0.0891477	0.00947227	5	5	0.00254171	0.103036
V2953	Temperature	high	-1.36952	0.153054	5	5	0.00294517	0.103036
V3364	Temperature	high	0.250751	0.0268788	5	5	0.00260793	0.103036
V3365	Temperature	high	1.53382	0.167417	5	5	0.00274933	0.103036
V3460	Temperature	high	-1.42085	0.154565	5	5	0.00272243	0.103036
V3550	Temperature	high	0.283202	0.0311935	5	5	0.0028231	0.103036
V3710	Temperature	high	-4.13409	0.452397	5	4	0.00276998	0.103036
V3770	Temperature	high	0.209656	0.0227002	5	5	0.0026854	0.103036
V4016	Temperature	high	0.632159	0.0691841	5	5	0.00277074	0.103036
V4088	Temperature	high	-1.22195	0.13142	5	5	0.00263327	0.103036
V4170	Temperature	high	0.0596549	0.00630992	5	5	0.00250832	0.103036
V4411	Temperature	high	-1.66864	0.182734	5	5	0.00277588	0.103036
V4979	Temperature	high	-5.879	0.628187	5	4	0.0025838	0.103036
V5274	Temperature	high	-1.46444	0.15891	5	5	0.0027027	0.103036
V5506	Temperature	high	-3.14806	0.347689	5	5	0.00284556	0.103036
V5516	Temperature	high	-2.37722	0.261114	5	5	0.00280027	0.103036
V5517	Temperature	high	-2.42851	0.259648	5	5	0.00258831	0.103036
V5522	Temperature	high	-2.32262	0.255222	5	5	0.0028037	0.103036
V5859	Temperature	high	-4.70545	0.518797	5	5	0.00283121	0.103036
V6167	Temperature	high	0.970155	0.104041	5	5	0.00261138	0.103036
V6254	Temperature	high	-2.12906	0.224657	5	5	0.00249072	0.103036
V551	Temperature	high	0.315772	0.0354594	5	5	0.00298657	0.103201
V1087	Temperature	high	-3.10976	0.349976	5	5	0.00300572	0.103201
V3834	Temperature	high	-4.49577	0.504677	5	5	0.0029836	0.103201
V4151	Temperature	high	-1.90664	0.215	5	5	0.00302308	0.103201
V4683	Temperature	high	-2.50849	0.282933	5	5	0.00302513	0.103201
V6748	Temperature	high	0.654948	0.074026	5	5	0.00304356	0.103315
V4795	Temperature	high	-0.702672	0.0800633	5	5	0.00311586	0.104222
V5005	Temperature	high	-4.14992	0.472117	5	5	0.00310189	0.104222
V6704	Temperature	high	1.21394	0.138098	5	3	0.00310147	0.104222
V2191	Temperature	high	0.168205	0.0192104	5	5	0.00313713	0.104424
V2458	Temperature	high	0.0855193	0.00980258	5	5	0.00317051	0.105025
V4221	Temperature	high	0.0869724	0.00998834	5	5	0.00318831	0.105107
V189	Temperature	high	-0.836505	0.0970503	5	5	0.00328399	0.105531
V944	Temperature	high	-1.61344	0.187981	5	5	0.00332451	0.105531
V1126	Temperature	high	0.322541	0.0377898	5	5	0.00337896	0.105531
V1199	Temperature	high	0.24156	0.0282222	5	5	0.00335142	0.105531
V2541	Temperature	high	-0.723821	0.0844134	5	5	0.00333384	0.105531
V2991	Temperature	high	0.624087	0.0722951	5	5	0.00326941	0.105531
V3211	Temperature	high	0.373476	0.0435551	5	5	0.00333377	0.105531
V3296	Temperature	high	-0.742315	0.0863873	5	5	0.00331343	0.105531
V3400	Temperature	high	-2.24888	0.26367	5	5	0.00338587	0.105531
V5777	Temperature	high	1.21534	0.142096	5	5	0.00335858	0.105531
V5861	Temperature	high	-2.24779	0.263234	5	5	0.00337437	0.105531
V6197	Temperature	high	-1.00469	0.116457	5	5	0.00327535	0.105531
V539	Temperature	high	-3.49348	0.417804	5	5	0.00358665	0.107589
V678	Temperature	high	-0.323151	0.0386713	5	5	0.00359311	0.107589
V2891	Temperature	high	-1.3364	0.159212	5	5	0.00354671	0.107589
V4513	Temperature	high	-1.09464	0.130767	5	5	0.00357498	0.107589
V5760	Temperature	high	-1.9818	0.234689	5	5	0.00348555	0.107589
V5972	Temperature	high	-2.62497	0.312069	5	5	0.00352516	0.107589
V6198	Temperature	high	-1.03607	0.123154	5	5	0.00352356	0.107589
V6258	Temperature	high	-2.47153	0.293564	5	5	0.003516	0.107589
V6344	Temperature	high	-1.06811	0.127709	5	5	0.00358411	0.107589
V259	Temperature	high	-0.798843	0.0996378	5	5	0.00405093	0.107751
V346	Temperature	high	-1.20079	0.149657	5	2	0.00404204	0.107751
V496	Temperature	high	-0.240149	0.0294184	5	5	0.00384511	0.107751
V658	Temperature	high	-0.420912	0.0521021	5	5	0.00396287	0.107751
V1180	Temperature	high	-5.58306	0.676793	5	5	0.00373002	0.107751
V1337	Temperature	high	0.0484116	0.00604993	5	5	0.00407363	0.107751
V1371	Temperature	high	-1.12795	0.140307	5	5	0.00401943	0.107751
V1446	Temperature	high	0.0663336	0.00801622	5	5	0.00369662	0.107751
V1485	Temperature	high	0.120915	0.0147023	5	5	0.00376302	0.107751
V1962	Temperature	high	0.353819	0.0432008	5	5	0.00380866	0.107751
V1980	Temperature	high	-0.134281	0.0161969	5	5	0.00367651	0.107751
V2031	Temperature	high	-1.40569	0.170433	5	5	0.00373202	0.107751
V2149	Temperature	high	0.0415322	0.00510196	5	5	0.00387635	0.107751
V2432	Temperature	high	3.0148	0.371562	5	5	0.00391325	0.107751
V2455	Temperature	high	-1.20079	0.149657	5	2	0.00404204	0.107751
V2573	Temperature	high	0.0646633	0.00811059	5	5	0.00411707	0.107751
V2647	Temperature	high	-1.20095	0.149778	5	2	0.00404987	0.107751
V2955	Temperature	high	-1.52064	0.188615	5	5	0.0039863	0.107751
V3202	Temperature	high	-0.576742	0.0721954	5	5	0.00409337	0.107751
V3407	Temperature	high	-1.44317	0.179283	5	5	0.00400426	0.107751
V3699	Temperature	high	-3.12711	0.390554	5	5	0.0040665	0.107751
V4077	Temperature	high	-2.30237	0.284541	5	5	0.00394458	0.107751
V4153	Temperature	high	-1.59509	0.192799	5	5	0.00369867	0.107751
V4238	Temperature	high	1.83983	0.225956	5	5	0.00387362	0.107751
V4705	Temperature	high	-3.7449	0.469048	5	5	0.00410019	0.107751
V4991	Temperature	high	-1.20079	0.149657	5	2	0.00404204	0.107751
V5351	Temperature	high	-0.670625	0.080416	5	5	0.00361428	0.107751
V5432	Temperature	high	-1.20079	0.149657	5	2	0.00404204	0.107751
V5481	Temperature	high	-1.37256	0.166948	5	5	0.00376663	0.107751
V5636	Temperature	high	-4.99894	0.626357	5	5	0.00410473	0.107751
V5858	Temperature	high	-1.20079	0.149657	5	2	0.00404204	0.107751
V6268	Temperature	high	-0.846353	0.102606	5	5	0.00373094	0.107751
V6813	Temperature	high	-1.44298	0.173893	5	5	0.00366681	0.107751
V1505	Temperature	high	0.0834403	0.0105592	5	5	0.00422421	0.109717
V2832	Temperature	high	2.0194	0.255247	5	5	0.00420974	0.109717
V3691	Temperature	high	-1.61907	0.205747	5	5	0.00427549	0.11063
V380	Temperature	high	0.0403933	0.0052558	5	5	0.00457721	0.11154
V723	Temperature	high	-2.11974	0.273343	5	5	0.0044601	0.11154
V1106	Temperature	high	-0.355603	0.0462647	5	5	0.00457586	0.11154
V1193	Temperature	high	0.0669896	0.00867319	5	5	0.00451211	0.11154
V1479	Temperature	high	0.129312	0.0166661	5	5	0.00445321	0.11154
V1629	Temperature	high	-2.67512	0.344463	5	5	0.00444155	0.11154
V1818	Temperature	high	-2.9523	0.38149	5	5	0.00448674	0.11154
V1910	Temperature	high	0.209076	0.0271797	5	5	0.00456547	0.11154
V2650	Temperature	high	-3.01288	0.388442	5	5	0.00445763	0.11154
V2722	Temperature	high	-2.05601	0.26772	5	5	0.00458717	0.11154
V3314	Temperature	high	-0.269148	0.0349399	5	5	0.00454695	0.11154
V3580	Temperature	high	0.502422	0.0647449	5	5	0.00445154	0.11154
V4352	Temperature	high	-1.16215	0.149719	5	5	0.0044479	0.11154
V5328	Temperature	high	-3.67075	0.4751	5	5	0.00450788	0.11154
V6199	Temperature	high	-0.981036	0.126358	5	5	0.00444506	0.11154
V6343	Temperature	high	-1.07826	0.139876	5	5	0.00453762	0.11154
V6383	Temperature	high	-3.06694	0.392938	5	5	0.00437764	0.11154
V6033	Temperature	high	-4.03088	0.526392	5	4	0.00462549	0.112074
V122	Temperature	high	-2.74421	0.371903	5	5	0.00514651	0.112335
V446	Temperature	high	-0.294714	0.0393615	5	5	0.00493486	0.112335
V887	Temperature	high	0.358128	0.04768	5	5	0.00489017	0.112335
V1108	Temperature	high	0.131514	0.0176031	5	5	0.00496593	0.112335
V1160	Temperature	high	0.043354	0.00586912	5	5	0.00513056	0.112335
V1333	Temperature	high	0.0472263	0.0063326	5	5	0.00499164	0.112335
V1646	Temperature	high	-1.7586	0.235714	5	5	0.00498567	0.112335
V2496	Temperature	high	-2.51362	0.338382	5	5	0.0050485	0.112335
V2962	Temperature	high	0.200957	0.0267236	5	5	0.00487381	0.112335
V3172	Temperature	high	-0.401789	0.0528435	5	5	0.00472115	0.112335
V3272	Temperature	high	-0.182727	0.0244254	5	5	0.00494688	0.112335
V3346	Temperature	high	-0.83302	0.112502	5	5	0.00509535	0.112335
V3465	Temperature	high	0.533691	0.0723957	5	5	0.00516051	0.112335
V4017	Temperature	high	-0.318652	0.0429031	5	5	0.00505065	0.112335
V4585	Temperature	high	1.25823	0.167243	5	3	0.00486722	0.112335
V4586	Temperature	high	1.25823	0.167243	5	3	0.00486722	0.112335
V4676	Temperature	high	-1.42275	0.187704	5	5	0.00476359	0.112335
V4895	Temperature	high	-1.2159	0.160925	5	2	0.00480743	0.112335
V5193	Temperature	high	-4.63251	0.619078	5	4	0.00494332	0.112335
V5544	Temperature	high	-1.50223	0.20377	5	5	0.00515987	0.112335
V5745	Temperature	high	-1.21847	0.162837	5	2	0.0049436	0.112335
V5776	Temperature	high	-1.38751	0.18625	5	5	0.00500699	0.112335
V5864	Temperature	high	-2.0266	0.267303	5	5	0.00476018	0.112335
V5931	Temperature	high	-2.34699	0.316181	5	5	0.0050591	0.112335
V5979	Temperature	high	0.664347	0.0888346	5	5	0.00495178	0.112335
V6087	Temperature	high	-3.23601	0.430335	5	3	0.00487397	0.112335
V6291	Temperature	high	-1.21581	0.160856	5	2	0.00480257	0.112335
V6557	Temperature	high	-1.42644	0.192679	5	5	0.00509792	0.112335
V6576	Temperature	high	-1.21946	0.163578	5	2	0.00499687	0.112335
V6747	Temperature	high	0.651208	0.087964	5	5	0.00509814	0.112335
V6804	Temperature	high	1.25823	0.167243	5	3	0.00486722	0.112335
V6829	Temperature	high	-2.25474	0.2961	5	5	0.00470076	0.112335
V5863	Temperature	high	-1.44408	0.196487	5	5	0.00520578	0.112962
V5094	Temperature	high	-1.14139	0.155637	5	5	0.00523815	0.113306
V698	Temperature	high	3.09004	0.422131	5	4	0.00526604	0.113551
V2692	Temperature	high	-1.22829	0.168114	5	5	0.00529468	0.113779
V4473	Temperature	high	-1.08524	0.148682	5	5	0.00530978	0.113779
V1214	Temperature	high	-2.92022	0.400644	5	5	0.00533123	0.113882
V589	Temperature	high	-0.860799	0.118518	5	5	0.0053857	0.114334
V2336	Temperature	high	0.302254	0.0416075	5	5	0.00538279	0.114334
V238	Temperature	high	1.79666	0.249275	5	5	0.00550559	0.114399
V239	Temperature	high	1.79666	0.249275	5	5	0.00550559	0.114399
V240	Temperature	high	1.79666	0.249275	5	5	0.00550559	0.114399
V241	Temperature	high	1.79666	0.249275	5	5	0.00550559	0.114399
V849	Temperature	high	0.181331	0.025111	5	5	0.00547579	0.114399
V993	Temperature	high	0.245948	0.0340134	5	5	0.00545468	0.114399
V3152	Temperature	high	-1.40416	0.194299	5	5	0.00546357	0.114399
V4012	Temperature	high	0.553825	0.0771011	5	5	0.00555949	0.114824
V5952	Temperature	high	-1.57471	0.218997	5	5	0.005543	0.114824
V3729	Temperature	high	1.25052	0.174599	5	5	0.00560611	0.115439
V476	Temperature	high	0.0483766	0.00677274	5	5	0.00564977	0.115989
V5553	Temperature	high	-0.641407	0.0902916	5	5	0.00573939	0.117478
V5827	Temperature	high	-1.02373	0.144549	5	5	0.0057895	0.118151
V534	Temperature	high	0.359357	0.0510138	5	5	0.0058791	0.118331
V883	Temperature	high	-0.473142	0.0673259	5	5	0.00591915	0.118331
V1194	Temperature	high	0.0525876	0.00747703	5	5	0.00590569	0.118331
V3642	Temperature	high	-3.12341	0.442135	5	3	0.00583143	0.118331
V5539	Temperature	high	-3.82588	0.541861	5	5	0.00584028	0.118331
V5693	Temperature	high	-1.17996	0.167791	5	5	0.00590784	0.118331
V5953	Temperature	high	-1.5518	0.220418	5	5	0.00588884	0.118331
V4142	Temperature	high	-0.68404	0.0975665	5	5	0.0059594	0.11879
V1378	Temperature	high	-0.391734	0.0559357	5	5	0.00597822	0.118819
V3713	Temperature	high	-1.09358	0.156813	5	5	0.00605078	0.118883
V4522	Temperature	high	0.100318	0.0143598	5	5	0.00602066	0.118883
V4670	Temperature	high	-0.780675	0.111933	5	5	0.00604906	0.118883
V5950	Temperature	high	-1.54487	0.221107	5	5	0.00601817	0.118883
V1822	Temperature	high	0.057438	0.00829131	5	5	0.00616716	0.119979
V4497	Temperature	high	-0.976809	0.140897	5	5	0.00615377	0.119979
V5951	Temperature	high	-1.53788	0.221921	5	5	0.00616123	0.119979
V6109	Temperature	high	0.875204	0.126405	5	5	0.00617653	0.119979
V2172	Temperature	high	-0.854081	0.12358	5	5	0.0062089	0.120267
V3931	Temperature	high	0.86585	0.125468	5	5	0.00623518	0.120436
V1303	Temperature	high	0.585605	0.0850744	5	5	0.00628061	0.120972
V6417	Temperature	high	-1.24275	0.180937	5	2	0.00631996	0.121389
V5154	Temperature	high	-1.76907	0.258398	5	5	0.00637846	0.122171
V5955	Temperature	high	1.03204	0.150991	5	5	0.0064083	0.1224
V633	Temperature	high	-3.90407	0.572384	5	4	0.00644695	0.122538
V1081	Temperature	high	0.296076	0.0434184	5	5	0.00645125	0.122538
V77	Temperature	high	-3.33378	0.521082	5	5	0.00773465	0.122775
V186	Temperature	high	0.0486682	0.00733241	5	5	0.00696751	0.122775
V190	Temperature	high	-1.12227	0.170153	5	5	0.00709374	0.122775
V237	Temperature	high	1.85631	0.284736	5	5	0.00733217	0.122775
V475	Temperature	high	0.0491225	0.00723688	5	5	0.00653655	0.122775
V519	Temperature	high	0.340519	0.0528806	5	5	0.00759381	0.122775
V588	Temperature	high	0.039976	0.00593543	5	5	0.00668333	0.122775
V931	Temperature	high	-1.61605	0.240398	5	5	0.00671952	0.122775
V1061	Temperature	high	0.855115	0.128782	5	5	0.00695979	0.122775
V1103	Temperature	high	0.1431	0.0212174	5	5	0.00665708	0.122775
V1118	Temperature	high	-0.720008	0.111806	5	5	0.0075925	0.122775
V1206	Temperature	high	0.0578297	0.00866896	5	5	0.00686839	0.122775
V1347	Temperature	high	-3.33378	0.521082	5	5	0.00773465	0.122775
V1638	Temperature	high	-1.47159	0.22155	5	5	0.00695302	0.122775
V1640	Temperature	high	-1.46504	0.215794	5	5	0.00653304	0.122775
V1652	Temperature	high	0.0480875	0.00724796	5	5	0.00697584	0.122775
V1831	Temperature	high	0.108421	0.0161495	5	5	0.00674471	0.122775
V1847	Temperature	high	0.0572521	0.00841681	5	5	0.0064974	0.122775
V1877	Temperature	high	0.0546883	0.00849045	5	5	0.00758793	0.122775
V2092	Temperature	high	0.277818	0.0427881	5	5	0.00741756	0.122775
V2653	Temperature	high	-3.33378	0.521082	5	5	0.00773465	0.122775
V2662	Temperature	high	-3.33378	0.521082	5	5	0.00773465	0.122775
V2664	Temperature	high	-2.74867	0.429476	5	5	0.00772695	0.122775
V2696	Temperature	high	-0.392812	0.0582107	5	5	0.00664685	0.122775
V2872	Temperature	high	0.569381	0.0865589	5	5	0.00714818	0.122775
V2923	Temperature	high	-2.77961	0.421902	5	5	0.00711639	0.122775
V2946	Temperature	high	-1.25854	0.192703	5	2	0.00729535	0.122775
V2965	Temperature	high	0.435325	0.0677241	5	5	0.00763233	0.122775
V3160	Temperature	high	-1.25854	0.192703	5	2	0.00729535	0.122775
V3239	Temperature	high	-1.60931	0.251397	5	5	0.00772207	0.122775
V3726	Temperature	high	-3.3769	0.514478	5	5	0.00719229	0.122775
V3728	Temperature	high	-2.08834	0.314303	5	5	0.00694683	0.122775
V3733	Temperature	high	-1.81621	0.268127	5	5	0.00657552	0.122775
V3953	Temperature	high	-2.91396	0.446902	5	5	0.00732915	0.122775
V3978	Temperature	high	-3.33378	0.521082	5	5	0.00773465	0.122775
V4126	Temperature	high	-3.33378	0.521082	5	5	0.00773465	0.122775
V4176	Temperature	high	0.408499	0.060949	5	5	0.00677709	0.122775
V4226	Temperature	high	-2.1718	0.327976	5	5	0.00701427	0.122775
V4235	Temperature	high	-2.73079	0.412774	5	5	0.00703276	0.122775
V4474	Temperature	high	-1.02145	0.153634	5	5	0.00693405	0.122775
V4485	Temperature	high	-1.18331	0.181956	5	5	0.00738401	0.122775
V4506	Temperature	high	-3.33379	0.521083	5	5	0.00773466	0.122775
V4524	Temperature	high	-2.76402	0.430695	5	5	0.00766725	0.122775
V4649	Temperature	high	-0.63937	0.0964502	5	5	0.00699264	0.122775
V4722	Temperature	high	-4.60472	0.71793	5	4	0.0076798	0.122775
V4894	Temperature	high	-1.24802	0.184863	5	2	0.00663852	0.122775
V5001	Temperature	high	-6.27284	0.964	5	5	0.00737166	0.122775
V5015	Temperature	high	-2.74455	0.428989	5	5	0.00773496	0.122775
V5161	Temperature	high	-3.33378	0.521082	5	5	0.00773465	0.122775
V5398	Temperature	high	-2.35431	0.366247	5	5	0.00763138	0.122775
V5445	Temperature	high	-3.33378	0.521082	5	5	0.00773465	0.122775
V5514	Temperature	high	-0.0785022	0.0122588	5	5	0.00771427	0.122775
V5518	Temperature	high	-1.63051	0.250482	5	5	0.00736395	0.122775
V5537	Temperature	high	-3.33378	0.521082	5	5	0.00773465	0.122775
V5579	Temperature	high	2.76805	0.429836	5	5	0.00759254	0.122775
V5930	Temperature	high	-2.2692	0.338077	5	5	0.00674896	0.122775
V6000	Temperature	high	-2.64708	0.392611	5	5	0.00666327	0.122775
V6043	Temperature	high	-3.28163	0.494437	5	5	0.00696842	0.122775
V6106	Temperature	high	2.89831	0.445386	5	4	0.00737062	0.122775
V6107	Temperature	high	3.13693	0.468199	5	4	0.00678376	0.122775
V6157	Temperature	high	-0.999292	0.153462	5	5	0.00735703	0.122775
V6161	Temperature	high	-0.884145	0.13459	5	5	0.00717544	0.122775
V6224	Temperature	high	-1.75695	0.267244	5	5	0.00715935	0.122775
V6302	Temperature	high	1.14001	0.171553	5	3	0.00694426	0.122775
V6333	Temperature	high	-2.94218	0.435178	5	5	0.00661112	0.122775
V6356	Temperature	high	-3.37383	0.523033	5	5	0.00755673	0.122775
V6396	Temperature	high	-1.03713	0.158865	5	5	0.00730355	0.122775
V6477	Temperature	high	-3.33378	0.521082	5	5	0.00773465	0.122775
V6570	Temperature	high	-3.35566	0.516249	5	5	0.00739423	0.122775
V6750	Temperature	high	3.9974	0.598698	5	4	0.00685107	0.122775
V6751	Temperature	high	3.9974	0.598698	5	4	0.00685107	0.122775
V6287	Temperature	high	-3.98362	0.624505	5	3	0.00780002	0.123521
V1328	Temperature	high	0.809184	0.12797	5	5	0.00799597	0.124534
V1766	Temperature	high	-3.95906	0.626424	5	4	0.00800718	0.124534
V2645	Temperature	high	-1.26893	0.200448	5	2	0.0079701	0.124534
V2646	Temperature	high	-1.26893	0.200448	5	2	0.0079701	0.124534
V2826	Temperature	high	-4.29536	0.678137	5	4	0.00795729	0.124534
V3430	Temperature	high	0.498934	0.0789514	5	5	0.00800929	0.124534
V5017	Temperature	high	-0.836035	0.131815	5	5	0.00792737	0.124534
V6649	Temperature	high	1.0162	0.160088	5	5	0.00790881	0.124534
V332	Temperature	high	-2.56682	0.407192	5	5	0.00806623	0.124929
V5300	Temperature	high	-2.25081	0.357137	5	5	0.0080711	0.124929
V975	Temperature	high	-1.31755	0.209529	5	5	0.00812277	0.125446
V2877	Temperature	high	-3.34648	0.534479	5	5	0.00822221	0.126527
V4085	Temperature	high	-1.05827	0.169074	5	5	0.00822968	0.126527
V1802	Temperature	high	0.0506641	0.00810742	5	5	0.00826728	0.126753
V2461	Temperature	high	0.668188	0.107061	5	5	0.00829702	0.126753
V2636	Temperature	high	-4.11694	0.659721	5	3	0.00829984	0.126753
V1002	Temperature	high	-2.04743	0.328373	5	5	0.00832005	0.126779
V359	Temperature	high	-0.197805	0.0318857	5	5	0.00843994	0.126925
V460	Temperature	high	0.0352041	0.00565962	5	5	0.00837625	0.126925
V620	Temperature	high	-2.40611	0.388079	5	5	0.00845345	0.126925
V1908	Temperature	high	0.0483246	0.00780814	5	5	0.00849624	0.126925
V1909	Temperature	high	0.0507523	0.00818795	5	5	0.00845986	0.126925
V2954	Temperature	high	-1.32538	0.214145	5	5	0.0084956	0.126925
V3204	Temperature	high	0.431421	0.0696155	5	5	0.00846457	0.126925
V5701	Temperature	high	-2.66854	0.43075	5	3	0.0084726	0.126925
V6111	Temperature	high	0.625858	0.101	5	5	0.00846683	0.126925
V3900	Temperature	high	-0.402599	0.0651424	5	5	0.00853008	0.127154
V8	Temperature	high	0.705811	0.114786	5	5	0.00865357	0.127807
V95	Temperature	high	-0.532421	0.0866519	5	5	0.00867168	0.127807
V783	Temperature	high	-3.96973	0.650372	5	3	0.00883532	0.127807
V794	Temperature	high	-2.31419	0.380182	5	5	0.00890398	0.127807
V1358	Temperature	high	-4.57681	0.748726	5	4	0.00879865	0.127807
V1639	Temperature	high	-1.4402	0.235611	5	5	0.00879933	0.127807
V1641	Temperature	high	-1.4402	0.235611	5	5	0.00879933	0.127807
V1644	Temperature	high	-1.44314	0.236085	5	5	0.00879861	0.127807
V1645	Temperature	high	-1.72514	0.28072	5	5	0.00866753	0.127807
V2280	Temperature	high	0.187869	0.0307337	5	5	0.00879862	0.127807
V2624	Temperature	high	-0.796907	0.130207	5	5	0.00876818	0.127807
V3925	Temperature	high	-2.72313	0.448114	5	3	0.00894612	0.127807
V3927	Temperature	high	-2.72313	0.448114	5	3	0.00894612	0.127807
V4289	Temperature	high	-3.35092	0.544474	5	5	0.00863177	0.127807
V4472	Temperature	high	-1.20413	0.195952	5	5	0.00866898	0.127807
V5825	Temperature	high	-1.97352	0.323848	5	5	0.00887552	0.127807
V6102	Temperature	high	-3.87817	0.638199	5	3	0.00894664	0.127807
V6103	Temperature	high	-3.87817	0.638199	5	3	0.00894664	0.127807
V6104	Temperature	high	-3.87817	0.638199	5	3	0.00894664	0.127807
V6435	Temperature	high	-1.44988	0.236211	5	5	0.00869684	0.127807
V28	Temperature	high	-0.526908	0.0877829	5	5	0.0092623	0.127893
V36	Temperature	high	1.80141	0.301135	5	5	0.0093511	0.127893
V82	Temperature	high	-1.87846	0.325653	5	5	0.0103569	0.127893
V105	Temperature	high	0.0415929	0.00726772	5	5	0.0105881	0.127893
V106	Temperature	high	-0.236088	0.041288	5	5	0.0106134	0.127893
V107	Temperature	high	0.132177	0.0239442	5	5	0.0117094	0.127893
V252	Temperature	high	-1.80254	0.313706	5	5	0.0104699	0.127893
V266	Temperature	high	-1.08072	0.194672	5	5	0.0115268	0.127893
V305	Temperature	high	-2.85111	0.513192	5	5	0.0115027	0.127893
V333	Temperature	high	-0.719613	0.131535	5	5	0.0120054	0.127893
V350	Temperature	high	0.0529039	0.00947201	5	5	0.0113333	0.127893
V358	Temperature	high	0.0512358	0.00938359	5	5	0.0120713	0.127893
V435	Temperature	high	2.77749	0.459408	5	5	0.00907628	0.127893
V440	Temperature	high	0.233706	0.0410719	5	5	0.0107596	0.127893
V457	Temperature	high	0.216271	0.0386169	5	5	0.011248	0.127893
V463	Temperature	high	0.0423449	0.00709047	5	5	0.00939521	0.127893
V527	Temperature	high	0.0527992	0.00941763	5	5	0.0112145	0.127893
V562	Temperature	high	0.053135	0.00968677	5	5	0.0119179	0.127893
V570	Temperature	high	0.131392	0.0226977	5	5	0.0102546	0.127893
V587	Temperature	high	0.121323	0.0206779	5	5	0.00987455	0.127893
V594	Temperature	high	0.0497803	0.00885159	5	5	0.0111176	0.127893
V638	Temperature	high	0.511537	0.0869767	5	5	0.00980842	0.127893
V653	Temperature	high	0.0495978	0.00896601	5	5	0.0116416	0.127893
V740	Temperature	high	-0.617795	0.108552	5	5	0.0107541	0.127893
V863	Temperature	high	0.189714	0.0320187	5	5	0.00960612	0.127893
V920	Temperature	high	-0.426537	0.0705672	5	5	0.00908216	0.127893
V943	Temperature	high	0.322733	0.0553184	5	5	0.0100328	0.127893
V952	Temperature	high	-2.48815	0.412736	5	5	0.00915015	0.127893
V968	Temperature	high	-0.961881	0.172113	5	5	0.0113143	0.127893
V1018	Temperature	high	-0.205452	0.0376121	5	5	0.0120574	0.127893
V1043	Temperature	high	0.4274	0.0770166	5	5	0.0115385	0.127893
V1057	Temperature	high	0.330542	0.0570176	5	5	0.0102129	0.127893
V1073	Temperature	high	-0.424549	0.0749812	5	5	0.0109095	0.127893
V1075	Temperature	high	0.23884	0.0401697	5	5	0.00951253	0.127893
V1084	Temperature	high	-1.68792	0.302252	5	5	0.0113379	0.127893
V1086	Temperature	high	-0.515032	0.0913583	5	5	0.0110429	0.127893
V1123	Temperature	high	-1.17231	0.20621	5	5	0.0107868	0.127893
V1124	Temperature	high	-3.54388	0.638997	5	5	0.0115585	0.127893
V1166	Temperature	high	0.0497569	0.00856031	5	5	0.0101376	0.127893
V1171	Temperature	high	-2.52276	0.452311	5	4	0.0113775	0.127893
V1249	Temperature	high	0.351654	0.0635856	5	5	0.0116495	0.127893
V1359	Temperature	high	-2.76838	0.487467	5	5	0.0108183	0.127893
V1391	Temperature	high	0.0617592	0.0107118	5	5	0.0103706	0.127893
V1438	Temperature	high	0.0488621	0.00885818	5	5	0.0117341	0.127893
V1458	Temperature	high	0.780092	0.14219	5	5	0.0119123	0.127893
V1462	Temperature	high	0.0500886	0.00892115	5	5	0.0111691	0.127893
V1499	Temperature	high	0.121385	0.0215757	5	5	0.011106	0.127893
V1506	Temperature	high	-0.112005	0.0202256	5	5	0.0116064	0.127893
V1605	Temperature	high	0.0498052	0.00890083	5	5	0.0112753	0.127893
V1801	Temperature	high	0.0500886	0.00892115	5	5	0.0111691	0.127893
V1803	Temperature	high	0.249419	0.04253	5	5	0.00988735	0.127893
V1804	Temperature	high	0.0497803	0.00885159	5	5	0.0111176	0.127893
V1824	Temperature	high	0.0497803	0.00885159	5	5	0.0111176	0.127893
V1825	Temperature	high	0.0503618	0.00919203	5	5	0.011957	0.127893
V1827	Temperature	high	0.0497803	0.00885159	5	5	0.0111176	0.127893
V1828	Temperature	high	0.0505304	0.00910483	5	5	0.0115361	0.127893
V1829	Temperature	high	0.0497803	0.00885159	5	5	0.0111176	0.127893
V1830	Temperature	high	0.0497803	0.00885159	5	5	0.0111176	0.127893
V1832	Temperature	high	0.0497803	0.00885159	5	5	0.0111176	0.127893
V1833	Temperature	high	0.0497803	0.00885159	5	5	0.0111176	0.127893
V1835	Temperature	high	0.0490323	0.0086278	5	5	0.0107973	0.127893
V1836	Temperature	high	0.0498674	0.00887955	5	5	0.0111614	0.127893
V1837	Temperature	high	0.0511232	0.00932381	5	5	0.0119314	0.127893
V1839	Temperature	high	0.0497803	0.00885159	5	5	0.0111176	0.127893
V1843	Temperature	high	0.0497803	0.00885159	5	5	0.0111176	0.127893
V1845	Temperature	high	0.050028	0.00910152	5	5	0.0118496	0.127893
V1846	Temperature	high	0.0497803	0.00885159	5	5	0.0111176	0.127893
V1852	Temperature	high	0.0504736	0.00908395	5	5	0.0114986	0.127893
V1854	Temperature	high	0.0497803	0.00885159	5	5	0.0111176	0.127893
V1856	Temperature	high	0.0497803	0.00885159	5	5	0.0111176	0.127893
V1858	Temperature	high	0.0497803	0.00885159	5	5	0.0111176	0.127893
V1860	Temperature	high	0.0497803	0.00885159	5	5	0.0111176	0.127893
V1861	Temperature	high	0.0512461	0.00936557	5	5	0.0120002	0.127893
V1862	Temperature	high	0.0497803	0.00885159	5	5	0.0111176	0.127893
V1866	Temperature	high	0.0503412	0.00903018	5	5	0.011393	0.127893
V1869	Temperature	high	0.0502825	0.00897568	5	5	0.0112388	0.127893
V1870	Temperature	high	0.0500886	0.00892115	5	5	0.0111691	0.127893
V1871	Temperature	high	0.0499248	0.0090196	5	5	0.0116217	0.127893
V1874	Temperature	high	0.0496592	0.00881335	5	5	0.011059	0.127893
V1876	Temperature	high	0.0497803	0.00885159	5	5	0.0111176	0.127893
V1878	Temperature	high	0.0497506	0.00896341	5	5	0.0115329	0.127893
V1879	Temperature	high	0.0497803	0.00885159	5	5	0.0111176	0.127893
V1880	Temperature	high	0.0488647	0.00895826	5	5	0.0121048	0.127893
V1882	Temperature	high	0.0453268	0.00825879	5	5	0.0118998	0.127893
V1883	Temperature	high	0.0486797	0.00845566	5	5	0.0104135	0.127893
V1892	Temperature	high	0.0481486	0.00871938	5	5	0.0116988	0.127893
V1896	Temperature	high	-0.504904	0.0833164	5	5	0.00901612	0.127893
V1957	Temperature	high	-2.12178	0.388582	5	5	0.0120702	0.127893
V2090	Temperature	high	0.0469915	0.00847341	5	5	0.0115599	0.127893
V2143	Temperature	high	-0.81765	0.135586	5	5	0.00914137	0.127893
V2152	Temperature	high	0.0640737	0.0115923	5	5	0.0116678	0.127893
V2155	Temperature	high	-1.2992	0.223011	5	2	0.0100732	0.127893
V2167	Temperature	high	0.0497506	0.00896341	5	5	0.0115329	0.127893
V2168	Temperature	high	0.0442309	0.00810271	5	5	0.0120797	0.127893
V2181	Temperature	high	0.0781963	0.0131741	5	5	0.00955849	0.127893
V2200	Temperature	high	0.0592072	0.0098542	5	5	0.00923663	0.127893
V2212	Temperature	high	0.0498674	0.00887955	5	5	0.0111614	0.127893
V2303	Temperature	high	0.0490323	0.0086278	5	5	0.0107973	0.127893
V2388	Temperature	high	-0.242015	0.0443011	5	5	0.0120541	0.127893
V2478	Temperature	high	0.0497803	0.00885159	5	5	0.0111176	0.127893
V2480	Temperature	high	0.0497803	0.00885159	5	5	0.0111176	0.127893
V2568	Temperature	high	-3.22311	0.574381	5	5	0.0111865	0.127893
V2719	Temperature	high	-1.54724	0.280759	5	5	0.0117645	0.127893
V2868	Temperature	high	0.0628156	0.0112084	5	5	0.0112262	0.127893
V2869	Temperature	high	-1.02911	0.172692	5	5	0.00945235	0.127893
V2942	Temperature	high	-1.04914	0.185391	5	5	0.0109259	0.127893
V3013	Temperature	high	0.0499966	0.008683	5	5	0.0104088	0.127893
V3221	Temperature	high	-3.01909	0.520304	5	5	0.0101865	0.127893
V3230	Temperature	high	-1.59621	0.290635	5	5	0.0118767	0.127893
V3243	Temperature	high	0.0502098	0.00910842	5	5	0.0117554	0.127893
V3245	Temperature	high	-0.938873	0.163208	5	5	0.0104361	0.127893
V3257	Temperature	high	0.357269	0.0596808	5	5	0.00933244	0.127893
V3276	Temperature	high	-3.70947	0.663454	5	4	0.0113001	0.127893
V3285	Temperature	high	-0.531269	0.090999	5	5	0.0100131	0.127893
V3301	Temperature	high	-0.484413	0.0835825	5	5	0.0102206	0.127893
V3338	Temperature	high	-1.29209	0.220995	5	5	0.00997229	0.127893
V3451	Temperature	high	-1.29695	0.215974	5	5	0.00925041	0.127893
V3499	Temperature	high	-0.877061	0.151379	5	5	0.0102295	0.127893
V3512	Temperature	high	0.529836	0.0875022	5	5	0.00903698	0.127893
V3598	Temperature	high	1.29514	0.21773	5	5	0.00950086	0.127893
V3695	Temperature	high	-0.43105	0.0751006	5	5	0.0105023	0.127893
V3709	Temperature	high	-1.80704	0.316771	5	5	0.010684	0.127893
V3778	Temperature	high	-0.316067	0.0555052	5	5	0.0107375	0.127893
V3860	Temperature	high	-2.78725	0.508209	5	5	0.0119231	0.127893
V3872	Temperature	high	1.12329	0.201892	5	5	0.0114555	0.127893
V3879	Temperature	high	-0.777269	0.137776	5	5	0.0110207	0.127893
V3911	Temperature	high	-3.33076	0.555655	5	5	0.00929754	0.127893
V3967	Temperature	high	-1.35023	0.230469	5	5	0.00991542	0.127893
V4217	Temperature	high	0.251546	0.0436343	5	5	0.0103741	0.127893
V4329	Temperature	high	-0.689683	0.119966	5	5	0.0104546	0.127893
V4373	Temperature	high	-5.12812	0.936786	5	5	0.0119856	0.127893
V4542	Temperature	high	0.578428	0.104714	5	5	0.0116878	0.127893
V4546	Temperature	high	-2.52078	0.43034	5	3	0.00992006	0.127893
V4547	Temperature	high	-2.52078	0.43034	5	3	0.00992006	0.127893
V4617	Temperature	high	-1.51438	0.272313	5	5	0.0114708	0.127893
V4627	Temperature	high	-3.4053	0.614176	5	5	0.0115672	0.127893
V4640	Temperature	high	0.195904	0.0344442	5	5	0.0107733	0.127893
V4790	Temperature	high	0.0334538	0.0060922	5	5	0.0118821	0.127893
V4874	Temperature	high	-2.99641	0.535658	5	5	0.0112847	0.127893
V5018	Temperature	high	-2.56661	0.446693	5	5	0.0104708	0.127893
V5091	Temperature	high	-2.34529	0.387242	5	5	0.00903157	0.127893
V5144	Temperature	high	-3.28216	0.554629	5	5	0.00963974	0.127893
V5208	Temperature	high	-1.56799	0.277124	5	5	0.010931	0.127893
V5224	Temperature	high	-0.375191	0.0673263	5	5	0.0114047	0.127893
V5324	Temperature	high	1.36047	0.240363	5	3	0.0109203	0.127893
V5443	Temperature	high	-2.18734	0.389377	5	5	0.0111528	0.127893
V5466	Temperature	high	0.163746	0.0292907	5	5	0.0113045	0.127893
V5542	Temperature	high	-2.08632	0.359291	5	5	0.0101657	0.127893
V5692	Temperature	high	-1.47213	0.252318	5	5	0.0100311	0.127893
V5759	Temperature	high	-1.20333	0.211409	5	5	0.0107501	0.127893
V5816	Temperature	high	-2.13964	0.364947	5	5	0.00989526	0.127893
V5860	Temperature	high	-1.39809	0.239587	5	5	0.0100266	0.127893
V5932	Temperature	high	-1.32354	0.241151	5	2	0.0118991	0.127893
V5945	Temperature	high	-4.52906	0.771366	5	5	0.00985457	0.127893
V6011	Temperature	high	-2.05336	0.360107	5	5	0.0106969	0.127893
V6085	Temperature	high	-3.851	0.698284	5	5	0.0117406	0.127893
V6105	Temperature	high	-3.43889	0.577876	5	5	0.00948952	0.127893
V6162	Temperature	high	-0.931711	0.155036	5	5	0.00923094	0.127893
V6163	Temperature	high	0.767277	0.132528	5	5	0.0102507	0.127893
V6182	Temperature	high	-2.0224	0.341217	5	5	0.0095974	0.127893
V6251	Temperature	high	-0.292481	0.0534808	5	5	0.0120176	0.127893
V6277	Temperature	high	-0.97153	0.175111	5	5	0.0115464	0.127893
V6295	Temperature	high	-1.32591	0.242921	5	2	0.0120832	0.127893
V6346	Temperature	high	-2.50519	0.435629	5	5	0.0104455	0.127893
V6366	Temperature	high	1.65904	0.303995	5	5	0.0120879	0.127893
V6558	Temperature	high	-1.47425	0.267269	5	5	0.0117345	0.127893
V6577	Temperature	high	-1.29801	0.222127	5	2	0.00998723	0.127893
V6674	Temperature	high	-3.28638	0.568917	5	5	0.0103154	0.127893
V6681	Temperature	high	-1.7366	0.316505	5	5	0.0119089	0.127893
V6738	Temperature	high	-1.35203	0.248011	5	5	0.0121246	0.127905
V4268	Temperature	high	0.0480021	0.00881425	5	5	0.0121589	0.128069
V1795	Temperature	high	0.15528	0.0285494	5	5	0.0122021	0.128131
V1855	Temperature	high	0.049614	0.00912038	5	5	0.0121965	0.128131
V1116	Temperature	high	0.18222	0.0335573	5	5	0.0122577	0.128518
V173	Temperature	high	-0.443238	0.0817731	5	5	0.0123191	0.128965
V5559	Temperature	high	-2.80032	0.517415	5	5	0.012371	0.129311
V1497	Temperature	high	0.121789	0.0225337	5	5	0.0124181	0.129489
V3333	Temperature	high	-0.494848	0.0915788	5	5	0.0124258	0.129489
V2993	Temperature	high	0.0491151	0.00910026	5	5	0.0124669	0.129523
V4769	Temperature	high	-1.34562	0.249212	5	5	0.0124516	0.129523
V1154	Temperature	high	0.0547901	0.0101691	5	5	0.0125259	0.12994
V1338	Temperature	high	0.353138	0.0655879	5	5	0.01255	0.129942
V4803	Temperature	high	-3.39245	0.630329	5	5	0.0125641	0.129942
V1441	Temperature	high	0.0438259	0.00816156	5	5	0.0126435	0.130107
V1507	Temperature	high	0.205768	0.0383537	5	5	0.0126748	0.130107
V1863	Temperature	high	0.0520303	0.00968839	5	5	0.0126397	0.130107
V5646	Temperature	high	-1.77872	0.331428	5	5	0.0126629	0.130107
V6283	Temperature	high	-1.0312	0.192143	5	5	0.0126629	0.130107
V6382	Temperature	high	-2.26705	0.423079	5	5	0.0127179	0.130353
V5487	Temperature	high	-5.96194	1.11394	5	4	0.0127595	0.130585
V369	Temperature	high	-1.06028	0.200616	5	5	0.0132124	0.13075
V773	Temperature	high	-0.204327	0.0385509	5	5	0.0131088	0.13075
V1045	Temperature	high	-1.06341	0.20058	5	5	0.0130987	0.13075
V1865	Temperature	high	0.0491606	0.00923489	5	5	0.0129515	0.13075
V2096	Temperature	high	0.497863	0.0939596	5	5	0.0131191	0.13075
V2205	Temperature	high	0.20635	0.0389818	5	5	0.0131548	0.13075
V2487	Temperature	high	-3.79383	0.719735	5	5	0.0133095	0.13075
V2894	Temperature	high	-3.79383	0.719735	5	5	0.0133095	0.13075
V3288	Temperature	high	0.073707	0.0137961	5	5	0.0128228	0.13075
V3722	Temperature	high	-1.2495	0.234079	5	5	0.0128538	0.13075
V3877	Temperature	high	-1.79018	0.335325	5	5	0.0128492	0.13075
V4160	Temperature	high	0.0477947	0.00901915	5	5	0.0131153	0.13075
V4295	Temperature	high	-0.914732	0.171383	5	5	0.0128577	0.13075
V4299	Temperature	high	-1.06937	0.201187	5	5	0.013006	0.13075
V4628	Temperature	high	-1.3441	0.254469	5	5	0.0132343	0.13075
V4737	Temperature	high	-1.34112	0.254253	5	2	0.0132846	0.13075
V5004	Temperature	high	-1.34112	0.254253	5	2	0.0132846	0.13075
V5007	Temperature	high	-1.34112	0.254253	5	2	0.0132846	0.13075
V5093	Temperature	high	-1.34112	0.254253	5	2	0.0132846	0.13075
V5558	Temperature	high	-1.34112	0.254253	5	2	0.0132846	0.13075
V5605	Temperature	high	-1.34112	0.254253	5	2	0.0132846	0.13075
V5635	Temperature	high	-3.79383	0.719735	5	5	0.0133095	0.13075
V5718	Temperature	high	-3.79383	0.719735	5	5	0.0133095	0.13075
V5719	Temperature	high	-3.79383	0.719735	5	5	0.0133095	0.13075
V5720	Temperature	high	-3.79383	0.719735	5	5	0.0133095	0.13075
V5844	Temperature	high	-3.79383	0.719735	5	5	0.0133095	0.13075
V5933	Temperature	high	-1.34112	0.254253	5	2	0.0132846	0.13075
V5934	Temperature	high	-1.34112	0.254253	5	2	0.0132846	0.13075
V3594	Temperature	high	0.050993	0.00969595	5	5	0.0133933	0.131384
V700	Temperature	high	-1.41129	0.269151	5	5	0.0135044	0.131721
V2147	Temperature	high	0.0466606	0.00889652	5	5	0.013495	0.131721
V3719	Temperature	high	2.91376	0.555376	5	4	0.0134834	0.131721
V4937	Temperature	high	-0.568733	0.108325	5	5	0.0134564	0.131721
V639	Temperature	high	0.507636	0.0971517	5	5	0.0136355	0.132434
V1082	Temperature	high	0.068365	0.0130772	5	5	0.0136166	0.132434
V1201	Temperature	high	0.0461728	0.00883623	5	5	0.0136341	0.132434
V1900	Temperature	high	-1.08035	0.207147	5	5	0.0137064	0.132762
V1989	Temperature	high	-3.91423	0.750931	5	5	0.0137274	0.132762
V3597	Temperature	high	0.749909	0.143813	5	5	0.013713	0.132762
V1450	Temperature	high	0.0483022	0.00928728	5	5	0.013812	0.133374
V1780	Temperature	high	0.661003	0.127152	5	5	0.0138295	0.133374
V3266	Temperature	high	1.6919	0.325641	5	5	0.0138508	0.133391
V1287	Temperature	high	-0.163872	0.0315831	5	5	0.0139025	0.133514
V3540	Temperature	high	-1.91806	0.369664	5	5	0.0139019	0.133514
V6158	Temperature	high	-0.825493	0.159428	5	5	0.0139822	0.134092
V4072	Temperature	high	-0.650391	0.125921	5	5	0.0140778	0.134179
V6469	Temperature	high	-3.58129	0.693569	5	3	0.0140891	0.134179
V6471	Temperature	high	-3.58129	0.693569	5	3	0.0140891	0.134179
V6472	Temperature	high	-3.58129	0.693569	5	3	0.0140891	0.134179
V6474	Temperature	high	-3.58129	0.693569	5	3	0.0140891	0.134179
V5961	Temperature	high	-0.394634	0.0765219	5	5	0.0141376	0.134454
V5647	Temperature	high	-1.40264	0.272187	5	5	0.0141672	0.13455
V2413	Temperature	high	-0.129151	0.0251027	5	5	0.0142305	0.134963
V6156	Temperature	high	-1.53719	0.299105	5	5	0.0142731	0.13518
V3618	Temperature	high	0.0489193	0.00954462	5	5	0.0143805	0.13601
V4166	Temperature	high	-1.52986	0.298677	5	5	0.0144053	0.136056
V1213	Temperature	high	0.374417	0.0731473	5	5	0.0144321	0.136122
V286	Temperature	high	-0.798837	0.156447	5	5	0.0145297	0.136855
V4431	Temperature	high	-0.712277	0.139583	5	5	0.0145552	0.136907
V856	Temperature	high	-1.62899	0.319428	5	5	0.0145801	0.136953
V762	Temperature	high	-3.65951	0.718377	5	4	0.014624	0.13699
V2129	Temperature	high	-3.65951	0.718377	5	4	0.014624	0.13699
V5456	Temperature	high	-2.77679	0.545464	5	4	0.0146512	0.137057
V4775	Temperature	high	0.743962	0.146297	5	5	0.0146941	0.137228
V5159	Temperature	high	-1.80653	0.35538	5	5	0.0147094	0.137228
V2874	Temperature	high	1.29043	0.254387	5	5	0.0147944	0.137833
V104	Temperature	high	-0.660797	0.130466	5	5	0.0148572	0.138043
V1250	Temperature	high	0.322496	0.0636723	5	5	0.0148569	0.138043
V1155	Temperature	high	0.0446895	0.00883147	5	5	0.0148947	0.138204
V3707	Temperature	high	-1.5887	0.314248	5	5	0.0149326	0.138369
V2769	Temperature	high	-3.25842	0.645801	5	4	0.0150143	0.138938
V1500	Temperature	high	0.162644	0.0322854	5	5	0.0150784	0.139156
V4576	Temperature	high	-0.553435	0.109831	5	5	0.0150683	0.139156
V1275	Temperature	high	-0.310451	0.0616996	5	5	0.0151284	0.139282
V5313	Temperature	high	-2.0283	0.403151	5	5	0.0151327	0.139282
V5000	Temperature	high	-1.76881	0.352337	5	5	0.0152229	0.139925
V3275	Temperature	high	1.89647	0.378066	5	5	0.0152562	0.140042
V185	Temperature	high	0.0569231	0.0114161	5	5	0.0155096	0.140983
V417	Temperature	high	-0.330876	0.0667845	5	5	0.0157838	0.140983
V566	Temperature	high	0.0463823	0.00936331	5	5	0.0157904	0.140983
V733	Temperature	high	-0.493045	0.099296	5	5	0.015688	0.140983
V781	Temperature	high	-0.180787	0.0361843	5	5	0.0154237	0.140983
V1513	Temperature	high	0.398894	0.079886	5	5	0.0154492	0.140983
V1632	Temperature	high	-2.64915	0.531166	5	5	0.015499	0.140983
V1670	Temperature	high	-1.34226	0.269713	5	5	0.0155913	0.140983
V2374	Temperature	high	0.447509	0.0901168	5	5	0.0156839	0.140983
V3228	Temperature	high	-1.09976	0.220995	5	5	0.0155933	0.140983
V3302	Temperature	high	-0.44124	0.0889482	5	5	0.0157293	0.140983
V3450	Temperature	high	0.519078	0.104503	5	5	0.0156734	0.140983
V4328	Temperature	high	0.449666	0.0906484	5	5	0.01573	0.140983
V4460	Temperature	high	-0.291396	0.0585924	5	5	0.0156202	0.140983
V4596	Temperature	high	3.23145	0.649439	5	4	0.0155988	0.140983
V5686	Temperature	high	0.264833	0.0534031	5	5	0.0157424	0.140983
V5862	Temperature	high	-1.09889	0.221343	5	5	0.0156945	0.140983
V5895	Temperature	high	-0.570504	0.115076	5	5	0.0157556	0.140983
V5967	Temperature	high	5.8562	1.18138	5	4	0.0157602	0.140983
V6123	Temperature	high	-1.36963	0.275507	5	2	0.015637	0.140983
V6853	Temperature	high	-5.73711	1.15447	5	4	0.0156527	0.140983
V2244	Temperature	high	0.0408294	0.00828385	5	5	0.0160089	0.142378
V2689	Temperature	high	2.5698	0.521251	5	4	0.0159977	0.142378
V6394	Temperature	high	1.00696	0.204297	5	5	0.016008	0.142378
V1349	Temperature	high	-4.6288	0.940231	5	5	0.0160601	0.142471
V5341	Temperature	high	-0.595184	0.1209	5	5	0.016061	0.142471
V5002	Temperature	high	-1.3752	0.279659	5	2	0.0161103	0.142724
V3352	Temperature	high	-0.924707	0.188282	5	5	0.0161655	0.143028
V728	Temperature	high	-0.85307	0.173957	5	5	0.0162319	0.143061
V3323	Temperature	high	-0.677448	0.138133	5	5	0.0162282	0.143061
V3592	Temperature	high	0.619278	0.126342	5	5	0.0162527	0.143061
V6566	Temperature	high	0.635074	0.129416	5	5	0.0162019	0.143061
V1826	Temperature	high	0.0440569	0.00899735	5	5	0.0162978	0.143274
V871	Temperature	high	-4.7187	0.965257	5	4	0.0163717	0.143739
V2489	Temperature	high	-1.37894	0.282445	5	2	0.0164302	0.143885
V2674	Temperature	high	-0.378486	0.0775022	5	5	0.0164174	0.143885
V5061	Temperature	high	-3.15242	0.646756	5	4	0.0165035	0.144342
V387	Temperature	high	0.429525	0.0884263	5	5	0.0166594	0.145151
V1496	Temperature	high	0.230953	0.047542	5	5	0.0166553	0.145151
V5818	Temperature	high	-4.04859	0.833428	5	5	0.0166563	0.145151
V1501	Temperature	high	0.0976777	0.0201253	5	5	0.0166964	0.145288
V5848	Temperature	high	-4.0552	0.836745	5	5	0.016763	0.145683
V32	Temperature	high	-1.39636	0.288293	5	5	0.0167899	0.145732
V5941	Temperature	high	-3.99289	0.82684	5	5	0.0169272	0.146
V5942	Temperature	high	-3.99289	0.82684	5	5	0.0169272	0.146
V5943	Temperature	high	-3.99289	0.82684	5	5	0.0169272	0.146
V5944	Temperature	high	-3.99289	0.82684	5	5	0.0169272	0.146
V5947	Temperature	high	-3.99289	0.82684	5	5	0.0169272	0.146
V2141	Temperature	high	-0.51197	0.106119	5	5	0.0169712	0.146012
V3837	Temperature	high	-3.97025	0.823693	5	4	0.0170138	0.146012
V5244	Temperature	high	-0.808778	0.167738	5	5	0.0169983	0.146012
V5424	Temperature	high	-3.4609	0.717979	5	5	0.0170112	0.146012
V257	Temperature	high	-0.457016	0.0950996	5	5	0.017153	0.146149
V321	Temperature	high	-1.30394	0.272248	5	5	0.0173108	0.146149
V644	Temperature	high	-1.19869	0.250273	5	5	0.0173108	0.146149
V2813	Temperature	high	-2.38441	0.498022	5	4	0.017328	0.146149
V3401	Temperature	high	-0.217129	0.0451938	5	5	0.0171652	0.146149
V3414	Temperature	high	-3.29044	0.685333	5	4	0.0171962	0.146149
V3797	Temperature	high	-3.26661	0.682911	5	4	0.0173715	0.146149
V4059	Temperature	high	-3.26661	0.682911	5	4	0.0173715	0.146149
V5003	Temperature	high	-1.38712	0.288546	5	2	0.0171371	0.146149
V5360	Temperature	high	-3.26661	0.682911	5	4	0.0173715	0.146149
V5885	Temperature	high	-3.26661	0.682911	5	4	0.0173715	0.146149
V6326	Temperature	high	-3.26661	0.682911	5	4	0.0173715	0.146149
V6337	Temperature	high	-1.99101	0.416418	5	5	0.0173921	0.146149
V6338	Temperature	high	-1.99101	0.416418	5	5	0.0173921	0.146149
V6339	Temperature	high	-1.99101	0.416418	5	5	0.0173921	0.146149
V6556	Temperature	high	-1.13409	0.235727	5	5	0.0171011	0.146149
V6855	Temperature	high	-3.03229	0.630488	5	5	0.0171163	0.146149
V1461	Temperature	high	0.0312754	0.00654565	5	5	0.0174241	0.146239
V2519	Temperature	high	0.0430784	0.00902177	5	5	0.0174549	0.146318
V5672	Temperature	high	-3.4182	0.717298	5	5	0.0175503	0.146938
V4158	Temperature	high	-1.50425	0.316092	5	5	0.0176155	0.147304
V6776	Temperature	high	-3.84212	0.808864	5	5	0.0177049	0.147871
V4227	Temperature	high	-1.62697	0.342755	5	5	0.0177381	0.147968
V1285	Temperature	high	-0.307612	0.0648901	5	5	0.0178015	0.148137
V2002	Temperature	high	0.574318	0.121146	5	5	0.0177995	0.148137
V894	Temperature	high	0.392984	0.0831427	5	5	0.0179439	0.148483
V1440	Temperature	high	-1.01387	0.214432	5	5	0.0179278	0.148483
V2180	Temperature	high	0.129409	0.0273525	5	5	0.0178972	0.148483
V2682	Temperature	high	2.4713	0.522928	5	4	0.0179514	0.148483
V3693	Temperature	high	-2.34093	0.494579	5	5	0.0178764	0.148483
V407	Temperature	high	0.111022	0.023558	5	5	0.018088	0.148715
V466	Temperature	high	-0.952251	0.20194	5	5	0.0180587	0.148715
V2399	Temperature	high	0.299106	0.0636093	5	5	0.0181974	0.148715
V3625	Temperature	high	-1.07674	0.228329	5	5	0.0180561	0.148715
V5576	Temperature	high	1.28871	0.273914	5	5	0.0181706	0.148715
V5609	Temperature	high	-1.16339	0.246912	5	5	0.0180978	0.148715
V6065	Temperature	high	1.69061	0.359684	5	5	0.018218	0.148715
V6066	Temperature	high	1.69061	0.359684	5	5	0.018218	0.148715
V6641	Temperature	high	1.69061	0.359684	5	5	0.018218	0.148715
V6643	Temperature	high	1.69061	0.359684	5	5	0.018218	0.148715
V6644	Temperature	high	1.69061	0.359684	5	5	0.018218	0.148715
V2142	Temperature	high	-0.483944	0.103182	5	5	0.0183242	0.149097
V2234	Temperature	high	-3.81943	0.81515	5	4	0.0183735	0.149097
V3921	Temperature	high	-1.5514	0.331018	5	5	0.0183609	0.149097
V6290	Temperature	high	-2.06473	0.439891	5	3	0.0182869	0.149097
V6407	Temperature	high	-1.85416	0.395552	5	5	0.0183524	0.149097
V2833	Temperature	high	-0.822271	0.175756	5	5	0.0184488	0.149514
V4038	Temperature	high	-0.644914	0.137961	5	5	0.0184903	0.149514
V6470	Temperature	high	-3.76489	0.805381	5	3	0.0184896	0.149514
V1498	Temperature	high	0.12107	0.0259118	5	5	0.0185139	0.149529
V2235	Temperature	high	-3.7782	0.809143	5	4	0.0185464	0.149615
V1486	Temperature	high	0.177217	0.0380657	5	5	0.0186957	0.150642
V2604	Temperature	high	-1.90786	0.410925	5	5	0.0188348	0.151585
V504	Temperature	high	0.216316	0.0466757	5	5	0.018927	0.15173
V1196	Temperature	high	0.066624	0.0143642	5	5	0.0188857	0.15173
V4694	Temperature	high	-3.09968	0.668587	5	4	0.018908	0.15173
V6124	Temperature	high	-1.40761	0.303811	5	2	0.0189413	0.15173
V921	Temperature	high	-1.12827	0.243711	5	5	0.0189815	0.151874
V1416	Temperature	high	-0.83936	0.181551	5	5	0.0190511	0.152253
V608	Temperature	high	0.562646	0.122072	5	5	0.0192092	0.152451
V2526	Temperature	high	0.815133	0.17671	5	5	0.0191676	0.152451
V3318	Temperature	high	0.370402	0.0803238	5	5	0.0191842	0.152451
V3631	Temperature	high	-3.24301	0.702971	5	4	0.0191626	0.152451
V4714	Temperature	high	-2.04115	0.442555	5	5	0.0191749	0.152451
V5673	Temperature	high	-2.65729	0.576455	5	5	0.0192028	0.152451
V946	Temperature	high	3.5791	0.779229	5	4	0.0193905	0.152478
V2502	Temperature	high	-0.678959	0.147537	5	5	0.0192904	0.152478
V3932	Temperature	high	0.239135	0.0520471	5	5	0.0193738	0.152478
V4453	Temperature	high	3.5791	0.779229	5	4	0.0193905	0.152478
V4876	Temperature	high	3.5791	0.779229	5	4	0.0193905	0.152478
V4877	Temperature	high	3.5791	0.779229	5	4	0.0193905	0.152478
V5220	Temperature	high	3.5791	0.779229	5	4	0.0193905	0.152478
V5222	Temperature	high	3.5791	0.779229	5	4	0.0193905	0.152478
V1560	Temperature	high	0.915963	0.199725	5	5	0.0194706	0.152656
V2777	Temperature	high	-1.88234	0.410515	5	5	0.0194799	0.152656
V3233	Temperature	high	0.0795185	0.0173306	5	5	0.0194452	0.152656
V1036	Temperature	high	-0.244788	0.0534456	5	5	0.0195393	0.152946
V69	Temperature	high	0.0522713	0.0114631	5	5	0.019773	0.153049
V389	Temperature	high	-1.41666	0.310563	5	2	0.0197542	0.153049
V464	Temperature	high	-0.270087	0.0591323	5	5	0.0196855	0.153049
V624	Temperature	high	0.0413843	0.00905932	5	5	0.0196779	0.153049
V991	Temperature	high	-0.766082	0.168022	5	5	0.0197797	0.153049
V1111	Temperature	high	0.452983	0.0991047	5	5	0.0196477	0.153049
V1881	Temperature	high	0.0531492	0.0116132	5	5	0.0195797	0.153049
V3483	Temperature	high	0.435068	0.0953959	5	5	0.0197652	0.153049
V4657	Temperature	high	1.24501	0.273272	5	3	0.0198202	0.153049
V6164	Temperature	high	1.24501	0.273272	5	3	0.0198202	0.153049
V6165	Temperature	high	1.24501	0.273272	5	3	0.0198202	0.153049
V6412	Temperature	high	1.24501	0.273272	5	3	0.0198202	0.153049
V438	Temperature	high	1.01755	0.223687	5	5	0.0199019	0.153338
V2945	Temperature	high	1.36829	0.300793	5	3	0.0199025	0.153338
V872	Temperature	high	-0.572744	0.126028	5	5	0.0199539	0.15339
V4788	Temperature	high	-5.29913	1.16564	5	4	0.019936	0.15339
V54	Temperature	high	-3.99894	0.890618	5	5	0.0206124	0.153415
V219	Temperature	high	-1.1404	0.254138	5	5	0.0206464	0.153415
V254	Temperature	high	-0.583719	0.128556	5	5	0.0200013	0.153415
V349	Temperature	high	-0.265338	0.0592855	5	5	0.0207919	0.153415
V445	Temperature	high	-0.860575	0.190084	5	5	0.0201592	0.153415
V474	Temperature	high	0.200212	0.0444912	5	5	0.0204899	0.153415
V569	Temperature	high	0.0523596	0.0115514	5	5	0.0200947	0.153415
V917	Temperature	high	-0.61089	0.135428	5	5	0.0203588	0.153415
V982	Temperature	high	-0.224342	0.0497186	5	5	0.0203414	0.153415
V1224	Temperature	high	-0.0876815	0.0193529	5	5	0.0201195	0.153415
V1408	Temperature	high	0.113682	0.0250513	5	5	0.0200322	0.153415
V1449	Temperature	high	0.0426529	0.0094397	5	5	0.0202662	0.153415
V1800	Temperature	high	0.0468254	0.0103981	5	5	0.0204506	0.153415
V2137	Temperature	high	0.607851	0.133922	5	5	0.020022	0.153415
V2162	Temperature	high	0.0511405	0.0114319	5	5	0.0208182	0.153415
V2712	Temperature	high	0.571257	0.127236	5	5	0.0206166	0.153415
V2783	Temperature	high	-0.613881	0.135665	5	5	0.0201875	0.153415
V3205	Temperature	high	-3.99344	0.88521	5	4	0.0203528	0.153415
V3317	Temperature	high	-1.10099	0.245151	5	5	0.0206001	0.153415
V3428	Temperature	high	0.446418	0.0988548	5	5	0.020297	0.153415
V3620	Temperature	high	-1.28983	0.288386	5	5	0.0208297	0.153415
V4215	Temperature	high	1.43984	0.321653	5	3	0.0207824	0.153415
V4535	Temperature	high	1.43984	0.321653	5	3	0.0207824	0.153415
V4536	Temperature	high	1.43984	0.321653	5	3	0.0207824	0.153415
V5026	Temperature	high	1.43984	0.321653	5	3	0.0207824	0.153415
V5027	Temperature	high	1.43984	0.321653	5	3	0.0207824	0.153415
V5028	Temperature	high	1.43984	0.321653	5	3	0.0207824	0.153415
V5428	Temperature	high	-3.16626	0.698066	5	5	0.0200587	0.153415
V5467	Temperature	high	1.43984	0.321653	5	3	0.0207824	0.153415
V6223	Temperature	high	0.0913955	0.0203441	5	5	0.0205827	0.153415
V6293	Temperature	high	1.43984	0.321653	5	3	0.0207824	0.153415
V6294	Temperature	high	1.43984	0.321653	5	3	0.0207824	0.153415
V6303	Temperature	high	1.43984	0.321653	5	3	0.0207824	0.153415
V6487	Temperature	high	-1.99565	0.443552	5	5	0.0204997	0.153415
V6620	Temperature	high	-3.19298	0.711963	5	5	0.0206781	0.153415
V6677	Temperature	high	1.08072	0.240825	5	5	0.0206432	0.153415
V6805	Temperature	high	1.43984	0.321653	5	3	0.0207824	0.153415
V6806	Temperature	high	1.43984	0.321653	5	3	0.0207824	0.153415
V6807	Temperature	high	1.43984	0.321653	5	3	0.0207824	0.153415
V70	Temperature	high	-0.315998	0.0706942	5	5	0.0208628	0.153493
V2373	Temperature	high	-0.373223	0.0835489	5	5	0.0208981	0.153589
V4400	Temperature	high	-0.383158	0.0858095	5	5	0.0209219	0.153599
V255	Temperature	high	-0.581163	0.130304	5	5	0.0209868	0.153911
V903	Temperature	high	-2.78089	0.62376	5	5	0.0210095	0.153913
V65	Temperature	high	-1.33294	0.299672	5	5	0.0211398	0.154045
V784	Temperature	high	0.235445	0.0529212	5	5	0.0211275	0.154045
V2560	Temperature	high	-1.30754	0.294194	5	5	0.0211846	0.154045
V5136	Temperature	high	1.3046	0.293281	5	5	0.0211361	0.154045
V6083	Temperature	high	-1.41038	0.317334	5	5	0.0211849	0.154045
V6408	Temperature	high	-1.66149	0.373718	5	5	0.0211672	0.154045
V6592	Temperature	high	1.87456	0.420783	5	5	0.0210517	0.154045
V727	Temperature	high	0.67996	0.15311	5	5	0.0212293	0.15407
V999	Temperature	high	0.34499	0.0776885	5	5	0.0212333	0.15407
V4156	Temperature	high	-0.330747	0.0745346	5	5	0.0212744	0.154205
V4998	Temperature	high	-1.43436	0.323755	5	2	0.0213658	0.154704
V1779	Temperature	high	-1.80992	0.409416	5	5	0.0214911	0.155448
V1650	Temperature	high	-1.27513	0.288839	5	5	0.0215702	0.155691
V4096	Temperature	high	-1.62684	0.368436	5	5	0.021559	0.155691
V499	Temperature	high	-0.310367	0.0705369	5	5	0.0217624	0.156611
V645	Temperature	high	-1.18173	0.268798	5	5	0.0218118	0.156611
V1231	Temperature	high	-0.367339	0.0835501	5	5	0.0218079	0.156611
V1928	Temperature	high	0.294304	0.0669148	5	5	0.0217872	0.156611
V6573	Temperature	high	2.65753	0.603725	5	4	0.0217381	0.156611
V1046	Temperature	high	-0.205237	0.0467802	5	5	0.0219326	0.157068
V1963	Temperature	high	0.121063	0.0276271	5	5	0.0220025	0.157068
V2501	Temperature	high	-0.672969	0.153428	5	5	0.0219467	0.157068
V5024	Temperature	high	-3.09527	0.706694	5	5	0.0220308	0.157068
V5507	Temperature	high	-3.04573	0.693859	5	3	0.0219021	0.157068
V6214	Temperature	high	-3.17666	0.725223	5	5	0.0220266	0.157068
V6415	Temperature	high	-1.88958	0.431453	5	5	0.0220358	0.157068
V2254	Temperature	high	-0.240871	0.0551235	5	5	0.0221696	0.157694
V5148	Temperature	high	0.91916	0.210321	5	5	0.0221612	0.157694
V1648	Temperature	high	-1.33969	0.307383	5	5	0.0223233	0.158459
V3359	Temperature	high	-2.32096	0.532339	5	5	0.0223019	0.158459
V2454	Temperature	high	0.48469	0.111259	5	5	0.0223499	0.158483
V3297	Temperature	high	-0.472988	0.10869	5	5	0.0224148	0.158779
V1314	Temperature	high	-0.589765	0.135596	5	5	0.022446	0.158836
V6554	Temperature	high	-3.37725	0.777013	5	4	0.022487	0.158962
V4394	Temperature	high	-1.44769	0.333689	5	2	0.0225979	0.15909
V5901	Temperature	high	-1.40276	0.32311	5	5	0.0225565	0.15909
V6312	Temperature	high	-2.03459	0.468532	5	5	0.0225418	0.15909
V6385	Temperature	high	-1.44769	0.333689	5	2	0.0225979	0.15909
V5320	Temperature	high	0.610054	0.140722	5	5	0.0226432	0.159246
V2064	Temperature	high	0.456652	0.105576	5	5	0.0227812	0.15929
V4065	Temperature	high	0.667075	0.154228	5	5	0.0227821	0.15929
V4488	Temperature	high	-0.498602	0.11524	5	5	0.0227628	0.15929
V4920	Temperature	high	-1.44898	0.33465	5	2	0.0227179	0.15929
V4993	Temperature	high	-1.44898	0.33465	5	2	0.0227179	0.15929
V5452	Temperature	high	0.834237	0.192898	5	5	0.022789	0.15929
V837	Temperature	high	0.257165	0.0595399	5	5	0.0228674	0.159676
V6069	Temperature	high	-2.6585	0.615805	5	5	0.0228968	0.159719
V965	Temperature	high	-0.171393	0.0397617	5	5	0.0229905	0.160209
V5044	Temperature	high	1.43221	0.332495	5	3	0.0230336	0.160347
V1981	Temperature	high	-0.723615	0.168231	5	5	0.0231214	0.160472
V3463	Temperature	high	-1.02279	0.237876	5	5	0.0231452	0.160472
V3666	Temperature	high	0.705607	0.164107	5	5	0.0231448	0.160472
V6387	Temperature	high	-1.71288	0.397981	5	5	0.0230842	0.160472
V1244	Temperature	high	-0.547159	0.127478	5	5	0.0232525	0.16089
V1522	Temperature	high	0.0594751	0.0138526	5	5	0.0232346	0.16089
V1248	Temperature	high	0.292369	0.0682485	5	5	0.0233725	0.161395
V5469	Temperature	high	-0.249248	0.058172	5	5	0.0233611	0.161395
V501	Temperature	high	-0.196059	0.0458563	5	5	0.0234945	0.162074
V1372	Temperature	high	-0.558181	0.130757	5	5	0.0235925	0.162098
V1774	Temperature	high	-0.628305	0.147168	5	5	0.0235856	0.162098
V2581	Temperature	high	0.186729	0.0437211	5	5	0.0235618	0.162098
V4228	Temperature	high	-1.6057	0.37592	5	5	0.0235547	0.162098
V2218	Temperature	high	0.0672149	0.0157643	5	5	0.0236675	0.162274
V5662	Temperature	high	-0.728391	0.170784	5	5	0.0236491	0.162274
V6368	Temperature	high	1.52136	0.356936	5	3	0.0236891	0.162274
V5433	Temperature	high	1.23009	0.288966	5	5	0.0237691	0.162497
V6384	Temperature	high	-2.31864	0.544549	5	3	0.0237536	0.162497
V1612	Temperature	high	-3.91356	0.920665	5	4	0.0238593	0.162951
V1274	Temperature	high	-0.188457	0.0443708	5	5	0.0239111	0.162981
V1525	Temperature	high	0.225091	0.0529845	5	5	0.0238972	0.162981
V17	Temperature	high	-0.152591	0.036014	5	5	0.0240661	0.163306
V750	Temperature	high	-3.35357	0.792825	5	4	0.0241733	0.163306
V4637	Temperature	high	-1.31884	0.311412	5	5	0.0240955	0.163306
V5307	Temperature	high	-1.73869	0.410959	5	5	0.0241594	0.163306
V5475	Temperature	high	-0.581328	0.137319	5	5	0.0241203	0.163306
V5779	Temperature	high	-0.457737	0.108189	5	5	0.0241582	0.163306
V5855	Temperature	high	-3.32483	0.784486	5	5	0.0240474	0.163306
V5897	Temperature	high	1.18322	0.279442	5	5	0.024108	0.163306
V6572	Temperature	high	2.48809	0.587622	5	4	0.0241087	0.163306
V3416	Temperature	high	0.58817	0.139124	5	5	0.0242072	0.163375
V821	Temperature	high	-1.46615	0.347448	5	2	0.0243275	0.163545
V1175	Temperature	high	1.18686	0.281608	5	5	0.0244066	0.163545
V2036	Temperature	high	-3.9022	0.927396	5	4	0.0245129	0.163545
V2039	Temperature	high	1.07787	0.255366	5	5	0.0243107	0.163545
V3965	Temperature	high	1.15813	0.274406	5	5	0.0243163	0.163545
V4747	Temperature	high	-3.9022	0.927396	5	4	0.0245129	0.163545
V4748	Temperature	high	-3.9022	0.927396	5	4	0.0245129	0.163545
V5336	Temperature	high	-1.59932	0.380127	5	5	0.0245187	0.163545
V5661	Temperature	high	-3.87464	0.919066	5	5	0.0243875	0.163545
V6042	Temperature	high	-3.9022	0.927396	5	4	0.0245129	0.163545
V6045	Temperature	high	-3.9022	0.927396	5	4	0.0245129	0.163545
V6770	Temperature	high	-1.46255	0.34686	5	5	0.0243767	0.163545
V4203	Temperature	high	0.50098	0.119199	5	5	0.0245874	0.163707
V5063	Temperature	high	-1.21624	0.289397	5	5	0.0245906	0.163707
V1411	Temperature	high	0.123613	0.0294386	5	5	0.0246472	0.16384
V2043	Temperature	high	-1.38742	0.330472	5	5	0.0246584	0.16384
V2718	Temperature	high	1.05957	0.253098	5	5	0.0248442	0.164596
V3864	Temperature	high	-1.47118	0.351195	5	2	0.0248027	0.164596
V6058	Temperature	high	0.855109	0.204217	5	5	0.024831	0.164596
V2779	Temperature	high	-2.26205	0.541739	5	4	0.0250159	0.16462
V2780	Temperature	high	-2.26205	0.541739	5	4	0.0250159	0.16462
V3481	Temperature	high	-2.26205	0.541739	5	4	0.0250159	0.16462
V4068	Temperature	high	0.397391	0.0951212	5	5	0.0249811	0.16462
V4499	Temperature	high	1.16056	0.27773	5	5	0.0249653	0.16462
V5012	Temperature	high	-2.10768	0.504728	5	5	0.0250104	0.16462
V6815	Temperature	high	-2.26205	0.541739	5	4	0.0250159	0.16462
V3600	Temperature	high	0.748154	0.179275	5	5	0.0250526	0.164703
V483	Temperature	high	0.0617363	0.0148172	5	5	0.0251591	0.164724
V2257	Temperature	high	0.325693	0.0782168	5	5	0.0251999	0.164724
V2335	Temperature	high	-4.07894	0.977931	5	5	0.0250879	0.164724
V4779	Temperature	high	0.331644	0.0796028	5	5	0.0251637	0.164724
V5128	Temperature	high	-1.62439	0.390043	5	5	0.025189	0.164724
V5554	Temperature	high	-0.947485	0.227441	5	5	0.0251699	0.164724
V1817	Temperature	high	-2.36596	0.569667	5	5	0.0253724	0.165299
V2241	Temperature	high	0.0814266	0.0196021	5	5	0.0253606	0.165299
V2285	Temperature	high	-0.483717	0.116468	5	5	0.0253728	0.165299
V3354	Temperature	high	-2.92776	0.70506	5	5	0.0253843	0.165299
V48	Temperature	high	0.526975	0.127081	5	5	0.0254769	0.165745
V4792	Temperature	high	0.0429875	0.0103747	5	5	0.0255302	0.165934
V1584	Temperature	high	0.076661	0.0185262	5	5	0.02562	0.16636
V6849	Temperature	high	-0.576761	0.139481	5	5	0.0256682	0.166515
V1088	Temperature	high	-0.266182	0.0644459	5	5	0.0257457	0.166861
V6418	Temperature	high	-1.1001	0.266688	5	5	0.0258324	0.167264
V377	Temperature	high	0.112456	0.0272885	5	5	0.0258996	0.167541
V2527	Temperature	high	0.0705885	0.0171629	5	5	0.0260347	0.168257
V348	Temperature	high	-0.133706	0.0325697	5	5	0.0261627	0.168848
V5451	Temperature	high	-0.538946	0.131307	5	5	0.0261754	0.168848
V6834	Temperature	high	0.378266	0.0921933	5	5	0.0262005	0.16885
V2590	Temperature	high	1.19445	0.291328	5	5	0.0262497	0.169009
V5092	Temperature	high	0.593868	0.144981	5	5	0.0263151	0.169112
V5784	Temperature	high	-1.76849	0.431718	5	5	0.0263113	0.169112
V2158	Temperature	high	0.0749795	0.0183452	5	5	0.0264681	0.169936
V1107	Temperature	high	0.307456	0.0752673	5	5	0.0265074	0.170029
V3316	Temperature	high	-0.546885	0.133977	5	5	0.026557	0.170188
V1077	Temperature	high	-0.433478	0.106366	5	5	0.0266703	0.17064
V2240	Temperature	high	0.0454695	0.0111615	5	5	0.026697	0.17064
V6424	Temperature	high	-0.762224	0.187118	5	5	0.0267022	0.17064
V1868	Temperature	high	0.0284892	0.00700221	5	5	0.0267867	0.171021
V729	Temperature	high	-1.9367	0.476296	5	5	0.0268289	0.171131
V370	Temperature	high	-0.258436	0.0636513	5	5	0.026933	0.171484
V4131	Temperature	high	-0.73992	0.182242	5	5	0.0269343	0.171484
V838	Temperature	high	-0.345505	0.0852378	5	5	0.027051	0.171774
V3368	Temperature	high	0.228558	0.0563677	5	5	0.0270273	0.171774
V3885	Temperature	high	-0.508227	0.125389	5	5	0.027055	0.171774
V2512	Temperature	high	-5.03089	1.24221	5	3	0.0271119	0.171817
V5747	Temperature	high	0.560589	0.138377	5	5	0.0270905	0.171817
V1930	Temperature	high	0.0408296	0.0101249	5	5	0.0274192	0.173604
V2609	Temperature	high	0.270881	0.0672376	5	5	0.0274885	0.173883
V304	Temperature	high	1.54201	0.385112	5	5	0.0279343	0.174229
V561	Temperature	high	0.834654	0.207876	5	5	0.0277323	0.174229
V691	Temperature	high	0.116972	0.0291898	5	5	0.027875	0.174229
V767	Temperature	high	-1.50672	0.377686	5	2	0.0282046	0.174229
V1054	Temperature	high	0.53192	0.132283	5	5	0.0276256	0.174229
V1065	Temperature	high	-1.33414	0.332267	5	5	0.0277304	0.174229
V1400	Temperature	high	-1.50672	0.377686	5	2	0.0282046	0.174229
V1521	Temperature	high	-0.252489	0.0627702	5	5	0.0276012	0.174229
V1528	Temperature	high	-0.163247	0.0409008	5	5	0.0281684	0.174229
V1576	Temperature	high	0.133619	0.0333552	5	5	0.0278998	0.174229
V2575	Temperature	high	0.210854	0.0526327	5	5	0.0278963	0.174229
V2655	Temperature	high	-5.37018	1.34315	5	5	0.0280414	0.174229
V2667	Temperature	high	-1.50672	0.377686	5	2	0.0282046	0.174229
V2668	Temperature	high	-1.50672	0.377686	5	2	0.0282046	0.174229
V3405	Temperature	high	-0.917427	0.230121	5	5	0.0282533	0.174229
V3857	Temperature	high	1.12775	0.28268	5	5	0.0282021	0.174229
V3939	Temperature	high	0.312527	0.0779583	5	5	0.0278459	0.174229
V4143	Temperature	high	0.400222	0.0997361	5	5	0.027775	0.174229
V4356	Temperature	high	-4.92355	1.23351	5	4	0.028165	0.174229
V4458	Temperature	high	-0.194476	0.0486076	5	5	0.0279912	0.174229
V4590	Temperature	high	-1.50672	0.377686	5	2	0.0282046	0.174229
V4591	Temperature	high	-1.50672	0.377686	5	2	0.0282046	0.174229
V4592	Temperature	high	-1.50672	0.377686	5	2	0.0282046	0.174229
V4593	Temperature	high	-1.50672	0.377686	5	2	0.0282046	0.174229
V4736	Temperature	high	-1.50672	0.377686	5	2	0.0282046	0.174229
V5139	Temperature	high	0.544382	0.136231	5	5	0.0280816	0.174229
V6361	Temperature	high	-3.47484	0.871622	5	5	0.0282548	0.174229
V6632	Temperature	high	-0.522418	0.131001	5	5	0.0282314	0.174229
V5138	Temperature	high	1.32328	0.332288	5	5	0.028335	0.174567
V1256	Temperature	high	0.12882	0.0323826	5	5	0.0284143	0.174796
V3322	Temperature	high	-1.50898	0.37937	5	2	0.0284231	0.174796
V3021	Temperature	high	0.0480203	0.0120878	5	5	0.0285162	0.175211
V989	Temperature	high	-0.129491	0.0327067	5	5	0.02877	0.176454
V2690	Temperature	high	-3.92663	0.991502	5	4	0.0287487	0.176454
V83	Temperature	high	-0.933781	0.236366	5	5	0.0289334	0.176824
V2289	Temperature	high	0.0297897	0.00753351	5	5	0.0288625	0.176824
V2323	Temperature	high	0.026177	0.00662259	5	5	0.028893	0.176824
V4357	Temperature	high	-4.70275	1.19036	5	4	0.028931	0.176824
V635	Temperature	high	-2.55014	0.646206	5	3	0.0290147	0.177067
V5311	Temperature	high	1.26894	0.321593	5	5	0.0290248	0.177067
V6003	Temperature	high	-0.631207	0.160062	5	5	0.0290686	0.177176
V5936	Temperature	high	1.06753	0.270915	5	5	0.0291273	0.177283
V6457	Temperature	high	-3.17069	0.804757	5	5	0.0291377	0.177283
V5873	Temperature	high	-1.97434	0.501419	5	5	0.0291846	0.17741
V3478	Temperature	high	0.409421	0.104023	5	5	0.0292164	0.177446
V53	Temperature	high	-0.265176	0.0674464	5	5	0.029298	0.177694
V1573	Temperature	high	-0.900702	0.229148	5	5	0.0293174	0.177694
V2091	Temperature	high	0.279419	0.0711035	5	5	0.029335	0.177694
V6059	Temperature	high	0.808497	0.205855	5	5	0.0293785	0.177801
V640	Temperature	high	0.612057	0.156075	5	5	0.0294946	0.178346
V684	Temperature	high	-0.224819	0.0573616	5	5	0.0295385	0.178409
V2860	Temperature	high	-0.303438	0.0775001	5	5	0.0296172	0.178409
V3809	Temperature	high	-2.58178	0.659312	5	4	0.0296065	0.178409
V5474	Temperature	high	-1.41791	0.362163	5	5	0.0296214	0.178409
V5902	Temperature	high	-1.54468	0.394613	5	5	0.0296351	0.178409
V1859	Temperature	high	0.0388105	0.00994392	5	5	0.0298623	0.179619
V1657	Temperature	high	0.423597	0.10879	5	5	0.0300469	0.180549
V6500	Temperature	high	1.10359	0.283511	5	5	0.0300695	0.180549
V4028	Temperature	high	-0.758539	0.195425	5	5	0.0302932	0.181733
V2311	Temperature	high	-0.102296	0.026384	5	5	0.0303802	0.181988
V5561	Temperature	high	0.875886	0.225931	5	5	0.0303888	0.181988
V2693	Temperature	high	-1.37525	0.355783	5	5	0.0306212	0.182929
V2947	Temperature	high	0.342479	0.0885924	5	5	0.0306138	0.182929
V3914	Temperature	high	0.827658	0.214131	5	5	0.030626	0.182929
V659	Temperature	high	-0.79874	0.20692	5	5	0.0307301	0.183391
V1554	Temperature	high	0.1218	0.0315869	5	5	0.0308149	0.183418
V1586	Temperature	high	-0.504168	0.130741	5	5	0.0308109	0.183418
V6835	Temperature	high	0.392999	0.101887	5	5	0.0307909	0.183418
V2637	Temperature	high	0.992406	0.257754	5	5	0.0309359	0.183979
V641	Temperature	high	0.592949	0.154271	5	5	0.0310751	0.184167
V1655	Temperature	high	0.425471	0.110671	5	5	0.0310557	0.184167
V3312	Temperature	high	0.558055	0.145109	5	5	0.0310286	0.184167
V3515	Temperature	high	-1.38039	0.358856	5	5	0.0310102	0.184167
V1649	Temperature	high	-1.3027	0.339176	5	5	0.0311333	0.184353
V172	Temperature	high	0.190332	0.0496537	5	5	0.0312929	0.184979
V296	Temperature	high	0.687354	0.179268	5	5	0.0312711	0.184979
V1653	Temperature	high	0.0378983	0.00989036	5	5	0.0313214	0.184988
V2564	Temperature	high	-3.85544	1.00701	5	4	0.0313903	0.185185
V5137	Temperature	high	-1.85541	0.484992	5	5	0.0314529	0.185185
V6051	Temperature	high	-3.80058	0.99357	5	4	0.0314629	0.185185
V6052	Temperature	high	-3.80058	0.99357	5	4	0.0314629	0.185185
V4776	Temperature	high	1.05407	0.275806	5	5	0.0315354	0.185453
V6363	Temperature	high	-0.512637	0.134251	5	5	0.0316052	0.185704
V873	Temperature	high	-0.492618	0.129145	5	5	0.0316924	0.185898
V3334	Temperature	high	-0.374627	0.0982063	5	5	0.031687	0.185898
V5006	Temperature	high	-1.5431	0.404801	5	2	0.0317451	0.186048
V2580	Temperature	high	0.133696	0.0351294	5	5	0.0318786	0.186671
V6113	Temperature	high	-0.881131	0.231879	5	5	0.0320054	0.187253
V3748	Temperature	high	2.65264	0.699524	5	4	0.032178	0.188103
V606	Temperature	high	-1.03431	0.27299	5	5	0.0322493	0.188149
V1110	Temperature	high	-0.729695	0.1927	5	5	0.0322956	0.188149
V2702	Temperature	high	0.571749	0.150943	5	5	0.0322701	0.188149
V3480	Temperature	high	-0.851316	0.224625	5	5	0.0322245	0.188149
V6555	Temperature	high	-3.73907	0.987809	5	5	0.0323283	0.18818
V3759	Temperature	high	-3.1595	0.835195	5	5	0.0323783	0.18831
V5830	Temperature	high	-0.175979	0.0465368	5	5	0.0324104	0.188337
V3380	Temperature	high	0.643811	0.1705	5	5	0.0325319	0.188883
V4034	Temperature	high	0.114232	0.0303128	5	5	0.0327008	0.189155
V4250	Temperature	high	-1.3682	0.363117	5	5	0.0327121	0.189155
V5019	Temperature	high	-0.739943	0.19639	5	5	0.0327166	0.189155
V5770	Temperature	high	-1.77521	0.470547	5	5	0.0326067	0.189155
V6034	Temperature	high	-0.831926	0.220643	5	5	0.0326555	0.189155
V3839	Temperature	high	1.06478	0.282926	5	5	0.0328122	0.189548
V831	Temperature	high	-0.85703	0.227806	5	5	0.0328428	0.189565
V2881	Temperature	high	-0.618565	0.164628	5	5	0.0329499	0.189704
V4672	Temperature	high	-0.39545	0.105207	5	5	0.0329176	0.189704
V5754	Temperature	high	-1.44314	0.384002	5	5	0.0329319	0.189704
V50	Temperature	high	-1.01903	0.271331	5	5	0.0329877	0.189762
V374	Temperature	high	1.5648	0.418062	5	5	0.0332762	0.190394
V823	Temperature	high	-2.77219	0.740197	5	4	0.0332254	0.190394
V1385	Temperature	high	0.167369	0.0446954	5	5	0.0332381	0.190394
V3910	Temperature	high	-2.13759	0.570669	5	5	0.0332128	0.190394
V4661	Temperature	high	-2.0839	0.55626	5	5	0.0332011	0.190394
V6215	Temperature	high	-2.08046	0.55593	5	5	0.0332919	0.190394
V6734	Temperature	high	-1.71462	0.457739	5	5	0.0332106	0.190394
V1178	Temperature	high	-0.571106	0.152699	5	5	0.0333427	0.190409
V1186	Temperature	high	0.175881	0.0470452	5	5	0.0333778	0.190409
V5382	Temperature	high	2.0921	0.559527	5	5	0.0333662	0.190409
V200	Temperature	high	0.278656	0.0745731	5	5	0.0334209	0.190459
V2684	Temperature	high	-1.23362	0.33022	5	5	0.0334422	0.190459
V2952	Temperature	high	-1.27986	0.342795	5	5	0.0334915	0.190582
V3754	Temperature	high	-0.641828	0.172004	5	5	0.0335407	0.190704
V2054	Temperature	high	-0.892275	0.239378	5	5	0.0336333	0.191071
V111	Temperature	high	0.714726	0.191879	5	5	0.0336936	0.191256
V3281	Temperature	high	-0.438546	0.117863	5	5	0.033788	0.191633
V4309	Temperature	high	1.01621	0.273311	5	5	0.0338506	0.191671
V6832	Temperature	high	-1.56446	0.420722	5	2	0.033842	0.191671
V2260	Temperature	high	0.729069	0.196699	5	5	0.0341234	0.193056
V6402	Temperature	high	-0.795884	0.214823	5	5	0.0341634	0.193123
V1934	Temperature	high	-0.102225	0.027612	5	5	0.0342263	0.193319
V2161	Temperature	high	0.0509709	0.0137732	5	5	0.0342605	0.193321
V2197	Temperature	high	-0.445185	0.12035	5	5	0.0342999	0.193321
V4062	Temperature	high	0.487703	0.131861	5	5	0.0343112	0.193321
V1023	Temperature	high	0.0401148	0.0108509	5	5	0.0343517	0.19339
V347	Temperature	high	0.368813	0.100013	5	5	0.0345732	0.193536
V787	Temperature	high	1.05253	0.285609	5	5	0.0346317	0.193536
V2159	Temperature	high	-2.01272	0.545849	5	5	0.0345808	0.193536
V2729	Temperature	high	0.455244	0.123278	5	5	0.0344487	0.193536
V2986	Temperature	high	0.0515233	0.0139784	5	5	0.0346143	0.193536
V3348	Temperature	high	0.651005	0.176547	5	5	0.034578	0.193536
V3644	Temperature	high	0.372539	0.100998	5	5	0.0345508	0.193536
V6281	Temperature	high	0.522819	0.141544	5	5	0.0344281	0.193536
V6633	Temperature	high	-0.494525	0.134114	5	5	0.0345801	0.193536
V471	Temperature	high	-0.724554	0.196715	5	5	0.0346785	0.19364
V2024	Temperature	high	0.264028	0.0717086	5	5	0.0347098	0.193658
V6617	Temperature	high	-0.552145	0.150015	5	5	0.0347428	0.193684
V514	Temperature	high	-0.0856703	0.023301	5	5	0.0348378	0.193741
V3922	Temperature	high	-1.59033	0.432545	5	3	0.0348374	0.193741
V6247	Temperature	high	1.7953	0.488041	5	5	0.0347916	0.193741
V3231	Temperature	high	-3.53407	0.962259	5	5	0.0349346	0.193885
V4099	Temperature	high	0.308771	0.0840851	5	5	0.0349484	0.193885
V4164	Temperature	high	-2.06868	0.563274	5	5	0.0349368	0.193885
V980	Temperature	high	0.337273	0.0920411	5	5	0.0351377	0.194633
V6128	Temperature	high	-2.28435	0.623411	5	5	0.03514	0.194633
V689	Temperature	high	0.520227	0.142035	5	5	0.0351797	0.194695
V844	Temperature	high	0.37382	0.102155	5	5	0.0352615	0.194833
V1999	Temperature	high	-0.391942	0.107095	5	5	0.035251	0.194833
V157	Temperature	high	-2.64047	0.722206	5	5	0.0353409	0.194994
V1867	Temperature	high	0.0442494	0.0121037	5	5	0.0353475	0.194994
V974	Temperature	high	-2.78114	0.761681	5	5	0.0354595	0.195298
V2042	Temperature	high	-4.90898	1.34428	5	5	0.0354486	0.195298
V338	Temperature	high	-0.223589	0.0613388	5	5	0.0356132	0.195673
V2136	Temperature	high	0.0361612	0.00991659	5	5	0.0355786	0.195673
V6703	Temperature	high	3.2342	0.887227	5	5	0.0356096	0.195673
V41	Temperature	high	0.067235	0.0185118	5	5	0.0359427	0.19701
V3196	Temperature	high	-0.0638974	0.0175917	5	5	0.0359368	0.19701
V4320	Temperature	high	-0.882987	0.243031	5	5	0.035912	0.19701
V3573	Temperature	high	-0.503819	0.138821	5	5	0.036012	0.197074
V5685	Temperature	high	0.308672	0.0850267	5	5	0.0359859	0.197074
V245	Temperature	high	-0.484491	0.133645	5	5	0.036115	0.197323
V2424	Temperature	high	-4.23228	1.16736	5	4	0.0361073	0.197323
V745	Temperature	high	-0.237693	0.0656786	5	5	0.0362721	0.197684
V1369	Temperature	high	-0.556544	0.153765	5	5	0.0362615	0.197684
V2733	Temperature	high	0.440023	0.121618	5	5	0.0362963	0.197684
V6609	Temperature	high	1.40335	0.387558	5	5	0.0362215	0.197684
V1628	Temperature	high	-1.64597	0.455858	5	5	0.0364857	0.1984
V1631	Temperature	high	-1.64597	0.455858	5	5	0.0364857	0.1984
V763	Temperature	high	-1.21241	0.336072	5	5	0.036566	0.198679
V1112	Temperature	high	-2.25839	0.626701	5	5	0.0366685	0.198824
V1555	Temperature	high	0.112847	0.0313186	5	5	0.0366796	0.198824
V6812	Temperature	high	1.74246	0.483387	5	3	0.0366407	0.198824
V827	Temperature	high	0.0658815	0.0182959	5	5	0.0367394	0.198833
V1510	Temperature	high	0.0637274	0.017695	5	5	0.0367252	0.198833
V3321	Temperature	high	0.230142	0.0640062	5	5	0.0368761	0.199416
V964	Temperature	high	0.197943	0.0551148	5	5	0.0369849	0.199689
V4372	Temperature	high	0.793684	0.220953	5	5	0.0369683	0.199689
V1265	Temperature	high	0.204908	0.057079	5	5	0.0370256	0.199752
V6847	Temperature	high	1.22839	0.342291	5	5	0.0370565	0.199761
V2547	Temperature	high	-1.13924	0.317994	5	5	0.0372178	0.200473
V3300	Temperature	high	-0.286561	0.0800236	5	5	0.0372611	0.200549
V5100	Temperature	high	1.14854	0.321013	5	5	0.0373425	0.200829
V3026	Temperature	high	-0.795313	0.222379	5	5	0.0373823	0.200886
V1360	Temperature	high	0.214299	0.0599621	5	5	0.0374479	0.201081
V1060	Temperature	high	0.282657	0.0792171	5	5	0.0376018	0.201592
V6598	Temperature	high	-0.485214	0.135966	5	5	0.0375885	0.201592
V5248	Temperature	high	-0.76144	0.21348	5	5	0.0376375	0.201625
V2701	Temperature	high	0.118522	0.0332478	5	5	0.0376907	0.201753
V2734	Temperature	high	0.439516	0.123366	5	5	0.0377476	0.2019
V4622	Temperature	high	-0.628904	0.176581	5	5	0.0377784	0.201907
V671	Temperature	high	-0.648526	0.182309	5	5	0.0378931	0.202362
V6507	Temperature	high	1.00638	0.282994	5	5	0.0379225	0.202362
V1138	Temperature	high	-1.94764	0.549	5	5	0.0381557	0.202974
V2490	Temperature	high	3.07829	0.867638	5	5	0.0381478	0.202974
V2493	Temperature	high	3.07829	0.867638	5	5	0.0381478	0.202974
V2495	Temperature	high	3.07829	0.867638	5	5	0.0381478	0.202974
V4097	Temperature	high	0.772687	0.218189	5	5	0.0383263	0.203724
V218	Temperature	high	-2.68383	0.758411	5	5	0.0383981	0.203789
V4045	Temperature	high	1.53904	0.434883	5	5	0.0383921	0.203789
V1676	Temperature	high	-2.4991	0.706801	5	5	0.0384795	0.203991
V2964	Temperature	high	-1.55253	0.439291	5	5	0.0385238	0.203991
V4270	Temperature	high	-3.48879	0.987173	5	5	0.0385253	0.203991
V5454	Temperature	high	-0.928241	0.262888	5	5	0.0386131	0.204298
V376	Temperature	high	-1.93375	0.548265	5	5	0.0387215	0.204714
V1998	Temperature	high	0.279665	0.0793509	5	5	0.0387944	0.204783
V3244	Temperature	high	-1.30581	0.370495	5	5	0.0387922	0.204783
V6746	Temperature	high	0.765755	0.217443	5	5	0.0388714	0.205032
V6410	Temperature	high	-0.977694	0.27778	5	5	0.0389266	0.205165
V6491	Temperature	high	1.44154	0.409813	5	3	0.0389853	0.205316
V6777	Temperature	high	1.4912	0.424489	5	5	0.0391152	0.205843
V212	Temperature	high	-0.50776	0.144855	5	5	0.0393307	0.206251
V1617	Temperature	high	0.781598	0.223004	5	5	0.0393433	0.206251
V3006	Temperature	high	0.260895	0.0744227	5	5	0.0393228	0.206251
V4106	Temperature	high	-0.441179	0.125776	5	5	0.0392643	0.206251
V6282	Temperature	high	-1.16577	0.332476	5	5	0.0393017	0.206251
V1012	Temperature	high	0.190823	0.0544761	5	5	0.0393994	0.206319
V3956	Temperature	high	0.459905	0.131316	5	5	0.0394164	0.206319
V6035	Temperature	high	0.729167	0.208575	5	5	0.0395967	0.207105
V3489	Temperature	high	-0.886402	0.253938	5	5	0.0397491	0.207585
V6047	Temperature	high	-2.552	0.730889	5	5	0.0397199	0.207585
V5	Temperature	high	1.53053	0.4402	5	5	0.0401457	0.208072
V749	Temperature	high	1.0135	0.29075	5	5	0.0398875	0.208072
V802	Temperature	high	1.53053	0.4402	5	5	0.0401457	0.208072
V2108	Temperature	high	0.0264834	0.00761211	5	5	0.0400811	0.208072
V3569	Temperature	high	1.53053	0.4402	5	5	0.0401457	0.208072
V4686	Temperature	high	-0.649908	0.186699	5	5	0.0400249	0.208072
V5346	Temperature	high	1.53053	0.4402	5	5	0.0401457	0.208072
V5608	Temperature	high	-0.696327	0.199956	5	5	0.0399856	0.208072
V6341	Temperature	high	0.710843	0.204301	5	5	0.0400731	0.208072
V6476	Temperature	high	-1.62654	0.466994	5	2	0.0399686	0.208072
V3685	Temperature	high	1.74335	0.502126	5	3	0.0402896	0.208502
V4144	Temperature	high	0.324307	0.0933832	5	5	0.0402626	0.208502
V2343	Temperature	high	-1.19327	0.344023	5	5	0.0403881	0.208697
V3004	Temperature	high	2.64095	0.761306	5	5	0.0403763	0.208697
V113	Temperature	high	-0.330329	0.0952737	5	5	0.0404296	0.208754
V5735	Temperature	high	0.0605386	0.0175167	5	5	0.040757	0.210287
V99	Temperature	high	0.0785357	0.0227464	5	5	0.0408576	0.210331
V208	Temperature	high	-0.393249	0.113866	5	5	0.0408288	0.210331
V2796	Temperature	high	0.340997	0.0987397	5	5	0.0408329	0.210331
V1760	Temperature	high	-4.30825	1.24932	5	5	0.0409824	0.210815
V1204	Temperature	high	0.0290202	0.00843244	5	5	0.0411911	0.210911
V1366	Temperature	high	-0.554066	0.160825	5	5	0.0410813	0.210911
V4354	Temperature	high	-0.378248	0.109906	5	5	0.0411889	0.210911
V5314	Temperature	high	1.28532	0.373568	5	5	0.0412164	0.210911
V5415	Temperature	high	0.428544	0.12452	5	5	0.0411892	0.210911
V5778	Temperature	high	1.28258	0.372601	5	5	0.0411691	0.210911
V6493	Temperature	high	1.44934	0.421036	5	3	0.041166	0.210911
V1165	Temperature	high	0.0371324	0.010799	5	5	0.0412811	0.210927
V6093	Temperature	high	-1.1482	0.333844	5	5	0.0412559	0.210927
V1079	Temperature	high	0.124985	0.0363726	5	5	0.0413494	0.211017
V3073	Temperature	high	1.68471	0.490328	5	5	0.0413602	0.211017
V2098	Temperature	high	0.415678	0.12106	5	5	0.0414271	0.211201
V517	Temperature	high	0.317905	0.0926469	5	5	0.0414968	0.211242
V605	Temperature	high	0.248606	0.0724311	5	5	0.0414683	0.211242
V615	Temperature	high	0.0400447	0.0116825	5	5	0.0416067	0.211488
V1509	Temperature	high	0.0661334	0.0192907	5	5	0.0415913	0.211488
V836	Temperature	high	0.231297	0.0675864	5	5	0.0417745	0.21175
V843	Temperature	high	0.426222	0.124664	5	5	0.0418745	0.21175
V1370	Temperature	high	-0.559304	0.163538	5	5	0.041842	0.21175
V1502	Temperature	high	0.3254	0.0950647	5	5	0.0417534	0.21175
V2602	Temperature	high	-0.259682	0.0759156	5	5	0.0418227	0.21175
V5114	Temperature	high	0.911731	0.266661	5	5	0.0418715	0.21175
V5923	Temperature	high	-2.80497	0.819711	5	5	0.0417847	0.21175
V3880	Temperature	high	-2.38351	0.697715	5	5	0.0419605	0.211873
V4389	Temperature	high	-2.47977	0.7257	5	5	0.0419329	0.211873
V1059	Temperature	high	0.254759	0.0746736	5	5	0.0421001	0.212421
V6227	Temperature	high	-1.34043	0.393082	5	5	0.0421492	0.212513
V864	Temperature	high	-0.400332	0.117589	5	5	0.0423209	0.212909
V2261	Temperature	high	0.409391	0.120225	5	5	0.0422994	0.212909
V3780	Temperature	high	1.33876	0.39304	5	4	0.0422696	0.212909
V1367	Temperature	high	-0.554627	0.163433	5	5	0.0426614	0.213837
V3854	Temperature	high	-0.469306	0.138239	5	5	0.0426213	0.213837
V4999	Temperature	high	-3.90361	1.1497	5	4	0.0426078	0.213837
V5163	Temperature	high	1.0737	0.316358	5	5	0.0426506	0.213837
V6091	Temperature	high	-2.22601	0.655901	5	5	0.0426548	0.213837
V812	Temperature	high	2.48886	0.734063	5	5	0.0427582	0.214146
V2661	Temperature	high	-1.76492	0.520678	5	5	0.0427855	0.214146
V3638	Temperature	high	0.81824	0.241474	5	5	0.0428215	0.21417
V1523	Temperature	high	0.0553111	0.0163515	5	5	0.0430078	0.214807
V3320	Temperature	high	-0.92531	0.273557	5	5	0.0430115	0.214807
V5280	Temperature	high	-0.420116	0.124339	5	5	0.04313	0.215242
V58	Temperature	high	-0.775767	0.229753	5	5	0.0432022	0.215289
V2033	Temperature	high	-0.436194	0.129161	5	5	0.043183	0.215289
V263	Temperature	high	0.081153	0.0240832	5	5	0.0434208	0.216221
V3168	Temperature	high	-2.76005	0.819819	5	5	0.0435181	0.216549
V2521	Temperature	high	-1.18288	0.351507	5	5	0.0435667	0.216633
V2189	Temperature	high	-3.99686	1.19047	5	4	0.0438179	0.217095
V2207	Temperature	high	-3.99686	1.19047	5	4	0.0438179	0.217095
V2768	Temperature	high	-0.346078	0.103056	5	5	0.0437935	0.217095
V3488	Temperature	high	-2.3264	0.692393	5	5	0.0437352	0.217095
V3862	Temperature	high	-2.20994	0.657963	5	5	0.0437733	0.217095
V1284	Temperature	high	-0.425239	0.126861	5	5	0.0439936	0.217651
V3818	Temperature	high	-1.82868	0.545549	5	5	0.0439934	0.217651
V2334	Temperature	high	-4.3853	1.3087	5	5	0.04403	0.217674
V807	Temperature	high	0.554196	0.165446	5	5	0.0440683	0.217691
V2566	Temperature	high	-4.07511	1.21687	5	4	0.044097	0.217691
V6446	Temperature	high	-0.831347	0.24835	5	5	0.0441413	0.217753
V3356	Temperature	high	-1.52697	0.45633	5	5	0.0441838	0.217806
V751	Temperature	high	-1.67117	0.50026	5	2	0.0443676	0.218241
V3307	Temperature	high	-0.843517	0.252482	5	5	0.0443578	0.218241
V6645	Temperature	high	-0.843517	0.252482	5	5	0.0443578	0.218241
V487	Temperature	high	0.0524027	0.0157033	5	5	0.0444848	0.218349
V2866	Temperature	high	-1.56174	0.467999	5	5	0.044485	0.218349
V5787	Temperature	high	-1.8914	0.566679	5	5	0.0444638	0.218349
V5906	Temperature	high	0.727358	0.218548	5	5	0.0447813	0.219646
V3186	Temperature	high	3.01353	0.907286	5	5	0.0450043	0.22035
V4544	Temperature	high	-1.6779	0.505275	5	2	0.0450285	0.22035
V4550	Temperature	high	-1.6779	0.505275	5	2	0.0450285	0.22035
V4582	Temperature	high	-0.171047	0.0515199	5	5	0.0450534	0.22035
V281	Temperature	high	-0.122151	0.0368523	5	5	0.0452359	0.220928
V1283	Temperature	high	-0.41466	0.125073	5	5	0.0452111	0.220928
V936	Temperature	high	-0.663085	0.20011	5	5	0.04527	0.220937
V287	Temperature	high	1.01408	0.306514	5	5	0.0454455	0.220977
V957	Temperature	high	-1.04285	0.315245	5	5	0.0454585	0.220977
V1429	Temperature	high	3.81364	1.15138	5	4	0.0453169	0.220977
V1659	Temperature	high	0.410964	0.124238	5	5	0.0454644	0.220977
V2157	Temperature	high	-0.798625	0.241516	5	5	0.0455038	0.220977
V3155	Temperature	high	-1.68271	0.508865	5	2	0.045501	0.220977
V5152	Temperature	high	-1.70314	0.514426	5	5	0.0453667	0.220977
V5113	Temperature	high	-1.2057	0.365461	5	5	0.045764	0.222038
V5423	Temperature	high	-2.02327	0.613402	5	5	0.0457871	0.222038
V5655	Temperature	high	0.432233	0.13119	5	5	0.0459153	0.222448
V5758	Temperature	high	-1.08733	0.330085	5	5	0.0459365	0.222448
V227	Temperature	high	-0.176833	0.0537042	5	5	0.0459836	0.222519
V258	Temperature	high	-0.510269	0.155214	5	5	0.046164	0.223234
V3222	Temperature	high	-3.30996	1.00734	5	5	0.0462216	0.223355
V1636	Temperature	high	-0.148835	0.0453087	5	5	0.0462545	0.223357
V2448	Temperature	high	2.06323	0.628369	5	4	0.0463046	0.223442
V6782	Temperature	high	2.57177	0.784409	5	4	0.0464743	0.224103
V228	Temperature	high	-0.175785	0.0536455	5	5	0.046538	0.224252
V679	Temperature	high	-1.32421	0.404368	5	5	0.0466092	0.22428
V1748	Temperature	high	1.4527	0.443488	5	5	0.0465789	0.22428
V25	Temperature	high	0.181472	0.0556065	5	5	0.0470069	0.225025
V309	Temperature	high	-1.16269	0.356397	5	5	0.0470482	0.225025
V530	Temperature	high	0.762284	0.233339	5	5	0.0468881	0.225025
V532	Temperature	high	0.271141	0.0831203	5	5	0.0470594	0.225025
V1176	Temperature	high	-1.95967	0.600374	5	5	0.0469865	0.225025
V3238	Temperature	high	-1.77904	0.545138	5	3	0.0470083	0.225025
V3841	Temperature	high	-1.7219	0.527695	5	5	0.0470231	0.225025
V4173	Temperature	high	-1.06343	0.325906	5	5	0.047025	0.225025
V6349	Temperature	high	-2.69522	0.824411	5	5	0.0468029	0.225025
V3786	Temperature	high	-1.40264	0.430336	5	5	0.0471524	0.225313
V1011	Temperature	high	0.054062	0.0165911	5	5	0.0471855	0.225314
V13	Temperature	high	0.294712	0.0905665	5	5	0.0473425	0.225592
V676	Temperature	high	0.135002	0.0414716	5	5	0.0473002	0.225592
V4521	Temperature	high	0.558787	0.171703	5	5	0.047332	0.225592
V1136	Temperature	high	-0.853158	0.262415	5	5	0.0474473	0.225622
V2372	Temperature	high	0.119954	0.0368897	5	5	0.0474283	0.225622
V2656	Temperature	high	1.15665	0.355585	5	5	0.0473888	0.225622
V5598	Temperature	high	-1.84668	0.568651	5	5	0.0475806	0.226099
V88	Temperature	high	-0.861788	0.265636	5	5	0.0476971	0.226182
V1099	Temperature	high	-0.628236	0.19357	5	5	0.0476511	0.226182
V2359	Temperature	high	0.21181	0.0652785	5	5	0.04768	0.226182
V1072	Temperature	high	0.16955	0.0522845	5	5	0.0477479	0.226266
V2612	Temperature	high	-1.85497	0.572672	5	5	0.0478818	0.226588
V3024	Temperature	high	0.680501	0.210044	5	5	0.047858	0.226588
V295	Temperature	high	-0.203543	0.0628944	5	5	0.0479869	0.226928
V33	Temperature	high	0.666762	0.206304	5	5	0.0481448	0.227205
V1564	Temperature	high	-1.36166	0.421194	5	5	0.0481112	0.227205
V2862	Temperature	high	0.796294	0.246379	5	5	0.048143	0.227205
V6450	Temperature	high	-2.52559	0.781673	5	5	0.0481789	0.22721
V690	Temperature	high	1.1146	0.345285	5	5	0.0482875	0.227473
V5676	Temperature	high	-0.375337	0.116287	5	5	0.0483012	0.227473
V1598	Temperature	high	0.0480711	0.0149031	5	5	0.0483785	0.22757
V6036	Temperature	high	0.672417	0.208481	5	5	0.048388	0.22757
V1511	Temperature	high	0.227512	0.0705971	5	5	0.0484849	0.227741
V2005	Temperature	high	0.879234	0.27284	5	5	0.0484908	0.227741
V1067	Temperature	high	0.6359	0.197657	5	5	0.0486885	0.228513
V1090	Temperature	high	-0.20179	0.0627683	5	5	0.048776	0.228767
V1619	Temperature	high	0.180945	0.056333	5	5	0.0488794	0.22894
V3418	Temperature	high	0.177233	0.0551775	5	5	0.0488797	0.22894
V3708	Temperature	high	0.498067	0.155147	5	5	0.0489453	0.229091
V611	Temperature	high	-1.37394	0.42832	5	5	0.0490408	0.229381
V1435	Temperature	high	0.373887	0.117123	5	5	0.0496254	0.231957
V756	Temperature	high	-0.412709	0.129523	5	5	0.0498496	0.232847
V4692	Temperature	high	1.09768	0.345084	5	5	0.0500592	0.233349
V5670	Temperature	high	-2.7097	0.851794	5	5	0.0500492	0.233349
V5796	Temperature	high	-3.2205	1.01224	5	3	0.0500341	0.233349
V362	Temperature	high	-0.742573	0.233569	5	5	0.0501231	0.233394
V5196	Temperature	high	-1.73025	0.544294	5	2	0.050137	0.233394
V2827	Temperature	high	-1.12889	0.355227	5	5	0.0501732	0.233404
V2302	Temperature	high	0.162553	0.0511975	5	5	0.0502863	0.233772
V3269	Temperature	high	0.482859	0.152157	5	5	0.0503477	0.233899
V73	Temperature	high	-0.557365	0.17584	5	5	0.0504915	0.234249
V5616	Temperature	high	-3.47531	1.09624	5	4	0.0504722	0.234249
V2076	Temperature	high	-1.85583	0.585945	5	5	0.0505882	0.23444
V2910	Temperature	high	-1.73504	0.547865	5	2	0.050601	0.23444
V1561	Temperature	high	0.592639	0.187292	5	5	0.0507049	0.234604
V3842	Temperature	high	0.840588	0.265592	5	5	0.0506772	0.234604
V2217	Temperature	high	0.0520351	0.0164687	5	5	0.0508853	0.23528
V2473	Temperature	high	1.77777	0.563258	5	4	0.0510197	0.235743
V3993	Temperature	high	-1.2202	0.387033	5	5	0.0511591	0.236227
V2795	Temperature	high	-1.92904	0.612306	5	5	0.0512474	0.236476
V6141	Temperature	high	-4.54815	1.44449	5	5	0.0513204	0.236654
V2035	Temperature	high	-0.390087	0.124047	5	5	0.0514772	0.237058
V4691	Temperature	high	-1.06082	0.337275	5	5	0.0514532	0.237058
V2999	Temperature	high	0.434356	0.138249	5	5	0.0515902	0.23726
V5905	Temperature	high	0.738428	0.234999	5	5	0.0515733	0.23726
V2732	Temperature	high	0.301435	0.0960219	5	5	0.0516943	0.237579
V306	Temperature	high	0.848278	0.270481	5	5	0.0518163	0.23798
V79	Temperature	high	-1.72858	0.551327	5	5	0.051852	0.237985
V6159	Temperature	high	-0.937308	0.299474	5	5	0.0520716	0.238833
V4057	Temperature	high	-0.981246	0.313993	5	5	0.0522658	0.239563
V2608	Temperature	high	-0.64083	0.20553	5	5	0.0525555	0.24073
V81	Temperature	high	-2.2778	0.730949	5	5	0.052626	0.240822
V4137	Temperature	high	0.375553	0.120534	5	5	0.0526457	0.240822
V2772	Temperature	high	-5.09727	1.63667	5	4	0.0527004	0.240911
V870	Temperature	high	-0.45604	0.146482	5	5	0.0527467	0.240962
V3645	Temperature	high	0.618051	0.198576	5	5	0.0527824	0.240964
V269	Temperature	high	0.532732	0.171881	5	5	0.0533197	0.241488
V930	Temperature	high	-2.46651	0.794658	5	5	0.0531352	0.241488
V1190	Temperature	high	-0.105841	0.0341163	5	5	0.0531973	0.241488
V1477	Temperature	high	0.0706904	0.0227459	5	5	0.0529709	0.241488
V2056	Temperature	high	-0.33799	0.109035	5	5	0.0533031	0.241488
V2150	Temperature	high	0.0160083	0.00515534	5	5	0.05308	0.241488
V3342	Temperature	high	0.135438	0.0436109	5	5	0.0530636	0.241488
V3836	Temperature	high	-0.563754	0.18175	5	5	0.0532204	0.241488
V4070	Temperature	high	-2.75725	0.887025	5	5	0.0529464	0.241488
V5385	Temperature	high	0.551131	0.177813	5	5	0.0533163	0.241488
V5877	Temperature	high	0.851612	0.274492	5	5	0.0531914	0.241488
V6634	Temperature	high	-0.421452	0.135892	5	5	0.0532383	0.241488
V493	Temperature	high	0.12349	0.0398826	5	5	0.053448	0.241821
V1614	Temperature	high	0.285956	0.0923971	5	5	0.0535099	0.241821
V2273	Temperature	high	0.0429216	0.0138718	5	5	0.0535392	0.241821
V2911	Temperature	high	-1.10021	0.355659	5	5	0.0535694	0.241821
V3335	Temperature	high	0.0572785	0.0185044	5	5	0.0534872	0.241821
V5780	Temperature	high	-1.42253	0.460032	5	5	0.0536196	0.241888
V6070	Temperature	high	0.622217	0.201284	5	5	0.0536616	0.241918
V5135	Temperature	high	1.27537	0.412729	5	5	0.0537102	0.241978
V256	Temperature	high	0.410595	0.133174	5	5	0.0540025	0.242941
V2000	Temperature	high	-0.65507	0.212407	5	5	0.0539655	0.242941
V6778	Temperature	high	-4.50269	1.46073	5	5	0.0540302	0.242941
V1044	Temperature	high	0.669627	0.217438	5	5	0.054152	0.243137
V1282	Temperature	high	-0.4418	0.143421	5	5	0.0541172	0.243137
V5872	Temperature	high	-0.542886	0.176321	5	5	0.0541801	0.243137
V1820	Temperature	high	0.923109	0.300264	5	5	0.0543773	0.243366
V1935	Temperature	high	-2.54065	0.826519	5	5	0.0543951	0.243366
V1938	Temperature	high	0.456359	0.148558	5	5	0.0544795	0.243366
V2101	Temperature	high	0.654709	0.212871	5	5	0.0543225	0.243366
V3370	Temperature	high	0.0629224	0.0204793	5	5	0.0544557	0.243366
V5437	Temperature	high	-0.831185	0.270516	5	5	0.0544514	0.243366
V5656	Temperature	high	0.489525	0.159327	5	5	0.0544574	0.243366
V919	Temperature	high	0.271072	0.0883719	5	5	0.0546737	0.244074
V5240	Temperature	high	0.526534	0.17186	5	5	0.0548313	0.244342
V5531	Temperature	high	-0.895033	0.292085	5	5	0.0548078	0.244342
V5837	Temperature	high	-0.600977	0.196172	5	5	0.0548408	0.244342
V979	Temperature	high	0.390394	0.127561	5	5	0.0549731	0.244614
V3294	Temperature	high	-0.283549	0.0926336	5	5	0.054951	0.244614
V2287	Temperature	high	-2.06429	0.674822	5	5	0.0550359	0.244735
V63	Temperature	high	0.237388	0.0776642	5	5	0.0551407	0.245042
V1599	Temperature	high	0.0725909	0.0237568	5	5	0.0551847	0.245079
V2138	Temperature	high	0.879922	0.288083	5	5	0.0552359	0.245147
V1343	Temperature	high	-4.35408	1.4259	5	4	0.0552724	0.245151
V2607	Temperature	high	-0.841961	0.275883	5	5	0.0553461	0.24516
V5225	Temperature	high	0.523559	0.171536	5	5	0.0553327	0.24516
V2156	Temperature	high	-0.485923	0.159356	5	5	0.0554589	0.245343
V5241	Temperature	high	0.52042	0.170657	5	5	0.0554496	0.245343
V182	Temperature	high	0.34576	0.113578	5	5	0.0556797	0.246161
V5856	Temperature	high	-4.47488	1.47096	5	5	0.0557723	0.246412
V6773	Temperature	high	-0.973146	0.320106	5	5	0.0558639	0.246657
V177	Temperature	high	-1.11524	0.367427	5	5	0.0560764	0.247309
V2542	Temperature	high	0.855429	0.281844	5	5	0.0560837	0.247309
V42	Temperature	high	0.0284595	0.00939811	5	5	0.0563905	0.248502
V631	Temperature	high	0.178125	0.0588477	5	5	0.0564505	0.248607
V5259	Temperature	high	-0.409467	0.135431	5	5	0.0566052	0.249128
V771	Temperature	high	-0.34808	0.115217	5	5	0.056711	0.249434

## Sheet: 2023 + jan 2023
feature	metadata	value	coef	stderr	N	N.not.0	pval	qval
V5752	Temperature	high	-3.34446	0.332978	14	10	3.41497e-07	0.000582679
V6041	Temperature	high	-4.37996	0.402589	14	13	1.43001e-07	0.000582679
V6135	Temperature	high	-3.34446	0.332978	14	10	3.41497e-07	0.000582679
V6136	Temperature	high	-3.34446	0.332978	14	10	3.41497e-07	0.000582679
V4689	Temperature	high	-3.26512	0.414734	14	14	4.42865e-06	0.00503759
V5100	Temperature	high	-1.97733	0.250282	14	14	4.2734e-06	0.00503759
V1108	Temperature	high	-0.710873	0.0986571	14	14	1.07853e-05	0.00509404
V2514	Temperature	high	-3.06588	0.440264	14	13	1.5092e-05	0.00509404
V310	Temperature	high	-1.64487	0.214562	14	14	5.8008e-06	0.00509404
V3181	Temperature	high	4.46796	0.637371	14	8	1.41444e-05	0.00509404
V3682	Temperature	high	-1.74781	0.241062	14	14	1.01404e-05	0.00509404
V4314	Temperature	high	-1.39682	0.199166	14	14	1.40783e-05	0.00509404
V4690	Temperature	high	-3.8001	0.53704	14	14	1.28998e-05	0.00509404
V4691	Temperature	high	-3.8001	0.53704	14	14	1.28998e-05	0.00509404
V4692	Temperature	high	-3.8001	0.53704	14	14	1.28998e-05	0.00509404
V4803	Temperature	high	-1.84042	0.262537	14	14	1.41416e-05	0.00509404
V5087	Temperature	high	-2.259	0.299627	14	14	6.8631e-06	0.00509404
V5796	Temperature	high	-2.94512	0.430419	14	13	1.79131e-05	0.00509404
V5891	Temperature	high	-4.40579	0.633447	14	13	1.5273e-05	0.00509404
V5892	Temperature	high	-2.94512	0.430419	14	13	1.79131e-05	0.00509404
V5893	Temperature	high	-2.94512	0.430419	14	13	1.79131e-05	0.00509404
V5894	Temperature	high	-2.94512	0.430419	14	13	1.79131e-05	0.00509404
V6037	Temperature	high	-2.94512	0.430419	14	13	1.79131e-05	0.00509404
V6683	Temperature	high	-2.6679	0.358494	14	14	7.81956e-06	0.00509404
V2935	Temperature	high	-2.91635	0.429501	14	13	1.93001e-05	0.00526892
V2435	Temperature	high	-2.11434	0.316329	14	14	2.24736e-05	0.00544916
V4759	Temperature	high	-1.49713	0.224156	14	14	2.26364e-05	0.00544916
V6810	Temperature	high	-3.30735	0.496353	14	11	2.3154e-05	0.00544916
V6922	Temperature	high	-2.15717	0.322559	14	14	2.23546e-05	0.00544916
V2685	Temperature	high	-2.19878	0.33115	14	14	2.39529e-05	0.00544929
V2682	Temperature	high	-2.14881	0.331838	14	14	3.04414e-05	0.00643056
V4786	Temperature	high	-2.06061	0.318928	14	14	3.10928e-05	0.00643056
V4802	Temperature	high	-1.85179	0.285131	14	14	2.96011e-05	0.00643056
V84	Temperature	high	-1.02984	0.162161	14	14	3.6604e-05	0.00734771
V4804	Temperature	high	-1.99695	0.318579	14	14	4.13926e-05	0.00794249
V5698	Temperature	high	-2.11953	0.338569	14	14	4.18944e-05	0.00794249
V5687	Temperature	high	-1.43802	0.237281	14	14	5.66775e-05	0.0101796
V6053	Temperature	high	-1.97374	0.325056	14	14	5.56856e-05	0.0101796
V5081	Temperature	high	-2.00999	0.333295	14	14	5.93143e-05	0.01038
V767	Temperature	high	-2.77795	0.463469	14	14	6.27607e-05	0.0107085
V2683	Temperature	high	-2.02634	0.343638	14	14	7.2897e-05	0.0115703
V2684	Temperature	high	-2.02634	0.343638	14	14	7.2897e-05	0.0115703
V6858	Temperature	high	-2.83153	0.478764	14	13	7.09462e-05	0.0115703
V2637	Temperature	high	-3.67981	0.62874	14	9	7.80545e-05	0.0118383
V6766	Temperature	high	-4.17083	0.712271	14	10	7.76904e-05	0.0118383
V5685	Temperature	high	-1.58875	0.272908	14	14	8.19291e-05	0.0121558
V2681	Temperature	high	-1.82567	0.317243	14	14	9.09466e-05	0.0126676
V3396	Temperature	high	2.59691	0.449776	14	6	8.82799e-05	0.0126676
V5760	Temperature	high	-1.07637	0.186841	14	14	9.00852e-05	0.0126676
V2674	Temperature	high	-2.90142	0.509275	14	14	9.95746e-05	0.0130434
V2680	Temperature	high	-1.89153	0.335009	14	14	0.000107926	0.0130434
V2686	Temperature	high	-1.85144	0.33578	14	14	0.000133266	0.0130434
V4556	Temperature	high	-0.304416	0.0533235	14	14	9.77586e-05	0.0130434
V4818	Temperature	high	-3.29161	0.598193	14	12	0.00013569	0.0130434
V5097	Temperature	high	-2.24661	0.398509	14	11	0.000109418	0.0130434
V5102	Temperature	high	-2.81287	0.50833	14	11	0.000129125	0.0130434
V5197	Temperature	high	-2.81287	0.50833	14	11	0.000129125	0.0130434
V5310	Temperature	high	-2.59084	0.46735	14	14	0.000127051	0.0130434
V5679	Temperature	high	-3.2446	0.570034	14	11	0.000100399	0.0130434
V5700	Temperature	high	-2.81287	0.50833	14	11	0.000129125	0.0130434
V5758	Temperature	high	-2.21082	0.401732	14	8	0.000135556	0.0130434
V6101	Temperature	high	-2.21082	0.401732	14	8	0.000135556	0.0130434
V6102	Temperature	high	-2.21082	0.401732	14	8	0.000135556	0.0130434
V6103	Temperature	high	-2.21082	0.401732	14	8	0.000135556	0.0130434
V6104	Temperature	high	-2.21082	0.401732	14	8	0.000135556	0.0130434
V6105	Temperature	high	-2.21082	0.401732	14	8	0.000135556	0.0130434
V6336	Temperature	high	-2.14062	0.387218	14	14	0.000130238	0.0130434
V6425	Temperature	high	-1.54955	0.274985	14	14	0.000109856	0.0130434
V6760	Temperature	high	-1.76708	0.313718	14	14	0.000110262	0.0130434
V771	Temperature	high	-2.99016	0.5393	14	9	0.00012688	0.0130434
V952	Temperature	high	-0.940399	0.168459	14	14	0.000119444	0.0130434
V1659	Temperature	high	-0.127371	0.023342	14	14	0.000146065	0.0138458
V521	Temperature	high	-0.455514	0.0836209	14	14	0.000148291	0.0138642
V5756	Temperature	high	-0.644454	0.118929	14	14	0.000155283	0.0143217
V5761	Temperature	high	-1.51272	0.280702	14	14	0.000162942	0.0147236
V7103	Temperature	high	-3.74772	0.695923	14	12	0.000163955	0.0147236
V5564	Temperature	high	-1.8963	0.358312	14	14	0.000190715	0.0169043
V2477	Temperature	high	-1.86396	0.35512	14	14	0.000204792	0.0174713
V5083	Temperature	high	-1.86396	0.35512	14	14	0.000204792	0.0174713
V6052	Temperature	high	-1.86396	0.35512	14	14	0.000204792	0.0174713
V2512	Temperature	high	-2.47968	0.47676	14	14	0.000221493	0.0184938
V2734	Temperature	high	-0.934399	0.180437	14	14	0.000229891	0.0184938
V6880	Temperature	high	-1.14455	0.220501	14	14	0.000225329	0.0184938
V6881	Temperature	high	-1.14455	0.220501	14	14	0.000225329	0.0184938
V85	Temperature	high	-0.812614	0.156954	14	14	0.000230325	0.0184938
V978	Temperature	high	-1.21727	0.235443	14	14	0.0002331	0.0184989
V3590	Temperature	high	-0.359762	0.0698295	14	14	0.000240185	0.0188421
V6950	Temperature	high	-2.83203	0.552121	14	14	0.000249356	0.0193393
V3743	Temperature	high	-1.2391	0.242858	14	14	0.000260861	0.0200043
V1501	Temperature	high	0.109153	0.0214984	14	14	0.000271881	0.020164
V5093	Temperature	high	-3.76152	0.741496	14	12	0.000273878	0.020164
V5099	Temperature	high	-3.08292	0.608729	14	13	0.000277716	0.020164
V5678	Temperature	high	-3.99532	0.788287	14	13	0.000275949	0.020164
V894	Temperature	high	-3.8055	0.748373	14	14	0.000268394	0.020164
V6292	Temperature	high	-2.28276	0.455563	14	14	0.000303743	0.0218215
V3828	Temperature	high	-0.244711	0.0492104	14	14	0.000323765	0.0230176
V3783	Temperature	high	-1.40795	0.284652	14	14	0.000338531	0.0238193
V351	Temperature	high	-1.70094	0.346852	14	14	0.000363522	0.0253167
V6421	Temperature	high	-1.82403	0.373385	14	14	0.000375262	0.0258703
V2491	Temperature	high	-2.46645	0.510413	14	13	0.000410407	0.0274611
V2808	Temperature	high	-2.46645	0.510413	14	13	0.000410407	0.0274611
V4611	Temperature	high	-2.46645	0.510413	14	13	0.000410407	0.0274611
V2907	Temperature	high	-1.26054	0.262248	14	14	0.000428635	0.0284023
V5843	Temperature	high	-1.67125	0.348304	14	14	0.000434816	0.0285348
V1159	Temperature	high	-3.40992	0.718559	14	14	0.000475768	0.0286338
V2516	Temperature	high	-2.76913	0.580624	14	10	0.000456872	0.0286338
V2694	Temperature	high	-3.57757	0.753192	14	14	0.000472222	0.0286338
V323	Temperature	high	-2.52469	0.532148	14	14	0.00047671	0.0286338
V3349	Temperature	high	-0.471666	0.0994569	14	14	0.000478279	0.0286338
V3514	Temperature	high	-0.65702	0.138303	14	14	0.000471634	0.0286338
V4617	Temperature	high	-3.57227	0.748515	14	8	0.000454351	0.0286338
V4624	Temperature	high	-3.57227	0.748515	14	8	0.000454351	0.0286338
V5572	Temperature	high	-0.548605	0.11535	14	14	0.000467307	0.0286338
V6134	Temperature	high	-1.79625	0.375979	14	11	0.000450449	0.0286338
V933	Temperature	high	-2.7897	0.590651	14	13	0.000494354	0.029123
V988	Temperature	high	0.112779	0.023882	14	14	0.000494984	0.029123
V1611	Temperature	high	-1.55084	0.329066	14	14	0.000503086	0.0293467
V5095	Temperature	high	-1.58351	0.33831	14	14	0.000531692	0.0307525
V4495	Temperature	high	-1.87956	0.402316	14	14	0.000539782	0.0309581
V5173	Temperature	high	-2.31554	0.499484	14	13	0.000574256	0.0326608
V4758	Temperature	high	-1.39771	0.302429	14	14	0.000588543	0.0331568
V6499	Temperature	high	-0.492916	0.106748	14	14	0.000592693	0.0331568
V6578	Temperature	high	-1.92599	0.418569	14	8	0.00060948	0.0338187
V5960	Temperature	high	-0.754488	0.164443	14	14	0.000623582	0.0338364
V6503	Temperature	high	-2.16004	0.470769	14	14	0.000623398	0.0338364
V883	Temperature	high	-2.27881	0.496783	14	14	0.000624672	0.0338364
V2519	Temperature	high	-0.866764	0.19092	14	14	0.000677926	0.0348878
V2525	Temperature	high	-1.82585	0.404556	14	14	0.00071014	0.0348878
V2763	Temperature	high	-0.76909	0.170639	14	14	0.00071769	0.0348878
V4498	Temperature	high	-0.278997	0.0612627	14	14	0.000661451	0.0348878
V5116	Temperature	high	-0.517851	0.114959	14	14	0.000720763	0.0348878
V5179	Temperature	high	-2.39526	0.532207	14	8	0.00072587	0.0348878
V5180	Temperature	high	-2.39526	0.532207	14	8	0.00072587	0.0348878
V5181	Temperature	high	-2.39526	0.532207	14	8	0.00072587	0.0348878
V5182	Temperature	high	-2.39526	0.532207	14	8	0.00072587	0.0348878
V5866	Temperature	high	-2.39526	0.532207	14	8	0.00072587	0.0348878
V6004	Temperature	high	-2.39526	0.532207	14	8	0.00072587	0.0348878
V6055	Temperature	high	-0.922484	0.203624	14	14	0.00068933	0.0348878
V6473	Temperature	high	-1.8761	0.412384	14	14	0.000666875	0.0348878
V648	Temperature	high	-1.94036	0.429627	14	14	0.000706227	0.0348878
V6561	Temperature	high	-1.58016	0.346321	14	14	0.000651676	0.0348878
V674	Temperature	high	-0.252829	0.0560804	14	14	0.000716183	0.0348878
V5963	Temperature	high	-2.92791	0.655528	14	14	0.000770364	0.0367673
V3072	Temperature	high	-2.05065	0.460002	14	14	0.000781976	0.0370624
V3892	Temperature	high	-1.3755	0.30901	14	14	0.000791042	0.0372335
V1015	Temperature	high	-0.496104	0.111707	14	14	0.000805276	0.0376439
V281	Temperature	high	-1.05924	0.239109	14	14	0.0008212	0.0381272
V2056	Temperature	high	-0.260249	0.0591256	14	14	0.000862916	0.03976
V6466	Temperature	high	-0.884604	0.201125	14	14	0.00086802	0.03976
V3914	Temperature	high	-1.75987	0.401213	14	14	0.000886354	0.0403291
V256	Temperature	high	-0.70402	0.160817	14	14	0.000899842	0.0404041
V5627	Temperature	high	-1.22143	0.278861	14	14	0.000896222	0.0404041
V5098	Temperature	high	-1.80502	0.412967	14	11	0.000910799	0.0406288
V3744	Temperature	high	-2.18116	0.502292	14	14	0.000957518	0.0413611
V4028	Temperature	high	2.19679	0.505213	14	10	0.000947765	0.0413611
V6061	Temperature	high	-1.33832	0.307965	14	14	0.000952034	0.0413611
V6431	Temperature	high	-1.36444	0.314034	14	14	0.000953376	0.0413611
V711	Temperature	high	-0.389228	0.0894248	14	14	0.00094057	0.0413611
V5101	Temperature	high	-3.28254	0.756953	14	12	0.00096753	0.0414024
V6216	Temperature	high	-0.747713	0.172494	14	14	0.000970605	0.0414024
V3468	Temperature	high	-1.82795	0.423184	14	14	0.00099697	0.0422628
V2590	Temperature	high	-2.22533	0.522803	14	14	0.00111432	0.0442244
V2810	Temperature	high	-1.3774	0.323604	14	14	0.00111452	0.0442244
V2945	Temperature	high	-1.28258	0.300597	14	14	0.00109428	0.0442244
V3847	Temperature	high	-1.81512	0.425932	14	14	0.00110451	0.0442244
V4122	Temperature	high	-1.81512	0.425932	14	14	0.00110451	0.0442244
V537	Temperature	high	-0.783481	0.183306	14	14	0.0010801	0.0442244
V5485	Temperature	high	-1.81512	0.425932	14	14	0.00110451	0.0442244
V5797	Temperature	high	-2.99634	0.701983	14	13	0.00109119	0.0442244
V6081	Temperature	high	-1.81512	0.425932	14	14	0.00110451	0.0442244
V6082	Temperature	high	-3.38137	0.790007	14	14	0.00106867	0.0442244
V6547	Temperature	high	-1.81512	0.425932	14	14	0.00110451	0.0442244
V2137	Temperature	high	-0.202666	0.0478588	14	14	0.00115837	0.0454361
V5683	Temperature	high	-3.0795	0.72687	14	11	0.00115428	0.0454361
V427	Temperature	high	-0.241984	0.0574169	14	14	0.00120057	0.046822
V4527	Temperature	high	-0.162095	0.0385205	14	14	0.00121447	0.0470951
V6685	Temperature	high	-2.32166	0.552254	14	13	0.00122321	0.0471663
V1593	Temperature	high	-1.5044	0.358386	14	14	0.00123695	0.0474279
V5115	Temperature	high	-1.20645	0.287964	14	14	0.00125493	0.0477447
V5162	Temperature	high	-1.66533	0.397674	14	14	0.0012592	0.0477447
V5192	Temperature	high	-2.76177	0.660424	14	11	0.00127239	0.0479783
V1353	Temperature	high	-1.62232	0.388352	14	14	0.00128235	0.0480882
V1111	Temperature	high	-1.80289	0.432049	14	14	0.00129277	0.0481153
V844	Temperature	high	-2.34103	0.561266	14	14	0.00129717	0.0481153
V61	Temperature	high	-0.694269	0.167458	14	14	0.0013564	0.0500403
V2020	Temperature	high	-0.420146	0.101561	14	14	0.00137851	0.0505823
V4857	Temperature	high	-0.420853	0.102219	14	14	0.0014278	0.0518338
V7078	Temperature	high	-1.09422	0.265751	14	14	0.00142707	0.0518338
V5190	Temperature	high	-4.56704	1.1107	14	11	0.00144151	0.0520546
V6481	Temperature	high	-0.326632	0.0797673	14	14	0.00148609	0.0533819
V6684	Temperature	high	-0.908574	0.222242	14	14	0.00150373	0.0537328
V90	Temperature	high	-0.505997	0.12389	14	14	0.00151442	0.053833
V5668	Temperature	high	-1.75596	0.432585	14	14	0.00158394	0.0557235
V6604	Temperature	high	-1.85789	0.457555	14	14	0.00158036	0.0557235
V5919	Temperature	high	-3.29775	0.813786	14	11	0.00160352	0.0561233
V6080	Temperature	high	-2.62668	0.648705	14	8	0.00161291	0.0561639
V6293	Temperature	high	-2.28369	0.564553	14	14	0.00162448	0.0562796
V4530	Temperature	high	-1.58839	0.39342	14	14	0.00164717	0.0567774
V1123	Temperature	high	-0.31255	0.0777181	14	14	0.00169464	0.0578143
V3420	Temperature	high	-0.48885	0.121636	14	14	0.00170266	0.0578143
V6320	Temperature	high	-0.710457	0.176753	14	14	0.00170098	0.0578143
V6069	Temperature	high	-0.652806	0.162631	14	14	0.0017178	0.0580394
V6676	Temperature	high	-1.61569	0.403741	14	14	0.00175602	0.0590386
V378	Temperature	high	-1.03558	0.259498	14	14	0.00179145	0.0599347
V2971	Temperature	high	-0.475878	0.119547	14	14	0.00182407	0.0604333
V3328	Temperature	high	2.0619	0.517636	14	14	0.00181547	0.0604333
V2706	Temperature	high	-0.234834	0.0590463	14	14	0.00183581	0.0605285
V6525	Temperature	high	-2.76401	0.696258	14	8	0.00186014	0.0610359
V6839	Temperature	high	-2.18425	0.552781	14	13	0.00192295	0.062795
V6045	Temperature	high	-3.18834	0.808474	14	14	0.00195	0.0633751
V6423	Temperature	high	-2.2141	0.56351	14	13	0.00200184	0.0647516
V4568	Temperature	high	-1.17308	0.299009	14	14	0.0020233	0.0651369
V4760	Temperature	high	-0.846398	0.215995	14	14	0.00204024	0.0653739
V1036	Temperature	high	0.0690424	0.0176433	14	14	0.00206015	0.0657034
V6868	Temperature	high	3.6533	0.935503	14	5	0.00209042	0.0663586
V1148	Temperature	high	-0.765572	0.196682	14	14	0.00213916	0.0669715
V2013	Temperature	high	-3.04608	0.782061	14	9	0.00212948	0.0669715
V6579	Temperature	high	-4.77303	1.22604	14	9	0.00213683	0.0669715
V991	Temperature	high	1.6555	0.426988	14	14	0.00219922	0.0685373
V2961	Temperature	high	-2.17682	0.562585	14	9	0.00223064	0.0692007
V1507	Temperature	high	0.0729597	0.0188934	14	14	0.00226187	0.0698519
V3692	Temperature	high	-4.17521	1.09204	14	13	0.00242477	0.073984
V4022	Temperature	high	-1.29413	0.338533	14	14	0.00242727	0.073984
V4057	Temperature	high	-1.32204	0.345852	14	14	0.00242819	0.073984
V1994	Temperature	high	-2.42913	0.637218	14	14	0.00247479	0.0745961
V2914	Temperature	high	-1.23945	0.325255	14	14	0.00248107	0.0745961
V5682	Temperature	high	-1.76907	0.463696	14	14	0.00246106	0.0745961
V6148	Temperature	high	-2.88325	0.759228	14	14	0.00254084	0.0760581
V2055	Temperature	high	-0.186465	0.049266	14	14	0.00260049	0.0771677
V3576	Temperature	high	-0.153908	0.0406899	14	14	0.00261183	0.0771677
V6851	Temperature	high	2.38539	0.630391	14	14	0.00260463	0.0771677
V920	Temperature	high	-1.33239	0.353235	14	14	0.00266219	0.0783165
V109	Temperature	high	0.0677966	0.0180517	14	14	0.00274237	0.0794621
V2075	Temperature	high	-1.06229	0.282546	14	14	0.00272246	0.0794621
V5346	Temperature	high	-1.05198	0.280182	14	14	0.0027477	0.0794621
V6212	Temperature	high	-1.25375	0.333522	14	14	0.00272528	0.0794621
V112	Temperature	high	-0.356067	0.0949249	14	14	0.00276572	0.0796456
V3541	Temperature	high	-2.40383	0.641955	14	13	0.00279866	0.0799198
V5416	Temperature	high	-2.46197	0.657187	14	13	0.00279006	0.0799198
V626	Temperature	high	-0.633489	0.169439	14	14	0.00282844	0.0804339
V410	Temperature	high	0.105815	0.0283475	14	14	0.00285945	0.0809783
V3797	Temperature	high	-0.969633	0.26011	14	14	0.00288562	0.0810468
V66	Temperature	high	-0.331522	0.0888898	14	14	0.00287613	0.0810468
V3453	Temperature	high	-1.14558	0.308578	14	14	0.0029674	0.0830022
V5669	Temperature	high	-0.723935	0.19539	14	14	0.00300778	0.0837882
V6853	Temperature	high	2.98918	0.808992	14	13	0.00306395	0.0846618
V6854	Temperature	high	2.98918	0.808992	14	13	0.00306395	0.0846618
V397	Temperature	high	-1.81476	0.493402	14	14	0.00316009	0.0869663
V5085	Temperature	high	-1.75818	0.47834	14	14	0.00317435	0.0870078
V2045	Temperature	high	-1.03362	0.281573	14	14	0.0032018	0.0874091
V5592	Temperature	high	-1.58017	0.431131	14	14	0.00323546	0.0879761
V1649	Temperature	high	-1.04487	0.28632	14	14	0.00333081	0.0902093
V5620	Temperature	high	-0.98079	0.268975	14	14	0.00334862	0.0903332
V1655	Temperature	high	-1.0848	0.298291	14	13	0.00340854	0.0909133
V3	Temperature	high	-0.355345	0.0979278	14	14	0.00345934	0.0909133
V3274	Temperature	high	-1.62289	0.447495	14	14	0.00347219	0.0909133
V4217	Temperature	high	-0.837992	0.230555	14	14	0.00342128	0.0909133
V4455	Temperature	high	-1.46513	0.404305	14	14	0.00349	0.0909133
V530	Temperature	high	-0.297673	0.0818729	14	14	0.00341423	0.0909133
V5418	Temperature	high	-1.52005	0.41912	14	14	0.00347127	0.0909133
V5648	Temperature	high	-2.762	0.760848	14	10	0.00344973	0.0909133
V6639	Temperature	high	-2.68148	0.739635	14	9	0.00347988	0.0909133
V1508	Temperature	high	0.117978	0.032661	14	14	0.00356519	0.0925186
V5359	Temperature	high	-0.754228	0.208999	14	14	0.00358774	0.0927512
V2063	Temperature	high	-2.87673	0.797904	14	12	0.00361019	0.0929793
V2816	Temperature	high	-2.87985	0.799935	14	7	0.00364524	0.093179
V4176	Temperature	high	-0.804384	0.223308	14	14	0.00363172	0.093179
V1519	Temperature	high	0.0825383	0.0229795	14	14	0.00370111	0.0935557
V1520	Temperature	high	0.0825929	0.0229908	14	14	0.00369691	0.0935557
V4887	Temperature	high	-1.69673	0.471887	14	14	0.00367523	0.0935557
V2951	Temperature	high	2.91689	0.814073	14	9	0.00376094	0.0938294
V3759	Temperature	high	-0.982259	0.273999	14	14	0.00374838	0.0938294
V6298	Temperature	high	-1.43605	0.400846	14	14	0.00376463	0.0938294
V803	Temperature	high	-2.51336	0.701623	14	10	0.00376692	0.0938294
V1500	Temperature	high	0.0854574	0.0239279	14	14	0.0038421	0.0940822
V3370	Temperature	high	-0.513096	0.143766	14	14	0.00385978	0.0940822
V3749	Temperature	high	-1.07247	0.300155	14	14	0.00383076	0.0940822
V4220	Temperature	high	-0.303537	0.0850492	14	14	0.00385976	0.0940822
V4706	Temperature	high	-1.72809	0.483684	14	14	0.00383286	0.0940822
V4954	Temperature	high	-1.4248	0.398761	14	14	0.00383075	0.0940822
V2054	Temperature	high	-0.280473	0.0789308	14	14	0.0039717	0.0964657
V1373	Temperature	high	-1.32571	0.374979	14	14	0.00410533	0.0993576
V3212	Temperature	high	-1.51348	0.430154	14	8	0.00423548	0.101373
V6044	Temperature	high	-2.9771	0.845872	14	14	0.00422683	0.101373
V6471	Temperature	high	-1.64415	0.467195	14	14	0.00422964	0.101373
V6567	Temperature	high	-0.943105	0.268312	14	14	0.00426286	0.101373
V6606	Temperature	high	-2.52297	0.717524	14	9	0.00425296	0.101373
V3220	Temperature	high	-0.956274	0.272484	14	14	0.00430615	0.102047
V1499	Temperature	high	0.0926407	0.0264705	14	14	0.00438368	0.102933
V2688	Temperature	high	-1.45955	0.416869	14	14	0.0043721	0.102933
V6049	Temperature	high	-2.4009	0.686505	14	14	0.00440386	0.102933
V885	Temperature	high	-2.49198	0.712392	14	14	0.00439768	0.102933
V6130	Temperature	high	-2.08096	0.596049	14	9	0.00445307	0.103728
V4148	Temperature	high	-1.407	0.404045	14	14	0.00452727	0.104282
V5313	Temperature	high	-2.5425	0.730394	14	10	0.00453797	0.104282
V555	Temperature	high	0.291522	0.0836152	14	14	0.00449249	0.104282
V6250	Temperature	high	-1.71976	0.493668	14	14	0.00451609	0.104282
V1406	Temperature	high	-0.613755	0.1767	14	14	0.00460169	0.105391
V842	Temperature	high	-1.23471	0.35772	14	14	0.00479077	0.109355
V3687	Temperature	high	-3.16805	0.919523	14	14	0.00484661	0.109894
V3972	Temperature	high	-1.70548	0.494779	14	14	0.00483216	0.109894
V4014	Temperature	high	-0.599166	0.174532	14	14	0.00495825	0.111316
V4986	Temperature	high	-0.917883	0.267335	14	14	0.00495397	0.111316
V6554	Temperature	high	-1.41996	0.413343	14	14	0.00493716	0.111316
V5798	Temperature	high	-0.807069	0.235762	14	14	0.00504826	0.112965
V5526	Temperature	high	-1.37313	0.401855	14	14	0.00510696	0.113905
V5092	Temperature	high	-1.6772	0.491568	14	14	0.00515478	0.114597
V3735	Temperature	high	2.54416	0.746486	14	9	0.00519067	0.115021
V5267	Temperature	high	-0.771605	0.226817	14	14	0.00525137	0.115989
V5186	Temperature	high	-0.402755	0.118528	14	14	0.00528941	0.116452
V4638	Temperature	high	-1.1816	0.34833	14	14	0.00534637	0.117038
V6388	Temperature	high	-1.37846	0.406412	14	14	0.00535032	0.117038
V5250	Temperature	high	-1.70338	0.502672	14	14	0.0053814	0.117342
V4525	Temperature	high	-0.101272	0.0299072	14	14	0.0054058	0.117499
V5578	Temperature	high	-2.56384	0.757782	14	13	0.00543447	0.117747
V6048	Temperature	high	-1.84363	0.545646	14	10	0.00548023	0.118362
V2079	Temperature	high	-2.00751	0.594626	14	14	0.00550792	0.118585
V36	Temperature	high	3.0087	0.893088	14	11	0.00558186	0.119799
V5143	Temperature	high	3.15697	0.93806	14	5	0.00561759	0.119948
V741	Temperature	high	-0.805919	0.239514	14	14	0.00562392	0.119948
V3776	Temperature	high	-1.74553	0.51992	14	14	0.0057025	0.121245
V1371	Temperature	high	-1.72766	0.518539	14	14	0.00597834	0.121435
V2691	Temperature	high	-1.72766	0.518539	14	14	0.00597834	0.121435
V2702	Temperature	high	-1.73428	0.518113	14	14	0.00580903	0.121435
V3517	Temperature	high	-0.328775	0.09841	14	14	0.00587859	0.121435
V4040	Temperature	high	-1.72766	0.518539	14	14	0.00597834	0.121435
V4185	Temperature	high	-2.70317	0.808959	14	10	0.00587137	0.121435
V4190	Temperature	high	-1.72766	0.518539	14	14	0.00597834	0.121435
V4576	Temperature	high	-1.72766	0.518539	14	14	0.00597833	0.121435
V4700	Temperature	high	-2.72429	0.816003	14	10	0.00590359	0.121435
V5270	Temperature	high	-1.73378	0.519961	14	14	0.00594897	0.121435
V5581	Temperature	high	-1.72766	0.518539	14	14	0.00597834	0.121435
V5680	Temperature	high	-1.72766	0.518539	14	14	0.00597834	0.121435
V6054	Temperature	high	-0.530491	0.15903	14	14	0.0059342	0.121435
V6705	Temperature	high	-1.72766	0.518539	14	14	0.00597834	0.121435
V79	Temperature	high	-1.72766	0.518539	14	14	0.00597834	0.121435
V4354	Temperature	high	-1.62155	0.487001	14	14	0.0060017	0.121548
V2606	Temperature	high	-1.70205	0.511761	14	14	0.00604415	0.121753
V4985	Temperature	high	-0.514592	0.154738	14	14	0.00604752	0.121753
V852	Temperature	high	-0.518643	0.156067	14	14	0.00607402	0.121927
V1592	Temperature	high	-1.01477	0.306569	14	14	0.00622333	0.123116
V5028	Temperature	high	-1.63918	0.494683	14	14	0.00618301	0.123116
V6175	Temperature	high	-1.34853	0.407329	14	14	0.00621686	0.123116
V6577	Temperature	high	-1.47425	0.444542	14	14	0.00615188	0.123116
V7059	Temperature	high	1.17368	0.354576	14	4	0.00622343	0.123116
V2064	Temperature	high	-1.01694	0.307464	14	14	0.00625312	0.123322
V5439	Temperature	high	-0.296803	0.0897756	14	14	0.00627	0.123322
V5433	Temperature	high	-1.09611	0.331992	14	14	0.00632182	0.123876
V6914	Temperature	high	-1.65329	0.500917	14	14	0.00633445	0.123876
V2584	Temperature	high	-0.620806	0.18838	14	14	0.00639393	0.124166
V2966	Temperature	high	-1.55571	0.472771	14	14	0.00645183	0.124166
V4029	Temperature	high	1.25712	0.382093	14	4	0.00645843	0.124166
V6990	Temperature	high	1.25712	0.382093	14	4	0.00645843	0.124166
V7040	Temperature	high	-0.684548	0.20805	14	14	0.00645555	0.124166
V814	Temperature	high	-1.09236	0.331554	14	14	0.00640356	0.124166
V6012	Temperature	high	-1.16955	0.35628	14	14	0.00654763	0.125527
V2308	Temperature	high	-1.2233	0.373143	14	14	0.00659989	0.125822
V6400	Temperature	high	-1.32979	0.405479	14	14	0.00658562	0.125822
V702	Temperature	high	-0.28134	0.0858831	14	14	0.00663101	0.126063
V5954	Temperature	high	-1.28936	0.39449	14	14	0.00672276	0.127452
V221	Temperature	high	-1.3559	0.415369	14	14	0.00677407	0.128069
V6367	Temperature	high	-0.450937	0.138386	14	14	0.00684706	0.129092
V944	Temperature	high	-0.471281	0.144819	14	14	0.00690144	0.129758
V1099	Temperature	high	-0.140935	0.0433646	14	14	0.00695652	0.13026
V4694	Temperature	high	-0.595953	0.183496	14	14	0.00698537	0.13026
V4975	Temperature	high	-2.62401	0.80783	14	7	0.00697941	0.13026
V4795	Temperature	high	-1.01582	0.313266	14	14	0.00705141	0.131133
V2704	Temperature	high	-1.51628	0.468991	14	14	0.00717817	0.131169
V4300	Temperature	high	-1.51554	0.468866	14	14	0.00718787	0.131169
V5112	Temperature	high	-1.51554	0.468866	14	14	0.00718787	0.131169
V5691	Temperature	high	-2.70396	0.83636	14	8	0.00717909	0.131169
V584	Temperature	high	0.0712898	0.0220121	14	14	0.00710412	0.131169
V6335	Temperature	high	-2.31303	0.715436	14	10	0.00717874	0.131169
V6804	Temperature	high	-1.43685	0.443687	14	14	0.00710727	0.131169
V6631	Temperature	high	-1.57362	0.487096	14	14	0.007211	0.13124
V4231	Temperature	high	-0.793054	0.245857	14	14	0.00727748	0.132098
V158	Temperature	high	-1.16579	0.362169	14	14	0.00736944	0.132714
V171	Temperature	high	-1.00877	0.313191	14	14	0.00734163	0.132714
V5222	Temperature	high	-1.07519	0.334025	14	14	0.00736977	0.132714
V3971	Temperature	high	-1.08965	0.338992	14	14	0.00743168	0.133477
V4554	Temperature	high	-0.471505	0.146889	14	14	0.00749306	0.134226
V4593	Temperature	high	-1.35191	0.423002	14	14	0.0076897	0.137388
V3071	Temperature	high	-0.411653	0.129023	14	14	0.00776776	0.137701
V3919	Temperature	high	-1.79893	0.563582	14	14	0.00774746	0.137701
V3936	Temperature	high	-0.752066	0.235641	14	14	0.00775279	0.137701
V398	Temperature	high	-1.9926	0.625072	14	14	0.00780739	0.137804
V553	Temperature	high	-1.90809	0.598645	14	14	0.00781396	0.137804
V4980	Temperature	high	1.34829	0.423248	14	4	0.00783973	0.137903
V6204	Temperature	high	-1.23477	0.38794	14	14	0.00787903	0.138238
V1145	Temperature	high	-1.06837	0.336446	14	14	0.00798819	0.139793
V3222	Temperature	high	1.21572	0.38353	14	4	0.00807246	0.140618
V5108	Temperature	high	-1.13434	0.357888	14	14	0.00807654	0.140618
V977	Temperature	high	-0.397662	0.125741	14	14	0.00818214	0.142094
V4349	Temperature	high	-1.20249	0.380565	14	14	0.00822494	0.142114
V5191	Temperature	high	-1.45859	0.461575	14	14	0.00822037	0.142114
V4717	Temperature	high	-0.414487	0.131304	14	14	0.0082713	0.142555
V3772	Temperature	high	-0.544963	0.172776	14	14	0.00831047	0.142869
V1252	Temperature	high	-0.37514	0.119083	14	14	0.00837123	0.14347
V1383	Temperature	high	-1.23593	0.392459	14	14	0.00838749	0.14347
V31	Temperature	high	-0.42355	0.134668	14	14	0.00845062	0.143829
V5947	Temperature	high	-0.868242	0.276003	14	14	0.00844104	0.143829
V4418	Temperature	high	-0.491446	0.156516	14	14	0.0085334	0.144517
V5183	Temperature	high	-1.7633	0.56151	14	13	0.00852735	0.144517
V28	Temperature	high	-0.275575	0.0879474	14	14	0.00863701	0.14522
V2902	Temperature	high	-0.151076	0.0482163	14	14	0.00863873	0.14522
V338	Temperature	high	-0.447811	0.142915	14	14	0.00863686	0.14522
V2890	Temperature	high	-1.43161	0.45725	14	14	0.00867724	0.145492
V4766	Temperature	high	-0.91557	0.292547	14	14	0.00869754	0.145492
V5122	Temperature	high	-2.06121	0.659791	14	13	0.00878876	0.146658
V953	Temperature	high	-1.39343	0.446427	14	14	0.00883377	0.14705
V5666	Temperature	high	-0.668929	0.214542	14	14	0.00888873	0.147605
V3405	Temperature	high	-0.376812	0.12098	14	14	0.00894294	0.147786
V3515	Temperature	high	-0.275697	0.0885051	14	14	0.00893682	0.147786
V1458	Temperature	high	1.41776	0.456014	14	14	0.00903729	0.148984
V1642	Temperature	high	0.0978543	0.0315465	14	14	0.00915745	0.149521
V2283	Temperature	high	-0.17359	0.0559027	14	14	0.00910143	0.149521
V2286	Temperature	high	0.106124	0.034208	14	14	0.00915046	0.149521
V5452	Temperature	high	-2.00514	0.646365	14	14	0.00915292	0.149521
V1832	Temperature	high	-1.42962	0.461595	14	14	0.0092392	0.150495
V258	Temperature	high	-0.341159	0.110231	14	14	0.00927689	0.150749
V6404	Temperature	high	-0.53109	0.171677	14	14	0.00930073	0.150778
V2249	Temperature	high	-0.624876	0.202083	14	14	0.00932464	0.150807
V1498	Temperature	high	0.113811	0.0369007	14	14	0.00946292	0.152322
V613	Temperature	high	-1.82139	0.590457	14	6	0.00945458	0.152322
V354	Temperature	high	-0.185163	0.060186	14	14	0.00959987	0.154163
V5670	Temperature	high	-0.652288	0.212449	14	14	0.00971089	0.155579
V156	Temperature	high	-2.23702	0.729291	14	14	0.00976409	0.156065
V5973	Temperature	high	-2.77623	0.905621	14	13	0.00979738	0.156232
V2818	Temperature	high	-0.608758	0.198693	14	14	0.00982931	0.156375
V261	Temperature	high	-0.295849	0.0967816	14	14	0.00995674	0.158034
V5005	Temperature	high	-1.5998	0.524465	14	10	0.0100783	0.159593
V7051	Temperature	high	1.73873	0.570502	14	4	0.0101274	0.159999
V1440	Temperature	high	-0.416436	0.13713	14	14	0.0103354	0.161563
V2730	Temperature	high	2.26855	0.746369	14	9	0.0102843	0.161563
V3395	Temperature	high	0.0501473	0.0164937	14	14	0.0102662	0.161563
V667	Temperature	high	-0.374959	0.123477	14	14	0.0103375	0.161563
V7039	Temperature	high	-1.23955	0.408245	14	14	0.0103448	0.161563
V3944	Temperature	high	-0.348222	0.114939	14	14	0.010474	0.161732
V3978	Temperature	high	-0.839788	0.276767	14	14	0.0103837	0.161732
V4478	Temperature	high	-0.979581	0.323087	14	14	0.010429	0.161732
V4737	Temperature	high	-2.01464	0.664357	14	13	0.0104189	0.161732
V6811	Temperature	high	-1.2024	0.396789	14	14	0.0104602	0.161732
V2927	Temperature	high	-1.61473	0.534136	14	7	0.0106021	0.16334
V6530	Temperature	high	-1.42171	0.470551	14	14	0.0106357	0.163489
V1779	Temperature	high	-2.08046	0.691111	14	14	0.0108566	0.1662
V4422	Temperature	high	-1.62539	0.539979	14	10	0.0108609	0.1662
V3269	Temperature	high	-0.322951	0.107462	14	14	0.0109594	0.167333
V5950	Temperature	high	-0.731024	0.243513	14	14	0.0110258	0.167972
V2251	Temperature	high	-0.619987	0.206796	14	14	0.0111067	0.168452
V6472	Temperature	high	-1.54157	0.514072	14	14	0.0110927	0.168452
V5667	Temperature	high	-0.664012	0.221656	14	14	0.0111558	0.16871
V6519	Temperature	high	2.03652	0.680008	14	4	0.0111732	0.16871
V3409	Temperature	high	-0.776988	0.259763	14	14	0.0112504	0.169501
V6719	Temperature	high	1.70254	0.571078	14	4	0.0114585	0.172256
V97	Temperature	high	-0.378621	0.127073	14	14	0.0114955	0.172433
V2836	Temperature	high	-1.45027	0.486991	14	14	0.0115281	0.172543
V2250	Temperature	high	-0.616266	0.20726	14	14	0.0116277	0.173653
V5199	Temperature	high	0.163101	0.0548844	14	14	0.0116639	0.173813
V1523	Temperature	high	0.0886201	0.0298954	14	14	0.011825	0.17583
V2008	Temperature	high	-1.93222	0.652849	14	12	0.0119279	0.176974
V2673	Temperature	high	-1.56136	0.529584	14	14	0.0121831	0.180093
V5875	Temperature	high	-0.940136	0.318914	14	14	0.0121909	0.180093
V124	Temperature	high	-1.40372	0.476731	14	14	0.0122696	0.180865
V4208	Temperature	high	-0.215587	0.0733004	14	14	0.0123456	0.181593
V5016	Temperature	high	-1.67156	0.568633	14	10	0.0123807	0.181717
V5767	Temperature	high	-1.39463	0.474772	14	14	0.0124303	0.182054
V2598	Temperature	high	-0.360629	0.122992	14	14	0.0125539	0.183078
V6403	Temperature	high	-0.581295	0.198219	14	14	0.0125435	0.183078
V1518	Temperature	high	0.169573	0.0578957	14	14	0.0126289	0.183779
V3407	Temperature	high	-1.78771	0.610982	14	14	0.0126989	0.184405
V2996	Temperature	high	-0.479411	0.163976	14	14	0.012753	0.184797
V4325	Temperature	high	-0.985801	0.337338	14	14	0.0127856	0.184877
V1064	Temperature	high	-0.0452411	0.0154968	14	14	0.0128552	0.18549
V3206	Temperature	high	-2.59946	0.890885	14	8	0.012892	0.185628
V1521	Temperature	high	0.069664	0.0238848	14	14	0.0129201	0.185641
V5462	Temperature	high	-1.90908	0.655545	14	13	0.0130276	0.18659
V6401	Temperature	high	-1.44954	0.498226	14	14	0.0130955	0.18659
V6402	Temperature	high	-1.44954	0.498226	14	14	0.0130955	0.18659
V6855	Temperature	high	1.24347	0.427077	14	14	0.0130428	0.18659
V47	Temperature	high	-0.0978031	0.033658	14	14	0.0131837	0.187224
V5672	Temperature	high	-0.628706	0.216397	14	14	0.0131948	0.187224
V6405	Temperature	high	-0.538776	0.185627	14	14	0.0132654	0.187835
V4763	Temperature	high	-2.22376	0.766753	14	14	0.0133205	0.188225
V6005	Temperature	high	-2.1916	0.756212	14	14	0.0133727	0.188572
V6430	Temperature	high	-1.69947	0.586871	14	14	0.0134303	0.188994
V6309	Temperature	high	-2.06956	0.715738	14	11	0.0135384	0.189732
V6311	Temperature	high	-2.06956	0.715738	14	11	0.0135384	0.189732
V5952	Temperature	high	2.04096	0.706568	14	14	0.0136125	0.19038
V259	Temperature	high	-0.320663	0.111265	14	14	0.0137798	0.191152
V4194	Temperature	high	-1.61768	0.561128	14	14	0.0137563	0.191152
V6334	Temperature	high	-2.15115	0.745974	14	10	0.0137365	0.191152
V7104	Temperature	high	-0.916605	0.317998	14	14	0.0137685	0.191152
V2006	Temperature	high	0.0649625	0.0225689	14	14	0.0138716	0.192036
V6448	Temperature	high	1.63388	0.568518	14	9	0.0139874	0.193246
V1069	Temperature	high	-0.492293	0.171426	14	14	0.0140442	0.193639
V18	Temperature	high	-0.0979727	0.0341817	14	14	0.0141887	0.195237
V2397	Temperature	high	0.139958	0.0488769	14	14	0.0142614	0.195843
V3730	Temperature	high	0.459687	0.160839	14	14	0.0144059	0.19743
V2595	Temperature	high	-0.522972	0.183176	14	14	0.0144869	0.198009
V6921	Temperature	high	-0.704672	0.24688	14	14	0.0145062	0.198009
V1089	Temperature	high	-0.580896	0.20391	14	14	0.0146559	0.198683
V2869	Temperature	high	-1.18544	0.4162	14	14	0.0146705	0.198683
V5330	Temperature	high	-0.936853	0.328929	14	14	0.014672	0.198683
V7038	Temperature	high	-1.40742	0.49379	14	14	0.0146164	0.198683
V1205	Temperature	high	-1.1481	0.404362	14	14	0.0149167	0.201579
V262	Temperature	high	-0.282627	0.0995775	14	14	0.0149449	0.201579
V72	Temperature	high	-0.197713	0.0697337	14	14	0.0150285	0.202307
V1017	Temperature	high	0.10367	0.0367185	14	14	0.0153636	0.206118
V4146	Temperature	high	-1.5581	0.551918	14	14	0.015372	0.206118
V3867	Temperature	high	-2.587	0.917521	14	10	0.0154727	0.207061
V2531	Temperature	high	0.703954	0.250038	14	14	0.0155927	0.208159
V3810	Temperature	high	-0.352076	0.125089	14	14	0.0156157	0.208159
V3592	Temperature	high	-0.892169	0.317379	14	14	0.0157186	0.208864
V5026	Temperature	high	-1.94794	0.69305	14	14	0.0157298	0.208864
V1586	Temperature	high	-0.774495	0.27586	14	14	0.0158208	0.209664
V6867	Temperature	high	2.87513	1.0245	14	4	0.0158557	0.20972
V1374	Temperature	high	0.595958	0.212516	14	14	0.0159168	0.21012
V1239	Temperature	high	-1.04344	0.37282	14	14	0.0160806	0.211873
V1511	Temperature	high	0.077426	0.0277448	14	14	0.0163249	0.212549
V2578	Temperature	high	-0.220229	0.0790208	14	14	0.0164364	0.212549
V2733	Temperature	high	-0.67733	0.242455	14	14	0.0162346	0.212549
V2944	Temperature	high	-0.29243	0.104595	14	14	0.0161687	0.212549
V3299	Temperature	high	-0.722172	0.259107	14	14	0.016431	0.212549
V3778	Temperature	high	-0.783198	0.281043	14	14	0.0164433	0.212549
V4390	Temperature	high	0.273725	0.0979798	14	14	0.0162331	0.212549
V5816	Temperature	high	-0.597599	0.214075	14	14	0.016298	0.212549
V5928	Temperature	high	-1.13098	0.405439	14	14	0.016359	0.212549
V5971	Temperature	high	-1.92145	0.688934	14	14	0.0163744	0.212549
V3504	Temperature	high	0.287267	0.10316	14	14	0.0165066	0.212963
V1522	Temperature	high	0.112966	0.0407892	14	14	0.016977	0.218329
V955	Temperature	high	-0.863207	0.311715	14	14	0.0169865	0.218329
V3275	Temperature	high	-0.998103	0.362029	14	14	0.0173765	0.222922
V6310	Temperature	high	-2.03456	0.738521	14	13	0.0174427	0.223351
V6565	Temperature	high	-0.473118	0.171948	14	14	0.0175528	0.224341
V3259	Temperature	high	-0.988012	0.359936	14	14	0.0177673	0.225819
V5649	Temperature	high	1.39567	0.508449	14	14	0.0177677	0.225819
V6741	Temperature	high	-1.0297	0.374873	14	14	0.0177074	0.225819
V4555	Temperature	high	-0.454076	0.165623	14	14	0.0178776	0.226793
V6363	Temperature	high	-0.503773	0.183858	14	14	0.0179309	0.227047
V1095	Temperature	high	-1.88433	0.689533	14	7	0.0181731	0.227163
V5671	Temperature	high	-1.48301	0.542158	14	14	0.0180852	0.227163
V5914	Temperature	high	-1.88433	0.689533	14	7	0.0181731	0.227163
V5915	Temperature	high	-1.88433	0.689533	14	7	0.0181731	0.227163
V5917	Temperature	high	-1.88433	0.689533	14	7	0.0181731	0.227163
V5918	Temperature	high	-1.88433	0.689533	14	7	0.0181731	0.227163
V5976	Temperature	high	-1.97537	0.721631	14	6	0.0180188	0.227163
V5266	Temperature	high	-1.70726	0.625106	14	13	0.0182273	0.227424
V6979	Temperature	high	-0.664483	0.243403	14	14	0.0182677	0.227513
V578	Temperature	high	-0.120872	0.0443221	14	14	0.0183641	0.228297
V3281	Temperature	high	-0.340093	0.124773	14	14	0.0184125	0.228482
V4982	Temperature	high	1.00048	0.367601	14	14	0.0185512	0.229786
V2530	Temperature	high	0.677008	0.249692	14	14	0.0189074	0.233773
V3431	Temperature	high	0.161535	0.0596819	14	14	0.0190752	0.234996
V7025	Temperature	high	1.84325	0.680978	14	14	0.0190691	0.234996
V805	Temperature	high	0.227438	0.0840891	14	14	0.0191411	0.235384
V6151	Temperature	high	-2.79897	1.03547	14	13	0.0191991	0.235672
V1696	Temperature	high	-0.826577	0.306019	14	14	0.0192714	0.236135
V1585	Temperature	high	-0.328233	0.121699	14	14	0.019414	0.236608
V4091	Temperature	high	-1.65647	0.613887	14	13	0.0193689	0.236608
V6294	Temperature	high	-3.25791	1.2076	14	9	0.019387	0.236608
V1216	Temperature	high	-0.968981	0.360617	14	14	0.0197789	0.240625
V1530	Temperature	high	0.0753497	0.0280753	14	14	0.0198951	0.241305
V5194	Temperature	high	-1.17541	0.438005	14	13	0.0199054	0.241305
V115	Temperature	high	-0.204266	0.0761707	14	14	0.0199746	0.241325
V3108	Temperature	high	-0.986707	0.367955	14	5	0.0199778	0.241325
V2042	Temperature	high	0.0759992	0.0284527	14	14	0.0203703	0.245632
V5556	Temperature	high	-0.318048	0.119141	14	14	0.0204294	0.245909
V3329	Temperature	high	-2.27705	0.85464	14	12	0.0206253	0.24783
V3895	Temperature	high	-2.77874	1.04339	14	13	0.0206697	0.247927
V6449	Temperature	high	-1.48412	0.558145	14	13	0.0208288	0.248092
V6502	Temperature	high	-1.48412	0.558145	14	13	0.0208288	0.248092
V6512	Temperature	high	-1.48412	0.558145	14	13	0.0208288	0.248092
V6551	Temperature	high	-0.426895	0.160442	14	14	0.0207629	0.248092
V1527	Temperature	high	0.08067	0.0303711	14	14	0.0209401	0.248643
V4159	Temperature	high	-0.958836	0.361016	14	14	0.020948	0.248643

## Sheet: high_years
feature	metadata	value	coef	stderr	N	N.not.0	pval	qval
V3380	Year	2023	4.65012	0.441218	20	19	1.31627699015966e-08	0.000272469
V5685	Year	2023	4.34158	0.610107	20	12	2.44634281887581e-06	0.0253196
V883	Year	2023	1.31466	0.217158	20	20	1.67303524768668e-05	0.115439
V5	Year	2020	2.74841	0.675086	20	19	0.000888665	0.173535
V5	Year	2023	2.36133	0.616266	20	19	0.00147108	0.173535
V15	Year	2023	-1.32291	0.366471	20	20	0.00234971	0.173535
V36	Year	2021	3.74143	1.03841	20	17	0.00238382	0.173535
V36	Year	2023	3.7844	1.03841	20	17	0.00218427	0.173535
V81	Year	2021	0.216567	0.0531222	20	20	0.000878324	0.173535
V134	Year	2023	0.976195	0.22826	20	20	0.000578093	0.173535
V135	Year	2023	1.00159	0.232364	20	20	0.00053881	0.173535
V150	Year	2021	-5.41749	1.52891	20	13	0.00270418	0.173535
V152	Year	2021	2.20717	0.519428	20	20	0.00061218	0.173535
V292	Year	2023	0.725612	0.185755	20	20	0.00125701	0.173535
V297	Year	2021	-2.47664	0.648217	20	3	0.00150556	0.173535
V297	Year	2023	-2.47664	0.648217	20	3	0.00150556	0.173535
V311	Year	2021	2.32359	0.644349	20	17	0.00236845	0.173535
V311	Year	2023	2.82088	0.644349	20	17	0.000468272	0.173535
V313	Year	2020	2.54802	0.621502	20	19	0.000836948	0.173535
V313	Year	2023	2.17658	0.567351	20	19	0.00145653	0.173535
V340	Year	2021	3.31897	0.842726	20	19	0.0011749	0.173535
V340	Year	2023	4.22265	0.842726	20	19	0.000128074	0.173535
V343	Year	2021	1.43411	0.39871	20	20	0.00241513	0.173535
V355	Year	2021	-0.202454	0.0509272	20	20	0.00108694	0.173535
V361	Year	2023	1.24186	0.341591	20	20	0.00222577	0.173535
V379	Year	2021	1.13027	0.313874	20	20	0.00239395	0.173535
V386	Year	2020	2.75228	0.675959	20	19	0.000887795	0.173535
V386	Year	2023	2.36416	0.617063	20	19	0.0014722	0.173535
V508	Year	2023	1.04043	0.26377	20	20	0.00115996	0.173535
V512	Year	2021	0.202843	0.0541246	20	20	0.00175627	0.173535
V526	Year	2021	-3.39119	0.891361	20	19	0.00155785	0.173535
V541	Year	2023	0.776091	0.207477	20	20	0.00178277	0.173535
V635	Year	2023	-2.71355	0.707553	20	20	0.00146043	0.173535
V689	Year	2023	1.18148	0.323635	20	20	0.00215577	0.173535
V717	Year	2020	3.13955	0.762421	20	10	0.000805801	0.173535
V805	Year	2020	1.89456	0.495828	20	19	0.00150458	0.173535
V805	Year	2021	1.7914	0.452627	20	19	0.00112782	0.173535
V805	Year	2023	1.76069	0.452627	20	19	0.00130105	0.173535
V818	Year	2021	7.409	1.89948	20	17	0.00127229	0.173535
V833	Year	2020	2.74841	0.675086	20	19	0.000888665	0.173535
V833	Year	2023	2.36133	0.616266	20	19	0.00147108	0.173535
V846	Year	2023	3.02616	0.803395	20	12	0.00168716	0.173535
V883	Year	2021	0.833011	0.217158	20	20	0.00145785	0.173535
V939	Year	2021	0.380216	0.104294	20	20	0.00217871	0.173535
V974	Year	2023	0.411539	0.0936177	20	20	0.000451015	0.173535
V1002	Year	2023	4.22872	1.17925	20	17	0.00247157	0.173535
V1009	Year	2021	-3.15091	0.876265	20	20	0.0024204	0.173535
V1009	Year	2023	-3.19624	0.876265	20	20	0.00216981	0.173535
V1062	Year	2023	2.36595	0.64626	20	20	0.00210917	0.173535
V1084	Year	2021	2.26324	0.575618	20	20	0.00119113	0.173535
V1084	Year	2023	2.26678	0.575618	20	20	0.00117582	0.173535
V1148	Year	2021	-2.54755	0.629684	20	20	0.000937427	0.173535
V1155	Year	2021	1.22665	0.3425	20	20	0.00249495	0.173535
V1166	Year	2021	0.743307	0.173291	20	20	0.000563018	0.173535
V1166	Year	2023	0.632659	0.173291	20	20	0.00215486	0.173535
V1176	Year	2023	3.52174	0.782766	20	19	0.000364216	0.173535
V1214	Year	2023	-3.07814	0.70746	20	17	0.000495213	0.173535
V1265	Year	2021	-0.974173	0.262529	20	20	0.00189889	0.173535
V1265	Year	2023	-1.14718	0.262529	20	20	0.000476295	0.173535
V1308	Year	2021	0.326111	0.0916414	20	20	0.00261877	0.173535
V1310	Year	2021	0.391749	0.108669	20	20	0.00237412	0.173535
V1342	Year	2023	-0.564872	0.138027	20	20	0.000849839	0.173535
V1343	Year	2023	-0.550874	0.140949	20	20	0.00125161	0.173535
V1356	Year	2021	-5.41749	1.52891	20	13	0.00270418	0.173535
V1357	Year	2021	-5.41749	1.52891	20	13	0.00270418	0.173535
V1358	Year	2021	-5.41749	1.52891	20	13	0.00270418	0.173535
V1359	Year	2021	-5.41749	1.52891	20	13	0.00270418	0.173535
V1360	Year	2021	-5.41749	1.52891	20	13	0.00270418	0.173535
V1361	Year	2021	-5.41749	1.52891	20	13	0.00270418	0.173535
V1388	Year	2023	1.45173	0.298033	20	20	0.000169905	0.173535
V1392	Year	2021	-3.52476	0.977093	20	20	0.00236204	0.173535
V1392	Year	2023	-3.53465	0.977093	20	20	0.00231206	0.173535
V1393	Year	2021	-3.3763	0.952809	20	20	0.00270323	0.173535
V1393	Year	2023	-3.62021	0.952809	20	20	0.00157436	0.173535
V1458	Year	2021	-5.41749	1.52891	20	13	0.00270418	0.173535
V1459	Year	2021	-5.41749	1.52891	20	13	0.00270418	0.173535
V1462	Year	2021	-5.41749	1.52891	20	13	0.00270418	0.173535
V1463	Year	2021	-5.41749	1.52891	20	13	0.00270418	0.173535
V1464	Year	2021	-5.42398	1.52996	20	13	0.00269382	0.173535
V1476	Year	2023	2.38435	0.610172	20	20	0.00125336	0.173535
V1507	Year	2020	2.20658	0.561845	20	19	0.00120239	0.173535
V1507	Year	2023	1.94188	0.512892	20	19	0.00161944	0.173535
V1509	Year	2021	-0.530867	0.132274	20	20	0.00100335	0.173535
V1676	Year	2023	-2.06488	0.546651	20	20	0.00164984	0.173535
V1713	Year	2021	-5.41749	1.52891	20	13	0.00270418	0.173535
V1716	Year	2021	-5.41749	1.52891	20	13	0.00270418	0.173535
V1717	Year	2020	1.40092	0.376411	20	20	0.00185506	0.173535
V1719	Year	2021	-5.41749	1.52891	20	13	0.00270418	0.173535
V1722	Year	2021	-5.41749	1.52891	20	13	0.00270418	0.173535
V1735	Year	2023	4.33544	1.18944	20	10	0.0021819	0.173535
V1759	Year	2021	-5.41749	1.52891	20	13	0.00270418	0.173535
V1761	Year	2021	-5.41749	1.52891	20	13	0.00270418	0.173535
V1762	Year	2021	-5.41749	1.52891	20	13	0.00270418	0.173535
V1764	Year	2021	-5.41749	1.52891	20	13	0.00270418	0.173535
V1767	Year	2021	-5.41749	1.52891	20	13	0.00270418	0.173535
V1770	Year	2021	-5.41749	1.52891	20	13	0.00270418	0.173535
V1771	Year	2021	-5.41749	1.52891	20	13	0.00270418	0.173535
V1773	Year	2021	-5.41749	1.52891	20	13	0.00270418	0.173535
V1775	Year	2021	-5.41749	1.52891	20	13	0.00270418	0.173535
V1777	Year	2021	-5.41749	1.52891	20	13	0.00270418	0.173535
V1780	Year	2021	-5.41749	1.52891	20	13	0.00270418	0.173535
V1781	Year	2021	-5.41749	1.52891	20	13	0.00270418	0.173535
V1782	Year	2021	-5.41749	1.52891	20	13	0.00270418	0.173535
V1783	Year	2021	-5.41749	1.52891	20	13	0.00270418	0.173535
V1784	Year	2021	-5.41749	1.52891	20	13	0.00270418	0.173535
V1786	Year	2021	-5.41749	1.52891	20	13	0.00270418	0.173535
V1787	Year	2021	-5.41749	1.52891	20	13	0.00270418	0.173535
V1788	Year	2021	-5.41749	1.52891	20	13	0.00270418	0.173535
V1789	Year	2021	-5.41749	1.52891	20	13	0.00270418	0.173535
V1808	Year	2023	-2.78199	0.759063	20	20	0.00209126	0.173535
V1809	Year	2023	-2.96171	0.818299	20	20	0.00230311	0.173535
V1810	Year	2023	-3.08553	0.824089	20	20	0.00176939	0.173535
V1820	Year	2023	-2.02292	0.548898	20	20	0.00200307	0.173535
V1824	Year	2021	-1.50407	0.421602	20	20	0.00256969	0.173535
V1902	Year	2023	0.230045	0.0548699	20	20	0.000689142	0.173535
V1921	Year	2021	-0.473036	0.131112	20	20	0.00235968	0.173535
V1973	Year	2023	-2.88365	0.794191	20	20	0.00224747	0.173535
V2092	Year	2023	-2.11538	0.579201	20	20	0.00214854	0.173535
V2104	Year	2021	-0.332472	0.0758781	20	20	0.000464608	0.173535
V2119	Year	2021	0.849121	0.207979	20	20	0.000867428	0.173535
V2119	Year	2023	0.764529	0.207979	20	20	0.00204338	0.173535
V2159	Year	2023	2.17738	0.566895	20	20	0.00144277	0.173535
V2178	Year	2023	-3.11709	0.67778	20	20	0.000296388	0.173535
V2187	Year	2021	-0.536197	0.139873	20	20	0.00146557	0.173535
V2208	Year	2020	-3.06332	0.826908	20	20	0.00192379	0.173535
V2212	Year	2021	-4.52217	1.25276	20	4	0.00235019	0.173535
V2212	Year	2023	-4.68884	1.25276	20	4	0.00177448	0.173535
V2230	Year	2021	-0.531792	0.144369	20	20	0.00201102	0.173535
V2247	Year	2021	-0.513589	0.140809	20	20	0.00217049	0.173535
V2278	Year	2023	-2.36419	0.608534	20	20	0.00131451	0.173535
V2300	Year	2023	0.157737	0.034899	20	20	0.000348951	0.173535
V2302	Year	2021	-0.531401	0.137418	20	20	0.0013654	0.173535
V2322	Year	2021	-0.515916	0.138527	20	20	0.00184522	0.173535
V2323	Year	2020	-2.68559	0.638211	20	20	0.000667247	0.173535
V2346	Year	2020	-2.57427	0.616498	20	20	0.000713984	0.173535
V2437	Year	2023	0.201783	0.0495228	20	20	0.000882427	0.173535
V2515	Year	2021	1.19445	0.305387	20	20	0.00124392	0.173535
V2518	Year	2023	0.406523	0.100205	20	20	0.000915687	0.173535
V2530	Year	2020	2.67696	0.713041	20	19	0.00173202	0.173535
V2530	Year	2023	2.39478	0.650914	20	19	0.00203001	0.173535
V2541	Year	2021	-0.508427	0.142698	20	20	0.00259448	0.173535
V2556	Year	2021	-4.44033	1.16735	20	12	0.00156024	0.173535
V2556	Year	2023	-4.58135	1.16735	20	12	0.00120949	0.173535
V2569	Year	2020	-2.01684	0.403926	20	20	0.000132703	0.173535
V2570	Year	2020	-1.61386	0.451273	20	20	0.00252278	0.173535
V2571	Year	2020	-1.83429	0.517763	20	20	0.00270782	0.173535
V2572	Year	2023	-2.93225	0.767459	20	20	0.00150544	0.173535
V2610	Year	2021	-0.633096	0.160177	20	20	0.00114054	0.173535
V2657	Year	2023	3.2276	0.849935	20	9	0.00158115	0.173535
V2709	Year	2021	-0.477876	0.120387	20	20	0.00110042	0.173535
V2736	Year	2020	1.69511	0.347293	20	20	0.000166523	0.173535
V2736	Year	2021	1.21627	0.317034	20	20	0.0014565	0.173535
V2736	Year	2023	1.50324	0.317034	20	20	0.000221201	0.173535
V2751	Year	2023	-1.53806	0.410617	20	20	0.00176358	0.173535
V2760	Year	2021	-5.06844	1.31628	20	13	0.00141363	0.173535
V2771	Year	2021	-5.41749	1.52891	20	13	0.00270418	0.173535
V2819	Year	2021	-5.41749	1.52891	20	13	0.00270418	0.173535
V2820	Year	2021	-5.06844	1.31628	20	13	0.00141363	0.173535
V2826	Year	2021	-5.41749	1.52891	20	13	0.00270418	0.173535
V2827	Year	2021	-4.79838	0.987648	20	19	0.000174323	0.173535
V2828	Year	2021	-5.41749	1.52891	20	13	0.00270418	0.173535
V2829	Year	2021	-5.41749	1.52891	20	13	0.00270418	0.173535
V2830	Year	2021	-5.41749	1.52891	20	13	0.00270418	0.173535
V2831	Year	2021	-5.41749	1.52891	20	13	0.00270418	0.173535
V2832	Year	2021	-5.41749	1.52891	20	13	0.00270418	0.173535
V2890	Year	2021	0.88645	0.232006	20	20	0.00150518	0.173535
V2890	Year	2023	0.876537	0.232006	20	20	0.00164718	0.173535
V2918	Year	2023	2.94107	0.611346	20	19	0.000192048	0.173535
V2920	Year	2023	1.80702	0.433822	20	20	0.000729502	0.173535
V2922	Year	2023	2.38616	0.621062	20	20	0.00143918	0.173535
V2923	Year	2023	2.38616	0.621062	20	20	0.00143918	0.173535
V2925	Year	2023	3.16758	0.724451	20	20	0.000473641	0.173535
V2994	Year	2023	2.76864	0.734135	20	20	0.00167093	0.173535
V3028	Year	2020	1.698	0.449899	20	20	0.00166077	0.173535
V3077	Year	2023	0.166241	0.0446813	20	20	0.00185974	0.173535
V3251	Year	2023	2.63788	0.589039	20	18	0.000380252	0.173535
V3288	Year	2021	-0.553879	0.12873	20	20	0.000547631	0.173535
V3380	Year	2021	2.47362	0.441218	20	19	3.93839398066812e-05	0.173535
V3421	Year	2023	1.38281	0.346802	20	20	0.00105992	0.173535
V3450	Year	2021	0.404638	0.112619	20	20	0.00243497	0.173535
V3450	Year	2023	0.412923	0.112619	20	20	0.00208449	0.173535
V3538	Year	2021	0.788189	0.194138	20	20	0.000909916	0.173535
V3538	Year	2023	0.702695	0.194138	20	20	0.00230208	0.173535
V3585	Year	2021	-0.592726	0.164579	20	20	0.00239177	0.173535
V3625	Year	2023	-1.63699	0.454399	20	20	0.00238639	0.173535
V3681	Year	2020	2.74841	0.675086	20	19	0.000888665	0.173535
V3681	Year	2023	2.36133	0.616266	20	19	0.00147108	0.173535
V3722	Year	2021	1.38673	0.364833	20	20	0.00156943	0.173535
V3754	Year	2021	0.836166	0.218043	20	20	0.00146118	0.173535
V3755	Year	2023	1.41626	0.361394	20	20	0.0012241	0.173535
V3759	Year	2023	2.26581	0.552798	20	19	0.000838659	0.173535
V3830	Year	2020	-2.61168	0.673717	20	20	0.00133836	0.173535
V3831	Year	2020	-3.6733	0.926217	20	20	0.00110871	0.173535
V3832	Year	2020	-3.35688	0.918831	20	20	0.00214313	0.173535
V3898	Year	2021	-5.06844	1.31628	20	13	0.00141363	0.173535
V3941	Year	2021	-0.844344	0.232269	20	20	0.00222726	0.173535
V3941	Year	2023	-1.04852	0.232269	20	20	0.000352982	0.173535
V3943	Year	2023	1.45387	0.366305	20	20	0.00110154	0.173535
V3970	Year	2023	-4.80067	1.28603	20	5	0.00181189	0.173535
V4028	Year	2020	-3.12031	0.873537	20	20	0.00254519	0.173535
V4060	Year	2021	0.87587	0.22284	20	20	0.00119455	0.173535
V4078	Year	2023	3.23263	0.775702	20	20	0.000726443	0.173535
V4126	Year	2021	-5.41749	1.52891	20	13	0.00270418	0.173535
V4127	Year	2021	-5.41749	1.52891	20	13	0.00270418	0.173535
V4129	Year	2021	-4.81224	1.09949	20	16	0.000469312	0.173535
V4165	Year	2023	3.16046	0.824275	20	19	0.00146319	0.173535
V4175	Year	2021	1.02533	0.289401	20	20	0.00270651	0.173535
V4195	Year	2023	2.93606	0.761085	20	19	0.00139246	0.173535
V4265	Year	2023	3.7164	0.8592	20	16	0.000522266	0.173535
V4298	Year	2023	2.37959	0.551132	20	10	0.000530787	0.173535
V4328	Year	2023	-1.48312	0.398827	20	20	0.00186709	0.173535
V4388	Year	2021	-0.526864	0.140971	20	20	0.00179487	0.173535
V4395	Year	2020	-2.234	0.568788	20	20	0.00120172	0.173535
V4419	Year	2020	-2.32243	0.571907	20	20	0.000908168	0.173535
V4433	Year	2023	1.73395	0.485327	20	20	0.00254138	0.173535
V4509	Year	2020	-5.1808	1.40887	20	15	0.00203793	0.173535
V4510	Year	2020	-2.583	0.686658	20	20	0.00170512	0.173535
V4511	Year	2020	-2.58837	0.655924	20	20	0.00115584	0.173535
V4512	Year	2020	-2.78408	0.681921	20	20	0.000867461	0.173535
V4513	Year	2020	-2.40001	0.651319	20	20	0.00200556	0.173535
V4579	Year	2021	1.27651	0.353031	20	20	0.00232021	0.173535
V4580	Year	2021	1.29375	0.356446	20	20	0.00225393	0.173535
V4654	Year	2023	3.02738	0.638737	20	17	0.000222077	0.173535
V4686	Year	2023	2.37963	0.603033	20	18	0.00115593	0.173535
V4726	Year	2020	-2.45531	0.626891	20	20	0.0012299	0.173535
V4810	Year	2020	-5.03794	1.15948	20	5	0.000501413	0.173535
V4810	Year	2021	-4.36462	1.05846	20	5	0.000796232	0.173535
V4810	Year	2023	-5.03794	1.05846	20	5	0.000213156	0.173535
V4829	Year	2021	0.86061	0.233188	20	20	0.00198117	0.173535
V4849	Year	2023	1.44905	0.360179	20	20	0.000983011	0.173535
V4859	Year	2023	3.61847	0.907558	20	19	0.00106052	0.173535
V4979	Year	2021	-5.41749	1.52891	20	13	0.00270418	0.173535
V4980	Year	2021	-5.41749	1.52891	20	13	0.00270418	0.173535
V4982	Year	2021	0.971217	0.273183	20	20	0.00263742	0.173535
V5178	Year	2023	2.02314	0.546507	20	20	0.00193437	0.173535
V5376	Year	2020	4.72244	1.16996	20	15	0.000955991	0.173535
V5376	Year	2023	5.33362	1.06802	20	15	0.00013248	0.173535
V5385	Year	2023	4.22064	1.17162	20	14	0.00238702	0.173535
V5388	Year	2020	2.30895	0.588256	20	19	0.00120826	0.173535
V5388	Year	2023	1.96963	0.537002	20	19	0.00207896	0.173535
V5408	Year	2023	-5.82713	1.5853	20	6	0.00204451	0.173535
V5435	Year	2023	-3.07841	0.657894	20	20	0.000251345	0.173535
V5474	Year	2021	1.47879	0.378332	20	20	0.0012506	0.173535
V5523	Year	2023	-1.28942	0.353361	20	20	0.00216327	0.173535
V5533	Year	2021	1.39087	0.364878	20	20	0.00153384	0.173535
V5543	Year	2020	1.27419	0.325424	20	20	0.00123293	0.173535
V5543	Year	2023	1.54132	0.29707	20	20	8.96793433368246e-05	0.173535
V5545	Year	2021	1.3102	0.327089	20	20	0.00101987	0.173535
V5553	Year	2020	1.9497	0.482633	20	20	0.000949409	0.173535
V5553	Year	2023	1.67637	0.440582	20	20	0.00155657	0.173535
V5576	Year	2021	-5.41749	1.52891	20	13	0.00270418	0.173535
V5589	Year	2020	2.80114	0.679185	20	19	0.000795067	0.173535
V5589	Year	2023	2.36133	0.620008	20	19	0.00154461	0.173535
V5608	Year	2023	-2.62343	0.692534	20	20	0.00161251	0.173535
V5704	Year	2021	-5.41749	1.52891	20	13	0.00270418	0.173535
V5705	Year	2021	-5.41749	1.52891	20	13	0.00270418	0.173535
V5720	Year	2021	2.96366	0.810463	20	17	0.00212818	0.173535
V5720	Year	2023	3.82833	0.810463	20	17	0.000229472	0.173535
V5748	Year	2021	-5.41749	1.52891	20	13	0.00270418	0.173535
V5766	Year	2021	-5.41749	1.52891	20	13	0.00270418	0.173535
V5767	Year	2021	-5.41749	1.52891	20	13	0.00270418	0.173535
V5772	Year	2023	2.88806	0.678143	20	20	0.000600104	0.173535
V5798	Year	2023	2.70631	0.646322	20	20	0.000696823	0.173535
V5824	Year	2023	2.00577	0.497821	20	20	0.000970823	0.173535
V5851	Year	2023	3.25607	0.812809	20	19	0.00101921	0.173535
V5870	Year	2021	-5.41749	1.52891	20	13	0.00270418	0.173535
V5901	Year	2023	3.96787	1.11797	20	15	0.00267109	0.173535
V5954	Year	2020	2.60882	0.643547	20	19	0.000921694	0.173535
V5954	Year	2023	2.22968	0.587475	20	19	0.00158819	0.173535
V5955	Year	2021	-1.75894	0.414843	20	4	0.000624063	0.173535
V5955	Year	2023	-1.75894	0.414843	20	4	0.000624063	0.173535
V5995	Year	2020	3.4643	0.935853	20	19	0.00193517	0.173535
V5995	Year	2021	3.2461	0.854313	20	19	0.00157386	0.173535
V5995	Year	2023	3.71309	0.854313	20	19	0.000500067	0.173535
V6015	Year	2023	2.67496	0.645699	20	18	0.000764879	0.173535
V6025	Year	2021	2.06985	0.522761	20	20	0.00112391	0.173535
V6074	Year	2021	1.37811	0.327393	20	20	0.000665368	0.173535
V6074	Year	2023	1.6685	0.327393	20	20	0.00010782	0.173535
V6142	Year	2020	2.35067	0.587256	20	19	0.00102598	0.173535
V6142	Year	2023	2.03796	0.536089	20	19	0.00156766	0.173535
V6160	Year	2021	0.92346	0.242698	20	20	0.00155634	0.173535
V6216	Year	2021	-5.68955	1.50499	20	12	0.00163892	0.173535
V6324	Year	2021	1.27863	0.354383	20	20	0.00235884	0.173535
V6398	Year	2023	2.42218	0.575791	20	19	0.000669061	0.173535
V6429	Year	2021	-0.692541	0.183816	20	20	0.00168413	0.173535
V6430	Year	2021	-0.689447	0.173142	20	20	0.00107188	0.173535
V6430	Year	2023	-0.660197	0.173142	20	20	0.00153006	0.173535
V6442	Year	2023	-2.93046	0.666212	20	20	0.000448459	0.173535
V6467	Year	2023	3.93512	0.858144	20	12	0.000304658	0.173535
V6472	Year	2021	2.46255	0.587282	20	19	0.000688312	0.173535
V6545	Year	2020	-5.68983	1.55279	20	4	0.00209463	0.173535
V6545	Year	2021	-5.52316	1.4175	20	4	0.0012834	0.173535
V6545	Year	2023	-5.68983	1.4175	20	4	0.00100209	0.173535
V6546	Year	2020	-5.91508	1.65618	20	4	0.00254795	0.173535
V6546	Year	2021	-5.74841	1.51187	20	4	0.00156553	0.173535
V6546	Year	2023	-5.91508	1.51187	20	4	0.0012409	0.173535
V6547	Year	2020	-5.78074	1.57032	20	4	0.00202077	0.173535
V6547	Year	2021	-5.61408	1.4335	20	4	0.00123064	0.173535
V6547	Year	2023	-5.78074	1.4335	20	4	0.000963645	0.173535
V6548	Year	2020	-5.78074	1.57032	20	4	0.00202077	0.173535
V6548	Year	2021	-5.61408	1.4335	20	4	0.00123064	0.173535
V6548	Year	2023	-5.78074	1.4335	20	4	0.000963645	0.173535
V6596	Year	2021	1.38284	0.366261	20	20	0.00165596	0.173535
V6612	Year	2021	-5.3359	1.38577	20	16	0.00141383	0.173535
V6628	Year	2021	-2.47664	0.648217	20	3	0.00150556	0.173535
V6628	Year	2023	-2.47664	0.648217	20	3	0.00150556	0.173535
V6732	Year	2023	3.35199	0.821312	20	18	0.000870092	0.173535
V6820	Year	2021	-5.41749	1.52891	20	13	0.00270418	0.173535
V6903	Year	2020	-1.36433	0.323079	20	20	0.000646797	0.173535
V6913	Year	2021	1.56169	0.436578	20	20	0.002518	0.173535
V6990	Year	2021	-5.06844	1.31628	20	13	0.00141363	0.173535
V7005	Year	2020	2.87231	0.77672	20	20	0.00195061	0.173535
V7052	Year	2023	2.92299	0.652465	20	19	0.000378963	0.173535
V7053	Year	2023	2.92299	0.652465	20	19	0.000378963	0.173535
V7160	Year	2020	1.34743	0.362456	20	20	0.00187185	0.173535
V7160	Year	2021	1.50931	0.330875	20	20	0.000320134	0.173535
V7160	Year	2023	1.80069	0.330875	20	20	5.42657294162334e-05	0.173535
V7167	Year	2023	-1.82509	0.50802	20	20	0.00243729	0.173535
V7193	Year	2023	-4.84822	1.28676	20	18	0.00168338	0.173535
V7259	Year	2021	0.864296	0.233697	20	20	0.00194911	0.173535
V7260	Year	2023	0.999978	0.235343	20	20	0.000612428	0.173535
V7268	Year	2023	4.18889	1.17999	20	14	0.00266686	0.173535
V7271	Year	2023	2.63172	0.532856	20	7	0.000148061	0.173535
V794	Year	2023	2.28322	0.645108	20	20	0.00272759	0.173738
V1108	Year	2023	0.837479	0.236821	20	20	0.00274456	0.173738
V3416	Year	2021	0.911206	0.257642	20	20	0.00274244	0.173738
V4317	Year	2021	-0.458115	0.129527	20	20	0.00274171	0.173738
V2821	Year	2021	-5.47089	1.54819	20	13	0.00275978	0.174169
V909	Year	2021	1.12004	0.31756	20	20	0.00279914	0.174618
V2063	Year	2023	-1.85929	0.52732	20	20	0.00280566	0.174618
V3855	Year	2023	-2.71362	0.769746	20	9	0.00280907	0.174618
V3905	Year	2021	0.790726	0.224296	20	20	0.00280897	0.174618
V6222	Year	2021	1.51803	0.429941	20	20	0.00277693	0.174618
V4073	Year	2021	-0.557548	0.158428	20	20	0.00284547	0.176351
V5457	Year	2021	0.839149	0.23866	20	20	0.0028645	0.176474
V7005	Year	2023	2.49342	0.709045	20	20	0.00286148	0.176474
V1507	Year	2021	1.80095	0.512892	20	19	0.00289321	0.177541
V5774	Year	2023	-2.51549	0.716576	20	16	0.00289897	0.177541
V297	Year	2020	-2.47664	0.710087	20	3	0.00304092	0.177663
V421	Year	2021	0.147139	0.042151	20	20	0.00302189	0.177663
V800	Year	2023	-0.913156	0.261469	20	20	0.00301148	0.177663
V981	Year	2023	1.1634	0.333153	20	20	0.00301347	0.177663
V1129	Year	2023	-1.18086	0.336631	20	20	0.00291454	0.177663
V1155	Year	2023	1.19588	0.3425	20	20	0.00301648	0.177663
V2246	Year	2023	-0.608198	0.174065	20	20	0.00300081	0.177663
V2262	Year	2023	0.347683	0.0992736	20	20	0.00294938	0.177663
V2518	Year	2021	0.349401	0.100205	20	20	0.00304687	0.177663
V2786	Year	2021	0.999842	0.28604	20	20	0.00299211	0.177663
V3421	Year	2020	1.3265	0.379903	20	20	0.00301607	0.177663
V4009	Year	2023	2.824	0.809614	20	12	0.00303912	0.177663
V4121	Year	2023	1.97683	0.564364	20	20	0.00294637	0.177663
V4982	Year	2020	1.04747	0.299256	20	20	0.00296205	0.177663
V5569	Year	2021	1.19878	0.341898	20	20	0.00292477	0.177663
V6628	Year	2020	-2.47664	0.710087	20	3	0.00304092	0.177663
V7069	Year	2023	2.53023	0.722124	20	20	0.00293943	0.177663
V793	Year	2023	-4.08786	1.17306	20	19	0.00306039	0.177825
V1822	Year	2021	-1.62845	0.467855	20	20	0.00308695	0.177825
V5944	Year	2021	1.15206	0.33085	20	20	0.00307753	0.177825
V6583	Year	2023	2.10179	0.603611	20	7	0.00307821	0.177825
V6652	Year	2023	1.74353	0.50104	20	6	0.00309261	0.177825
V2822	Year	2021	-5.36268	1.542	20	13	0.00310616	0.178011
V4654	Year	2021	2.22069	0.638737	20	17	0.00311304	0.178011
V1495	Year	2021	0.202017	0.0581414	20	20	0.00312704	0.178319
V678	Year	2023	0.500228	0.144133	20	20	0.00315338	0.178347
V1823	Year	2021	-1.62071	0.46695	20	20	0.00315177	0.178347
V4006	Year	2023	1.49457	0.430452	20	20	0.00314348	0.178347
V848	Year	2021	0.168257	0.0485191	20	20	0.00317172	0.178568
V1806	Year	2023	-0.856194	0.246925	20	20	0.00317455	0.178568
V2387	Year	2020	-2.04352	0.590512	20	20	0.00322079	0.178741
V3727	Year	2023	-2.02222	0.583973	20	20	0.00320533	0.178741
V5543	Year	2021	1.02816	0.29707	20	20	0.00321784	0.178741
V6429	Year	2023	-0.636986	0.183816	20	20	0.0031886	0.178741
V7262	Year	2023	1.70232	0.491548	20	20	0.00320325	0.178741
V1714	Year	2021	-5.08623	1.47169	20	14	0.00325175	0.179496
V2859	Year	2021	0.857782	0.248276	20	20	0.00325931	0.179496
V3028	Year	2023	1.41888	0.410699	20	20	0.0032604	0.179496
V206	Year	2021	-1.53278	0.4445	20	20	0.00330534	0.180428
V3385	Year	2021	0.955839	0.27727	20	20	0.00331221	0.180428
V3641	Year	2023	-4.64834	1.34745	20	6	0.00329545	0.180428
V4578	Year	2021	1.40251	0.406589	20	20	0.0032973	0.180428
V1720	Year	2021	-5.46016	1.58515	20	13	0.00333161	0.181009
V2451	Year	2023	0.464495	0.135067	20	20	0.00337102	0.181188
V6278	Year	2023	-4.52529	1.31577	20	8	0.00336893	0.181188
V6940	Year	2023	3.90097	1.13469	20	17	0.00337868	0.181188
V6971	Year	2021	1.47605	0.428911	20	20	0.00335394	0.181188
V7195	Year	2023	-5.69626	1.65633	20	17	0.00337038	0.181188
V4265	Year	2021	2.95025	0.8592	20	16	0.00340877	0.18233
V190	Year	2021	1.38783	0.404522	20	20	0.00342987	0.182985
V3394	Year	2023	1.0472	0.305802	20	20	0.00347606	0.184973
V1401	Year	2021	-4.94387	1.44541	20	18	0.00350595	0.186085
V1108	Year	2021	0.807081	0.236821	20	20	0.003599	0.186741
V1182	Year	2020	3.13955	0.92133	20	12	0.00360175	0.186741
V1365	Year	2023	-2.02652	0.593941	20	20	0.00356871	0.186741
V2212	Year	2020	-4.68884	1.37233	20	4	0.00353339	0.186741
V2757	Year	2021	0.567112	0.16644	20	20	0.00360417	0.186741
V3540	Year	2023	-3.17668	0.930482	20	20	0.00355351	0.186741
V3970	Year	2020	-4.80067	1.40878	20	5	0.0036013	0.186741
V4194	Year	2021	0.970959	0.284371	20	20	0.00355053	0.186741
V5999	Year	2023	2.08128	0.609908	20	18	0.00356528	0.186741
V6728	Year	2021	1.59458	0.468067	20	20	0.00360851	0.186741
V4402	Year	2020	-2.95497	0.867887	20	20	0.0036234	0.187043
V2975	Year	2023	1.63359	0.480291	20	20	0.00365052	0.187508
V3467	Year	2021	1.07136	0.314925	20	20	0.00364502	0.187508
V2596	Year	2021	-2.6376	0.775812	20	20	0.0036618	0.187622
V2619	Year	2021	1.14412	0.336686	20	20	0.00367434	0.1878
V4222	Year	2021	-2.92106	0.860264	20	20	0.0036948	0.187917
V4479	Year	2021	1.1883	0.349953	20	20	0.00369427	0.187917
V152	Year	2023	1.76248	0.519428	20	20	0.00371372	0.188039
V3109	Year	2021	-0.621853	0.183343	20	20	0.00372444	0.188039
V6768	Year	2021	-1.66781	0.491642	20	20	0.00371991	0.188039
V1344	Year	2023	-0.476972	0.141	20	20	0.00379563	0.188778
V1506	Year	2021	1.80605	0.534318	20	20	0.00381706	0.188778
V1765	Year	2021	-5.29308	1.56619	20	13	0.00382117	0.188778
V1772	Year	2021	-5.29308	1.56619	20	13	0.00382117	0.188778
V2089	Year	2021	0.514435	0.151902	20	20	0.00376496	0.188778
V3569	Year	2021	0.835966	0.247334	20	20	0.00381863	0.188778
V3840	Year	2020	-2.75519	0.81357	20	20	0.00376557	0.188778
V3880	Year	2023	-0.849739	0.251033	20	20	0.00377813	0.188778
V6768	Year	2023	-1.66331	0.491642	20	20	0.00379243	0.188778
V1141	Year	2021	0.435754	0.129074	20	20	0.00385015	0.189757
V3933	Year	2023	-1.55177	0.460519	20	20	0.00390252	0.191882
V2437	Year	2021	0.166772	0.0495228	20	20	0.00391917	0.192243
V111	Year	2023	-2.79644	0.831431	20	20	0.0039539	0.192781
V1696	Year	2021	0.730362	0.217182	20	20	0.00395807	0.192781
V7212	Year	2023	-1.64893	0.490233	20	20	0.00395253	0.192781
V5752	Year	2023	-1.15347	0.343248	20	20	0.00397854	0.192871
V7161	Year	2023	1.25833	0.374409	20	20	0.00397525	0.192871
V86	Year	2023	1.18219	0.352543	20	20	0.00403879	0.193908
V422	Year	2023	-1.46697	0.437587	20	20	0.00404677	0.193908
V1608	Year	2023	0.863038	0.257322	20	20	0.00403382	0.193908
V4276	Year	2020	-0.5468	0.163052	20	20	0.00403716	0.193908
V5435	Year	2021	-2.20726	0.657894	20	20	0.00402431	0.193908
V5388	Year	2021	1.79932	0.537002	20	19	0.00406146	0.194162
V1833	Year	2023	-2.05804	0.614959	20	20	0.00409629	0.19448
V3853	Year	2023	-3.58967	1.0723	20	6	0.00408768	0.19448
V4734	Year	2020	-2.17505	0.649886	20	20	0.00409472	0.19448
V5462	Year	2021	1.48562	0.444473	20	20	0.00413278	0.195763
V924	Year	2023	0.48277	0.144577	20	20	0.00416104	0.195893
V1961	Year	2020	-5.30375	1.58893	20	19	0.00417215	0.195893
V2610	Year	2023	-0.53435	0.160177	20	20	0.00418925	0.195893
V5710	Year	2021	1.52408	0.456788	20	20	0.00418456	0.195893
V5951	Year	2021	-1.10067	0.329974	20	20	0.00419229	0.195893
V6324	Year	2023	1.18297	0.354383	20	20	0.00417044	0.195893
V318	Year	2023	2.75525	0.826401	20	20	0.0042065	0.196114
V313	Year	2021	1.88851	0.567351	20	19	0.00425452	0.196119
V603	Year	2023	0.388063	0.11697	20	20	0.00435446	0.196119
V637	Year	2023	1.96648	0.5925	20	20	0.00434244	0.196119
V1176	Year	2021	2.60105	0.782766	20	19	0.00430645	0.196119
V1769	Year	2021	-5.25965	1.58257	20	13	0.00430109	0.196119
V2078	Year	2023	0.58654	0.176816	20	20	0.00435819	0.196119
V2178	Year	2021	-2.25847	0.67778	20	20	0.00422316	0.196119
V2936	Year	2021	0.893674	0.268652	20	20	0.00427376	0.196119
V3380	Year	2020	1.60786	0.48333	20	19	0.00427268	0.196119
V4379	Year	2023	1.20754	0.362886	20	20	0.00426391	0.196119
V4523	Year	2021	1.05239	0.316166	20	20	0.00425492	0.196119
V5475	Year	2021	0.88822	0.267187	20	20	0.00429343	0.196119
V5668	Year	2021	1.31359	0.395981	20	20	0.00435741	0.196119
V5824	Year	2021	1.65428	0.497821	20	20	0.0043052	0.196119
V5955	Year	2020	-1.50894	0.454437	20	4	0.00432862	0.196119
V7162	Year	2023	1.2134	0.365543	20	20	0.00433781	0.196119
V386	Year	2021	2.04383	0.617063	20	19	0.00440473	0.197028
V908	Year	2021	1.54795	0.467528	20	20	0.00441648	0.197028
V4222	Year	2023	-2.84872	0.860264	20	20	0.0044116	0.197028
V7089	Year	2021	0.907343	0.274013	20	20	0.0044129	0.197028
V2668	Year	2020	2.27942	0.688893	20	19	0.0044362	0.197483
V5	Year	2021	2.03335	0.616266	20	19	0.00452437	0.19842
V833	Year	2021	2.03335	0.616266	20	19	0.00452437	0.19842
V846	Year	2020	2.90418	0.880075	20	12	0.00452006	0.19842
V3599	Year	2021	0.398443	0.120712	20	20	0.00451189	0.19842
V3681	Year	2021	2.03335	0.616266	20	19	0.00452437	0.19842
V3694	Year	2023	1.54392	0.467277	20	20	0.00448055	0.19842
V5631	Year	2023	3.53885	1.07146	20	13	0.00449242	0.19842
V3546	Year	2023	-1.68482	0.511198	20	20	0.0045592	0.198603
V3940	Year	2021	-5.23782	1.58941	20	14	0.00456281	0.198603
V5943	Year	2021	1.09097	0.330931	20	20	0.00455112	0.198603
V6810	Year	2021	1.38387	0.419987	20	20	0.00456691	0.198603
V1255	Year	2021	-0.300908	0.0914025	20	20	0.004595	0.198903
V3590	Year	2021	0.756513	0.229982	20	20	0.00462089	0.198903
V3823	Year	2021	1.2055	0.366437	20	20	0.00461764	0.198903
V3984	Year	2020	-2.64509	0.803614	20	20	0.00460102	0.198903
V4300	Year	2023	-4.41308	1.34163	20	10	0.00462186	0.198903
V4631	Year	2021	0.668296	0.203266	20	20	0.00463698	0.19914
V48	Year	2021	0.196007	0.0596885	20	20	0.00467584	0.199369
V4078	Year	2021	2.54688	0.775702	20	20	0.00468085	0.199369
V6142	Year	2021	1.76052	0.536089	20	19	0.00467416	0.199369
V6692	Year	2023	2.68856	0.818523	20	19	0.00466785	0.199369
V5589	Year	2021	2.03506	0.620008	20	19	0.00469086	0.199386
V2021	Year	2023	1.28722	0.392397	20	19	0.00470969	0.199776
V1798	Year	2023	-2.65299	0.809803	20	20	0.00475269	0.200617
V4009	Year	2020	2.90418	0.886888	20	12	0.00476793	0.200617
V4160	Year	2023	-2.77097	0.846434	20	19	0.00477672	0.200617
V5556	Year	2021	-1.65768	0.506384	20	20	0.00477799	0.200617
V7261	Year	2023	1.66771	0.508918	20	20	0.00474398	0.200617
V6826	Year	2021	2.08937	0.638844	20	20	0.00480856	0.201492
V5374	Year	2020	-2.51514	0.769547	20	20	0.00483089	0.202019
V82	Year	2021	-2.36525	0.726598	20	20	0.00496594	0.202963
V1181	Year	2021	0.75453	0.231891	20	20	0.00498094	0.202963
V2284	Year	2021	-0.717184	0.219704	20	20	0.0048719	0.202963
V2719	Year	2023	-5.14534	1.58093	20	5	0.00497222	0.202963
V2720	Year	2023	-5.14534	1.58093	20	5	0.00497222	0.202963
V2774	Year	2023	-5.14534	1.58093	20	5	0.00497222	0.202963
V2926	Year	2023	-1.43521	0.440566	20	20	0.00494088	0.202963
V2927	Year	2023	-1.42502	0.436928	20	20	0.00490148	0.202963
V3585	Year	2023	-0.536364	0.164579	20	20	0.00492673	0.202963
V4167	Year	2023	0.620127	0.190431	20	20	0.00495342	0.202963
V4278	Year	2023	-0.85438	0.261947	20	20	0.00489938	0.202963
V4279	Year	2023	-1.01799	0.312427	20	20	0.00493384	0.202963
V6016	Year	2023	-5.14534	1.58093	20	5	0.00497222	0.202963
V867	Year	2023	-0.863496	0.265506	20	20	0.00499709	0.203065
V1129	Year	2021	-1.09431	0.336631	20	20	0.00501285	0.203065
V2077	Year	2021	-1.11255	0.342228	20	20	0.00501144	0.203065
V4335	Year	2021	-0.790092	0.243158	20	20	0.00502845	0.203073
V4982	Year	2023	0.887542	0.273183	20	20	0.00503268	0.203073
V5954	Year	2021	1.90796	0.587475	20	19	0.00504505	0.203176
V6437	Year	2021	-3.75829	1.15829	20	19	0.00507748	0.204085
V2246	Year	2021	-0.564383	0.174065	20	20	0.00510226	0.204684
V1039	Year	2023	0.585967	0.180805	20	20	0.00511825	0.204928
V1805	Year	2023	-6.41865	1.98279	20	18	0.00515823	0.205337
V6414	Year	2021	1.43404	0.44287	20	20	0.00514884	0.205337
V6968	Year	2021	1.21518	0.375305	20	20	0.00515111	0.205337
V317	Year	2023	1.52233	0.472463	20	20	0.00532439	0.205446
V404	Year	2021	-0.953908	0.295448	20	20	0.00525129	0.205446
V939	Year	2023	0.336755	0.104294	20	20	0.00524869	0.205446
V1309	Year	2021	0.324645	0.100493	20	20	0.0052309	0.205446
V2109	Year	2021	2.03229	0.62935	20	20	0.00524576	0.205446
V2239	Year	2023	0.282189	0.087589	20	20	0.00532849	0.205446
V2717	Year	2023	-5.21306	1.61827	20	5	0.00533253	0.205446
V2798	Year	2021	2.15875	0.670177	20	20	0.00533497	0.205446
V2824	Year	2021	-0.792978	0.245895	20	20	0.00529357	0.205446
V2859	Year	2023	0.802789	0.248276	20	20	0.00519885	0.205446
V3195	Year	2023	-1.6934	0.523648	20	20	0.00519452	0.205446
V3440	Year	2023	0.91217	0.282452	20	20	0.00524264	0.205446
V4283	Year	2020	-1.28604	0.399153	20	20	0.00532648	0.205446
V5078	Year	2023	-4.01868	1.24346	20	7	0.00521631	0.205446
V5334	Year	2023	2.44229	0.755826	20	19	0.00522261	0.205446
V5739	Year	2023	1.79927	0.55865	20	13	0.00533961	0.205446
V5740	Year	2023	1.79927	0.55865	20	13	0.00533961	0.205446
V6472	Year	2023	1.8918	0.587282	20	19	0.00533362	0.205446
V2013	Year	2021	-0.696026	0.216439	20	20	0.00539543	0.206062
V2284	Year	2023	-0.706533	0.219704	20	20	0.00539502	0.206062
V5727	Year	2023	0.568513	0.176643	20	20	0.00536566	0.206062
V7121	Year	2021	0.744234	0.231391	20	20	0.00538934	0.206062
V6799	Year	2023	-4.11642	1.2812	20	20	0.00542814	0.206929
V1636	Year	2023	-3.88215	1.2122	20	6	0.00554762	0.207784
V1973	Year	2021	-2.54616	0.794191	20	20	0.00550806	0.207784
V2054	Year	2021	1.04933	0.327175	20	20	0.00549339	0.207784
V2090	Year	2021	0.584484	0.182658	20	20	0.00557907	0.207784
V2799	Year	2021	2.15099	0.672296	20	20	0.00558396	0.207784
V3540	Year	2021	-2.9843	0.930482	20	20	0.00549326	0.207784
V3687	Year	2021	0.668264	0.208415	20	20	0.00550311	0.207784
V3970	Year	2021	-4.12735	1.28603	20	5	0.005469	0.207784
V4317	Year	2023	-0.414906	0.129527	20	20	0.0055398	0.207784
V4449	Year	2023	0.78134	0.244204	20	20	0.00558309	0.207784
V4493	Year	2020	-5.46443	1.7077	20	14	0.00557914	0.207784
V5912	Year	2021	-2.24221	0.70008	20	8	0.00554503	0.207784
V5985	Year	2023	-0.845725	0.264383	20	20	0.00559109	0.207784
V6535	Year	2021	1.62556	0.507191	20	20	0.00551907	0.207784
V3625	Year	2021	-1.45264	0.454399	20	20	0.00561497	0.207925
V5515	Year	2021	0.955323	0.298816	20	20	0.00561264	0.207925
V2415	Year	2023	-1.78917	0.560502	20	20	0.00567117	0.208239
V3755	Year	2020	1.26467	0.395887	20	20	0.0056424	0.208239
V4167	Year	2021	0.607831	0.190431	20	20	0.00567376	0.208239
V4282	Year	2020	-1.3142	0.411586	20	20	0.00566029	0.208239
V6524	Year	2023	-1.23443	0.386518	20	20	0.00565197	0.208239
V793	Year	2021	-3.73712	1.17306	20	19	0.00574689	0.208334
V1281	Year	2021	-0.329043	0.103182	20	20	0.00570857	0.208334
V2718	Year	2023	-6.07614	1.9052	20	6	0.00570521	0.208334
V4212	Year	2023	3.13846	0.985402	20	11	0.00575687	0.208334
V5174	Year	2023	0.728934	0.228661	20	20	0.00572216	0.208334
V5536	Year	2021	1.22889	0.385581	20	20	0.00573075	0.208334
V5851	Year	2020	2.8366	0.890387	20	19	0.00574662	0.208334
V5901	Year	2020	3.90593	1.22467	20	15	0.00570367	0.208334
V4109	Year	2023	0.857359	0.269345	20	20	0.00577902	0.208771
V2185	Year	2023	-3.13903	0.98666	20	20	0.00579908	0.209131
V3445	Year	2023	-0.20918	0.0658981	20	20	0.00588711	0.211936
V716	Year	2021	0.223905	0.0706129	20	20	0.00592961	0.212107
V1141	Year	2023	0.409264	0.129074	20	20	0.00593079	0.212107
V1200	Year	2021	-0.655626	0.206729	20	20	0.00592277	0.212107
V4437	Year	2020	-2.06985	0.652823	20	20	0.00593285	0.212107
V834	Year	2020	1.08345	0.342294	20	20	0.00599996	0.213299
V2800	Year	2021	2.14993	0.679514	20	20	0.00601672	0.213299
V2974	Year	2021	2.37872	0.751842	20	6	0.00601771	0.213299
V4999	Year	2023	0.918883	0.290185	20	20	0.00598378	0.213299
V6479	Year	2023	-5.12596	1.61984	20	17	0.00600975	0.213299
V3777	Year	2021	-0.372944	0.117914	20	20	0.00603038	0.213383
V426	Year	2021	-1.6453	0.520988	20	20	0.00609156	0.214617
V1698	Year	2021	0.759315	0.240442	20	20	0.0060922	0.214617
V2181	Year	2023	-7.46229	2.36384	20	7	0.00610672	0.214617
V6074	Year	2020	1.13238	0.358641	20	20	0.00609952	0.214617
V6771	Year	2023	-3.29595	1.04501	20	20	0.00614347	0.215542
V3314	Year	2023	-0.468668	0.148711	20	20	0.00617533	0.215766
V3491	Year	2023	-1.6789	0.532715	20	20	0.00617447	0.215766
V4300	Year	2021	-4.22759	1.34163	20	10	0.00618113	0.215766
V678	Year	2021	0.453842	0.144133	20	20	0.00621111	0.216448
V185	Year	2023	-1.0176	0.323792	20	20	0.00629012	0.217913
V949	Year	2021	0.263893	0.0839545	20	20	0.00628317	0.217913
V4558	Year	2023	2.6244	0.835225	20	18	0.00629808	0.217913
V5385	Year	2020	4.03201	1.28344	20	14	0.0063058	0.217913
V7192	Year	2023	-4.91336	1.5639	20	10	0.00630352	0.217913
V4392	Year	2020	-2.06852	0.658827	20	20	0.00633058	0.218405
V948	Year	2021	0.264216	0.0843209	20	20	0.00641393	0.220808
V2591	Year	2021	0.788831	0.25179	20	20	0.00642156	0.220808
V5623	Year	2023	2.21556	0.707784	20	7	0.00645689	0.221655
V5951	Year	2020	-1.13047	0.361468	20	20	0.00649542	0.222608
V15	Year	2021	-1.14578	0.366471	20	20	0.00650795	0.222669
V184	Year	2023	0.518743	0.16619	20	20	0.00657823	0.222932
V526	Year	2023	-2.77815	0.891361	20	19	0.00664265	0.222932
V1169	Year	2023	1.12711	0.361208	20	20	0.00659213	0.222932
V1610	Year	2021	0.570304	0.182643	20	20	0.00656298	0.222932
V1693	Year	2023	-1.49953	0.480409	20	20	0.00657877	0.222932
V2685	Year	2023	3.36866	1.08115	20	13	0.00665564	0.222932
V5515	Year	2023	0.93148	0.298816	20	20	0.00663581	0.222932
V6253	Year	2020	-2.64304	0.846633	20	20	0.00657228	0.222932
V6630	Year	2023	1.12711	0.361208	20	20	0.00659213	0.222932
V6631	Year	2023	1.12711	0.361093	20	20	0.0065785	0.222932
V6772	Year	2023	-3.28178	1.05307	20	20	0.00664759	0.222932
V7005	Year	2021	2.21117	0.709045	20	20	0.006618	0.222932
V7268	Year	2020	4.03201	1.29261	20	14	0.00660758	0.222932
V374	Year	2023	-0.644173	0.206868	20	20	0.00668193	0.223451
V6882	Year	2021	-0.613212	0.19703	20	20	0.00670526	0.223869
V1169	Year	2021	1.12236	0.361208	20	20	0.00677642	0.224076
V3755	Year	2021	1.12377	0.361394	20	20	0.00674374	0.224076
V4195	Year	2021	2.3661	0.761085	20	19	0.00675349	0.224076
V5751	Year	2021	-5.35921	1.72443	20	17	0.00676811	0.224076
V6630	Year	2021	1.12236	0.361208	20	20	0.00677642	0.224076
V6631	Year	2021	1.12303	0.361093	20	20	0.00673613	0.224076
V206	Year	2023	-1.3795	0.4445	20	20	0.00682973	0.22415
V511	Year	2023	2.52791	0.814986	20	8	0.00685418	0.22415
V1972	Year	2023	-1.59813	0.515483	20	20	0.0068761	0.22415
V3189	Year	2023	-1.67265	0.539437	20	20	0.00686939	0.22415
V3207	Year	2023	-1.69056	0.544786	20	20	0.00683449	0.22415
V3332	Year	2021	-1.41308	0.455154	20	20	0.00681378	0.22415
V5553	Year	2021	1.36694	0.440582	20	20	0.00684268	0.22415
V5910	Year	2023	2.52791	0.814986	20	8	0.00685418	0.22415
V6526	Year	2023	-1.17608	0.379283	20	20	0.00686831	0.22415
V2477	Year	2020	-1.09546	0.35362	20	20	0.00691078	0.224838
V4349	Year	2023	1.9763	0.638074	20	19	0.00691894	0.224838
V170	Year	2021	-1.11551	0.362218	20	20	0.00717913	0.225405
V191	Year	2021	1.59812	0.517524	20	20	0.0070547	0.225405
V794	Year	2021	1.98834	0.645108	20	20	0.00714138	0.225405
V818	Year	2023	5.84641	1.89948	20	17	0.00720562	0.225405
V948	Year	2023	0.26035	0.0843209	20	20	0.00706074	0.225405
V1099	Year	2023	0.18997	0.0616225	20	20	0.00713215	0.225405
V1181	Year	2023	0.714892	0.231891	20	20	0.00713107	0.225405
V1803	Year	2023	-1.4852	0.480413	20	20	0.00700334	0.225405
V2182	Year	2023	-2.31051	0.746759	20	20	0.00696624	0.225405
V2248	Year	2020	-5.07334	1.64522	20	14	0.00711901	0.225405
V2266	Year	2020	-5.04914	1.6394	20	14	0.00717604	0.225405
V2342	Year	2023	-6.21152	2.01289	20	10	0.00708647	0.225405
V2361	Year	2023	-1.6492	0.535517	20	20	0.00717956	0.225405
V2543	Year	2023	0.464539	0.150844	20	20	0.0071801	0.225405
V3002	Year	2023	-1.68054	0.545244	20	20	0.0071414	0.225405
V3106	Year	2023	-1.60858	0.520587	20	20	0.00702634	0.225405
V3165	Year	2023	-1.65537	0.537859	20	20	0.00720859	0.225405
V3353	Year	2023	-0.70121	0.227582	20	20	0.00715706	0.225405
V3365	Year	2023	0.379012	0.123001	20	20	0.00715342	0.225405
V4523	Year	2023	0.973632	0.316166	20	20	0.00718169	0.225405
V4859	Year	2021	2.79357	0.907558	20	19	0.00720236	0.225405
V4981	Year	2023	0.740976	0.240325	20	20	0.00712585	0.225405
V5408	Year	2021	-4.88965	1.5853	20	6	0.00710874	0.225405
V5651	Year	2023	-5.83528	1.89598	20	6	0.00720857	0.225405
V6732	Year	2021	2.53839	0.821312	20	18	0.00701587	0.225405
V257	Year	2021	0.988039	0.321922	20	20	0.00733825	0.226062
V335	Year	2023	1.67	0.543916	20	7	0.00732088	0.226062
V463	Year	2023	0.87025	0.283903	20	20	0.00739801	0.226062
V723	Year	2023	2.04069	0.665123	20	19	0.00735453	0.226062
V834	Year	2023	0.957646	0.31247	20	20	0.00740653	0.226062
V924	Year	2021	0.443262	0.144577	20	20	0.00738859	0.226062
V1723	Year	2023	-1.79396	0.585856	20	20	0.00744771	0.226062
V2433	Year	2023	0.693145	0.226064	20	20	0.00738519	0.226062
V3192	Year	2023	-1.66967	0.544931	20	20	0.00741822	0.226062
V3201	Year	2023	-1.67525	0.545743	20	20	0.00733101	0.226062
V3208	Year	2023	-1.65443	0.540295	20	20	0.00744802	0.226062
V3359	Year	2023	-0.924383	0.300699	20	20	0.00726303	0.226062
V3554	Year	2020	-2.22101	0.723535	20	20	0.00733092	0.226062
V3599	Year	2023	0.370419	0.120712	20	20	0.00734692	0.226062
V3674	Year	2023	-4.93317	1.60823	20	6	0.00736506	0.226062
V3676	Year	2023	-4.93317	1.60823	20	6	0.00736506	0.226062
V3910	Year	2023	-3.66769	1.19685	20	19	0.0074113	0.226062
V4490	Year	2023	1.08265	0.352156	20	20	0.00725944	0.226062
V5625	Year	2021	0.644635	0.210353	20	20	0.00740993	0.226062
V5685	Year	2021	1.86885	0.610107	20	12	0.00743147	0.226062
V3205	Year	2023	-1.67193	0.546341	20	20	0.00747721	0.226615
V1822	Year	2023	-1.43048	0.467855	20	20	0.00751939	0.227302
V4455	Year	2021	0.83697	0.273754	20	20	0.00752183	0.227302
V2530	Year	2021	1.98922	0.650914	20	19	0.0075429	0.227411
V6525	Year	2023	-1.15349	0.37748	20	20	0.0075474	0.227411
V788	Year	2023	-2.65502	0.869635	20	20	0.00759063	0.227772
V1796	Year	2023	-6.60386	2.16363	20	9	0.00760339	0.227772
V4263	Year	2023	2.18139	0.714345	20	18	0.00758004	0.227772
V4696	Year	2021	1.1293	0.369919	20	20	0.00759356	0.227772
V1	Year	2021	0.406342	0.134247	20	20	0.00801776	0.228126
V6	Year	2020	-2.84575	0.989095	20	20	0.0109484	0.228126
V31	Year	2021	1.05225	0.355885	20	20	0.00927966	0.228126
V81	Year	2023	0.157782	0.0531222	20	20	0.00902348	0.228126
V83	Year	2021	-1.61591	0.5457	20	20	0.0091944	0.228126
V152	Year	2020	1.63088	0.569005	20	20	0.0111989	0.228126
V217	Year	2020	-3.65572	1.26886	20	14	0.0108585	0.228126
V226	Year	2023	1.33922	0.46036	20	20	0.0102462	0.228126
V236	Year	2023	0.529395	0.181239	20	20	0.009996	0.228126
V241	Year	2023	0.533596	0.186007	20	20	0.0111413	0.228126
V242	Year	2023	0.53294	0.18632	20	20	0.0113357	0.228126
V267	Year	2020	1.59711	0.532519	20	20	0.00849416	0.228126
V272	Year	2020	0.152261	0.0520263	20	20	0.0098795	0.228126
V338	Year	2021	1.01101	0.352739	20	20	0.0111999	0.228126
V339	Year	2021	1.52354	0.518297	20	20	0.00961803	0.228126
V348	Year	2021	-2.33267	0.792506	20	20	0.00954059	0.228126
V348	Year	2023	-2.2771	0.792506	20	20	0.0110357	0.228126
V372	Year	2023	-1.52948	0.517482	20	20	0.00930119	0.228126
V384	Year	2021	0.813366	0.277623	20	20	0.00981526	0.228126
V415	Year	2021	-0.289708	0.0956329	20	20	0.00797527	0.228126
V424	Year	2020	3.86423	1.32454	20	7	0.0100702	0.228126
V426	Year	2023	-1.49838	0.520988	20	20	0.010973	0.228126
V428	Year	2023	0.464599	0.158965	20	20	0.00996133	0.228126
V447	Year	2021	-2.52999	0.879529	20	3	0.0109618	0.228126
V447	Year	2023	-2.52999	0.879529	20	3	0.0109618	0.228126
V451	Year	2023	3.49632	1.17998	20	19	0.00915869	0.228126
V453	Year	2023	-2.10646	0.697473	20	19	0.00813071	0.228126
V464	Year	2023	0.448726	0.15275	20	20	0.00965529	0.228126
V487	Year	2021	-0.529492	0.177591	20	20	0.00881263	0.228126
V512	Year	2023	0.158959	0.0541246	20	20	0.0096702	0.228126
V526	Year	2020	-2.8134	0.976437	20	19	0.0108542	0.228126
V541	Year	2020	0.669497	0.22728	20	20	0.00949528	0.228126
V541	Year	2021	0.622935	0.207477	20	20	0.0084367	0.228126
V553	Year	2021	0.738067	0.245602	20	20	0.00838916	0.228126
V650	Year	2023	1.13931	0.390401	20	20	0.0100515	0.228126
V654	Year	2021	0.573652	0.195779	20	20	0.00980817	0.228126
V721	Year	2023	1.15959	0.385953	20	20	0.00840069	0.228126
V738	Year	2021	-1.42195	0.466615	20	20	0.00768074	0.228126
V738	Year	2023	-1.36529	0.466615	20	20	0.0098931	0.228126
V754	Year	2021	1.05217	0.366223	20	20	0.0110415	0.228126
V754	Year	2023	1.07596	0.366223	20	20	0.00964866	0.228126
V766	Year	2023	1.40373	0.48828	20	20	0.0110001	0.228126
V770	Year	2023	-1.39445	0.485518	20	20	0.0110631	0.228126
V800	Year	2021	-0.785453	0.261469	20	20	0.00840908	0.228126
V854	Year	2023	1.66004	0.56955	20	20	0.0101282	0.228126
V876	Year	2021	0.681094	0.235803	20	20	0.0106953	0.228126
V949	Year	2023	0.255287	0.0839545	20	20	0.00778745	0.228126
V950	Year	2021	0.222291	0.0762304	20	20	0.0100991	0.228126
V952	Year	2021	0.918911	0.317798	20	20	0.0106269	0.228126
V981	Year	2021	1.01433	0.333153	20	20	0.00772495	0.228126
V984	Year	2021	0.553297	0.193163	20	20	0.0112405	0.228126
V1039	Year	2021	0.517076	0.180805	20	20	0.0113471	0.228126
V1049	Year	2023	-2.92751	1.01747	20	9	0.0109458	0.228126
V1056	Year	2021	0.724244	0.241282	20	20	0.0084504	0.228126
V1060	Year	2021	0.884149	0.301016	20	20	0.00966413	0.228126
V1072	Year	2023	0.400449	0.131766	20	20	0.00781474	0.228126
V1094	Year	2021	0.51944	0.179895	20	20	0.010716	0.228126
V1104	Year	2023	0.216232	0.0746741	20	20	0.0105351	0.228126
V1148	Year	2023	-1.86074	0.629684	20	20	0.00931251	0.228126
V1164	Year	2020	-1.43594	0.471431	20	20	0.00770424	0.228126
V1198	Year	2023	2.91533	1.01302	20	19	0.0109315	0.228126
V1214	Year	2020	-2.22891	0.774984	20	17	0.0109723	0.228126
V1258	Year	2021	0.515153	0.173609	20	20	0.00907729	0.228126
V1350	Year	2023	-4.58271	1.5208	20	6	0.00824651	0.228126
V1418	Year	2023	-0.857076	0.298057	20	20	0.0109842	0.228126
V1460	Year	2023	-2.3658	0.827293	20	4	0.0113512	0.228126
V1461	Year	2023	-2.3658	0.827293	20	4	0.0113512	0.228126
V1466	Year	2023	-2.3658	0.827293	20	4	0.0113512	0.228126
V1476	Year	2021	1.84095	0.610172	20	20	0.00818222	0.228126
V1503	Year	2020	-0.137908	0.0466397	20	20	0.00927657	0.228126
V1513	Year	2021	1.10873	0.370544	20	20	0.00861919	0.228126
V1608	Year	2020	0.845342	0.281882	20	20	0.0084987	0.228126
V1641	Year	2020	-3.50439	1.2149	20	19	0.0107822	0.228126
V1669	Year	2021	0.592582	0.206591	20	20	0.0111486	0.228126
V1676	Year	2021	-1.60744	0.546651	20	20	0.0095978	0.228126
V1703	Year	2021	0.840027	0.283061	20	20	0.00907101	0.228126
V1721	Year	2023	-2.3658	0.827293	20	4	0.0113512	0.228126
V1757	Year	2023	-2.3658	0.827293	20	4	0.0113512	0.228126
V1758	Year	2023	-2.3658	0.827293	20	4	0.0113512	0.228126
V1760	Year	2023	-2.3658	0.827293	20	4	0.0113512	0.228126
V1763	Year	2023	-2.3658	0.827293	20	4	0.0113512	0.228126
V1766	Year	2023	-2.3658	0.827293	20	4	0.0113512	0.228126
V1774	Year	2023	-2.3658	0.827293	20	4	0.0113512	0.228126
V1776	Year	2023	-2.3658	0.827293	20	4	0.0113512	0.228126
V1778	Year	2023	-2.3658	0.827293	20	4	0.0113512	0.228126
V1779	Year	2023	-2.3658	0.827293	20	4	0.0113512	0.228126
V1785	Year	2023	-2.3658	0.827293	20	4	0.0113512	0.228126
V1792	Year	2023	-5.60682	1.92222	20	11	0.0100822	0.228126
V1793	Year	2023	-5.78686	1.97723	20	12	0.00987678	0.228126
V1794	Year	2023	-5.66801	1.90569	20	12	0.00894687	0.228126
V1798	Year	2021	-2.31731	0.809803	20	20	0.0113069	0.228126
V1801	Year	2023	-2.33926	0.813564	20	20	0.0109892	0.228126
V1813	Year	2023	-3.73302	1.25464	20	19	0.00892621	0.228126
V1823	Year	2023	-1.37598	0.46695	20	20	0.00947436	0.228126
V1824	Year	2023	-1.26668	0.421602	20	20	0.0084012	0.228126
V1943	Year	2021	-1.42976	0.4918	20	20	0.0102862	0.228126
V2046	Year	2023	-5.56448	1.85565	20	6	0.00850305	0.228126
V2047	Year	2023	-4.61496	1.58933	20	10	0.0103609	0.228126
V2049	Year	2021	-1.48794	0.500289	20	20	0.00894877	0.228126
V2063	Year	2021	-1.5255	0.52732	20	20	0.0105952	0.228126
V2072	Year	2020	-0.540507	0.186208	20	20	0.0103824	0.228126
V2076	Year	2023	0.41059	0.135288	20	20	0.00788313	0.228126
V2077	Year	2023	-1.03318	0.342228	20	20	0.00815014	0.228126
V2088	Year	2021	0.584609	0.194928	20	20	0.00849531	0.228126
V2092	Year	2021	-1.72727	0.579201	20	20	0.00880077	0.228126
V2111	Year	2021	-0.49909	0.166513	20	20	0.00852724	0.228126
V2141	Year	2021	1.15864	0.394773	20	20	0.00970985	0.228126
V2142	Year	2021	1.1632	0.394526	20	20	0.0094429	0.228126
V2239	Year	2021	0.255235	0.087589	20	20	0.0101416	0.228126
V2285	Year	2021	-0.477444	0.166336	20	20	0.0111028	0.228126
V2342	Year	2021	-6.0883	2.01289	20	10	0.00805415	0.228126
V2367	Year	2023	-1.4475	0.502995	20	20	0.0109339	0.228126
V2370	Year	2021	0.671381	0.229197	20	20	0.00982512	0.228126
V2384	Year	2021	0.615088	0.205769	20	20	0.00867242	0.228126
V2385	Year	2021	4.63612	1.60193	20	15	0.0105698	0.228126
V2436	Year	2021	-1.96309	0.665968	20	20	0.00945516	0.228126
V2451	Year	2021	0.400275	0.135067	20	20	0.00914924	0.228126
V2466	Year	2023	-1.58002	0.529409	20	20	0.008758	0.228126
V2498	Year	2023	-2.3658	0.827293	20	4	0.0113512	0.228126
V2515	Year	2023	0.929345	0.305387	20	20	0.0077486	0.228126
V2543	Year	2021	0.441428	0.150844	20	20	0.00988414	0.228126
V2572	Year	2021	-2.3095	0.767459	20	20	0.00831679	0.228126
V2613	Year	2023	-3.81078	1.31752	20	4	0.010607	0.228126
V2656	Year	2023	1.42067	0.477539	20	20	0.0089336	0.228126
V2682	Year	2023	-1.36313	0.450224	20	20	0.00800345	0.228126
V2707	Year	2023	-1.63189	0.537643	20	20	0.00787769	0.228126
V2717	Year	2020	-5.21306	1.77272	20	5	0.00959422	0.228126
V2719	Year	2020	-5.14534	1.73182	20	5	0.00900668	0.228126
V2720	Year	2020	-5.14534	1.73182	20	5	0.00900668	0.228126
V2753	Year	2021	0.711605	0.244018	20	20	0.0100957	0.228126
V2765	Year	2021	-3.5979	1.19761	20	3	0.00840491	0.228126
V2765	Year	2023	-3.5979	1.19761	20	3	0.00840491	0.228126
V2774	Year	2020	-5.14534	1.73182	20	5	0.00900668	0.228126
V2840	Year	2023	-1.93961	0.638922	20	20	0.0078697	0.228126
V2918	Year	2021	1.80353	0.611346	20	19	0.00940848	0.228126
V2920	Year	2021	1.24135	0.433822	20	20	0.0113101	0.228126
V2921	Year	2023	1.97996	0.654419	20	20	0.00803973	0.228126
V2924	Year	2023	2.04615	0.676014	20	20	0.00801838	0.228126
V2925	Year	2021	2.18734	0.724451	20	20	0.0081446	0.228126
V2932	Year	2021	0.546476	0.182642	20	20	0.00862101	0.228126
V2966	Year	2021	-0.560925	0.192287	20	20	0.0100764	0.228126
V2978	Year	2023	-5.10954	1.70332	20	6	0.00848369	0.228126
V3009	Year	2021	-0.720259	0.244903	20	20	0.00958849	0.228126
V3034	Year	2021	-1.80654	0.601599	20	3	0.00842829	0.228126
V3034	Year	2023	-1.80654	0.601599	20	3	0.00842829	0.228126
V3095	Year	2023	-2.33694	0.795836	20	20	0.00967941	0.228126
V3122	Year	2023	-1.60475	0.548661	20	20	0.00991576	0.228126
V3164	Year	2023	-1.59474	0.528885	20	20	0.00821332	0.228126
V3183	Year	2023	-1.45233	0.50381	20	20	0.0108225	0.228126
V3184	Year	2023	-1.45453	0.503692	20	20	0.0107102	0.228126
V3197	Year	2023	-1.587	0.547812	20	20	0.0105067	0.228126
V3199	Year	2023	-1.67254	0.549728	20	20	0.00775951	0.228126
V3202	Year	2023	-1.6729	0.553732	20	20	0.00811364	0.228126
V3203	Year	2023	-1.51808	0.517021	20	20	0.00968439	0.228126
V3206	Year	2023	-1.64401	0.540697	20	20	0.00779114	0.228126
V3214	Year	2023	-1.5252	0.515355	20	20	0.00922604	0.228126
V3215	Year	2023	-1.54055	0.516097	20	20	0.00874898	0.228126
V3218	Year	2023	-1.6371	0.542668	20	20	0.00818798	0.228126
V3219	Year	2023	-1.53422	0.504118	20	20	0.00774533	0.228126
V3242	Year	2023	-1.5648	0.525885	20	20	0.00892281	0.228126
V3353	Year	2021	-0.68841	0.227582	20	20	0.00805022	0.228126
V3366	Year	2023	-1.55476	0.53872	20	20	0.010748	0.228126
V3377	Year	2021	0.496177	0.173454	20	20	0.0113304	0.228126
V3377	Year	2023	0.496788	0.173454	20	20	0.011248	0.228126
V3392	Year	2021	0.708154	0.239491	20	20	0.00927604	0.228126
V3400	Year	2021	0.722147	0.250116	20	20	0.0107209	0.228126
V3411	Year	2023	-1.5659	0.524303	20	20	0.00871937	0.228126
V3430	Year	2023	-2.39297	0.823465	20	20	0.0103122	0.228126
V3441	Year	2021	0.41952	0.142336	20	20	0.00946171	0.228126
V3457	Year	2023	-2.65362	0.874192	20	8	0.00787349	0.228126
V3468	Year	2023	-1.30403	0.430602	20	20	0.00799174	0.228126
V3493	Year	2023	0.230729	0.0769042	20	20	0.00847577	0.228126
V3519	Year	2023	-1.46752	0.484993	20	20	0.00803392	0.228126
V3526	Year	2023	-0.635066	0.217639	20	20	0.0100585	0.228126
V3527	Year	2023	-0.79616	0.276879	20	20	0.0109857	0.228126
V3537	Year	2021	0.81215	0.279905	20	20	0.010408	0.228126
V3544	Year	2021	-0.96389	0.325395	20	20	0.00917433	0.228126
V3561	Year	2021	-3.4429	1.14688	20	20	0.00844444	0.228126
V3587	Year	2023	-2.3658	0.827293	20	4	0.0113512	0.228126
V3600	Year	2023	-0.747176	0.26033	20	20	0.0111085	0.228126
V3641	Year	2021	-3.97502	1.34745	20	6	0.00940996	0.228126
V3697	Year	2021	-0.459375	0.159152	20	20	0.0107399	0.228126
V3703	Year	2021	-0.574439	0.191572	20	20	0.00850507	0.228126
V3753	Year	2023	-0.931734	0.325014	20	20	0.0111862	0.228126
V3759	Year	2021	1.58855	0.552798	20	19	0.0110272	0.228126
V3783	Year	2023	-1.56452	0.53419	20	20	0.00983541	0.228126
V3789	Year	2021	-0.390772	0.130461	20	20	0.00856264	0.228126
V3852	Year	2023	-1.68992	0.556517	20	20	0.00785557	0.228126
V3866	Year	2023	0.857213	0.294005	20	20	0.0101075	0.228126
V3871	Year	2023	-1.71285	0.578075	20	20	0.00915879	0.228126
V3873	Year	2023	-1.69305	0.566963	20	20	0.00872747	0.228126
V3880	Year	2021	-0.743744	0.251033	20	20	0.00916442	0.228126
V3883	Year	2023	0.500095	0.168425	20	20	0.00904104	0.228126
V3897	Year	2021	1.09671	0.371683	20	20	0.00939769	0.228126
V3911	Year	2023	-4.2823	1.42705	20	6	0.00846543	0.228126
V3922	Year	2023	0.759904	0.262809	20	20	0.0106276	0.228126
V3973	Year	2021	1.23225	0.414701	20	20	0.00900031	0.228126
V3981	Year	2023	-1.20075	0.409343	20	20	0.00974196	0.228126
V4002	Year	2023	-2.5927	0.853899	20	3	0.00786052	0.228126
V4019	Year	2021	-1.01736	0.348714	20	20	0.0100691	0.228126
V4022	Year	2020	-4.26518	1.43618	20	17	0.00903047	0.228126
V4065	Year	2023	-2.3658	0.827293	20	4	0.0113512	0.228126
V4066	Year	2023	-2.3658	0.827293	20	4	0.0113512	0.228126
V4087	Year	2021	0.637022	0.213931	20	20	0.0088831	0.228126
V4102	Year	2023	-2.3658	0.827293	20	4	0.0113512	0.228126
V4103	Year	2023	-2.3658	0.827293	20	4	0.0113512	0.228126
V4105	Year	2023	-2.3658	0.827293	20	4	0.0113512	0.228126
V4106	Year	2023	-2.3658	0.827293	20	4	0.0113512	0.228126
V4128	Year	2023	-2.3658	0.827293	20	4	0.0113512	0.228126
V4148	Year	2023	0.992199	0.341126	20	20	0.0102563	0.228126
V4177	Year	2020	0.946093	0.325767	20	20	0.0103504	0.228126
V4213	Year	2023	1.31099	0.441678	20	20	0.00906063	0.228126
V4263	Year	2020	2.27594	0.782526	20	18	0.0102595	0.228126
V4280	Year	2021	0.779857	0.26259	20	20	0.00902919	0.228126
V4290	Year	2021	-0.770978	0.254401	20	20	0.00795536	0.228126
V4315	Year	2023	-0.77803	0.261886	20	20	0.00901039	0.228126
V4326	Year	2023	-1.56775	0.527385	20	20	0.00897623	0.228126
V4332	Year	2023	-1.66018	0.551821	20	20	0.00832976	0.228126
V4371	Year	2023	-2.3658	0.827293	20	4	0.0113512	0.228126
V4428	Year	2023	-2.06137	0.697342	20	19	0.00929295	0.228126
V4466	Year	2021	2.65649	0.886037	20	13	0.00851199	0.228126
V4501	Year	2021	1.1315	0.378455	20	20	0.00866181	0.228126
V4502	Year	2021	1.14169	0.391024	20	20	0.0100215	0.228126
V4503	Year	2021	1.14169	0.391024	20	20	0.0100215	0.228126
V4504	Year	2021	1.12426	0.390597	20	20	0.0109213	0.228126
V4532	Year	2021	-3.98728	1.36812	20	12	0.0101331	0.228126
V4579	Year	2023	1.04329	0.353031	20	20	0.00930832	0.228126
V4580	Year	2023	1.02244	0.356446	20	20	0.0111472	0.228126
V4592	Year	2023	-2.3658	0.827293	20	4	0.0113512	0.228126
V4596	Year	2023	-1.99263	0.680048	20	3	0.0098075	0.228126
V4600	Year	2021	0.314605	0.109962	20	20	0.0113195	0.228126
V4650	Year	2021	-2.52999	0.879529	20	3	0.0109618	0.228126
V4650	Year	2023	-2.52999	0.879529	20	3	0.0109618	0.228126
V4728	Year	2023	0.967776	0.332274	20	20	0.0101718	0.228126
V4793	Year	2023	-1.62857	0.540852	20	20	0.00828509	0.228126
V4843	Year	2023	-2.3658	0.827293	20	4	0.0113512	0.228126
V4871	Year	2023	-2.3658	0.827293	20	4	0.0113512	0.228126
V4873	Year	2023	-2.99694	1.02344	20	4	0.00984493	0.228126
V4875	Year	2023	-3.08656	1.04741	20	4	0.00947274	0.228126
V4904	Year	2023	-2.95538	1.01229	20	13	0.0100267	0.228126
V4934	Year	2021	-0.870869	0.29736	20	20	0.00983735	0.228126
V4983	Year	2023	0.776945	0.255164	20	20	0.00772083	0.228126
V5038	Year	2021	0.837738	0.288076	20	20	0.0102681	0.228126
V5043	Year	2023	-2.3658	0.827293	20	4	0.0113512	0.228126
V5044	Year	2023	-2.3658	0.827293	20	4	0.0113512	0.228126
V5045	Year	2023	-2.3658	0.827293	20	4	0.0113512	0.228126
V5061	Year	2023	0.459868	0.15454	20	20	0.00891953	0.228126
V5149	Year	2021	-3.19121	1.07672	20	3	0.00914325	0.228126
V5149	Year	2023	-3.19121	1.07672	20	3	0.00914325	0.228126
V5150	Year	2021	-3.19121	1.07672	20	3	0.00914325	0.228126
V5150	Year	2023	-3.19121	1.07672	20	3	0.00914325	0.228126
V5151	Year	2021	-3.06864	1.02522	20	3	0.00860149	0.228126
V5151	Year	2023	-3.06864	1.02522	20	3	0.00860149	0.228126
V5201	Year	2021	3.78466	1.29561	20	20	0.00999238	0.228126
V5265	Year	2021	-0.470388	0.163588	20	20	0.0109864	0.228126
V5343	Year	2021	-2.52999	0.879529	20	3	0.0109618	0.228126
V5343	Year	2023	-2.52999	0.879529	20	3	0.0109618	0.228126
V5344	Year	2021	-2.52999	0.879529	20	3	0.0109618	0.228126
V5344	Year	2023	-2.52999	0.879529	20	3	0.0109618	0.228126
V5376	Year	2021	3.15667	1.06802	20	15	0.00930089	0.228126
V5380	Year	2021	1.5344	0.530627	20	20	0.0106229	0.228126
V5397	Year	2023	-3.75726	1.24002	20	19	0.00796473	0.228126
V5399	Year	2020	0.549245	0.188602	20	20	0.01018	0.228126
V5474	Year	2023	1.08701	0.378332	20	20	0.0110383	0.228126
V5523	Year	2021	-1.03835	0.353361	20	20	0.00963851	0.228126
V5538	Year	2021	-2.95934	1.02827	20	3	0.0109289	0.228126
V5538	Year	2023	-3.12601	1.02827	20	3	0.00779903	0.228126
V5556	Year	2023	-1.50582	0.506384	20	20	0.00895784	0.228126
V5581	Year	2023	-2.5927	0.853899	20	3	0.00786052	0.228126
V5660	Year	2021	-1.8906	0.629004	20	3	0.0083791	0.228126
V5660	Year	2023	-1.8906	0.629004	20	3	0.0083791	0.228126
V5662	Year	2021	-1.8906	0.629004	20	3	0.0083791	0.228126
V5662	Year	2023	-1.8906	0.629004	20	3	0.0083791	0.228126
V5677	Year	2023	2.70748	0.931036	20	19	0.0102685	0.228126
V5708	Year	2021	1.46729	0.490063	20	20	0.00858454	0.228126
V5711	Year	2021	1.64865	0.546795	20	20	0.00821625	0.228126
V5714	Year	2020	4.21699	1.38834	20	17	0.00784217	0.228126
V5729	Year	2021	2.70862	0.942186	20	14	0.0110007	0.228126
V5737	Year	2021	3.67898	1.27164	20	16	0.0105914	0.228126
V5798	Year	2021	1.92625	0.646322	20	20	0.00883444	0.228126
V5823	Year	2021	1.82825	0.619261	20	20	0.00936554	0.228126
V5826	Year	2021	1.3817	0.473345	20	20	0.0100367	0.228126
V5950	Year	2023	-3.52621	1.19849	20	20	0.00956426	0.228126
V5975	Year	2023	-0.446633	0.152252	20	20	0.00973874	0.228126
V5996	Year	2023	3.56487	1.22478	20	15	0.010213	0.228126
V6015	Year	2021	1.91233	0.645699	20	18	0.00918519	0.228126
V6016	Year	2020	-5.14534	1.73182	20	5	0.00900668	0.228126
V6075	Year	2023	1.60172	0.546526	20	20	0.00979541	0.228126
V6079	Year	2023	-2.54424	0.876341	20	4	0.0103707	0.228126
V6116	Year	2020	3.20436	1.06482	20	15	0.00831666	0.228126
V6117	Year	2020	3.20436	1.07756	20	15	0.00895716	0.228126
V6118	Year	2020	3.20436	1.06482	20	15	0.00831666	0.228126
V6120	Year	2020	3.20436	1.06482	20	15	0.00831666	0.228126
V6121	Year	2020	3.20436	1.06482	20	15	0.00831666	0.228126
V6122	Year	2020	3.20436	1.06482	20	15	0.00831666	0.228126
V6126	Year	2020	3.20436	1.06482	20	15	0.00831666	0.228126
V6127	Year	2020	3.20436	1.06482	20	15	0.00831666	0.228126
V6147	Year	2023	-1.29284	0.432713	20	20	0.00869871	0.228126
V6161	Year	2020	2.73902	0.937472	20	20	0.00998075	0.228126
V6162	Year	2020	2.38888	0.828533	20	20	0.01081	0.228126
V6162	Year	2021	2.16877	0.756344	20	20	0.0111702	0.228126
V6189	Year	2023	2.1019	0.705499	20	18	0.0088534	0.228126
V6253	Year	2021	-2.25013	0.772867	20	20	0.0101967	0.228126
V6278	Year	2021	-3.94202	1.31577	20	8	0.0085507	0.228126
V6291	Year	2020	-1.98615	0.653059	20	20	0.00777884	0.228126
V6294	Year	2021	0.759359	0.264864	20	20	0.0111809	0.228126
V6326	Year	2023	2.97804	0.99329	20	12	0.00851215	0.228126
V6327	Year	2023	2.97804	0.983876	20	12	0.00801741	0.228126
V6328	Year	2023	2.97804	0.99329	20	12	0.00851215	0.228126
V6331	Year	2023	3.16462	1.06883	20	11	0.00920112	0.228126
V6370	Year	2021	1.278	0.431683	20	20	0.00920707	0.228126
V6371	Year	2021	1.28676	0.445648	20	20	0.0107175	0.228126
V6392	Year	2023	-0.72122	0.245113	20	20	0.0095605	0.228126
V6442	Year	2021	-1.98762	0.666212	20	20	0.00877688	0.228126
V6467	Year	2020	2.76659	0.94005	20	12	0.00954807	0.228126
V6478	Year	2023	-2.3658	0.827293	20	4	0.0113512	0.228126
V6536	Year	2021	1.45489	0.501968	20	20	0.0104763	0.228126
V6564	Year	2021	2.39529	0.832676	20	20	0.0109599	0.228126
V6689	Year	2023	-1.51549	0.524523	20	20	0.0106759	0.228126
V6709	Year	2021	1.61701	0.548995	20	20	0.00950114	0.228126
V6727	Year	2023	0.775901	0.254912	20	20	0.00773843	0.228126
V6776	Year	2021	2.26424	0.748908	20	18	0.00807559	0.228126
V6804	Year	2020	3.86423	1.32454	20	7	0.0100702	0.228126
V6805	Year	2021	1.2096	0.422352	20	20	0.0112508	0.228126
V6812	Year	2023	-3.74849	1.29481	20	4	0.0105497	0.228126
V6819	Year	2023	1.59784	0.547402	20	7	0.0100382	0.228126
V6985	Year	2020	-2.42518	0.839487	20	20	0.0106847	0.228126
V6992	Year	2023	-2.3658	0.827293	20	4	0.0113512	0.228126
V7010	Year	2020	2.18037	0.735011	20	20	0.00909379	0.228126
V7037	Year	2023	-2.93911	1.0134	20	4	0.0104359	0.228126
V7038	Year	2023	-2.93911	1.0134	20	4	0.0104359	0.228126
V7039	Year	2023	-2.3658	0.827293	20	4	0.0113512	0.228126
V7128	Year	2023	2.01039	0.684274	20	13	0.00964854	0.228126
V7131	Year	2021	-1.43885	0.477486	20	20	0.00824601	0.228126
V7147	Year	2021	2.37212	0.807482	20	20	0.00965495	0.228126
V7193	Year	2021	-3.73251	1.28676	20	18	0.0104256	0.228126
V7203	Year	2020	3.49725	1.1679	20	11	0.00857774	0.228126
V7233	Year	2020	3.86423	1.32454	20	7	0.0100702	0.228126
V7260	Year	2021	0.673749	0.235343	20	20	0.0112771	0.228126
V212	Year	2021	0.980063	0.342981	20	20	0.0114029	0.228138
V559	Year	2023	-0.352071	0.123357	20	20	0.0114838	0.228138
V740	Year	2023	0.207561	0.0726557	20	20	0.0114197	0.228138
V1004	Year	2023	-0.354411	0.12415	20	20	0.0114691	0.228138
V3304	Year	2021	-0.378649	0.132453	20	20	0.0113731	0.228138
V3549	Year	2021	1.0552	0.369661	20	20	0.0114736	0.228138
V3889	Year	2021	-0.53831	0.188488	20	20	0.0114396	0.228138
V5174	Year	2021	0.653135	0.228661	20	20	0.0114299	0.228138
V5377	Year	2021	-3.10635	1.08824	20	4	0.0114744	0.228138
V5377	Year	2023	-3.10635	1.08824	20	4	0.0114744	0.228138
V5947	Year	2021	1.18484	0.415143	20	20	0.011484	0.228138
V6727	Year	2020	0.797366	0.279242	20	20	0.0114507	0.228138
V2591	Year	2023	0.718446	0.25179	20	20	0.0115009	0.228253
V4983	Year	2020	0.797366	0.279518	20	20	0.0115177	0.228368
V2285	Year	2023	-0.474247	0.166336	20	20	0.0115536	0.228861
V5729	Year	2023	2.68552	0.942186	20	14	0.0115736	0.229038
V660	Year	2023	-0.943395	0.331341	20	20	0.0116481	0.229635
V2384	Year	2023	0.585877	0.205769	20	20	0.011647	0.229635
V3030	Year	2023	2.76249	0.969971	20	7	0.0116288	0.229635
V4022	Year	2023	-3.73358	1.31105	20	17	0.0116343	0.229635
V7244	Year	2021	1.55234	0.545366	20	20	0.0116669	0.229786
V709	Year	2021	0.712828	0.250516	20	20	0.0116908	0.22982
V3544	Year	2023	-0.926029	0.325395	20	20	0.0116807	0.22982
V238	Year	2023	0.529408	0.186505	20	20	0.011858	0.229998
V240	Year	2023	0.535258	0.188589	20	20	0.0118666	0.229998
V451	Year	2021	3.35458	1.17998	20	19	0.0117522	0.229998
V465	Year	2020	3.34759	1.17945	20	19	0.0118654	0.229998
V1062	Year	2021	1.83556	0.64626	20	20	0.0118162	0.229998
V2118	Year	2021	0.878391	0.309395	20	20	0.011846	0.229998
V2480	Year	2020	-1.04589	0.367702	20	20	0.0117161	0.229998
V2527	Year	2021	1.49211	0.525157	20	20	0.011792	0.229998
V3134	Year	2023	-1.45066	0.510533	20	20	0.0117872	0.229998
V3213	Year	2023	-1.45869	0.513158	20	20	0.0117603	0.229998
V3302	Year	2023	0.547236	0.192773	20	20	0.0118533	0.229998
V4002	Year	2021	-2.42603	0.853899	20	3	0.0117956	0.229998
V4817	Year	2023	-4.35006	1.53135	20	5	0.0118066	0.229998
V4846	Year	2023	0.838064	0.294871	20	20	0.0117708	0.229998
V5581	Year	2021	-2.42603	0.853899	20	3	0.0117956	0.229998
V876	Year	2023	0.668982	0.235803	20	20	0.0118958	0.23
V1679	Year	2023	1.28772	0.453995	20	20	0.0119111	0.23
V3934	Year	2020	-5.04458	1.77848	20	7	0.0119098	0.23
V6562	Year	2021	3.1902	1.12439	20	10	0.0118896	0.23
V1717	Year	2023	0.974466	0.343614	20	20	0.011923	0.230015
V5201	Year	2023	3.67082	1.29561	20	20	0.0119884	0.231061
V2985	Year	2020	0.957646	0.33914	20	20	0.012227	0.235004
V3220	Year	2023	-1.43652	0.50873	20	20	0.012227	0.235004
V6124	Year	2020	2.37008	0.839224	20	18	0.0122172	0.235004
V3212	Year	2023	-1.4393	0.509992	20	20	0.0122659	0.235383
V3309	Year	2023	-4.82207	1.70897	20	17	0.0122808	0.235383
V5671	Year	2020	1.14615	0.406199	20	20	0.0122804	0.235383
V2971	Year	2023	2.06637	0.732562	20	19	0.012303	0.23559
V230	Year	2023	0.534305	0.189454	20	20	0.0123161	0.235622
V1841	Year	2023	-1.60001	0.567589	20	20	0.0123485	0.235807
V6161	Year	2021	2.41258	0.855791	20	20	0.0123444	0.235807
V1337	Year	2023	0.413723	0.146801	20	20	0.0123662	0.235926
V1124	Year	2021	0.771224	0.273842	20	20	0.0124164	0.236448
V2624	Year	2020	-2.83806	1.00758	20	14	0.0124059	0.236448
V750	Year	2021	-0.591307	0.210103	20	20	0.0124663	0.237181
V1795	Year	2023	-6.28421	2.236	20	9	0.012567	0.237422
V2596	Year	2023	-2.18095	0.775812	20	20	0.0125482	0.237422
V3889	Year	2023	-0.529756	0.188488	20	20	0.0125648	0.237422
V4082	Year	2021	-2.72223	0.968654	20	3	0.0125707	0.237422
V4082	Year	2023	-2.72223	0.968654	20	3	0.0125707	0.237422
V5170	Year	2021	-2.72223	0.968654	20	3	0.0125707	0.237422
V5170	Year	2023	-2.72223	0.968654	20	3	0.0125707	0.237422
V5676	Year	2023	0.654329	0.232808	20	20	0.0125636	0.237422
V355	Year	2023	-0.143033	0.0509272	20	20	0.0126164	0.237537
V2014	Year	2023	-0.470506	0.167513	20	20	0.0126111	0.237537
V2170	Year	2023	-1.83367	0.652942	20	20	0.0126228	0.237537
V5691	Year	2021	2.08731	0.743048	20	17	0.0126021	0.237537
V102	Year	2021	0.577434	0.205781	20	20	0.0126816	0.237867
V260	Year	2020	0.902588	0.321896	20	20	0.0127366	0.237867
V505	Year	2023	-0.455505	0.162435	20	20	0.0127298	0.237867
V1560	Year	2020	-4.95394	1.7663	20	7	0.0127177	0.237867
V2078	Year	2021	0.49598	0.176816	20	20	0.012708	0.237867
V2186	Year	2023	-3.60005	1.28412	20	19	0.0127487	0.237867
V3252	Year	2023	-1.33478	0.47616	20	20	0.0127562	0.237867
V3297	Year	2020	0.770451	0.274617	20	20	0.0126951	0.237867
V3462	Year	2023	0.492629	0.175762	20	20	0.0127667	0.237867
V3513	Year	2021	1.48578	0.529633	20	20	0.0127019	0.237867
V3531	Year	2020	-2.37489	0.846238	20	20	0.0126728	0.237867
V75	Year	2023	0.527853	0.1884	20	20	0.0127946	0.238045
V704	Year	2021	-0.431374	0.153999	20	20	0.0128107	0.238045
V5894	Year	2020	2.36664	0.844788	20	19	0.0128028	0.238045
V422	Year	2021	-1.22509	0.437587	20	20	0.0128507	0.238316
V1421	Year	2021	1.14749	0.410019	20	20	0.0128777	0.238316
V3664	Year	2023	0.948721	0.338836	20	20	0.0128429	0.238316
V4052	Year	2023	-2.62197	0.936942	20	8	0.0128829	0.238316
V4054	Year	2023	-2.62197	0.936942	20	8	0.0128829	0.238316
V265	Year	2021	0.792998	0.283601	20	20	0.0129431	0.239115
V4373	Year	2023	2.81926	1.00849	20	20	0.0129606	0.239115
V7259	Year	2023	0.653303	0.233697	20	20	0.0129607	0.239115
V2754	Year	2021	0.617906	0.2211	20	20	0.0129828	0.239298
V3118	Year	2021	-1.21452	0.434647	20	20	0.0129938	0.239298
V3656	Year	2020	-3.1091	1.11355	20	20	0.0130531	0.239868
V6394	Year	2023	-0.744449	0.266653	20	20	0.0130595	0.239868
V6764	Year	2020	-4.13692	1.48146	20	17	0.0130425	0.239868
V229	Year	2023	0.533548	0.191153	20	20	0.0130763	0.239964
V750	Year	2023	-0.585804	0.210103	20	20	0.0131584	0.24041
V2410	Year	2023	-0.690589	0.247547	20	20	0.0131164	0.24041
V3753	Year	2021	-0.90627	0.325014	20	20	0.0131522	0.24041
V5997	Year	2020	2.91315	1.04472	20	16	0.0131507	0.24041
V6124	Year	2021	2.13602	0.766104	20	18	0.0131587	0.24041
V3680	Year	2023	-2.33647	0.838758	20	3	0.0132276	0.241031
V4165	Year	2021	2.29652	0.824275	20	19	0.0132146	0.241031
V5373	Year	2023	-1.40181	0.503215	20	20	0.0132254	0.241031
V803	Year	2021	0.856351	0.307482	20	20	0.0132435	0.241109
V599	Year	2020	-0.12175	0.0437465	20	20	0.0132969	0.241506
V4934	Year	2023	-0.827722	0.29736	20	20	0.0132838	0.241506
V4984	Year	2023	0.726164	0.260931	20	20	0.0133003	0.241506
V561	Year	2023	-0.655942	0.235917	20	20	0.0133712	0.242579
V6364	Year	2021	1.37963	0.496433	20	20	0.0134071	0.243019
V2129	Year	2023	-0.925806	0.333312	20	20	0.0134482	0.243084
V2395	Year	2023	-3.41539	1.2297	20	18	0.0134533	0.243084
V4328	Year	2021	-1.10765	0.398827	20	20	0.0134577	0.243084
V5691	Year	2020	2.26088	0.813969	20	17	0.0134481	0.243084
V1081	Year	2023	0.582961	0.21	20	20	0.0134925	0.243501
V5538	Year	2020	-3.12601	1.12641	20	3	0.0135152	0.243697
V1652	Year	2020	-0.603468	0.217556	20	20	0.0135524	0.244155
V2453	Year	2021	-2.14602	0.773843	20	20	0.0135705	0.244269
V4002	Year	2020	-2.5927	0.9354	20	3	0.013611	0.24436
V5581	Year	2020	-2.5927	0.9354	20	3	0.013611	0.24436
V6119	Year	2020	2.89686	1.04492	20	16	0.0135946	0.24436
V1718	Year	2021	-3.68637	1.33042	20	19	0.0136372	0.244619
V635	Year	2021	-1.95442	0.707553	20	20	0.0138805	0.244792
V1116	Year	2023	1.51856	0.54947	20	20	0.0138391	0.244792
V1307	Year	2021	0.338602	0.122362	20	20	0.0137391	0.244792
V1418	Year	2021	-0.823441	0.298057	20	20	0.0138671	0.244792
V2105	Year	2021	-0.551422	0.199197	20	20	0.0137102	0.244792
V2386	Year	2021	1.06964	0.387041	20	20	0.0138403	0.244792
V2697	Year	2021	-1.01264	0.365782	20	20	0.0137048	0.244792
V2937	Year	2021	0.573184	0.206966	20	20	0.0136754	0.244792
V3807	Year	2021	1.30438	0.471057	20	20	0.0136872	0.244792
V4052	Year	2020	-2.83584	1.02637	20	8	0.013859	0.244792
V4054	Year	2020	-2.83584	1.02637	20	8	0.013859	0.244792
V4148	Year	2021	0.942575	0.341126	20	20	0.0138549	0.244792
V4435	Year	2023	-0.376015	0.136004	20	20	0.0138088	0.244792
V5077	Year	2023	-3.83832	1.38653	20	4	0.0137083	0.244792
V5473	Year	2021	1.05113	0.379995	20	20	0.0137684	0.244792
V5545	Year	2023	0.903951	0.327089	20	20	0.0138407	0.244792
V6093	Year	2023	-3.74251	1.35396	20	12	0.0138268	0.244792
V6537	Year	2021	1.33451	0.482373	20	20	0.0137577	0.244792
V6855	Year	2023	-1.90959	0.691348	20	20	0.0138834	0.244792
V7191	Year	2023	-3.63124	1.31261	20	5	0.0137614	0.244792
V877	Year	2020	0.734069	0.265877	20	20	0.0139176	0.245183
V4973	Year	2023	0.134719	0.0488018	20	20	0.0139292	0.245183
V4324	Year	2023	-1.15748	0.41945	20	20	0.0139582	0.245276
V6396	Year	2023	-1.94252	0.703923	20	20	0.013957	0.245276
V2347	Year	2023	0.51547	0.186859	20	20	0.0139845	0.245321
V2994	Year	2021	2.0254	0.734135	20	20	0.0139761	0.245321
V614	Year	2020	0.850976	0.308601	20	20	0.0140155	0.245376
V1829	Year	2021	2.23012	0.808937	20	20	0.014035	0.245376
V5676	Year	2021	0.64191	0.232808	20	20	0.0140234	0.245376
V6347	Year	2023	2.23217	0.809648	20	18	0.0140316	0.245376
V4532	Year	2023	-3.76954	1.36812	20	12	0.0140808	0.245948
V5195	Year	2021	2.16214	0.784835	20	20	0.0140915	0.245948
V277	Year	2021	0.987574	0.359807	20	20	0.0143889	0.245954
V894	Year	2023	-5.64716	2.05492	20	6	0.0142891	0.245954
V1338	Year	2023	0.483751	0.176139	20	20	0.0143393	0.245954
V1450	Year	2023	0.5522	0.201165	20	20	0.0143808	0.245954
V1510	Year	2020	-0.376004	0.136884	20	20	0.0143257	0.245954
V1604	Year	2021	0.781499	0.284205	20	20	0.0142407	0.245954
V1944	Year	2021	-4.86624	1.76919	20	10	0.0142181	0.245954
V1951	Year	2023	-1.45523	0.529823	20	20	0.0143329	0.245954
V1982	Year	2023	0.504085	0.183547	20	20	0.0143412	0.245954
V2144	Year	2023	-0.535153	0.194846	20	20	0.0143354	0.245954
V2278	Year	2021	-1.67596	0.608534	20	20	0.0141146	0.245954
V2647	Year	2021	0.986619	0.358992	20	20	0.0142837	0.245954
V2734	Year	2023	-2.8753	1.04575	20	3	0.0142481	0.245954
V3072	Year	2023	1.06695	0.387876	20	20	0.0142123	0.245954
V3126	Year	2020	-0.114197	0.0415226	20	20	0.0142273	0.245954
V4005	Year	2023	-2.8753	1.04575	20	3	0.0142481	0.245954
V4013	Year	2023	-2.8753	1.04575	20	3	0.0142481	0.245954
V5403	Year	2023	-2.8753	1.04575	20	3	0.0142481	0.245954
V5404	Year	2023	-2.8753	1.04575	20	3	0.0142481	0.245954
V5876	Year	2023	1.81205	0.660167	20	9	0.0143861	0.245954
V5878	Year	2023	1.81205	0.660167	20	9	0.0143861	0.245954
V5950	Year	2021	-3.29062	1.19849	20	20	0.0143623	0.245954
V6066	Year	2023	-2.8753	1.04575	20	3	0.0142481	0.245954
V6326	Year	2021	2.73192	0.99329	20	12	0.0142231	0.245954
V6328	Year	2021	2.73192	0.99329	20	12	0.0142231	0.245954
V314	Year	2021	-1.90102	0.692968	20	20	0.0144314	0.24607
V958	Year	2023	-1.34311	0.489468	20	20	0.01441	0.24607
V6612	Year	2023	-3.80176	1.38577	20	16	0.0144275	0.24607
V1381	Year	2021	-6.15661	2.24528	20	17	0.0144695	0.246315
V1569	Year	2021	0.45779	0.166951	20	20	0.0144682	0.246315
V3671	Year	2020	-2.68703	0.98042	20	19	0.0145089	0.246613
V7190	Year	2023	1.8906	0.689841	20	20	0.0145109	0.246613
V379	Year	2023	0.859984	0.313874	20	20	0.0145326	0.24678
V234	Year	2023	0.350285	0.127879	20	20	0.0145538	0.246821
V1861	Year	2023	-2.91037	1.06286	20	3	0.0145822	0.246821
V3221	Year	2023	-1.25146	0.457034	20	20	0.0145827	0.246821
V5847	Year	2023	-1.73013	0.631663	20	20	0.0145592	0.246821
V1158	Year	2020	0.651353	0.23806	20	20	0.0146467	0.247702
V5682	Year	2023	-3.029	1.10723	20	19	0.0146602	0.247727
V603	Year	2021	0.319629	0.11697	20	20	0.0147527	0.247875
V854	Year	2021	1.55655	0.56955	20	20	0.0147414	0.247875
V2014	Year	2021	-0.457815	0.167513	20	20	0.0147399	0.247875
V3743	Year	2021	-0.862528	0.315455	20	20	0.0147028	0.247875
V5517	Year	2021	0.884766	0.323777	20	20	0.0147507	0.247875
V5579	Year	2023	-2.45569	0.898024	20	18	0.0146932	0.247875
V6224	Year	2021	1.00523	0.367676	20	20	0.0147094	0.247875
V5990	Year	2021	0.346346	0.126803	20	20	0.0147894	0.24829
V3546	Year	2021	-1.39558	0.511198	20	20	0.0148302	0.248684
V5456	Year	2021	1.051	0.385009	20	20	0.0148369	0.248684
V496	Year	2023	0.112034	0.0410685	20	20	0.0148929	0.249032
V1061	Year	2023	0.225736	0.082738	20	20	0.0148822	0.249032
V6671	Year	2023	1.68579	0.617972	20	20	0.0148938	0.249032
V239	Year	2023	0.542233	0.198867	20	20	0.0149346	0.249312
V4466	Year	2023	2.41593	0.886037	20	13	0.0149327	0.249312
V4632	Year	2021	0.46655	0.171177	20	20	0.0149673	0.249656
V231	Year	2023	0.616892	0.226944	20	20	0.015193	0.249984
V232	Year	2023	0.618077	0.227706	20	20	0.0153145	0.249984
V275	Year	2021	0.924754	0.339796	20	20	0.0150921	0.249984
V374	Year	2021	-0.561227	0.206868	20	20	0.0153583	0.249984
V1104	Year	2021	0.202676	0.0746741	20	20	0.0153213	0.249984
V1718	Year	2023	-3.60999	1.33042	20	19	0.0153445	0.249984
V1821	Year	2020	-0.771746	0.283404	20	20	0.0150416	0.249984
V2065	Year	2023	-1.40363	0.515988	20	20	0.0151298	0.249984
V2953	Year	2021	0.348602	0.128402	20	20	0.0152969	0.249984
V3316	Year	2023	0.86575	0.318718	20	20	0.0152522	0.249984
V3394	Year	2021	0.831644	0.305802	20	20	0.0151524	0.249984
V3643	Year	2023	-2.97403	1.09414	20	3	0.0151964	0.249984
V3679	Year	2020	-5.83305	2.14593	20	12	0.0151947	0.249984
V3702	Year	2021	1.06237	0.391501	20	20	0.0153395	0.249984
V3780	Year	2023	-1.05492	0.388567	20	20	0.0152977	0.249984
V3848	Year	2021	2.06792	0.76028	20	20	0.0151403	0.249984
V3853	Year	2021	-2.91635	1.0723	20	6	0.0151477	0.249984
V4022	Year	2021	-3.56242	1.31105	20	17	0.0152249	0.249984
V4089	Year	2021	-0.31404	0.115348	20	20	0.0150598	0.249984
V4603	Year	2021	1.31818	0.48384	20	20	0.0150019	0.249984
V4807	Year	2023	-1.36308	0.501658	20	20	0.0152274	0.249984
V5078	Year	2021	-3.38232	1.24346	20	7	0.0151354	0.249984
V5237	Year	2023	-6.58591	2.42188	20	7	0.015159	0.249984
V5472	Year	2021	1.04619	0.38525	20	20	0.0152755	0.249984
V5533	Year	2023	0.990204	0.364878	20	20	0.0153324	0.249984
V6079	Year	2021	-2.37758	0.876341	20	4	0.0153551	0.249984
V6189	Year	2020	2.10226	0.772835	20	18	0.0151324	0.249984
V6818	Year	2021	1.42369	0.523638	20	20	0.0151744	0.249984
V7142	Year	2021	0.291789	0.107515	20	20	0.0153278	0.249984
V7156	Year	2023	2.40638	0.885214	20	19	0.0151879	0.249984
V7162	Year	2021	0.991673	0.365543	20	20	0.0153613	0.249984

## Sheet: low_years
feature	metadata	value	coef	stderr	N	N.not.0	pval	qval
V20	Year	2020	-0.378192	0.108045	23	23	0.0023936	0.178175
V24	Year	2023	1.00835	0.25747	23	23	0.000927503	0.178175
V46	Year	2023	0.180605	0.0531357	23	23	0.00301174	0.178175
V58	Year	2023	0.160952	0.0462912	23	23	0.00252394	0.178175
V66	Year	2023	0.674694	0.160506	23	23	0.000481412	0.178175
V85	Year	2023	1.07257	0.235345	23	23	0.000215244	0.178175
V99	Year	2023	3.10862	0.618767	23	23	7.53702775946713e-05	0.178175
V107	Year	2023	0.162368	0.0475384	23	23	0.00290083	0.178175
V134	Year	2020	0.831855	0.238777	23	23	0.00248494	0.178175
V134	Year	2023	1.18969	0.217973	23	23	2.88823642891687e-05	0.178175
V135	Year	2020	0.771331	0.2336	23	23	0.00374901	0.178175
V135	Year	2023	1.10144	0.213247	23	23	5.50592429164789e-05	0.178175
V145	Year	2023	0.293624	0.0774989	23	23	0.00124125	0.178175
V151	Year	2023	0.187225	0.0492957	23	23	0.00121531	0.178175
V159	Year	2023	1.97121	0.535326	23	23	0.00158247	0.178175
V228	Year	2023	0.320566	0.0854239	23	23	0.0013478	0.178175
V235	Year	2023	0.269244	0.0815219	23	23	0.00374238	0.178175
V236	Year	2023	0.311458	0.0869691	23	23	0.0019916	0.178175
V238	Year	2023	0.314749	0.0843939	23	23	0.0014208	0.178175
V239	Year	2023	0.2757	0.0833715	23	23	0.00370736	0.178175
V240	Year	2023	0.28602	0.0847473	23	23	0.00317938	0.178175
V241	Year	2023	0.267557	0.0810275	23	23	0.00374798	0.178175
V243	Year	2023	2.12994	0.608824	23	23	0.00240378	0.178175
V244	Year	2023	2.04107	0.583598	23	23	0.00240957	0.178175
V245	Year	2023	2.04107	0.583598	23	23	0.00240957	0.178175
V246	Year	2023	2.04107	0.583598	23	23	0.00240957	0.178175
V247	Year	2023	2.04107	0.583598	23	23	0.00240957	0.178175
V253	Year	2020	-0.40559	0.122782	23	23	0.0037373	0.178175
V277	Year	2020	4.26558	1.24495	23	16	0.00283076	0.178175
V278	Year	2020	4.26558	1.24495	23	16	0.00283076	0.178175
V283	Year	2023	1.08667	0.307837	23	23	0.00223752	0.178175
V286	Year	2020	-0.583557	0.167547	23	23	0.00248979	0.178175
V291	Year	2023	0.529637	0.113563	23	23	0.000169201	0.178175
V312	Year	2023	2.11095	0.634273	23	23	0.00353393	0.178175
V316	Year	2023	1.13104	0.270703	23	23	0.00051012	0.178175
V359	Year	2023	0.163708	0.0484727	23	23	0.00316259	0.178175
V368	Year	2023	0.16641	0.048685	23	23	0.00288387	0.178175
V371	Year	2020	-1.80999	0.501519	23	23	0.00186966	0.178175
V372	Year	2023	0.689103	0.200803	23	23	0.00279624	0.178175
V379	Year	2023	1.5323	0.43645	23	23	0.0023372	0.178175
V391	Year	2023	0.153306	0.0463	23	23	0.00367196	0.178175
V401	Year	2023	2.31713	0.661667	23	23	0.00238473	0.178175
V409	Year	2021	2.02941	0.542014	23	23	0.00137406	0.178175
V409	Year	2023	1.74282	0.5142	23	23	0.00307747	0.178175
V427	Year	2023	0.207113	0.058019	23	23	0.00204438	0.178175
V433	Year	2020	-1.40232	0.40662	23	23	0.00269065	0.178175
V445	Year	2020	0.214654	0.0584221	23	23	0.00161178	0.178175
V445	Year	2023	0.226962	0.0533318	23	23	0.000427462	0.178175
V456	Year	2023	-2.01864	0.608472	23	4	0.00361929	0.178175
V457	Year	2020	1.96397	0.501156	23	23	0.000922177	0.178175
V457	Year	2021	1.73984	0.482238	23	23	0.00187467	0.178175
V458	Year	2020	0.296544	0.0867891	23	23	0.00289216	0.178175
V458	Year	2023	0.277158	0.0792273	23	23	0.00240479	0.178175
V476	Year	2023	0.12596	0.034563	23	23	0.00172513	0.178175
V478	Year	2023	0.188489	0.0567526	23	23	0.00358934	0.178175
V479	Year	2023	0.184889	0.0556879	23	23	0.00359866	0.178175
V483	Year	2023	0.195878	0.0558986	23	23	0.00237278	0.178175
V489	Year	2023	0.19573	0.0496856	23	23	0.000879988	0.178175
V492	Year	2023	0.15244	0.0445588	23	23	0.00286442	0.178175
V493	Year	2023	0.154382	0.0461787	23	23	0.00341641	0.178175
V506	Year	2023	1.01846	0.211849	23	23	0.000122397	0.178175
V518	Year	2023	0.351708	0.0994471	23	23	0.00220418	0.178175
V584	Year	2023	0.164258	0.0488026	23	23	0.00324613	0.178175
V587	Year	2023	0.175789	0.0512931	23	23	0.00282541	0.178175
V602	Year	2023	0.120296	0.0342726	23	23	0.00234172	0.178175
V606	Year	2023	0.134857	0.0373605	23	23	0.00186712	0.178175
V612	Year	2023	0.160652	0.048181	23	23	0.00348491	0.178175
V643	Year	2023	0.161085	0.0483054	23	23	0.00348182	0.178175
V673	Year	2023	0.163501	0.0485885	23	23	0.00325169	0.178175
V687	Year	2020	-1.15832	0.287057	23	23	0.000707058	0.178175
V687	Year	2023	-0.915717	0.262046	23	23	0.00242546	0.178175
V717	Year	2023	1.78912	0.535505	23	23	0.00343294	0.178175
V763	Year	2023	-0.854293	0.244138	23	23	0.00239956	0.178175
V806	Year	2023	0.12646	0.0364737	23	23	0.00258058	0.178175
V817	Year	2023	2.06739	0.424367	23	23	0.000105945	0.178175
V826	Year	2023	1.59256	0.387562	23	23	0.000597119	0.178175
V854	Year	2023	0.140856	0.0401052	23	23	0.00233011	0.178175
V867	Year	2023	-0.358961	0.107488	23	23	0.00344415	0.178175
V868	Year	2023	-0.357498	0.105658	23	23	0.00311842	0.178175
V893	Year	2023	0.139941	0.031938	23	23	0.000320825	0.178175
V895	Year	2020	-1.08414	0.275034	23	23	0.000875083	0.178175
V897	Year	2020	-0.665544	0.182211	23	23	0.00169304	0.178175
V910	Year	2020	-1.2365	0.357901	23	23	0.00265353	0.178175
V954	Year	2020	0.907196	0.268654	23	23	0.00316613	0.178175
V970	Year	2023	0.158738	0.0465446	23	23	0.0029343	0.178175
V973	Year	2023	0.164736	0.0467375	23	23	0.00226469	0.178175
V975	Year	2023	1.10825	0.314406	23	23	0.00226362	0.178175
V1007	Year	2023	0.807282	0.230802	23	23	0.00240775	0.178175
V1044	Year	2020	-0.405596	0.109461	23	23	0.00150113	0.178175
V1044	Year	2023	-0.345692	0.0999235	23	23	0.00262537	0.178175
V1048	Year	2023	0.115159	0.0329972	23	23	0.00245043	0.178175
V1115	Year	2023	0.154264	0.0438335	23	23	0.00229258	0.178175
V1162	Year	2020	0.365693	0.108382	23	23	0.00318548	0.178175
V1162	Year	2023	0.411804	0.0989385	23	23	0.00052901	0.178175
V1170	Year	2023	1.40886	0.415729	23	22	0.00308096	0.178175
V1183	Year	2023	0.169728	0.0505243	23	23	0.00329368	0.178175
V1185	Year	2023	0.165183	0.049795	23	23	0.00362167	0.178175
V1186	Year	2023	0.166476	0.0480701	23	23	0.00260386	0.178175
V1196	Year	2023	0.166875	0.0491954	23	23	0.00305877	0.178175
V1197	Year	2023	0.1572	0.0475647	23	23	0.00372342	0.178175
V1223	Year	2023	0.145854	0.0365964	23	23	0.00079202	0.178175
V1225	Year	2023	0.154134	0.0460684	23	23	0.00339611	0.178175
V1229	Year	2023	0.155727	0.0462101	23	23	0.00321553	0.178175
V1232	Year	2023	0.149548	0.0428121	23	23	0.00243305	0.178175
V1234	Year	2023	0.170726	0.0482609	23	23	0.00219952	0.178175
V1237	Year	2023	0.155132	0.0465087	23	23	0.00347538	0.178175
V1361	Year	2023	0.167531	0.0472484	23	23	0.00215899	0.178175
V1362	Year	2023	0.220342	0.0493625	23	23	0.000266207	0.178175
V1363	Year	2023	0.159176	0.0464948	23	23	0.00284867	0.178175
V1364	Year	2023	0.159974	0.0482187	23	23	0.00361831	0.178175
V1365	Year	2023	0.160097	0.0468508	23	23	0.00289005	0.178175
V1366	Year	2023	0.15668	0.0467685	23	23	0.00336298	0.178175
V1367	Year	2023	0.165141	0.0483039	23	23	0.00287944	0.178175
V1368	Year	2023	0.160474	0.0481482	23	23	0.00349597	0.178175
V1374	Year	2020	4.36094	0.964034	23	23	0.00023238	0.178175
V1374	Year	2021	3.10099	0.927642	23	23	0.00341837	0.178175
V1389	Year	2023	2.42796	0.734448	23	23	0.00371626	0.178175
V1395	Year	2020	-0.528197	0.143509	23	23	0.00158856	0.178175
V1398	Year	2023	0.375794	0.112625	23	23	0.00346646	0.178175
V1400	Year	2023	0.366926	0.107778	23	23	0.00297429	0.178175
V1443	Year	2023	0.214633	0.0532463	23	23	0.000713912	0.178175
V1461	Year	2021	-3.36053	0.981783	23	22	0.00285284	0.178175
V1470	Year	2023	0.171641	0.0490193	23	23	0.00238723	0.178175
V1473	Year	2023	0.162249	0.0480401	23	23	0.00316219	0.178175
V1479	Year	2023	0.14921	0.0354019	23	23	0.000469267	0.178175
V1495	Year	2023	0.162927	0.048756	23	23	0.00342768	0.178175
V1521	Year	2023	-1.86373	0.552809	23	23	0.00320522	0.178175
V1556	Year	2023	0.194415	0.0585683	23	23	0.00360385	0.178175
V1600	Year	2020	0.493298	0.142974	23	23	0.00268131	0.178175
V1600	Year	2023	0.478064	0.130517	23	23	0.001654	0.178175
V1631	Year	2023	0.170071	0.0472086	23	23	0.00189742	0.178175
V1638	Year	2023	0.166066	0.0482989	23	23	0.00275502	0.178175
V1672	Year	2023	1.51006	0.317191	23	23	0.000135968	0.178175
V1687	Year	2023	0.164798	0.048691	23	23	0.00311118	0.178175
V1688	Year	2023	0.167951	0.0485514	23	23	0.00262734	0.178175
V1703	Year	2020	-0.362464	0.101007	23	23	0.00195903	0.178175
V1704	Year	2020	-2.35151	0.636766	23	23	0.00154457	0.178175
V1719	Year	2023	0.381131	0.100885	23	23	0.00127246	0.178175
V1740	Year	2023	-1.49705	0.440278	23	23	0.00300286	0.178175
V1749	Year	2023	-1.60716	0.481578	23	23	0.00346187	0.178175
V1839	Year	2023	0.169669	0.0493518	23	23	0.00275712	0.178175
V1840	Year	2023	0.162812	0.0487414	23	23	0.00343813	0.178175
V1841	Year	2023	0.164568	0.0488264	23	23	0.00321182	0.178175
V1843	Year	2023	0.163316	0.0486301	23	23	0.00330107	0.178175
V1864	Year	2023	0.163316	0.0486301	23	23	0.00330107	0.178175
V1865	Year	2023	0.161643	0.0486227	23	23	0.00356361	0.178175
V1866	Year	2023	0.163743	0.0485321	23	23	0.00318697	0.178175
V1867	Year	2023	0.163316	0.0486301	23	23	0.00330107	0.178175
V1868	Year	2023	0.163299	0.0486679	23	23	0.0033233	0.178175
V1869	Year	2023	0.163316	0.0486301	23	23	0.00330107	0.178175
V1870	Year	2023	0.163316	0.0486301	23	23	0.00330107	0.178175
V1872	Year	2023	0.163347	0.0486208	23	23	0.00329168	0.178175
V1873	Year	2023	0.163316	0.0486301	23	23	0.00330107	0.178175
V1875	Year	2023	0.16325	0.0485682	23	23	0.00327942	0.178175
V1876	Year	2023	0.163253	0.0486016	23	23	0.00329613	0.178175
V1877	Year	2023	0.161411	0.0484764	23	23	0.00352174	0.178175
V1880	Year	2023	0.164022	0.0489072	23	23	0.00333559	0.178175
V1882	Year	2023	0.176017	0.0509624	23	23	0.00265955	0.178175
V1884	Year	2023	0.163316	0.0486301	23	23	0.00330107	0.178175
V1885	Year	2023	0.168213	0.0505405	23	23	0.00353274	0.178175
V1886	Year	2023	0.162734	0.0485723	23	23	0.00336125	0.178175
V1887	Year	2023	0.163316	0.0486301	23	23	0.00330107	0.178175
V1890	Year	2023	0.160962	0.0480078	23	23	0.00334248	0.178175
V1893	Year	2023	0.162354	0.048706	23	23	0.0034926	0.178175
V1895	Year	2023	0.163316	0.0486301	23	23	0.00330107	0.178175
V1896	Year	2023	0.1633	0.0488113	23	23	0.00339792	0.178175
V1897	Year	2023	0.163316	0.0486301	23	23	0.00330107	0.178175
V1898	Year	2023	0.173691	0.0486176	23	23	0.00203121	0.178175
V1899	Year	2023	0.163316	0.0486301	23	23	0.00330107	0.178175
V1900	Year	2023	0.18998	0.0555734	23	23	0.002881	0.178175
V1901	Year	2023	0.163711	0.0490118	23	23	0.00343879	0.178175
V1903	Year	2023	0.163316	0.0486301	23	23	0.00330107	0.178175
V1904	Year	2023	0.169843	0.0510729	23	23	0.003555	0.178175
V1906	Year	2023	0.162014	0.0489118	23	23	0.00366179	0.178175
V1907	Year	2023	0.163819	0.0489571	23	23	0.00339306	0.178175
V1910	Year	2023	0.16362	0.0484849	23	23	0.00318164	0.178175
V1911	Year	2023	0.162927	0.048756	23	23	0.00342768	0.178175
V1912	Year	2023	0.16326	0.0486603	23	23	0.00332535	0.178175
V1915	Year	2023	0.163476	0.048595	23	23	0.00325884	0.178175
V1917	Year	2023	0.163316	0.0486301	23	23	0.00330107	0.178175
V1919	Year	2023	0.164005	0.0489625	23	23	0.00336676	0.178175
V1920	Year	2023	0.163316	0.0486301	23	23	0.00330107	0.178175
V1921	Year	2023	0.16274	0.0486796	23	23	0.00341678	0.178175
V1923	Year	2023	0.187939	0.052546	23	23	0.00201249	0.178175
V1924	Year	2023	0.16651	0.0487852	23	23	0.00291657	0.178175
V1925	Year	2023	0.159016	0.0481725	23	23	0.00375703	0.178175
V1928	Year	2023	0.156278	0.0467574	23	23	0.00342269	0.178175
V1934	Year	2023	0.165426	0.0488351	23	23	0.00309102	0.178175
V1973	Year	2023	0.159276	0.0478797	23	23	0.00354624	0.178175
V1994	Year	2020	-1.15	0.31961	23	23	0.00191655	0.178175
V1994	Year	2023	-1.04711	0.291763	23	23	0.00195723	0.178175
V1996	Year	2020	-1.38644	0.37824	23	23	0.00164403	0.178175
V1996	Year	2023	-1.34316	0.345285	23	23	0.000985008	0.178175
V2025	Year	2023	0.639188	0.170501	23	23	0.00135945	0.178175
V2028	Year	2020	-1.89041	0.552552	23	23	0.00286355	0.178175
V2054	Year	2023	0.218122	0.0535569	23	23	0.000648948	0.178175
V2070	Year	2023	0.484438	0.125004	23	23	0.00101854	0.178175
V2079	Year	2023	-0.261029	0.0682973	23	23	0.00115066	0.178175
V2097	Year	2023	-0.781631	0.201374	23	23	0.00100439	0.178175
V2117	Year	2023	-0.288891	0.084157	23	23	0.00278974	0.178175
V2137	Year	2023	0.166268	0.0496335	23	23	0.00336441	0.178175
V2180	Year	2023	0.188892	0.0536966	23	23	0.0023007	0.178175
V2187	Year	2020	-2.39199	0.6144	23	23	0.000977841	0.178175
V2187	Year	2023	-1.85588	0.560868	23	23	0.00369023	0.178175
V2210	Year	2023	0.174468	0.0493831	23	23	0.00222275	0.178175
V2211	Year	2023	0.166549	0.0495557	23	23	0.00328255	0.178175
V2216	Year	2023	0.1633	0.0486857	23	23	0.00333236	0.178175
V2217	Year	2023	0.163645	0.0481923	23	23	0.00303408	0.178175
V2218	Year	2023	0.192321	0.0516368	23	23	0.00143721	0.178175
V2261	Year	2023	0.163791	0.0486118	23	23	0.00321988	0.178175
V2289	Year	2023	0.162412	0.0488438	23	23	0.00355799	0.178175
V2301	Year	2023	0.150591	0.0375369	23	23	0.000745784	0.178175
V2317	Year	2020	0.175831	0.051561	23	23	0.00293622	0.178175
V2317	Year	2023	0.157649	0.0470686	23	23	0.00336885	0.178175
V2321	Year	2020	2.76305	0.748546	23	23	0.00155044	0.178175
V2322	Year	2023	0.167463	0.0488619	23	23	0.00282466	0.178175
V2346	Year	2023	0.181219	0.0527154	23	23	0.00275878	0.178175
V2353	Year	2023	0.162547	0.0487346	23	23	0.00347688	0.178175
V2369	Year	2020	-0.426093	0.124796	23	23	0.00290878	0.178175
V2369	Year	2023	-0.401769	0.113923	23	23	0.00225461	0.178175
V2373	Year	2023	0.148471	0.0412357	23	23	0.00190612	0.178175
V2382	Year	2020	0.93109	0.253012	23	23	0.00159056	0.178175
V2382	Year	2023	0.796653	0.230968	23	23	0.0026878	0.178175
V2434	Year	2023	1.65585	0.440449	23	23	0.00132703	0.178175
V2471	Year	2023	0.976968	0.243975	23	23	0.000758569	0.178175
V2529	Year	2023	0.163316	0.0486268	23	23	0.00329941	0.178175
V2531	Year	2023	0.162974	0.048683	23	23	0.0033816	0.178175
V2548	Year	2023	1.11439	0.316612	23	23	0.00229046	0.178175
V2549	Year	2023	1.32473	0.362957	23	23	0.00170381	0.178175
V2564	Year	2023	0.2513	0.0689574	23	23	0.0017255	0.178175
V2584	Year	2023	0.167241	0.0479301	23	23	0.00245436	0.178175
V2587	Year	2020	0.677771	0.170644	23	23	0.000817069	0.178175
V2610	Year	2020	0.40616	0.122524	23	23	0.00364066	0.178175
V2610	Year	2023	0.453686	0.111849	23	23	0.000673806	0.178175
V2750	Year	2023	3.31851	0.660235	23	22	7.49760120337461e-05	0.178175
V2784	Year	2020	-1.58546	0.360542	23	23	0.00030952	0.178175
V2821	Year	2023	2.59467	0.763423	23	12	0.0030131	0.178175
V2822	Year	2023	2.59467	0.763423	23	12	0.0030131	0.178175
V2823	Year	2023	2.59467	0.763423	23	12	0.0030131	0.178175
V2845	Year	2021	-3.56533	1.06899	23	6	0.00347778	0.178175
V2869	Year	2023	-0.394156	0.101063	23	23	0.000962594	0.178175
V2874	Year	2020	-1.61921	0.413686	23	23	0.00093228	0.178175
V2874	Year	2023	-1.37831	0.377642	23	23	0.00170398	0.178175
V2880	Year	2023	-1.88303	0.537185	23	23	0.0023663	0.178175
V2882	Year	2023	-0.302609	0.0804231	23	23	0.0013172	0.178175
V2924	Year	2023	-0.20145	0.0475757	23	23	0.000448788	0.178175
V2927	Year	2023	2.47142	0.691319	23	23	0.00202041	0.178175
V2954	Year	2023	0.544153	0.149858	23	23	0.00177789	0.178175
V2968	Year	2020	-0.603799	0.177783	23	23	0.00302991	0.178175
V3012	Year	2023	-0.985969	0.280103	23	23	0.00228892	0.178175
V3026	Year	2020	-0.730566	0.220685	23	23	0.00367779	0.178175
V3048	Year	2023	0.16327	0.04631	23	23	0.0022602	0.178175
V3057	Year	2023	0.164727	0.0488289	23	23	0.00318955	0.178175
V3063	Year	2023	0.166388	0.0492557	23	23	0.00315741	0.178175
V3065	Year	2020	0.305752	0.0899773	23	23	0.00301737	0.178175
V3090	Year	2023	0.162684	0.0477916	23	23	0.00297719	0.178175
V3099	Year	2023	0.139707	0.0358399	23	23	0.000967035	0.178175
V3103	Year	2020	-1.45576	0.406843	23	23	0.00200556	0.178175
V3103	Year	2023	-1.27031	0.371395	23	23	0.00286908	0.178175
V3236	Year	2020	-1.43153	0.392415	23	23	0.0017109	0.178175
V3249	Year	2023	-0.666395	0.17898	23	23	0.00144116	0.178175
V3251	Year	2023	-1.56231	0.410434	23	23	0.00119201	0.178175
V3268	Year	2023	3.23972	0.971513	23	23	0.00348188	0.178175
V3269	Year	2023	0.749559	0.224707	23	23	0.00347402	0.178175
V3295	Year	2023	0.791979	0.231087	23	23	0.00282518	0.178175
V3331	Year	2023	0.162362	0.0487276	23	23	0.00350309	0.178175
V3382	Year	2023	0.148864	0.0445293	23	23	0.00341701	0.178175
V3410	Year	2023	1.45672	0.405644	23	23	0.00194737	0.178175
V3445	Year	2023	0.228542	0.0563067	23	23	0.000669774	0.178175
V3469	Year	2020	2.14365	0.628942	23	23	0.00294835	0.178175
V3476	Year	2023	0.101256	0.0254756	23	23	0.000811933	0.178175
V3481	Year	2023	0.539837	0.136857	23	23	0.000869676	0.178175
V3513	Year	2023	0.176145	0.0414852	23	23	0.000437019	0.178175
V3534	Year	2023	-0.507656	0.132269	23	23	0.00110912	0.178175
V3597	Year	2020	-1.59856	0.377826	23	23	0.00045224	0.178175
V3597	Year	2023	-1.13869	0.344907	23	23	0.00375301	0.178175
V3638	Year	2020	-2.2187	0.560869	23	23	0.000847559	0.178175
V3638	Year	2023	-1.69624	0.512001	23	23	0.00365702	0.178175
V3654	Year	2020	-1.62853	0.479745	23	23	0.00304161	0.178175
V3654	Year	2023	-1.45174	0.437945	23	23	0.00364112	0.178175
V3668	Year	2023	0.193835	0.0564588	23	23	0.00278696	0.178175
V3705	Year	2020	2.98985	0.802128	23	21	0.00142771	0.178175
V3712	Year	2023	0.17394	0.048967	23	23	0.00212767	0.178175
V3725	Year	2023	0.947066	0.231382	23	23	0.000619455	0.178175
V3727	Year	2021	-1.34674	0.304689	23	23	0.000293998	0.178175
V3727	Year	2023	-1.09311	0.289053	23	23	0.00126137	0.178175
V3733	Year	2023	0.774301	0.230146	23	23	0.00325626	0.178175
V3737	Year	2023	2.6749	0.733323	23	22	0.00171232	0.178175
V3740	Year	2020	0.923598	0.231294	23	23	0.000778232	0.178175
V3740	Year	2023	0.888778	0.211142	23	23	0.000475027	0.178175
V3757	Year	2020	0.197316	0.0536763	23	23	0.00160508	0.178175
V3757	Year	2023	0.214997	0.0489995	23	23	0.000316429	0.178175
V3789	Year	2023	1.74476	0.498609	23	23	0.00239937	0.178175
V3795	Year	2020	-1.68528	0.434606	23	23	0.00101309	0.178175
V3795	Year	2023	-1.53874	0.396739	23	23	0.00101133	0.178175
V3846	Year	2020	0.821099	0.240097	23	23	0.00287241	0.178175
V3846	Year	2023	1.06365	0.219177	23	23	0.000110512	0.178175
V3847	Year	2023	1.27977	0.299257	23	23	0.000407646	0.178175
V3924	Year	2023	1.26691	0.321709	23	23	0.000882653	0.178175
V3946	Year	2023	-2.40841	0.688642	23	23	0.0024099	0.178175
V3953	Year	2020	-1.13484	0.33012	23	23	0.002759	0.178175
V3966	Year	2020	-1.5056	0.416714	23	23	0.00185275	0.178175
V3966	Year	2023	-1.26505	0.380406	23	23	0.0035548	0.178175
V3985	Year	2023	-2.82598	0.844067	23	17	0.00337868	0.178175
V3987	Year	2023	2.15161	0.581225	23	23	0.00151332	0.178175
V3990	Year	2023	0.994297	0.225021	23	23	0.000294918	0.178175
V4029	Year	2021	3.4602	1.04045	23	20	0.00355353	0.178175
V4071	Year	2023	0.42184	0.0974621	23	23	0.000362301	0.178175
V4072	Year	2023	0.313134	0.0844771	23	23	0.00149659	0.178175
V4105	Year	2023	1.81077	0.544609	23	23	0.00355992	0.178175
V4121	Year	2023	0.380733	0.112995	23	23	0.0032192	0.178175
V4130	Year	2020	1.32923	0.399602	23	23	0.00354801	0.178175
V4133	Year	2020	0.33407	0.0962709	23	23	0.00256344	0.178175
V4133	Year	2023	0.33323	0.0878829	23	23	0.00123277	0.178175
V4169	Year	2023	-1.42298	0.423107	23	23	0.00326525	0.178175
V4171	Year	2020	0.488444	0.146585	23	23	0.00350212	0.178175
V4180	Year	2023	0.604628	0.172415	23	23	0.0023586	0.178175
V4182	Year	2021	-1.46176	0.385891	23	23	0.00124331	0.178175
V4188	Year	2023	0.639419	0.178733	23	23	0.00200859	0.178175
V4227	Year	2023	0.417275	0.12387	23	23	0.00322507	0.178175
V4273	Year	2023	-0.556645	0.16743	23	23	0.00356196	0.178175
V4284	Year	2020	3.94483	1.17363	23	16	0.00327968	0.178175
V4304	Year	2023	-0.219005	0.0559316	23	23	0.000929136	0.178175
V4311	Year	2023	1.15381	0.238754	23	23	0.00011566	0.178175
V4329	Year	2020	-1.81767	0.480366	23	23	0.00125495	0.178175
V4329	Year	2023	-1.78479	0.438513	23	23	0.000652849	0.178175
V4389	Year	2023	0.163808	0.0493652	23	23	0.00361331	0.178175
V4433	Year	2023	0.76709	0.150357	23	23	6.33668024201683e-05	0.178175
V4461	Year	2023	-1.80122	0.538125	23	23	0.00338501	0.178175
V4654	Year	2023	0.205969	0.0602217	23	23	0.00287033	0.178175
V4724	Year	2020	-0.168894	0.0485848	23	23	0.00252775	0.178175
V4788	Year	2023	0.152285	0.0450372	23	23	0.00313414	0.178175
V4797	Year	2023	-2.17641	0.639747	23	3	0.00299101	0.178175
V4847	Year	2023	2.13417	0.641945	23	23	0.00356278	0.178175
V4851	Year	2020	-2.2445	0.614013	23	23	0.00168208	0.178175
V4851	Year	2023	-2.17108	0.560515	23	23	0.00102319	0.178175
V4864	Year	2023	2.92701	0.655477	23	21	0.000265177	0.178175
V4868	Year	2023	0.551721	0.146848	23	23	0.00133421	0.178175
V4913	Year	2023	0.969633	0.171099	23	23	1.83280155039133e-05	0.178175
V4941	Year	2023	-2.17957	0.657921	23	23	0.00365821	0.178175
V4956	Year	2023	0.215904	0.0636665	23	23	0.00306507	0.178175
V4968	Year	2023	1.0106	0.277953	23	23	0.0017589	0.178175
V4970	Year	2023	0.991458	0.280409	23	23	0.00220856	0.178175
V4971	Year	2023	0.96464	0.270236	23	23	0.00204498	0.178175
V4990	Year	2023	-1.15179	0.347908	23	23	0.00367637	0.178175
V5075	Year	2020	2.39176	0.60099	23	22	0.000802574	0.178175
V5078	Year	2023	0.872818	0.254815	23	23	0.00283733	0.178175
V5127	Year	2023	-2.08828	0.594805	23	23	0.00233703	0.178175
V5128	Year	2020	-2.00831	0.587207	23	23	0.00287085	0.178175
V5144	Year	2023	-2.19389	0.644304	23	23	0.00297036	0.178175
V5150	Year	2023	-3.40314	0.960768	23	23	0.00217695	0.178175
V5202	Year	2023	0.724468	0.216216	23	23	0.0033588	0.178175
V5291	Year	2023	2.05201	0.562655	23	23	0.00171478	0.178175
V5294	Year	2023	2.40447	0.69183	23	22	0.00253217	0.178175
V5309	Year	2020	-1.45415	0.423929	23	23	0.00280615	0.178175
V5309	Year	2023	-1.37008	0.386992	23	23	0.00218569	0.178175
V5422	Year	2023	2.1794	0.655154	23	22	0.00354664	0.178175
V5436	Year	2020	-1.9611	0.474263	23	23	0.000562848	0.178175
V5436	Year	2023	-1.75941	0.432941	23	23	0.000662201	0.178175
V5437	Year	2020	-2.01143	0.496696	23	23	0.000684081	0.178175
V5437	Year	2023	-1.82766	0.453419	23	23	0.000714098	0.178175
V5438	Year	2020	-2.02414	0.496062	23	23	0.000637628	0.178175
V5438	Year	2023	-1.82801	0.452841	23	23	0.000704483	0.178175
V5439	Year	2020	-1.95293	0.475604	23	23	0.000601173	0.178175
V5439	Year	2023	-1.74582	0.434165	23	23	0.000730141	0.178175
V5440	Year	2020	-1.55023	0.438029	23	23	0.00219184	0.178175
V5440	Year	2023	-1.45867	0.399864	23	23	0.00171128	0.178175
V5441	Year	2020	-1.96706	0.473309	23	23	0.000536596	0.178175
V5441	Year	2023	-1.75215	0.43207	23	23	0.000675375	0.178175
V5461	Year	2023	-1.48509	0.447595	23	23	0.00361627	0.178175
V5486	Year	2023	0.628789	0.184979	23	23	0.00300959	0.178175
V5487	Year	2023	0.619162	0.152802	23	23	0.000680312	0.178175
V5488	Year	2023	0.657664	0.158908	23	23	0.000558244	0.178175
V5584	Year	2023	2.77047	0.76052	23	23	0.00173104	0.178175
V5588	Year	2020	-1.90523	0.479893	23	23	0.000820339	0.178175
V5588	Year	2023	-1.51007	0.438081	23	23	0.00270112	0.178175
V5630	Year	2023	1.47476	0.439195	23	23	0.00330465	0.178175
V5641	Year	2020	0.721724	0.208758	23	3	0.00263931	0.178175
V5681	Year	2023	-0.863407	0.245183	23	23	0.00228133	0.178175
V5695	Year	2023	0.671659	0.201254	23	23	0.00346109	0.178175
V5741	Year	2023	0.827395	0.249028	23	23	0.00357918	0.178175
V5742	Year	2023	0.97678	0.27753	23	23	0.00229141	0.178175
V5777	Year	2021	2.83121	0.713349	23	21	0.000822596	0.178175
V5824	Year	2020	1.32814	0.400617	23	4	0.0036382	0.178175
V5828	Year	2023	1.11364	0.337075	23	23	0.00373289	0.178175
V5893	Year	2023	1.28563	0.37628	23	23	0.00289314	0.178175
V5894	Year	2023	1.98451	0.595586	23	23	0.0035031	0.178175
V5920	Year	2023	0.770139	0.215034	23	23	0.00199059	0.178175
V5978	Year	2020	-2.89599	0.810822	23	22	0.00203543	0.178175
V5978	Year	2023	-3.04499	0.740176	23	22	0.000590733	0.178175
V6003	Year	2020	0.406982	0.117301	23	23	0.00256658	0.178175
V6005	Year	2020	1.72585	0.501932	23	23	0.00275428	0.178175
V6005	Year	2023	1.75168	0.458199	23	23	0.00114797	0.178175
V6025	Year	2023	1.82034	0.469971	23	23	0.00102335	0.178175
V6106	Year	2023	-1.20375	0.348466	23	23	0.00265614	0.178175
V6146	Year	2023	-2.61738	0.725288	23	23	0.00187087	0.178175
V6209	Year	2023	2.74267	0.759848	23	22	0.00186765	0.178175
V6216	Year	2023	0.54231	0.160022	23	23	0.00308041	0.178175
V6217	Year	2023	0.995941	0.272006	23	23	0.00165922	0.178175
V6222	Year	2020	-0.85778	0.249932	23	23	0.00279421	0.178175
V6238	Year	2023	-1.65629	0.469723	23	23	0.00225754	0.178175
V6318	Year	2020	-1.59087	0.467188	23	23	0.00296926	0.178175
V6445	Year	2023	-1.71102	0.517905	23	23	0.00373383	0.178175
V6494	Year	2023	2.72642	0.527135	23	22	5.42031230013454e-05	0.178175
V6568	Year	2021	1.24254	0.361675	23	23	0.00277245	0.178175
V6568	Year	2023	1.20116	0.343115	23	23	0.00239122	0.178175
V6616	Year	2023	0.580293	0.156409	23	23	0.00148517	0.178175
V6683	Year	2023	0.635336	0.185426	23	23	0.00283051	0.178175
V6697	Year	2023	2.5336	0.710548	23	23	0.00206325	0.178175
V6718	Year	2021	1.50141	0.433691	23	23	0.00261131	0.178175
V6754	Year	2023	0.991178	0.279463	23	23	0.00215424	0.178175
V6772	Year	2023	-2.43127	0.623995	23	23	0.00097099	0.178175
V6780	Year	2023	0.942539	0.283468	23	23	0.00355878	0.178175
V6814	Year	2023	1.56718	0.416071	23	23	0.00130555	0.178175
V6818	Year	2023	-1.98204	0.542518	23	23	0.00168994	0.178175
V6822	Year	2020	2.05652	0.518227	23	23	0.000823602	0.178175
V6822	Year	2023	2.28104	0.473074	23	23	0.000118528	0.178175
V6879	Year	2023	0.78562	0.230747	23	23	0.00297285	0.178175
V6955	Year	2020	-1.78249	0.45919	23	23	0.00100363	0.178175
V6955	Year	2023	-1.69795	0.419181	23	23	0.000682508	0.178175
V6958	Year	2023	-1.43086	0.432834	23	23	0.00371648	0.178175
V6980	Year	2020	-1.09378	0.309775	23	23	0.00223322	0.178175
V6987	Year	2020	-1.31725	0.389015	23	23	0.00310035	0.178175
V6993	Year	2020	-3.47212	0.971169	23	23	0.00201923	0.178175
V7009	Year	2020	5.7555	1.64124	23	13	0.00235869	0.178175
V7019	Year	2020	-3.05504	0.9179	23	4	0.00353269	0.178175
V7019	Year	2023	-3.05504	0.837924	23	4	0.00171886	0.178175
V7023	Year	2020	0.721724	0.208758	23	3	0.00263931	0.178175
V7039	Year	2020	2.90446	0.797769	23	23	0.00173949	0.178175
V7044	Year	2023	-1.41971	0.423973	23	3	0.00337459	0.178175
V7045	Year	2023	-1.41971	0.423973	23	3	0.00337459	0.178175
V7046	Year	2023	-1.41971	0.423973	23	3	0.00337459	0.178175
V7048	Year	2023	-1.41971	0.423973	23	3	0.00337459	0.178175
V7049	Year	2023	-1.41971	0.423973	23	3	0.00337459	0.178175
V7128	Year	2023	-2.50504	0.693539	23	23	0.00185719	0.178175
V7142	Year	2023	-2.3586	0.660087	23	23	0.00202855	0.178175
V7213	Year	2020	4.90219	1.18229	23	12	0.000548516	0.178175
V7229	Year	2023	-2.32852	0.700252	23	23	0.003557	0.178175
V7237	Year	2023	-1.9711	0.582144	23	23	0.00310164	0.178175
V7257	Year	2023	1.03922	0.249311	23	23	0.000521628	0.178175
V7284	Year	2023	1.72573	0.51965	23	23	0.0035917	0.178175
V7285	Year	2023	1.87884	0.488384	23	23	0.00108656	0.178175
V7302	Year	2023	1.05544	0.319241	23	23	0.00371396	0.178175
V472	Year	2020	0.192778	0.0584602	23	23	0.00378577	0.179123
V1951	Year	2023	0.159391	0.0483497	23	23	0.00379408	0.179123
V6	Year	2020	-1.70019	0.522383	23	23	0.00416952	0.179659
V66	Year	2021	0.551874	0.169188	23	23	0.00410257	0.179659
V230	Year	2023	0.367254	0.111905	23	23	0.00392265	0.179659
V545	Year	2023	0.160534	0.0489088	23	23	0.00391842	0.179659
V634	Year	2023	0.169961	0.0518354	23	23	0.00394897	0.179659
V718	Year	2020	2.27434	0.692648	23	4	0.00390752	0.179659
V1052	Year	2023	0.162297	0.0495777	23	23	0.00399608	0.179659
V1053	Year	2023	0.143482	0.0436963	23	23	0.0039068	0.179659
V1055	Year	2023	0.151965	0.0466065	23	23	0.00411448	0.179659
V1143	Year	2023	0.132773	0.0403728	23	23	0.0038626	0.179659
V1174	Year	2020	-0.438084	0.134596	23	23	0.00416847	0.179659
V1191	Year	2023	0.16075	0.0491807	23	23	0.00404146	0.179659
V1529	Year	2023	-0.270706	0.0828255	23	23	0.0040431	0.179659
V1830	Year	2023	-0.910068	0.279717	23	23	0.00418039	0.179659
V1908	Year	2023	0.158506	0.0483998	23	23	0.00398395	0.179659
V1950	Year	2023	0.157324	0.047879	23	23	0.00388707	0.179659
V2121	Year	2023	-1.19119	0.365518	23	23	0.00413022	0.179659
V2290	Year	2023	0.16993	0.0519144	23	23	0.0039989	0.179659
V2396	Year	2023	0.308415	0.0942749	23	23	0.00401532	0.179659
V2510	Year	2023	0.595381	0.180983	23	23	0.00385361	0.179659
V2697	Year	2023	0.177321	0.0542212	23	23	0.00402555	0.179659
V3488	Year	2020	-1.46864	0.451104	23	23	0.00416043	0.179659
V3680	Year	2023	1.60278	0.489217	23	23	0.0039724	0.179659
V4180	Year	2020	0.615581	0.188871	23	23	0.00412692	0.179659
V4279	Year	2023	0.163926	0.0498948	23	23	0.00389096	0.179659
V4751	Year	2020	-2.2647	0.689753	23	23	0.00390918	0.179659
V4941	Year	2020	-2.34477	0.720717	23	23	0.0041817	0.179659
V5127	Year	2020	-2.13308	0.651576	23	23	0.0039948	0.179659
V5500	Year	2023	0.164514	0.0500018	23	23	0.00384964	0.179659
V5615	Year	2023	-1.46101	0.449008	23	23	0.00417738	0.179659
V5655	Year	2021	-0.748633	0.230079	23	23	0.0041778	0.179659
V5656	Year	2020	1.52814	0.469173	23	4	0.00414702	0.179659
V5658	Year	2020	1.52814	0.469173	23	4	0.00414702	0.179659
V5660	Year	2020	1.52814	0.469173	23	4	0.00414702	0.179659
V5912	Year	2023	0.793978	0.241374	23	23	0.0038562	0.179659
V6065	Year	2023	1.4546	0.445541	23	23	0.00407595	0.179659
V6201	Year	2023	1.99654	0.606856	23	23	0.00385139	0.179659
V6618	Year	2023	-0.467184	0.141836	23	23	0.00381796	0.179659
V6852	Year	2023	0.791456	0.242089	23	23	0.00403496	0.179659
V6944	Year	2020	4.72363	1.44967	23	9	0.00413461	0.179659
V6945	Year	2020	4.75975	1.45092	23	9	0.00393436	0.179659
V6946	Year	2023	-2.23778	0.682959	23	23	0.00396911	0.179659
V6947	Year	2023	-2.23778	0.682959	23	23	0.00396911	0.179659
V7139	Year	2023	-0.286471	0.0877359	23	23	0.00407254	0.179659
V4961	Year	2023	0.161532	0.0496956	23	23	0.00420962	0.18049
V4990	Year	2020	-1.23791	0.381114	23	23	0.00423138	0.181053
V595	Year	2023	0.159073	0.0490596	23	23	0.0042859	0.18121
V961	Year	2023	0.541581	0.166985	23	23	0.00427775	0.18121
V1269	Year	2023	-0.669358	0.206423	23	23	0.00428391	0.18121
V2338	Year	2023	0.151035	0.0465401	23	23	0.00425873	0.18121
V5291	Year	2021	1.923	0.59309	23	23	0.0042868	0.18121
V5569	Year	2020	0.358123	0.110313	23	23	0.00424768	0.18121
V1440	Year	2023	0.188408	0.0581342	23	23	0.00430053	0.181425
V1555	Year	2023	0.190585	0.0588239	23	23	0.0043102	0.181469
V4751	Year	2023	-2.03882	0.629655	23	23	0.00432887	0.181539
V5129	Year	2023	-1.49228	0.460869	23	23	0.00432915	0.181539
V1023	Year	2023	0.270727	0.0836712	23	23	0.00435225	0.182144
V1902	Year	2023	0.176859	0.0547642	23	23	0.00441265	0.182907
V3070	Year	2023	0.153984	0.047648	23	23	0.00439058	0.182907
V4176	Year	2020	3.1605	0.977629	23	21	0.00437947	0.182907
V4692	Year	2023	1.0981	0.340018	23	23	0.00441185	0.182907
V6892	Year	2020	2.16698	0.671031	23	8	0.00441401	0.182907
V791	Year	2023	-0.415003	0.128552	23	23	0.00442417	0.182967
V4797	Year	2021	-2.17641	0.674352	23	3	0.00443308	0.182976
V1126	Year	2023	-1.37339	0.425965	23	23	0.00446531	0.183944
V172	Year	2023	1.57365	0.488413	23	23	0.00448758	0.183975
V504	Year	2023	0.177159	0.0549861	23	23	0.00448828	0.183975
V599	Year	2023	0.156889	0.0487269	23	23	0.00450983	0.183975
V3974	Year	2023	-0.588546	0.182704	23	23	0.00449422	0.183975
V4785	Year	2023	-3.27436	1.01681	23	4	0.00450495	0.183975
V3653	Year	2020	-2.05487	0.638501	23	23	0.00452482	0.184228
V2054	Year	2020	0.188569	0.0586687	23	23	0.00456704	0.184517
V2832	Year	2023	-1.25963	0.391865	23	23	0.00456379	0.184517
V3378	Year	2023	0.163388	0.0508167	23	23	0.00455567	0.184517
V4057	Year	2020	6.17866	1.92159	23	21	0.00455432	0.184517
V237	Year	2023	0.259109	0.0806746	23	23	0.00459131	0.184675
V1105	Year	2023	0.304615	0.0948389	23	23	0.00458983	0.184675
V2258	Year	2023	0.14581	0.0454067	23	23	0.00459732	0.184675
V1270	Year	2023	-0.69433	0.216651	23	23	0.00466339	0.185204
V2340	Year	2023	0.168319	0.0525123	23	23	0.00465829	0.185204
V3494	Year	2023	-0.328138	0.102302	23	23	0.00463528	0.185204
V4769	Year	2020	0.293333	0.0914853	23	23	0.00464764	0.185204
V5662	Year	2023	2.70017	0.842008	23	21	0.00464264	0.185204
V5664	Year	2023	2.70017	0.842008	23	21	0.00464264	0.185204
V996	Year	2023	2.22685	0.695343	23	22	0.00468758	0.185489
V4985	Year	2023	-1.14158	0.356469	23	23	0.00468822	0.185489
V125	Year	2020	3.59092	1.13018	23	23	0.00496003	0.18587
V134	Year	2021	0.735094	0.229763	23	23	0.00472103	0.18587
V229	Year	2023	0.240472	0.0755709	23	23	0.00490741	0.18587
V490	Year	2023	0.152097	0.0477896	23	23	0.00490118	0.18587
V628	Year	2023	0.0881842	0.0275795	23	23	0.00474122	0.18587
V723	Year	2023	-1.29418	0.405649	23	23	0.00481679	0.18587
V1002	Year	2023	0.631939	0.197929	23	23	0.00479141	0.18587
V1271	Year	2023	-0.727208	0.229112	23	23	0.00499659	0.18587
V1374	Year	2023	2.80532	0.880038	23	23	0.00484568	0.18587
V1536	Year	2023	-0.773174	0.242871	23	23	0.00489196	0.18587
V2036	Year	2023	-1.16294	0.364067	23	23	0.00477484	0.18587
V2195	Year	2023	0.153514	0.0482771	23	23	0.00493196	0.18587
V2293	Year	2023	0.148767	0.0468531	23	23	0.00498362	0.18587
V2456	Year	2020	-0.909688	0.286512	23	23	0.00498522	0.18587
V2990	Year	2023	-0.240441	0.0754374	23	23	0.0048504	0.18587
V3048	Year	2020	0.161508	0.0507301	23	23	0.0048898	0.18587
V3246	Year	2021	3.17704	0.996876	23	20	0.00485357	0.18587
V3406	Year	2023	0.435696	0.136915	23	23	0.00490558	0.18587
V3465	Year	2020	0.319596	0.100427	23	23	0.00490415	0.18587
V3696	Year	2020	0.699061	0.218663	23	23	0.00474614	0.18587
V3697	Year	2023	1.97949	0.623792	23	23	0.00500457	0.18587
V3789	Year	2021	1.67535	0.52558	23	23	0.0048468	0.18587
V4197	Year	2023	1.84202	0.577831	23	23	0.00484473	0.18587
V4992	Year	2020	-1.47963	0.466311	23	23	0.00500748	0.18587
V4992	Year	2023	-1.35226	0.425682	23	23	0.00496677	0.18587
V5048	Year	2023	0.391764	0.123409	23	23	0.0049911	0.18587
V5350	Year	2023	0.175626	0.0551989	23	23	0.00491163	0.18587
V5613	Year	2023	-1.28606	0.404741	23	23	0.00495811	0.18587
V5982	Year	2023	-0.546481	0.171499	23	23	0.00485905	0.18587
V6003	Year	2023	0.34014	0.10708	23	23	0.00496917	0.18587
V6009	Year	2023	1.54947	0.486396	23	23	0.00486854	0.18587
V6106	Year	2020	-1.21721	0.381725	23	23	0.00483512	0.18587
V6772	Year	2020	-2.1718	0.683552	23	23	0.004961	0.18587
V6987	Year	2023	-1.13125	0.35512	23	23	0.00486941	0.18587
V6997	Year	2020	-0.643347	0.201285	23	23	0.00475462	0.18587
V231	Year	2023	0.357833	0.113684	23	23	0.00530085	0.186427
V474	Year	2023	0.174995	0.0554395	23	23	0.00519651	0.186427
V621	Year	2023	2.00092	0.633474	23	23	0.00517155	0.186427
V666	Year	2023	0.250712	0.0796637	23	23	0.00530645	0.186427
V679	Year	2023	0.815575	0.258188	23	23	0.00516939	0.186427
V1012	Year	2023	0.88172	0.279898	23	23	0.00527077	0.186427
V1038	Year	2020	1.0482	0.331684	23	23	0.00515316	0.186427
V1085	Year	2023	0.149585	0.0475185	23	23	0.00529701	0.186427
V1274	Year	2023	0.179579	0.0566746	23	23	0.00505771	0.186427
V1401	Year	2023	0.352362	0.111401	23	23	0.00512131	0.186427
V1478	Year	2023	-1.8929	0.599936	23	23	0.00521201	0.186427
V2188	Year	2023	0.181549	0.0574438	23	23	0.00515061	0.186427
V2207	Year	2023	0.164917	0.0522696	23	23	0.0052126	0.186427
V2352	Year	2023	0.158116	0.0500393	23	23	0.00515794	0.186427
V2594	Year	2023	0.250954	0.0792359	23	23	0.00507378	0.186427
V2634	Year	2023	-2.84524	0.899553	23	23	0.00512207	0.186427
V2750	Year	2021	2.20139	0.695949	23	22	0.00511979	0.186427
V3012	Year	2020	-0.966137	0.306838	23	23	0.00528795	0.186427
V3483	Year	2020	-1.32923	0.419653	23	23	0.00507071	0.186427
V4008	Year	2023	-0.699264	0.220889	23	23	0.00509081	0.186427
V4247	Year	2023	2.46965	0.783162	23	23	0.00523212	0.186427
V4397	Year	2020	-2.19444	0.694341	23	23	0.00515068	0.186427
V4960	Year	2023	0.169786	0.0539238	23	23	0.00528863	0.186427
V5122	Year	2023	-3.37815	1.06813	23	12	0.00512502	0.186427
V5611	Year	2023	-1.26368	0.400136	23	23	0.00517747	0.186427
V5612	Year	2020	-1.33634	0.422983	23	23	0.00516375	0.186427
V5614	Year	2023	-1.2609	0.400512	23	23	0.00529343	0.186427
V5616	Year	2023	-1.34297	0.425987	23	23	0.00524184	0.186427
V6211	Year	2023	-1.20968	0.382408	23	23	0.00511772	0.186427
V6887	Year	2023	0.423502	0.134397	23	23	0.00525913	0.186427
V6943	Year	2023	1.93479	0.614186	23	21	0.00527045	0.186427
V7068	Year	2023	1.7805	0.563862	23	23	0.00518266	0.186427
V4691	Year	2020	0.79884	0.253919	23	23	0.00531941	0.18657
V1483	Year	2023	0.149845	0.0476539	23	23	0.00533844	0.186615
V4324	Year	2023	0.94953	0.301943	23	23	0.00533497	0.186615
V3842	Year	2023	1.75848	0.560064	23	23	0.00539428	0.188253
V4029	Year	2023	3.09826	0.987054	23	20	0.00540507	0.188317
V1892	Year	2023	0.322159	0.102683	23	23	0.005423	0.188317
V3612	Year	2023	-0.943813	0.300795	23	23	0.00541918	0.188317
V2200	Year	2023	0.190872	0.0609018	23	23	0.0054634	0.188867
V2671	Year	2021	1.2891	0.411631	23	23	0.00549277	0.188867
V3727	Year	2020	-0.992331	0.316642	23	23	0.00546543	0.188867
V4351	Year	2020	-1.90072	0.606891	23	23	0.00549012	0.188867
V5612	Year	2023	-1.2096	0.386129	23	23	0.00548128	0.188867
V6085	Year	2023	0.892106	0.284747	23	23	0.00547692	0.188867
V5164	Year	2023	-1.71936	0.549332	23	9	0.00551465	0.189309
V195	Year	2023	0.171292	0.0547628	23	23	0.00553962	0.189334
V1093	Year	2023	0.161081	0.0514795	23	23	0.00552544	0.189334
V1617	Year	2023	0.15436	0.0493595	23	23	0.00554734	0.189334
V1949	Year	2023	0.150041	0.0479834	23	23	0.00555142	0.189334
V1227	Year	2023	0.159014	0.0509183	23	23	0.00560118	0.189465
V1632	Year	2023	0.155639	0.049822	23	23	0.005589	0.189465
V3374	Year	2023	-1.93504	0.619637	23	23	0.00560201	0.189465
V3702	Year	2023	0.20005	0.0640707	23	23	0.00560874	0.189465
V3936	Year	2023	2.05628	0.658584	23	23	0.00560936	0.189465
V7263	Year	2023	1.33846	0.428571	23	23	0.00559943	0.189465
V4559	Year	2020	-0.479619	0.153652	23	23	0.0056197	0.189509
V1158	Year	2023	-1.35734	0.435202	23	23	0.00565206	0.189991
V2156	Year	2023	0.147115	0.047166	23	23	0.00564953	0.189991
V401	Year	2021	2.17295	0.697458	23	23	0.00569451	0.190228
V1463	Year	2020	-0.81828	0.262651	23	23	0.00569534	0.190228
V2112	Year	2023	-0.16327	0.0523959	23	23	0.0056875	0.190228
V4351	Year	2023	-1.72715	0.554013	23	23	0.00566917	0.190228
V1180	Year	2023	0.171016	0.0549053	23	23	0.00570442	0.190229
V494	Year	2023	0.0980271	0.0314966	23	23	0.00573556	0.190743
V1871	Year	2023	0.174202	0.0559881	23	23	0.00574707	0.190743
V4834	Year	2023	0.744956	0.239378	23	23	0.00573883	0.190743
V597	Year	2023	0.16011	0.0515088	23	23	0.00578571	0.190769
V1040	Year	2023	0.121677	0.0391754	23	23	0.00581729	0.190769
V1182	Year	2023	0.202052	0.0650876	23	23	0.00583867	0.190769
V1316	Year	2023	-0.343301	0.110511	23	23	0.00581037	0.190769
V3969	Year	2020	-0.729948	0.234764	23	23	0.0057743	0.190769
V3992	Year	2023	-0.442686	0.142356	23	23	0.00576895	0.190769
V4702	Year	2023	-2.31497	0.745416	23	23	0.00582198	0.190769
V5182	Year	2023	1.96712	0.633241	23	23	0.00581121	0.190769
V6549	Year	2020	-0.82399	0.265353	23	23	0.00582638	0.190769
V6616	Year	2020	0.531962	0.171338	23	23	0.00583299	0.190769
V1918	Year	2023	0.1436	0.0462907	23	23	0.00586712	0.191104
V2580	Year	2023	-1.17689	0.379344	23	23	0.00586321	0.191104
V6319	Year	2021	-0.973594	0.313995	23	23	0.00588637	0.191435
V1049	Year	2020	-0.619477	0.19987	23	23	0.0059029	0.191676
V1703	Year	2023	-0.28552	0.0922065	23	23	0.00594099	0.191727
V3688	Year	2023	0.151582	0.0489262	23	23	0.00591909	0.191727
V5129	Year	2020	-1.56335	0.504857	23	23	0.00593967	0.191727
V5615	Year	2020	-1.5231	0.491864	23	23	0.00594001	0.191727
V1170	Year	2020	1.40719	0.455409	23	22	0.0060285	0.191906
V1211	Year	2023	2.19554	0.710589	23	23	0.00603145	0.191906
V1482	Year	2023	0.146345	0.0474097	23	23	0.00607102	0.191906
V1888	Year	2023	0.137469	0.044461	23	23	0.00600263	0.191906
V2028	Year	2023	-1.55688	0.504408	23	23	0.00607443	0.191906
V2487	Year	2020	-0.790055	0.255689	23	23	0.0060292	0.191906
V4406	Year	2020	-0.697877	0.225667	23	23	0.00599426	0.191906
V5611	Year	2020	-1.35293	0.438327	23	23	0.00607423	0.191906
V5613	Year	2020	-1.36971	0.443371	23	23	0.00603714	0.191906
V5614	Year	2020	-1.3548	0.438739	23	23	0.00605564	0.191906
V5868	Year	2020	-2.00264	0.648737	23	23	0.00606869	0.191906
V6186	Year	2023	1.37302	0.443931	23	23	0.00598943	0.191906
V6668	Year	2023	2.38722	0.771238	23	22	0.00595697	0.191906
V6956	Year	2020	-0.792218	0.256567	23	23	0.00605816	0.191906
V1957	Year	2023	0.165837	0.0537553	23	23	0.00609487	0.192263
V3412	Year	2020	3.28677	1.06565	23	14	0.00610525	0.192264
V3756	Year	2023	0.203681	0.0660508	23	23	0.0061132	0.192264
V4865	Year	2023	1.68593	0.547114	23	22	0.00614317	0.192756
V6785	Year	2020	1.89561	0.615218	23	23	0.00614721	0.192756
V2249	Year	2023	0.143298	0.0465373	23	23	0.00617455	0.193118
V2592	Year	2023	0.158366	0.0514342	23	23	0.00617739	0.193118
V4195	Year	2021	-3.02341	0.982151	23	20	0.00618633	0.193118
V1909	Year	2023	0.152998	0.0497235	23	23	0.00620528	0.193136
V4136	Year	2023	-1.13844	0.369925	23	23	0.00619837	0.193136
V916	Year	2023	0.104339	0.0339577	23	23	0.0062656	0.193295
V2260	Year	2023	0.118006	0.0383868	23	23	0.00624458	0.193295
V2995	Year	2023	0.179072	0.0582213	23	23	0.00622268	0.193295
V3655	Year	2020	-1.85859	0.604857	23	23	0.00626354	0.193295
V4424	Year	2020	-0.850884	0.276918	23	23	0.0062648	0.193295
V6610	Year	2021	1.91824	0.623893	23	8	0.0062378	0.193295
V482	Year	2023	0.858391	0.279832	23	23	0.00633713	0.19331
V1262	Year	2023	0.410607	0.133855	23	23	0.00633689	0.19331
V1494	Year	2023	0.121603	0.0396023	23	23	0.00629383	0.19331
V1916	Year	2023	0.201554	0.0657021	23	23	0.00633485	0.19331
V3534	Year	2020	-0.444775	0.144894	23	23	0.00630701	0.19331
V4422	Year	2023	0.505705	0.164656	23	23	0.00628449	0.19331
V4974	Year	2023	-1.05015	0.342298	23	23	0.00633124	0.19331
V5336	Year	2023	-2.15339	0.702038	23	11	0.00633971	0.19331
V1601	Year	2020	-0.267294	0.0872103	23	23	0.0063738	0.194068
V253	Year	2023	-0.342612	0.112085	23	23	0.00649121	0.194144
V386	Year	2023	0.174445	0.0570466	23	23	0.00647377	0.194144
V1126	Year	2020	-1.42967	0.466622	23	23	0.006389	0.194144
V1883	Year	2023	0.149496	0.048913	23	23	0.00649642	0.194144
V2612	Year	2023	0.141947	0.0464297	23	23	0.00648364	0.194144
V2960	Year	2023	2.33291	0.76282	23	23	0.00646902	0.194144
V5461	Year	2020	-1.50074	0.490316	23	23	0.00643335	0.194144
V7044	Year	2020	-1.41971	0.464439	23	3	0.00648972	0.194144
V7045	Year	2020	-1.41971	0.464439	23	3	0.00648972	0.194144
V7046	Year	2020	-1.41971	0.464439	23	3	0.00648972	0.194144
V7048	Year	2020	-1.41971	0.464439	23	3	0.00648972	0.194144
V7049	Year	2020	-1.41971	0.464439	23	3	0.00648972	0.194144
V7067	Year	2023	1.73349	0.566425	23	23	0.00643821	0.194144
V43	Year	2023	0.137255	0.0449364	23	23	0.00652442	0.194248
V76	Year	2023	0.321296	0.105165	23	23	0.00651365	0.194248
V320	Year	2023	-1.15383	0.377782	23	23	0.00652763	0.194248
V3095	Year	2023	0.262274	0.0859038	23	23	0.00654349	0.194271
V5803	Year	2021	1.31479	0.430673	23	23	0.0065469	0.194271
V1933	Year	2023	0.185435	0.0607891	23	23	0.00658227	0.195045
V1205	Year	2023	0.154159	0.0506123	23	23	0.00664955	0.195358
V1287	Year	2020	0.103428	0.0339301	23	23	0.00661447	0.195358
V1389	Year	2020	2.45057	0.804548	23	23	0.00664924	0.195358
V1520	Year	2023	-0.699192	0.229532	23	23	0.00664532	0.195358
V3737	Year	2021	2.354	0.77299	23	22	0.00665792	0.195358
V4105	Year	2020	1.81767	0.596589	23	23	0.00663634	0.195358
V6318	Year	2021	-1.37058	0.449552	23	23	0.00660686	0.195358
V3528	Year	2023	-1.34442	0.441672	23	23	0.00667836	0.195684
V723	Year	2020	-1.35033	0.444366	23	23	0.00675536	0.195863
V1251	Year	2023	0.303611	0.0998233	23	23	0.00671473	0.195863
V2286	Year	2023	0.206079	0.0677814	23	23	0.00673174	0.195863
V4179	Year	2023	1.99297	0.654976	23	23	0.00669499	0.195863
V4353	Year	2023	0.499206	0.164292	23	23	0.00675905	0.195863
V4974	Year	2020	-1.13954	0.374968	23	23	0.00675145	0.195863
V5128	Year	2023	-1.63	0.536044	23	23	0.00672497	0.195863
V5218	Year	2020	3.27753	1.07846	23	7	0.00675071	0.195863
V2832	Year	2020	-1.30358	0.429267	23	23	0.00678569	0.196364
V1211	Year	2021	2.27368	0.749027	23	23	0.00680443	0.196441
V1544	Year	2023	-0.228009	0.0751182	23	23	0.00680704	0.196441
V99	Year	2021	1.97735	0.652238	23	23	0.00686309	0.196812
V1485	Year	2023	0.172058	0.0568106	23	23	0.00690911	0.196812
V1725	Year	2020	-0.901687	0.297781	23	23	0.0069185	0.196812
V2036	Year	2020	-1.20869	0.398815	23	23	0.00687753	0.196812
V2845	Year	2020	-3.36533	1.11092	23	6	0.00689875	0.196812
V2941	Year	2023	0.187585	0.0619353	23	23	0.00690766	0.196812
V3483	Year	2023	-1.16183	0.383089	23	23	0.00684567	0.196812
V4985	Year	2020	-1.18351	0.390493	23	23	0.00687569	0.196812
V5518	Year	2023	-1.02386	0.337725	23	23	0.00686303	0.196812
V5569	Year	2023	0.30514	0.100701	23	23	0.006886	0.196812
V7007	Year	2023	-1.03223	0.340925	23	23	0.00692294	0.196812
V5174	Year	2023	0.432195	0.142822	23	23	0.00694801	0.197258
V500	Year	2023	0.109512	0.036215	23	23	0.00698126	0.197374
V525	Year	2020	-0.297176	0.0983093	23	23	0.00699805	0.197374
V602	Year	2020	0.113392	0.0375437	23	23	0.00703835	0.197374
V1036	Year	2020	-1.13169	0.374777	23	23	0.00704831	0.197374
V1204	Year	2023	0.153978	0.0509181	23	23	0.00697987	0.197374
V1397	Year	2023	0.33066	0.109416	23	23	0.00701054	0.197374
V2750	Year	2020	2.18233	0.723251	23	22	0.00708363	0.197374
V3358	Year	2023	0.935515	0.309563	23	23	0.00701063	0.197374
V4266	Year	2023	-0.764881	0.253348	23	23	0.00705677	0.197374
V4991	Year	2020	-1.0243	0.339407	23	23	0.00707556	0.197374
V5672	Year	2020	-0.603915	0.199914	23	23	0.00702903	0.197374
V5777	Year	2023	2.04255	0.676742	23	21	0.0070706	0.197374
V5791	Year	2021	-1.50893	0.499503	23	23	0.00702906	0.197374
V6612	Year	2023	-0.411343	0.136166	23	23	0.00702881	0.197374
V5518	Year	2020	-1.11585	0.36996	23	23	0.00710323	0.197658
V7137	Year	2023	-0.328083	0.108838	23	23	0.00713042	0.198152
V6212	Year	2020	-1.20891	0.401171	23	23	0.00714567	0.198314
V3509	Year	2023	-0.516054	0.171308	23	23	0.0071619	0.198502
V338	Year	2023	1.47995	0.491712	23	22	0.00720368	0.198889
V3278	Year	2023	-1.28253	0.426021	23	23	0.00719253	0.198889
V5616	Year	2020	-1.40449	0.466645	23	23	0.00720426	0.198889
V1075	Year	2023	0.295467	0.0982184	23	23	0.00722813	0.199025
V1725	Year	2023	-0.817858	0.271836	23	23	0.00722209	0.199025
V2418	Year	2020	-0.926985	0.308211	23	23	0.00723833	0.199045
V477	Year	2023	0.147761	0.0491391	23	23	0.00724855	0.199065
V4869	Year	2023	1.31731	0.438197	23	23	0.00726108	0.199149
V594	Year	2023	0.210869	0.0701792	23	23	0.00728517	0.199191
V2778	Year	2023	-2.16872	0.721642	23	23	0.00727651	0.199191
V3246	Year	2020	3.11133	1.03598	23	20	0.00730881	0.199191
V4703	Year	2023	-2.27248	0.75669	23	23	0.00731002	0.199191
V5148	Year	2023	-2.27248	0.75669	23	23	0.00731002	0.199191
V1361	Year	2020	0.155373	0.051758	23	23	0.00733069	0.199495
V2928	Year	2023	-1.04914	0.349574	23	23	0.00734244	0.199557
V1518	Year	2023	-0.125544	0.0418458	23	23	0.00735933	0.199628
V4989	Year	2023	-1.06627	0.35544	23	23	0.00736406	0.199628
V721	Year	2023	0.70747	0.235976	23	23	0.00739346	0.1999
V3731	Year	2023	0.756789	0.252428	23	23	0.00739366	0.1999
V6275	Year	2020	-0.920033	0.306934	23	23	0.00740264	0.1999
V3864	Year	2023	0.414718	0.138382	23	23	0.00741237	0.199906
V177	Year	2020	-0.563867	0.18869	23	23	0.00755457	0.200177
V544	Year	2023	0.155113	0.0518799	23	23	0.00752915	0.200177
V1223	Year	2020	0.119858	0.0400893	23	23	0.00753026	0.200177
V1252	Year	2020	-0.524926	0.175407	23	23	0.00748314	0.200177
V2272	Year	2023	-1.53611	0.514149	23	23	0.00756536	0.200177
V2781	Year	2020	-0.626096	0.209401	23	23	0.0075274	0.200177
V3624	Year	2020	0.90163	0.30176	23	3	0.00756138	0.200177
V3722	Year	2023	1.84215	0.616125	23	22	0.00752811	0.200177
V4428	Year	2023	-3.7677	1.25909	23	16	0.00748674	0.200177
V4461	Year	2020	-1.76508	0.589486	23	23	0.00745581	0.200177
V4467	Year	2020	-0.937602	0.313252	23	23	0.00747464	0.200177
V4804	Year	2020	2.86935	0.95985	23	10	0.00753687	0.200177
V4995	Year	2023	-1.06112	0.354884	23	23	0.00752565	0.200177
V5932	Year	2023	1.57084	0.525063	23	23	0.00749792	0.200177
V6081	Year	2020	0.90163	0.30176	23	3	0.00756138	0.200177
V12	Year	2023	0.13367	0.0447696	23	23	0.00759804	0.20078
V6654	Year	2021	2.51399	0.842159	23	19	0.00760727	0.20078
V682	Year	2020	-0.680209	0.22836	23	23	0.00771748	0.200807
V1019	Year	2023	0.126454	0.042552	23	23	0.00783653	0.200807
V1224	Year	2023	0.150058	0.0503411	23	23	0.00768079	0.200807
V1324	Year	2023	-0.1501	0.0503883	23	23	0.00771421	0.200807
V1447	Year	2020	-0.625641	0.210234	23	23	0.00776443	0.200807
V1618	Year	2023	0.149217	0.0501957	23	23	0.00782004	0.200807
V1654	Year	2023	-0.211961	0.0712434	23	23	0.00777737	0.200807
V1730	Year	2023	-0.52377	0.176131	23	23	0.0078017	0.200807
V1862	Year	2023	0.133125	0.0446429	23	23	0.007661	0.200807
V1997	Year	2020	-0.609664	0.204978	23	23	0.00779249	0.200807
V2553	Year	2020	2.89039	0.972794	23	7	0.00784548	0.200807
V2947	Year	2020	2.58697	0.869779	23	23	0.00779269	0.200807
V3286	Year	2023	0.66516	0.223875	23	23	0.00784725	0.200807
V4187	Year	2021	1.06673	0.357572	23	23	0.0076395	0.200807
V4336	Year	2020	-1.10787	0.372084	23	23	0.00773777	0.200807
V4913	Year	2021	0.53656	0.180354	23	23	0.00777983	0.200807
V4935	Year	2023	0.342495	0.115169	23	23	0.00780011	0.200807
V5147	Year	2023	-2.2215	0.747573	23	23	0.00783878	0.200807
V5149	Year	2023	-2.36867	0.795201	23	23	0.00771691	0.200807
V5262	Year	2020	-1.83227	0.614488	23	23	0.00766446	0.200807
V5587	Year	2023	-2.64254	0.886547	23	21	0.00768274	0.200807
V5803	Year	2023	1.21891	0.408572	23	23	0.00763801	0.200807
V5890	Year	2020	-0.674688	0.22663	23	23	0.00774522	0.200807
V6005	Year	2021	1.43688	0.482984	23	23	0.00778018	0.200807
V6840	Year	2020	-0.571207	0.191917	23	23	0.00775755	0.200807
V47	Year	2023	0.185297	0.0624087	23	23	0.00788272	0.200864
V459	Year	2023	0.235532	0.0793575	23	23	0.00790181	0.200864
V1365	Year	2020	0.152362	0.0513225	23	23	0.00788904	0.200864
V2463	Year	2023	1.99103	0.670585	23	23	0.00788254	0.200864
V4523	Year	2020	-1.00987	0.340276	23	23	0.00790524	0.200864
V4979	Year	2023	-1.02771	0.346298	23	23	0.00790682	0.200864
V83	Year	2021	0.931691	0.314448	23	23	0.00799037	0.201789
V155	Year	2020	-1.03928	0.350767	23	23	0.00799127	0.201789
V1992	Year	2020	-0.718412	0.24244	23	23	0.00798473	0.201789
V5146	Year	2023	-2.20806	0.745078	23	23	0.00798002	0.201789
V5785	Year	2023	0.153319	0.0517349	23	23	0.00797977	0.201789
V6567	Year	2020	3.67454	1.2409	23	6	0.00802145	0.202308
V4162	Year	2023	0.367181	0.124028	23	23	0.00803413	0.202385
V1325	Year	2023	-0.202614	0.0684977	23	23	0.00807849	0.203259
V2210	Year	2020	0.159956	0.0540965	23	23	0.00809832	0.203514
V520	Year	2023	0.589505	0.199471	23	23	0.0081257	0.203692
V1370	Year	2020	3.54646	1.20044	23	23	0.00814431	0.203692
V2389	Year	2023	0.248497	0.0841079	23	23	0.00814055	0.203692
V2869	Year	2020	-0.326839	0.110709	23	23	0.00818151	0.203692
V3486	Year	2020	-0.255431	0.0865166	23	23	0.00817865	0.203692
V4847	Year	2020	2.07865	0.703216	23	23	0.00811528	0.203692
V4983	Year	2023	-1.04473	0.353843	23	23	0.00817634	0.203692
V6980	Year	2023	-0.834823	0.282785	23	23	0.00818299	0.203692
V6668	Year	2021	2.39861	0.812956	23	22	0.00821319	0.203983
V6957	Year	2020	-0.784657	0.265946	23	23	0.00821406	0.203983
V1151	Year	2021	1.10976	0.376389	23	23	0.00825046	0.204234
V5580	Year	2020	4.49972	1.52622	23	11	0.00825336	0.204234
V6146	Year	2020	-2.34316	0.794514	23	23	0.00823693	0.204234
V42	Year	2023	0.130811	0.0443917	23	23	0.00828129	0.20425
V433	Year	2023	-1.09348	0.371192	23	23	0.008297	0.20425
V1239	Year	2023	0.167944	0.0570043	23	23	0.00829178	0.20425
V2875	Year	2023	-0.848505	0.288113	23	23	0.00831231	0.20425
V4023	Year	2023	-2.02376	0.687138	23	23	0.00830934	0.20425
V4400	Year	2020	-0.729495	0.247511	23	23	0.00827065	0.20425
V854	Year	2020	0.129275	0.043933	23	23	0.00835829	0.204423
V2354	Year	2023	0.166654	0.0566169	23	23	0.00834001	0.204423
V2929	Year	2023	-1.2766	0.433728	23	23	0.00834385	0.204423
V6595	Year	2023	1.04002	0.353442	23	23	0.00835814	0.204423
V3494	Year	2020	-0.329682	0.112067	23	23	0.00837126	0.204502
V1235	Year	2023	0.115541	0.0392853	23	23	0.0083855	0.204612
V5075	Year	2021	1.69966	0.578303	23	22	0.00842281	0.205284
V2685	Year	2020	0.381432	0.129812	23	23	0.00843596	0.205366
V3244	Year	2020	-2.47881	0.843808	23	23	0.00844901	0.205446
V5828	Year	2021	1.04332	0.355309	23	23	0.00847275	0.205785
V7194	Year	2020	-0.486333	0.165753	23	23	0.00851539	0.206582
V2488	Year	2020	-1.00198	0.341631	23	23	0.00853719	0.206595
V3985	Year	2021	-2.60984	0.889725	23	17	0.00852994	0.206595
V5649	Year	2020	2.83075	0.965306	23	7	0.00854544	0.206595
V989	Year	2023	0.141508	0.048335	23	23	0.00863712	0.206644
V1371	Year	2020	3.62496	1.23838	23	23	0.00864581	0.206644
V1376	Year	2020	3.62232	1.23722	23	23	0.00863443	0.206644
V1377	Year	2020	3.61966	1.23606	23	23	0.00862303	0.206644
V1582	Year	2023	-1.12221	0.383088	23	23	0.00860416	0.206644
V3372	Year	2023	1.77746	0.606363	23	23	0.00856701	0.206644
V4290	Year	2023	-0.843339	0.287792	23	23	0.00858534	0.206644
V4994	Year	2023	-1.39166	0.474775	23	23	0.00856975	0.206644
V6332	Year	2023	0.767972	0.262348	23	23	0.00864375	0.206644
V6703	Year	2023	-2.64458	0.903054	23	3	0.00862112	0.206644
V675	Year	2023	-1.23325	0.421548	23	23	0.00867769	0.206999
V2474	Year	2023	0.273763	0.0936042	23	23	0.00869363	0.206999
V2909	Year	2023	1.42896	0.488729	23	23	0.00870995	0.206999
V2910	Year	2023	1.42896	0.488729	23	23	0.00870995	0.206999
V7128	Year	2021	-2.1382	0.731054	23	23	0.00869104	0.206999
V879	Year	2023	0.406641	0.139231	23	23	0.0087716	0.207624
V1110	Year	2021	1.09411	0.374643	23	23	0.00877575	0.207624
V4978	Year	2023	-1.14955	0.393554	23	23	0.00876538	0.207624
V5075	Year	2023	1.60278	0.548627	23	22	0.00875604	0.207624
V2219	Year	2023	-1.10893	0.379825	23	23	0.00879196	0.207773
V388	Year	2023	0.120923	0.0415734	23	23	0.00900535	0.207905
V472	Year	2023	0.155602	0.0533666	23	23	0.00886701	0.207905
V476	Year	2020	0.110252	0.0378618	23	23	0.00894053	0.207905
V835	Year	2023	0.249751	0.0856722	23	23	0.00887706	0.207905
V986	Year	2023	0.153692	0.0527089	23	23	0.00886412	0.207905
V1143	Year	2020	0.129022	0.0442262	23	23	0.00883568	0.207905
V1182	Year	2020	0.207549	0.0712999	23	23	0.00896078	0.207905
V1255	Year	2023	0.10593	0.0363317	23	23	0.00886839	0.207905
V1373	Year	2020	3.61237	1.23932	23	23	0.00888482	0.207905
V1501	Year	2020	0.46093	0.158317	23	23	0.00895098	0.207905
V1787	Year	2020	4.80806	1.65264	23	13	0.00899251	0.207905
V2211	Year	2020	0.157918	0.0542856	23	23	0.00899826	0.207905
V2627	Year	2023	0.73493	0.252515	23	23	0.00897053	0.207905
V3488	Year	2023	-1.20174	0.4118	23	23	0.0088172	0.207905
V4163	Year	2023	0.333866	0.1147	23	23	0.00896405	0.207905
V4177	Year	2023	0.266484	0.0915815	23	23	0.00898293	0.207905
V4267	Year	2023	-0.69935	0.239762	23	23	0.00884482	0.207905
V4423	Year	2020	-1.95877	0.672619	23	23	0.00893655	0.207905
V4532	Year	2020	-1.26737	0.435718	23	23	0.00900481	0.207905
V5078	Year	2021	0.781371	0.268599	23	23	0.00899768	0.207905
V5841	Year	2023	0.475808	0.163463	23	23	0.00896348	0.207905
V599	Year	2020	0.155206	0.0533776	23	23	0.00902451	0.207982
V1521	Year	2020	-1.7607	0.605571	23	23	0.00902848	0.207982
V99	Year	2020	1.97005	0.677825	23	23	0.00904979	0.208016
V110	Year	2023	-0.527743	0.181557	23	23	0.00904321	0.208016
V4191	Year	2023	0.881459	0.303355	23	23	0.00906437	0.208124
V1019	Year	2020	0.135363	0.0466134	23	23	0.00909919	0.208468
V2321	Year	2023	1.98466	0.683326	23	23	0.00909008	0.208468
V1940	Year	2023	0.13799	0.047536	23	23	0.00912155	0.208567
V2595	Year	2023	0.271131	0.0934094	23	23	0.00912626	0.208567
V2732	Year	2020	1.52732	0.526252	23	3	0.00913329	0.208567
V389	Year	2023	0.143759	0.0496065	23	23	0.00921958	0.208589
V637	Year	2020	-0.508662	0.175535	23	23	0.00922365	0.208589
V652	Year	2023	1.78815	0.616606	23	23	0.00917903	0.208589
V1491	Year	2023	-0.337243	0.11636	23	23	0.00921357	0.208589
V4334	Year	2023	2.09048	0.720774	23	23	0.00917209	0.208589
V4785	Year	2021	-3.10769	1.07181	23	4	0.00918902	0.208589
V4984	Year	2023	-0.983947	0.339479	23	23	0.00921097	0.208589
V5699	Year	2020	-0.387051	0.133456	23	23	0.00917428	0.208589
V5854	Year	2020	6.49362	2.23912	23	14	0.00917705	0.208589
V4980	Year	2020	-1.04846	0.361956	23	23	0.00924671	0.208886
V1099	Year	2023	0.135953	0.0470131	23	23	0.00934537	0.209092
V1240	Year	2023	0.282028	0.0974086	23	23	0.00927365	0.209092
V2391	Year	2020	-0.864449	0.298776	23	23	0.00931469	0.209092
V4187	Year	2023	0.981538	0.339222	23	23	0.00931081	0.209092
V4424	Year	2023	-0.73132	0.252791	23	23	0.00932118	0.209092
V4486	Year	2020	-1.00595	0.347589	23	23	0.00929874	0.209092
V4724	Year	2023	-0.128269	0.0443516	23	23	0.00933967	0.209092
V4979	Year	2020	-1.09826	0.37935	23	23	0.00927757	0.209092
V6401	Year	2023	-1.51805	0.52479	23	23	0.00932752	0.209092
V4532	Year	2023	-1.14988	0.397754	23	23	0.00936316	0.209267
V4560	Year	2020	-0.391306	0.135399	23	23	0.00938209	0.209467
V84	Year	2023	0.858705	0.297531	23	23	0.00946303	0.209506
V174	Year	2023	0.283411	0.0981914	23	23	0.0094589	0.209506
V1273	Year	2023	0.202721	0.0702136	23	23	0.00944043	0.209506
V2183	Year	2023	0.0959855	0.0332857	23	23	0.00951349	0.209506
V2299	Year	2023	0.163906	0.0567428	23	23	0.0094118	0.209506
V2470	Year	2023	-0.5914	0.205057	23	23	0.00950514	0.209506
V3280	Year	2020	0.64706	0.224347	23	23	0.00950291	0.209506
V3292	Year	2023	-0.498994	0.17273	23	23	0.00940607	0.209506
V3793	Year	2020	-2.08294	0.722218	23	23	0.00950509	0.209506
V4918	Year	2023	-0.608541	0.210917	23	23	0.00948152	0.209506
V4942	Year	2020	-0.395883	0.137061	23	23	0.00941616	0.209506
V4983	Year	2020	-1.11784	0.387616	23	23	0.00950903	0.209506
V6601	Year	2023	-0.898629	0.311203	23	23	0.00943226	0.209506
V6	Year	2021	-1.44353	0.502663	23	23	0.00976556	0.21006
V302	Year	2023	0.19946	0.0693199	23	23	0.00964582	0.21006
V462	Year	2023	0.443015	0.154061	23	23	0.00968405	0.21006
V544	Year	2020	0.163158	0.0568316	23	23	0.00978407	0.21006
V940	Year	2023	2.88854	1.00484	23	16	0.00970437	0.21006
V1053	Year	2020	0.137734	0.0478669	23	23	0.00964468	0.21006
V1533	Year	2023	-0.164167	0.0569912	23	23	0.00957894	0.21006
V1545	Year	2023	-0.875241	0.304886	23	23	0.00978804	0.21006
V1684	Year	2023	0.742663	0.25879	23	23	0.00980862	0.21006
V1740	Year	2020	-1.38895	0.4823	23	23	0.00959414	0.21006
V1989	Year	2020	-0.63625	0.221323	23	23	0.00970171	0.21006
V2184	Year	2023	0.112093	0.039048	23	23	0.00978958	0.21006
V2443	Year	2023	-0.835134	0.290817	23	23	0.00976735	0.21006
V3445	Year	2020	0.177435	0.0616809	23	23	0.00966107	0.21006
V3558	Year	2023	-1.16279	0.40511	23	23	0.00979678	0.21006
V3703	Year	2020	0.944532	0.328205	23	23	0.00963559	0.21006
V3861	Year	2023	-1.09092	0.380049	23	23	0.00979329	0.21006
V4186	Year	2021	-1.24025	0.431775	23	23	0.00975092	0.21006
V4198	Year	2023	1.83678	0.638523	23	23	0.00966249	0.21006
V4533	Year	2020	-1.25633	0.437752	23	23	0.00980416	0.21006
V4670	Year	2023	2.15788	0.748804	23	23	0.00955362	0.21006
V4984	Year	2020	-1.06815	0.371881	23	23	0.00975418	0.21006
V5143	Year	2023	-2.20977	0.769385	23	23	0.00975776	0.21006
V5507	Year	2023	-1.11303	0.387833	23	23	0.00980618	0.21006
V5671	Year	2023	-2.81996	0.982535	23	3	0.0098014	0.21006
V5686	Year	2023	2.11423	0.734317	23	23	0.00960811	0.21006
V6958	Year	2020	-1.36397	0.474146	23	23	0.00966043	0.21006
V338	Year	2020	1.54391	0.538644	23	22	0.00988338	0.210162
V2027	Year	2023	0.509163	0.177632	23	23	0.00988131	0.210162
V2180	Year	2020	0.168637	0.0588217	23	23	0.00986968	0.210162
V3820	Year	2020	-1.8497	0.645172	23	23	0.00986826	0.210162
V4668	Year	2020	-0.56358	0.196502	23	23	0.00984502	0.210162
V6759	Year	2023	1.29502	0.451588	23	23	0.00985273	0.210162
V7020	Year	2023	-3.82704	1.33491	23	18	0.00987031	0.210162
V3525	Year	2023	-1.04847	0.365896	23	23	0.00990092	0.210269
V6527	Year	2023	0.536962	0.187413	23	23	0.00990844	0.210269
V525	Year	2023	-0.256402	0.0897437	23	23	0.0100854	0.210549
V772	Year	2023	1.56756	0.549542	23	23	0.0101866	0.210549
V980	Year	2023	0.937868	0.328793	23	23	0.0101874	0.210549
V1193	Year	2023	0.301145	0.105747	23	23	0.0102922	0.210549
V1228	Year	2023	0.167901	0.0588984	23	23	0.0102268	0.210549
V1243	Year	2020	0.148389	0.0518892	23	23	0.0100263	0.210549
V1296	Year	2023	-0.246462	0.0865331	23	23	0.010283	0.210549
V1462	Year	2020	-0.706102	0.247235	23	23	0.0101088	0.210549
V1493	Year	2023	0.246187	0.0863579	23	23	0.0102249	0.210549
V1503	Year	2023	0.263318	0.0920711	23	23	0.0100219	0.210549
V1939	Year	2020	-0.556586	0.195606	23	23	0.0103449	0.210549
V1947	Year	2020	-1.10896	0.389563	23	23	0.0103172	0.210549
V2008	Year	2023	0.123484	0.0432733	23	23	0.0101623	0.210549
V2305	Year	2020	-0.567906	0.198656	23	23	0.0100482	0.210549
V2449	Year	2023	-1.05968	0.372111	23	23	0.0102929	0.210549
V2542	Year	2023	1.71133	0.600794	23	23	0.0102771	0.210549
V2785	Year	2020	-1.22546	0.428972	23	23	0.0100925	0.210549
V2839	Year	2023	0.512249	0.178886	23	23	0.00994294	0.210549
V2866	Year	2020	-2.02538	0.707872	23	23	0.00999357	0.210549
V2876	Year	2020	-1.63382	0.573335	23	23	0.0102495	0.210549
V2907	Year	2023	1.52937	0.536469	23	23	0.0102239	0.210549
V3059	Year	2020	0.142119	0.0497927	23	23	0.0101483	0.210549
V3358	Year	2020	0.967831	0.339109	23	23	0.0101521	0.210549
V3847	Year	2020	0.934342	0.327819	23	23	0.0102384	0.210549
V4179	Year	2020	2.04464	0.71749	23	23	0.0102488	0.210549
V4229	Year	2023	0.839036	0.293719	23	23	0.0100955	0.210549
V4959	Year	2023	0.146127	0.0513529	23	23	0.0103424	0.210549
V5140	Year	2023	-2.16097	0.75692	23	23	0.0101319	0.210549
V5142	Year	2023	-2.19416	0.767351	23	23	0.0100338	0.210549
V5145	Year	2023	-2.1388	0.75003	23	23	0.0102059	0.210549
V5190	Year	2023	1.59147	0.55945	23	23	0.0103616	0.210549
V5246	Year	2023	0.157602	0.0551782	23	23	0.0101035	0.210549
V5255	Year	2020	-1.17967	0.413443	23	23	0.010169	0.210549
V5340	Year	2023	0.301566	0.105693	23	23	0.0101706	0.210549
V5419	Year	2020	-1.24064	0.433925	23	23	0.0100398	0.210549
V5842	Year	2023	0.43482	0.152089	23	23	0.0100431	0.210549
V6013	Year	2023	1.73635	0.610104	23	23	0.0103326	0.210549
V6326	Year	2023	-0.765431	0.268479	23	23	0.0102201	0.210549
V6905	Year	2020	0.329473	0.115678	23	23	0.0102827	0.210549
V6917	Year	2020	-4.21546	1.48189	23	17	0.0103626	0.210549
V6946	Year	2020	-2.13762	0.748144	23	23	0.0100813	0.210549
V6947	Year	2020	-2.13762	0.748144	23	23	0.0100813	0.210549
V7019	Year	2021	-2.51322	0.883249	23	4	0.0103453	0.210549
V7229	Year	2020	-2.18988	0.767087	23	23	0.0101352	0.210549
V6318	Year	2023	-1.21297	0.426483	23	23	0.0103747	0.210591
V83	Year	2020	0.927309	0.326784	23	23	0.0105219	0.210747
V135	Year	2021	0.637724	0.224782	23	23	0.0105357	0.210747
V417	Year	2023	0.108822	0.0383609	23	23	0.0105427	0.210747
V812	Year	2023	1.17502	0.413256	23	22	0.0103928	0.210747
V1748	Year	2023	0.184589	0.06509	23	23	0.010563	0.210747
V1975	Year	2023	-1.22038	0.429802	23	23	0.0104825	0.210747
V2331	Year	2023	-1.03606	0.364636	23	23	0.0104375	0.210747
V2652	Year	2023	-0.246713	0.0869626	23	23	0.0105375	0.210747
V2778	Year	2020	-2.24259	0.790519	23	23	0.0105408	0.210747
V3894	Year	2020	-0.809739	0.285287	23	23	0.010507	0.210747
V4208	Year	2020	-0.545645	0.19225	23	23	0.01051	0.210747
V4289	Year	2023	0.145061	0.0510409	23	23	0.010422	0.210747
V4594	Year	2020	-1.79765	0.633871	23	23	0.0105609	0.210747
V4953	Year	2023	-1.52167	0.535847	23	23	0.0104746	0.210747
V6238	Year	2020	-1.4616	0.514556	23	23	0.0104571	0.210747
V6516	Year	2021	-1.75208	0.617032	23	23	0.0104793	0.210747
V6818	Year	2020	-1.68756	0.594299	23	23	0.0104784	0.210747
V6920	Year	2020	-2.17993	0.768465	23	23	0.0105439	0.210747
V6156	Year	2023	0.386771	0.13642	23	23	0.0105803	0.210894
V681	Year	2020	-0.335565	0.118396	23	23	0.010601	0.211039
V1166	Year	2023	0.287664	0.101629	23	23	0.0106877	0.211039
V1517	Year	2023	-0.925353	0.326919	23	23	0.0106877	0.211039
V1958	Year	2020	-0.770694	0.272199	23	23	0.0106681	0.211039
V3697	Year	2021	1.86116	0.657534	23	23	0.0106881	0.211039
V4227	Year	2020	0.384516	0.135693	23	23	0.0106133	0.211039
V5198	Year	2023	0.910573	0.321553	23	23	0.010658	0.211039
V5418	Year	2020	-1.21089	0.427717	23	23	0.0106756	0.211039
V6603	Year	2023	-0.810637	0.286111	23	23	0.0106232	0.211039
V6718	Year	2023	1.16532	0.411436	23	23	0.0106456	0.211039
V46	Year	2020	0.164682	0.0582072	23	23	0.0107179	0.211102
V1501	Year	2023	0.408805	0.144523	23	23	0.0107317	0.211102
V3645	Year	2020	-0.516193	0.182467	23	23	0.0107242	0.211102
V3797	Year	2023	-1.38036	0.488066	23	23	0.0107415	0.211102
V7091	Year	2020	1.1375	0.402027	23	4	0.010714	0.211102
V4561	Year	2020	-0.382696	0.135426	23	23	0.0107971	0.211996
V1962	Year	2023	0.175032	0.0619618	23	23	0.0108213	0.212076
V5592	Year	2021	-1.12283	0.397479	23	23	0.0108203	0.212076
V483	Year	2020	0.172883	0.0612339	23	23	0.0108571	0.212381
V2697	Year	2020	0.167703	0.0593964	23	23	0.0108542	0.212381
V357	Year	2023	0.195278	0.0692579	23	23	0.0109463	0.212454
V939	Year	2020	0.485134	0.171916	23	23	0.0108904	0.212454
V1439	Year	2020	-0.511883	0.181588	23	23	0.010962	0.212454
V2564	Year	2020	0.213008	0.0755391	23	23	0.0109401	0.212454
V2662	Year	2023	0.555356	0.197002	23	23	0.0109593	0.212454
V2880	Year	2020	-1.66036	0.588456	23	23	0.0108992	0.212454
V4051	Year	2020	-0.705571	0.250233	23	23	0.0109445	0.212454
V4651	Year	2020	1.0834	0.38432	23	4	0.0109597	0.212454
V4797	Year	2020	-1.97641	0.700807	23	3	0.0109317	0.212454
V6222	Year	2023	-0.6438	0.228155	23	23	0.0108943	0.212454
V2331	Year	2020	-1.125	0.399439	23	23	0.0110212	0.213406
V1097	Year	2023	-0.841413	0.298806	23	23	0.011034	0.213457
V21	Year	2023	0.278633	0.0993699	23	23	0.0113247	0.213656
V127	Year	2023	0.620345	0.221136	23	23	0.0112933	0.213656
V683	Year	2023	1.42765	0.508506	23	23	0.0112373	0.213656
V1065	Year	2023	0.2812	0.100225	23	23	0.0112828	0.213656
V1139	Year	2023	0.102209	0.0363804	23	23	0.011191	0.213656
V1288	Year	2020	-0.787769	0.280634	23	23	0.0112482	0.213656
V1509	Year	2023	-0.174682	0.0620975	23	23	0.0111039	0.213656
V2715	Year	2023	2.27641	0.810943	23	23	0.011248	0.213656
V3330	Year	2023	0.12938	0.046118	23	23	0.0112896	0.213656
V3420	Year	2023	0.144861	0.0514774	23	23	0.0110788	0.213656
V3612	Year	2020	-0.924374	0.329505	23	23	0.0112914	0.213656
V3753	Year	2020	-0.255594	0.0910139	23	23	0.011219	0.213656
V3895	Year	2020	-0.800645	0.285299	23	23	0.0112669	0.213656
V3905	Year	2021	3.27742	1.1687	23	19	0.0113164	0.213656
V4121	Year	2020	0.347416	0.12378	23	23	0.0112575	0.213656
V4164	Year	2023	0.337425	0.120311	23	23	0.0113098	0.213656
V4978	Year	2020	-1.20928	0.431117	23	23	0.0113003	0.213656
V4988	Year	2020	-1.00925	0.359952	23	23	0.0113283	0.213656
V4988	Year	2023	-0.921531	0.328589	23	23	0.011312	0.213656
V4989	Year	2020	-1.09431	0.389365	23	23	0.0111654	0.213656
V4995	Year	2020	-1.09368	0.388756	23	23	0.0110976	0.213656
V6893	Year	2020	-0.887337	0.316268	23	23	0.011284	0.213656
V7044	Year	2021	-1.25304	0.446907	23	3	0.0113291	0.213656
V7045	Year	2021	-1.25304	0.446907	23	3	0.0113291	0.213656
V7046	Year	2021	-1.25304	0.446907	23	3	0.0113291	0.213656
V7048	Year	2021	-1.25304	0.446907	23	3	0.0113291	0.213656
V7049	Year	2021	-1.25304	0.446907	23	3	0.0113291	0.213656
V7207	Year	2023	-1.27006	0.451193	23	23	0.0110588	0.213656
V598	Year	2023	0.162668	0.0580372	23	23	0.0113535	0.213674
V1928	Year	2020	0.143569	0.0512202	23	23	0.01135	0.213674
V6603	Year	2021	-0.84521	0.301587	23	23	0.0113606	0.213674
V284	Year	2020	-0.452226	0.161398	23	23	0.0113755	0.213708
V1039	Year	2020	1.86088	0.664477	23	23	0.0114107	0.213708
V1253	Year	2020	-0.295183	0.105412	23	23	0.0114171	0.213708
V1297	Year	2023	-0.329326	0.117596	23	23	0.0114114	0.213708
V3379	Year	2023	0.21796	0.0778425	23	23	0.0114234	0.213708
V5521	Year	2023	-2.33614	0.834109	23	23	0.0114046	0.213708
V3738	Year	2020	-0.751422	0.268481	23	23	0.0114539	0.213898
V4980	Year	2023	-0.924899	0.33042	23	23	0.0114444	0.213898
V320	Year	2020	-1.15707	0.41384	23	23	0.0115253	0.214233
V1007	Year	2020	0.706918	0.252831	23	23	0.0115234	0.214233
V1478	Year	2020	-1.83802	0.657197	23	23	0.0115048	0.214233
V1731	Year	2023	-0.381716	0.136565	23	23	0.0115455	0.214233
V1823	Year	2023	-1.38372	0.495096	23	23	0.0115526	0.214233
V2508	Year	2023	0.227709	0.0814755	23	23	0.0115534	0.214233
V3936	Year	2021	1.94071	0.694209	23	23	0.0115343	0.214233
V4562	Year	2023	4.64879	1.6624	23	16	0.0115129	0.214233
V1988	Year	2020	-0.547944	0.196214	23	23	0.0116098	0.214423
V2229	Year	2023	0.167405	0.0600001	23	23	0.0116732	0.214423
V2286	Year	2020	0.207326	0.0742508	23	23	0.0116185	0.214423
V2474	Year	2021	0.275526	0.0986674	23	23	0.0116125	0.214423
V2597	Year	2020	-0.642295	0.229909	23	23	0.0115815	0.214423
V2928	Year	2020	-1.06854	0.382939	23	23	0.0116659	0.214423
V4367	Year	2023	-0.355153	0.12725	23	23	0.01165	0.214423
V4592	Year	2020	-1.77909	0.637767	23	23	0.0116861	0.214423
V5141	Year	2023	-2.07857	0.744393	23	23	0.0116169	0.214423
V5144	Year	2020	-1.97058	0.7058	23	23	0.011625	0.214423
V6445	Year	2020	-1.58278	0.567336	23	23	0.011679	0.214423
V6895	Year	2020	0.657393	0.235601	23	23	0.011668	0.214423
V1513	Year	2020	-0.607537	0.217869	23	23	0.0117123	0.214716
V456	Year	2021	-1.7882	0.641386	23	4	0.0117255	0.21477
V1017	Year	2023	0.195152	0.0700226	23	23	0.011752	0.214886
V2640	Year	2023	0.119839	0.0429997	23	23	0.0117523	0.214886
V209	Year	2023	-0.264903	0.0950901	23	23	0.011782	0.215242
V5638	Year	2023	0.525357	0.188643	23	23	0.0118047	0.215469
V582	Year	2020	0.223859	0.0804077	23	23	0.0118273	0.215693
V312	Year	2021	1.86002	0.668582	23	23	0.0118791	0.21584
V3231	Year	2020	2.46698	0.887026	23	5	0.0119012	0.21584
V3546	Year	2020	0.550624	0.198027	23	23	0.0119175	0.21584
V4336	Year	2023	-0.944614	0.339664	23	23	0.0119054	0.21584
V4670	Year	2020	2.28123	0.820274	23	23	0.0119046	0.21584
V4962	Year	2020	0.55074	0.198049	23	23	0.0119105	0.21584
V6319	Year	2020	-0.907843	0.326313	23	23	0.011877	0.21584
V6475	Year	2020	2.46698	0.887026	23	5	0.0119012	0.21584
V128	Year	2023	0.61441	0.221202	23	23	0.0119946	0.215896
V321	Year	2020	-0.609933	0.219605	23	23	0.0119995	0.215896
V397	Year	2023	0.124124	0.0446939	23	23	0.0120044	0.215896
V597	Year	2020	0.156805	0.056425	23	23	0.0119577	0.215896
V621	Year	2020	1.92629	0.693936	23	23	0.0120388	0.215896
V985	Year	2020	-0.784952	0.282457	23	23	0.0119574	0.215896
V1177	Year	2023	0.144682	0.0521059	23	23	0.0120181	0.215896
V3059	Year	2023	0.126358	0.0454543	23	23	0.011935	0.215896
V3295	Year	2020	0.702832	0.253143	23	23	0.0120251	0.215896
V5130	Year	2020	0.413397	0.148934	23	23	0.0120439	0.215896
V6212	Year	2023	-1.017	0.366217	23	23	0.0120089	0.215896
V6703	Year	2021	-2.64458	0.951902	23	3	0.0119785	0.215896
V1151	Year	2023	0.990826	0.357074	23	23	0.0120664	0.215912
V4457	Year	2020	-0.757806	0.273133	23	23	0.0120756	0.215912
V4562	Year	2020	5.05384	1.82107	23	16	0.0120569	0.215912
V6788	Year	2020	-0.643844	0.232131	23	23	0.0120983	0.216133
V913	Year	2023	-0.449123	0.162114	23	23	0.0121832	0.217023
V1979	Year	2020	-0.491852	0.177512	23	23	0.0121725	0.217023
V2213	Year	2023	-0.31195	0.11269	23	23	0.012241	0.217023
V2841	Year	2023	-0.780095	0.281793	23	3	0.0122385	0.217023
V3246	Year	2023	2.61905	0.945719	23	20	0.0122107	0.217023
V3281	Year	2023	0.883194	0.318909	23	23	0.0122093	0.217023
V4771	Year	2023	-0.780095	0.281793	23	3	0.0122385	0.217023
V5041	Year	2020	-0.631021	0.227945	23	23	0.012239	0.217023
V5715	Year	2023	-0.808788	0.291903	23	23	0.0121744	0.217023
V4307	Year	2020	-0.496035	0.179314	23	23	0.0122926	0.217754
V6886	Year	2023	1.75707	0.635321	23	23	0.0123101	0.217879
V188	Year	2020	0.0714141	0.0258304	23	23	0.0123344	0.21793
V4233	Year	2020	-1.26273	0.456717	23	23	0.0123325	0.21793
V5979	Year	2020	-1.33887	0.484333	23	23	0.0123441	0.21793
V168	Year	2020	-0.508773	0.184278	23	23	0.0124375	0.218792
V1199	Year	2020	0.477738	0.172975	23	23	0.0124107	0.218792
V1214	Year	2023	-0.169657	0.0615061	23	23	0.0125054	0.218792
V1461	Year	2023	-2.56902	0.931401	23	22	0.0125096	0.218792
V1949	Year	2020	0.145132	0.0525632	23	23	0.0124322	0.218792
V2387	Year	2023	0.652497	0.236409	23	23	0.0124608	0.218792
V2464	Year	2023	-0.134725	0.0488493	23	23	0.0125167	0.218792
V3421	Year	2023	-0.137165	0.0497251	23	23	0.012503	0.218792
V4340	Year	2023	0.301701	0.109272	23	23	0.0124347	0.218792
V4885	Year	2023	1.98052	0.717681	23	23	0.0124721	0.218792
V5040	Year	2020	-0.62434	0.22638	23	23	0.0125178	0.218792
V6920	Year	2023	-1.93599	0.701509	23	23	0.0124684	0.218792
V2779	Year	2020	-0.534233	0.193771	23	23	0.0125422	0.21901
V3236	Year	2023	-0.987517	0.358224	23	23	0.0125512	0.21901
V6494	Year	2020	1.59109	0.577448	23	22	0.012587	0.219452
V2583	Year	2023	-0.970378	0.352311	23	23	0.0126161	0.219595
V3883	Year	2023	-0.977229	0.354761	23	23	0.0126082	0.219595
V74	Year	2023	0.175886	0.0639363	23	23	0.0127084	0.219728
V747	Year	2021	0.157048	0.0571002	23	23	0.0127243	0.219728
V877	Year	2023	0.735302	0.267074	23	23	0.0126475	0.219728
V896	Year	2023	0.107933	0.0392541	23	23	0.0127463	0.219728
V2187	Year	2021	-1.62512	0.591207	23	23	0.0127676	0.219728
V2323	Year	2023	0.14122	0.0513905	23	23	0.0127911	0.219728
V2418	Year	2023	-0.773839	0.281357	23	23	0.0127244	0.219728
V2912	Year	2023	1.97192	0.716531	23	23	0.0126786	0.219728
V3313	Year	2020	-0.601662	0.218946	23	23	0.0127905	0.219728
V3493	Year	2020	-0.555505	0.201862	23	23	0.0126825	0.219728
V3812	Year	2020	-2.86009	1.0407	23	23	0.012784	0.219728
V4549	Year	2023	2.22235	0.807667	23	23	0.0126917	0.219728
V4936	Year	2020	-0.533235	0.194006	23	23	0.0127749	0.219728
V5043	Year	2020	-0.628773	0.228681	23	23	0.012747	0.219728
V5342	Year	2023	-1.98668	0.722732	23	23	0.0127668	0.219728
V6822	Year	2021	1.37239	0.498664	23	23	0.0126759	0.219728
V5535	Year	2020	3.92227	1.42782	23	7	0.0128172	0.219998
V3861	Year	2020	-1.14346	0.416323	23	23	0.01283	0.220022
V4533	Year	2023	-1.09742	0.399611	23	23	0.0128396	0.220022
V1382	Year	2023	-1.6254	0.592349	23	23	0.0129018	0.220549
V2776	Year	2020	-0.400216	0.145836	23	23	0.0128936	0.220549
V4266	Year	2020	-0.761563	0.277528	23	23	0.0128991	0.220549
V6784	Year	2020	3.77926	1.37767	23	20	0.0129234	0.220739
V2532	Year	2023	0.233219	0.0850417	23	23	0.0129464	0.220772
V3653	Year	2023	-1.59862	0.582869	23	23	0.0129388	0.220772
V171	Year	2023	0.648135	0.236527	23	23	0.0130079	0.221322
V1639	Year	2023	-0.28542	0.10414	23	23	0.0129931	0.221322
V2045	Year	2023	-0.4418	0.161299	23	23	0.0130419	0.221322
V2784	Year	2023	-0.901519	0.329129	23	23	0.0130391	0.221322
V2883	Year	2020	-0.874299	0.319093	23	23	0.0130153	0.221322
V5323	Year	2023	-1.86022	0.679087	23	23	0.013034	0.221322
V3269	Year	2020	0.674081	0.246154	23	23	0.0130576	0.221356
V6705	Year	2020	-0.845202	0.308671	23	23	0.0130649	0.221356
V463	Year	2023	1.51272	0.552558	23	23	0.0130796	0.221425
V4887	Year	2023	1.87365	0.684614	23	23	0.0131047	0.221672
V4166	Year	2020	-0.99992	0.365429	23	23	0.0131188	0.221732
V1929	Year	2020	-0.53442	0.195436	23	23	0.0131699	0.222396
V3099	Year	2020	0.107345	0.0392607	23	23	0.0131792	0.222396
V2990	Year	2020	-0.225784	0.0826375	23	23	0.0132351	0.222979
V4228	Year	2023	0.0968164	0.035434	23	23	0.0132328	0.222979
V456	Year	2020	-1.81864	0.666548	23	4	0.0133435	0.224447
V3585	Year	2023	-1.14331	0.419009	23	23	0.0133389	0.224447
V4314	Year	2020	-0.482202	0.176758	23	23	0.0133554	0.224466
V675	Year	2020	-1.25783	0.461783	23	23	0.0134769	0.224612
V1059	Year	2023	0.0885977	0.0325127	23	23	0.0134429	0.224612
V1070	Year	2023	0.491164	0.180236	23	23	0.01344	0.224612
V1372	Year	2020	5.12099	1.88072	23	21	0.0135051	0.224612
V1444	Year	2020	0.654464	0.240239	23	23	0.0134661	0.224612
V1481	Year	2020	-0.521958	0.1917	23	23	0.0135081	0.224612
V1889	Year	2023	0.0752326	0.0276059	23	23	0.0134366	0.224612
V2588	Year	2023	2.01635	0.740413	23	23	0.0134936	0.224612
V2878	Year	2023	-0.745934	0.273869	23	23	0.0134815	0.224612
V2924	Year	2020	-0.141892	0.0521166	23	23	0.0135137	0.224612
V4182	Year	2020	-1.09368	0.401029	23	23	0.0133798	0.224612
V4311	Year	2021	0.685642	0.251669	23	23	0.0134614	0.224612
V5671	Year	2021	-2.81996	1.03568	23	3	0.0135073	0.224612
V6786	Year	2020	2.24809	0.824932	23	23	0.013438	0.224612
V14	Year	2023	0.40025	0.147262	23	23	0.0136499	0.224899
V105	Year	2023	-0.126267	0.0464552	23	23	0.0136472	0.224899
V370	Year	2020	-0.433484	0.159506	23	23	0.0136582	0.224899
V1396	Year	2023	0.386978	0.14231	23	23	0.0136111	0.224899
V1617	Year	2020	0.147065	0.0540707	23	23	0.0135932	0.224899
V2097	Year	2021	-0.577443	0.212267	23	23	0.0135789	0.224899
V2391	Year	2023	-0.741215	0.272744	23	23	0.0136594	0.224899
V2456	Year	2023	-0.711086	0.261548	23	23	0.013626	0.224899
V4249	Year	2021	1.90077	0.698933	23	21	0.0136032	0.224899
V4547	Year	2020	1.16175	0.42738	23	23	0.0136394	0.224899
V5187	Year	2023	2.1795	0.801979	23	23	0.0136587	0.224899
V5582	Year	2023	1.10802	0.407402	23	23	0.0135976	0.224899
V1519	Year	2023	-0.17259	0.0635295	23	23	0.013687	0.225122
V1718	Year	2020	-0.381664	0.140539	23	23	0.0137159	0.225122
V3343	Year	2023	-0.649459	0.239118	23	23	0.0137057	0.225122
V4626	Year	2020	2.18846	0.805714	23	4	0.0137023	0.225122
V7177	Year	2020	-1.20263	0.443094	23	23	0.0137622	0.225707
V1221	Year	2023	0.198624	0.0732052	23	23	0.0137894	0.225872
V6938	Year	2023	2.10294	0.775106	23	23	0.0137938	0.225872
V5338	Year	2023	0.618893	0.228182	23	23	0.0138182	0.226095
V1517	Year	2020	-0.971086	0.358122	23	23	0.0138381	0.226245
V5178	Year	2023	2.08188	0.767953	23	23	0.0138578	0.226391
V2137	Year	2020	0.147327	0.0543707	23	23	0.0138958	0.226664
V5972	Year	2020	-2.82695	1.04328	23	23	0.0138961	0.226664
V5068	Year	2020	1.90256	0.70257	23	5	0.0139462	0.227128
V6961	Year	2020	1.90256	0.70257	23	5	0.0139462	0.227128
V321	Year	2023	-0.542665	0.200471	23	23	0.0139782	0.227418
V2583	Year	2020	-1.04448	0.385937	23	23	0.0139964	0.227418
V3765	Year	2023	0.652671	0.241141	23	23	0.0139887	0.227418
V3782	Year	2023	-0.891659	0.329521	23	23	0.0140091	0.227447
V1975	Year	2020	-1.27368	0.470824	23	23	0.0140305	0.227449
V2506	Year	2023	2.08188	0.769788	23	23	0.0140525	0.227449
V2714	Year	2023	2.02219	0.747582	23	23	0.014038	0.227449
V6200	Year	2023	2.08188	0.769788	23	23	0.0140525	0.227449
V2951	Year	2023	0.278789	0.103125	23	23	0.0140854	0.227806
V4171	Year	2023	0.361623	0.133813	23	23	0.0141149	0.228107
V3777	Year	2020	-1.2734	0.471284	23	23	0.0141286	0.228154
V179	Year	2020	-0.852927	0.315843	23	23	0.0141746	0.228299
V3232	Year	2023	0.350442	0.129798	23	23	0.014192	0.228299
V3553	Year	2020	-1.11073	0.411361	23	23	0.0141856	0.228299
V4150	Year	2023	0.234954	0.0870029	23	23	0.0141732	0.228299
V6893	Year	2023	-0.779903	0.288712	23	23	0.014149	0.228299
V355	Year	2023	2.13107	0.789707	23	23	0.0142333	0.228525
V689	Year	2023	-0.395772	0.146685	23	23	0.0142476	0.228525
V2448	Year	2020	-2.30401	0.854027	23	23	0.0142563	0.228525
V3035	Year	2020	-1.01436	0.376053	23	23	0.0142692	0.228525
V5426	Year	2023	-2.2267	0.82502	23	5	0.014221	0.228525
V5715	Year	2020	-0.862507	0.319764	23	23	0.0142713	0.228525
V295	Year	2023	2.54711	0.945365	23	19	0.0143643	0.228618
V539	Year	2023	0.390958	0.145073	23	23	0.0143458	0.228618
V863	Year	2023	-0.25038	0.092886	23	23	0.0143257	0.228618
V2219	Year	2020	-1.12046	0.416078	23	23	0.0144077	0.228618
V2387	Year	2020	0.697526	0.258973	23	23	0.0143917	0.228618
V2929	Year	2020	-1.27951	0.475125	23	23	0.0144052	0.228618
V3244	Year	2023	-2.07658	0.770288	23	23	0.0143168	0.228618
V3725	Year	2021	0.657079	0.243898	23	23	0.0143718	0.228618
V5045	Year	2020	0.235016	0.087198	23	23	0.014337	0.228618
V6655	Year	2023	2.54711	0.945365	23	19	0.0143643	0.228618
V7257	Year	2020	0.735729	0.273106	23	23	0.0143763	0.228618
V7280	Year	2023	-0.548564	0.203591	23	23	0.0143605	0.228618
V6	Year	2023	-1.27605	0.476868	23	23	0.0149459	0.228748
V155	Year	2023	-0.85639	0.320205	23	23	0.0149904	0.228748
V206	Year	2020	0.423609	0.158432	23	23	0.0150147	0.228748
V442	Year	2020	-0.479727	0.178744	23	23	0.0146913	0.228748
V499	Year	2020	-0.388177	0.145075	23	23	0.014952	0.228748
V506	Year	2021	0.597609	0.223309	23	23	0.0149374	0.228748
V511	Year	2023	0.272128	0.101658	23	23	0.014914	0.228748
V582	Year	2023	0.196565	0.0734018	23	23	0.0148805	0.228748
V622	Year	2023	0.191986	0.0713627	23	23	0.0144898	0.228748
V748	Year	2023	1.73762	0.649795	23	23	0.0150033	0.228748
V812	Year	2021	1.16513	0.43561	23	22	0.0149838	0.228748
V825	Year	2020	0.456599	0.169919	23	23	0.0145876	0.228748
V928	Year	2023	0.387113	0.144516	23	23	0.0148561	0.228748
V1099	Year	2020	0.138289	0.0515002	23	23	0.0146488	0.228748
V1119	Year	2023	0.145472	0.0544035	23	23	0.0150086	0.228748
V1287	Year	2023	0.0832047	0.0309738	23	23	0.0146148	0.228748
V1508	Year	2020	-0.582299	0.217389	23	23	0.0148589	0.228748
V1588	Year	2023	0.15934	0.0595095	23	23	0.0148922	0.228748
V2218	Year	2020	0.151372	0.0565653	23	23	0.0149405	0.228748
V2288	Year	2023	0.166858	0.0623646	23	23	0.0149576	0.228748
V2318	Year	2023	-0.904594	0.337421	23	23	0.0147855	0.228748
V2361	Year	2023	-0.24452	0.090984	23	23	0.0145766	0.228748
V2500	Year	2021	-2.36946	0.882843	23	18	0.0146903	0.228748
V2587	Year	2023	0.418267	0.155775	23	23	0.0146535	0.228748
V2711	Year	2023	1.82974	0.679917	23	23	0.0144635	0.228748
V2712	Year	2023	1.94475	0.722992	23	23	0.0145029	0.228748
V2713	Year	2023	1.94475	0.722992	23	23	0.0145029	0.228748
V3077	Year	2020	-0.892672	0.333477	23	23	0.0149147	0.228748
V3655	Year	2023	-1.48604	0.552156	23	23	0.0144567	0.228748
V3709	Year	2023	-1.18479	0.442566	23	23	0.0149069	0.228748
V3756	Year	2020	0.194298	0.0723551	23	23	0.0146449	0.228748
V3777	Year	2023	-1.15103	0.430221	23	23	0.0149601	0.228748
V4034	Year	2023	-2.74443	1.02249	23	10	0.0146848	0.228748
V4036	Year	2023	-2.74443	1.02249	23	10	0.0146848	0.228748
V4140	Year	2020	-0.338801	0.126226	23	23	0.0146846	0.228748
V4185	Year	2020	2.70833	1.00877	23	23	0.0146623	0.228748
V4426	Year	2023	-0.784839	0.293423	23	23	0.0149818	0.228748
V4701	Year	2023	-2.02353	0.754425	23	23	0.0147439	0.228748
V4769	Year	2023	0.22405	0.0835142	23	23	0.0147258	0.228748
V4844	Year	2023	1.73762	0.649795	23	23	0.0150033	0.228748
V4991	Year	2023	-0.82954	0.309835	23	23	0.0148986	0.228748
V4994	Year	2020	-1.39541	0.52009	23	23	0.0147185	0.228748
V5176	Year	2023	1.88798	0.70239	23	23	0.0145633	0.228748
V5388	Year	2023	-0.709526	0.264482	23	23	0.0147284	0.228748
V5450	Year	2023	1.73762	0.649795	23	23	0.0150033	0.228748
V5540	Year	2023	1.00293	0.374544	23	23	0.0148863	0.228748
V5575	Year	2023	1.73762	0.649795	23	23	0.0150033	0.228748
V5725	Year	2020	1.80665	0.673092	23	22	0.0146836	0.228748
V5964	Year	2023	1.73762	0.649795	23	23	0.0150033	0.228748
V6104	Year	2020	1.60837	0.598418	23	5	0.0145705	0.228748
V6106	Year	2021	-0.988468	0.367315	23	23	0.0144654	0.228748
V6526	Year	2023	0.573532	0.214109	23	23	0.014856	0.228748
V6631	Year	2023	0.375873	0.140334	23	23	0.0148649	0.228748
V6692	Year	2023	-0.669309	0.249977	23	23	0.0148947	0.228748
V6796	Year	2020	1.84295	0.686361	23	20	0.0146523	0.228748
V2497	Year	2020	0.204024	0.0763545	23	23	0.0150695	0.229087
V3770	Year	2020	-2.13649	0.799548	23	23	0.0150675	0.229087
V6424	Year	2020	3.11335	1.16515	23	8	0.0150696	0.229087
V3990	Year	2020	0.658522	0.246498	23	23	0.0150873	0.22919
V3452	Year	2020	1.32784	0.497121	23	23	0.0151019	0.229245
V7198	Year	2020	2.6159	0.979999	23	20	0.0151595	0.229953
V2612	Year	2020	0.135702	0.0508612	23	23	0.0151987	0.230216
V6087	Year	2023	0.716032	0.268341	23	23	0.0151895	0.230216
V624	Year	2020	0.343061	0.128604	23	23	0.0152159	0.23031
V604	Year	2023	0.100013	0.0375162	23	23	0.0152714	0.230952
V3633	Year	2020	-0.785431	0.294654	23	23	0.0152803	0.230952
V2932	Year	2023	-0.203468	0.0763641	23	23	0.0153181	0.231357
V1389	Year	2021	2.06212	0.774176	23	23	0.015345	0.231526
V4313	Year	2020	-0.375964	0.141157	23	23	0.0153513	0.231526
V2449	Year	2020	-1.08492	0.407627	23	23	0.015414	0.231806
V3481	Year	2020	0.399057	0.149919	23	23	0.0154051	0.231806
V3769	Year	2023	0.183859	0.069077	23	23	0.0154107	0.231806
V6525	Year	2023	0.655478	0.246277	23	23	0.0154137	0.231806
V3664	Year	2020	-0.444339	0.16697	23	23	0.0154258	0.231818
V1535	Year	2023	-0.378894	0.142441	23	23	0.0154653	0.232078
V6177	Year	2020	-0.442229	0.166248	23	23	0.0154636	0.232078
V1036	Year	2023	-0.909601	0.342123	23	23	0.0155086	0.232206
V2923	Year	2023	-0.169408	0.0637029	23	23	0.0154869	0.232206
V3514	Year	2020	-1.83511	0.690179	23	23	0.015502	0.232206
V7252	Year	2023	-4.22715	1.5901	23	21	0.015518	0.232206
V2588	Year	2020	2.15592	0.811082	23	23	0.0155293	0.23221
V2976	Year	2021	0.352691	0.132713	23	23	0.0155472	0.232312
V4819	Year	2020	-1.15345	0.434181	23	23	0.0155783	0.232611
V5568	Year	2020	-0.596959	0.224798	23	23	0.0156143	0.232859
V6494	Year	2021	1.4755	0.555649	23	22	0.0156171	0.232859
V4956	Year	2020	0.185153	0.0697432	23	23	0.0156396	0.233031
V3930	Year	2023	-0.931926	0.35119	23	23	0.0156783	0.233441
V3417	Year	2023	-1.05204	0.39652	23	23	0.0156933	0.233499
V3716	Year	2023	-1.02518	0.386533	23	23	0.0157247	0.233738
V4009	Year	2020	-0.49061	0.184993	23	23	0.0157316	0.233738
V1422	Year	2023	0.185036	0.0697955	23	23	0.015763	0.234039
V3280	Year	2023	0.542823	0.2048	23	23	0.0157837	0.234181
V4105	Year	2021	1.52132	0.574068	23	23	0.0157988	0.234239
V4375	Year	2023	-0.890738	0.336195	23	23	0.0158189	0.234258
V6211	Year	2020	-1.10984	0.418907	23	23	0.0158224	0.234258
V295	Year	2021	2.63362	0.996503	23	19	0.0160448	0.234427
V350	Year	2020	3.29819	1.24839	23	5	0.016076	0.234427
V576	Year	2023	-1.11598	0.4223	23	23	0.0160527	0.234427
V813	Year	2023	-1.22985	0.465472	23	23	0.0160687	0.234427
V918	Year	2020	0.537115	0.202989	23	23	0.0159362	0.234427
V1086	Year	2023	0.20086	0.0760094	23	23	0.0160547	0.234427
V1120	Year	2023	0.291478	0.110312	23	23	0.0160637	0.234427
V1186	Year	2020	0.139241	0.0526581	23	23	0.0159973	0.234427
V1298	Year	2023	-0.311614	0.1178	23	23	0.0159614	0.234427
V1367	Year	2020	0.139819	0.0529143	23	23	0.0160615	0.234427
V1726	Year	2020	-0.920493	0.347708	23	23	0.0158921	0.234427
V2009	Year	2020	-1.21926	0.460549	23	23	0.0158887	0.234427
V2045	Year	2020	-0.467443	0.176694	23	23	0.0159545	0.234427
V2419	Year	2020	-1.29188	0.488876	23	23	0.0160551	0.234427
V2566	Year	2020	-1.88813	0.714004	23	23	0.0159911	0.234427
V2989	Year	2023	0.480566	0.181498	23	23	0.0158766	0.234427
V3992	Year	2021	-0.396939	0.150057	23	23	0.0159623	0.234427
V5165	Year	2020	2.12833	0.80383	23	19	0.015878	0.234427
V5971	Year	2020	-0.806582	0.305346	23	23	0.0160905	0.234427
V6655	Year	2021	2.63362	0.996503	23	19	0.0160448	0.234427
V7178	Year	2023	-1.13779	0.429946	23	23	0.0159246	0.234427
V7234	Year	2020	-1.22169	0.462458	23	23	0.0160836	0.234427
V7237	Year	2020	-1.68808	0.637707	23	23	0.0158993	0.234427
V1511	Year	2023	-0.114004	0.0431825	23	23	0.0161418	0.235013
V468	Year	2020	0.667877	0.253159	23	23	0.0162068	0.235796
V5971	Year	2023	-0.735253	0.278742	23	23	0.0162212	0.235842
V2580	Year	2020	-1.09589	0.41555	23	23	0.0162407	0.235962
V817	Year	2020	1.22548	0.464871	23	23	0.0162761	0.236313
V747	Year	2020	0.15636	0.0593402	23	23	0.0163183	0.236472
V4805	Year	2020	2.11237	0.801537	23	6	0.0163033	0.236472
V5981	Year	2023	-0.542999	0.20608	23	23	0.0163208	0.236472
V1288	Year	2023	-0.674522	0.256183	23	23	0.0163884	0.236514
V1811	Year	2020	3.8244	1.45254	23	7	0.0163909	0.236514
V2231	Year	2020	-0.624149	0.237059	23	23	0.0163913	0.236514
V2281	Year	2020	-0.791993	0.300654	23	23	0.0163441	0.236514
V3003	Year	2023	0.745589	0.283081	23	23	0.0163579	0.236514
V3445	Year	2021	0.156283	0.0593524	23	23	0.0163826	0.236514
V4267	Year	2020	-0.691191	0.262646	23	23	0.0164351	0.236983
V4746	Year	2020	2.87341	1.09203	23	14	0.0164482	0.23701
V2242	Year	2023	-1.19046	0.452613	23	23	0.0164859	0.237227
V3989	Year	2020	-0.325472	0.123736	23	23	0.01648	0.237227
V2509	Year	2020	0.126937	0.0482743	23	23	0.0165109	0.237262
V6549	Year	2023	-0.637	0.242233	23	23	0.0165035	0.237262
V2339	Year	2023	0.202933	0.0771988	23	23	0.0165389	0.237502
V1672	Year	2020	0.912937	0.347466	23	23	0.0165844	0.237831
V2321	Year	2021	1.89273	0.720289	23	23	0.0165733	0.237831
V307	Year	2020	-0.212372	0.080892	23	23	0.0166568	0.238533
V1720	Year	2023	0.227508	0.086669	23	23	0.0166695	0.238533
V2199	Year	2020	-1.97211	0.75144	23	23	0.0166902	0.238533
V3643	Year	2020	-0.853907	0.325343	23	23	0.0166835	0.238533
V4934	Year	2023	-1.01	0.384717	23	23	0.0166598	0.238533
V5042	Year	2020	-0.59117	0.225302	23	23	0.0167097	0.23865
V26	Year	2020	-5.25414	2.00288	23	18	0.0167315	0.238798
V71	Year	2023	0.127727	0.048955	23	23	0.0172482	0.238969
V291	Year	2020	0.325679	0.124402	23	23	0.0169239	0.238969
V445	Year	2021	0.14683	0.0562166	23	23	0.0171454	0.238969
V459	Year	2021	0.218027	0.0836502	23	23	0.0173463	0.238969
V580	Year	2023	0.127301	0.0486927	23	23	0.017054	0.238969
V600	Year	2023	0.232544	0.088741	23	23	0.0168326	0.238969
V618	Year	2023	0.123216	0.0472085	23	23	0.0172125	0.238969
V629	Year	2020	-0.330267	0.126325	23	23	0.0170521	0.238969
V715	Year	2023	0.426696	0.163653	23	23	0.0173128	0.238969
V841	Year	2023	0.117771	0.0451682	23	23	0.0173101	0.238969
V968	Year	2023	0.47074	0.17996	23	23	0.0170016	0.238969
V1085	Year	2020	0.135953	0.0520539	23	23	0.0171484	0.238969
V1110	Year	2023	0.926996	0.355418	23	23	0.0172806	0.238969
V1183	Year	2020	0.144707	0.0553466	23	23	0.0170468	0.238969
V1449	Year	2020	-0.310486	0.119114	23	23	0.017338	0.238969
V1465	Year	2020	-0.621067	0.237836	23	23	0.0171652	0.238969
V1524	Year	2023	-0.828665	0.317475	23	23	0.0172073	0.238969
V1572	Year	2020	-0.631524	0.241004	23	23	0.0168356	0.238969
V1581	Year	2023	-0.950568	0.363933	23	23	0.0171428	0.238969
V1613	Year	2023	-0.907658	0.347054	23	23	0.0170191	0.238969
V1654	Year	2020	-0.204396	0.0780432	23	23	0.0168853	0.238969
V1736	Year	2023	0.350294	0.13369	23	23	0.0168425	0.238969
V1939	Year	2023	-0.466816	0.178563	23	23	0.0170567	0.238969
V1947	Year	2023	-0.927716	0.355621	23	23	0.0172608	0.238969
V1977	Year	2023	0.193278	0.0740302	23	23	0.0171844	0.238969
V2120	Year	2020	-0.602629	0.230482	23	23	0.0170437	0.238969
V2253	Year	2020	0.121239	0.0464425	23	23	0.0171947	0.238969
V2341	Year	2021	-0.20693	0.0789367	23	23	0.0167966	0.238969
V2680	Year	2020	-0.780729	0.299298	23	23	0.0172676	0.238969
V2703	Year	2023	2.02378	0.77366	23	23	0.0170001	0.238969
V2890	Year	2023	0.202701	0.0776831	23	23	0.0172383	0.238969
V3073	Year	2020	-0.519474	0.198657	23	23	0.0170336	0.238969
V3095	Year	2020	0.246489	0.094103	23	23	0.016873	0.238969
V3357	Year	2020	0.537756	0.205311	23	23	0.0168777	0.238969
V3654	Year	2021	-1.2045	0.461635	23	23	0.0172427	0.238969
V3712	Year	2020	0.140319	0.0536407	23	23	0.0169981	0.238969
V3819	Year	2023	-3.13165	1.19452	23	21	0.0167891	0.238969
V3924	Year	2021	0.885945	0.339111	23	23	0.0171201	0.238969
V3998	Year	2020	-0.329484	0.126411	23	23	0.0173447	0.238969
V4029	Year	2020	2.82531	1.08126	23	20	0.0171049	0.238969
V4136	Year	2020	-1.06276	0.405233	23	23	0.0167565	0.238969
V4182	Year	2023	-0.958828	0.366088	23	23	0.0168815	0.238969
V4302	Year	2023	0.488447	0.187128	23	23	0.0172056	0.238969
V4397	Year	2023	-1.6572	0.633844	23	23	0.0170482	0.238969
V4483	Year	2020	-0.831751	0.317708	23	23	0.016923	0.238969
V4494	Year	2023	-0.558153	0.214144	23	23	0.0173452	0.238969
V5236	Year	2023	-2.92771	1.12003	23	6	0.0170688	0.238969
V5424	Year	2023	-2.58328	0.988468	23	5	0.0170885	0.238969
V5426	Year	2020	-2.3559	0.903764	23	5	0.0173332	0.238969
V5483	Year	2020	-0.620617	0.237498	23	23	0.0170984	0.238969
V5829	Year	2023	1.88009	0.717569	23	23	0.0168468	0.238969
V6013	Year	2020	1.74941	0.668336	23	23	0.0169379	0.238969
V6335	Year	2020	-1.31703	0.504851	23	23	0.01726	0.238969
V409	Year	2020	1.46768	0.563278	23	23	0.0173761	0.239066
V2416	Year	2023	-1.01195	0.38834	23	23	0.0173678	0.239066
V910	Year	2023	-0.851197	0.326718	23	23	0.0173875	0.239066
V159	Year	2021	1.46936	0.564284	23	23	0.0174378	0.239601
V315	Year	2023	0.7814	0.300134	23	23	0.0174542	0.23967
V2487	Year	2023	-0.607586	0.233411	23	23	0.0174702	0.239734
V100	Year	2023	0.141323	0.0543337	23	23	0.017547	0.239895
V1479	Year	2020	0.100909	0.0387808	23	23	0.0175089	0.239895
V2379	Year	2021	0.164304	0.0631686	23	23	0.0175461	0.239895
V3696	Year	2023	0.519341	0.199611	23	23	0.017519	0.239895
V5868	Year	2023	-1.54108	0.592213	23	23	0.0175017	0.239895
V6917	Year	2023	-3.51846	1.35277	23	17	0.0175505	0.239895
V29	Year	2020	-0.794321	0.305582	23	23	0.017609	0.240082
V973	Year	2020	0.133119	0.0511984	23	23	0.0175827	0.240082
V4196	Year	2023	2.37258	0.912608	23	18	0.0175936	0.240082
V5738	Year	2023	0.777264	0.299024	23	23	0.0176099	0.240082
V2486	Year	2023	1.0399	0.400178	23	23	0.0176379	0.240151
[truncated: 274 more rows]

## Sheet: high_months
feature	metadata	value	coef	stderr	N	N.not.0	pval	qval
[truncated: 31 more rows]

[truncated: 1 more sheets: low_months]
