# Supplementary material for: Effects of low wildfire burn severity due to pre-fire shrub thinning on the chaparral soil bacteriome in the Santa Monica Mountains of Southern California
Source: Microbiol Spectr. 2025 Jun 30;13(8):e00185-25. doi: 10.1128/spectrum.00185-25 (PMC12323652; doi:10.1128/spectrum.00185-25)
Supplement: File S5 — Maaslin2 results for pathways. [file spectrum.00185-25-s0005.xlsx]

## Sheet: 2019
	metadata	value	coef	stderr	N	N.not.0	pval	qval
PWY.5743	Temperature	High	-0.00514181	0.000879113	8	4	0.00110223	0.162319
PWY.5744	Temperature	High	-0.00514446	0.000889378	8	4	0.00116776	0.162319
PWY.7024	Temperature	High	-0.0060638	0.00101534	8	4	0.000988322	0.162319

## Sheet: 2020
feature	metadata	value	coef	stderr	N	N.not.0	pval	qval
PWY.6992	Temperature	high	-0.00232542	0.00042479	11	11	0.000393073	0.0985639
PWY.722	Temperature	high	-0.0038091	0.000714967	11	11	0.000476154	0.0985639
FASYN.INITIAL.PWY	Temperature	high	-0.00731486	0.00197597	11	11	0.00490608	0.148954
GALACTARDEG.PWY	Temperature	high	-0.00198729	0.000494016	11	11	0.00300574	0.148954
GLUCARDEG.PWY	Temperature	high	-0.00224034	0.000646565	11	11	0.0071047	0.148954
GLUCARGALACTSUPER.PWY	Temperature	high	-0.00198729	0.000494016	11	11	0.00300574	0.148954
PPGPPMET.PWY	Temperature	high	-0.00601248	0.00168677	11	11	0.00607635	0.148954
PWY.1269	Temperature	high	-0.00376881	0.00110156	11	11	0.00761183	0.148954
PWY.1501	Temperature	high	-0.0045705	0.00136414	11	11	0.00851734	0.148954
PWY.5743	Temperature	high	-0.0020478	0.000617238	11	10	0.00897334	0.148954
PWY.5744	Temperature	high	-0.00206955	0.00061618	11	10	0.00840674	0.148954
PWY.5971	Temperature	high	-0.00692247	0.00187466	11	11	0.00497685	0.148954
PWY.5989	Temperature	high	-0.00769225	0.00203138	11	11	0.0043044	0.148954
PWY.6282	Temperature	high	-0.00739153	0.00194944	11	11	0.00427206	0.148954
PWY.6944	Temperature	high	-0.00280556	0.000626361	11	11	0.00153432	0.148954
PWY.6957	Temperature	high	-0.00451037	0.00130808	11	11	0.00729682	0.148954
PWY.7024	Temperature	high	-0.00242902	0.000732476	11	10	0.00899482	0.148954
PWY.7208	Temperature	high	0.00129349	0.000371787	11	11	0.0069481	0.148954
PWY.7354	Temperature	high	0.00232337	0.000561822	11	11	0.00253889	0.148954
PWY.7664	Temperature	high	-0.00734499	0.00192378	11	11	0.00410247	0.148954
PWY0.1297	Temperature	high	0.0036032	0.00100625	11	11	0.00592334	0.148954
PWY0.1338	Temperature	high	-0.0014699	0.000414259	11	8	0.00623287	0.148954
PWY0.862	Temperature	high	-0.00711484	0.00186443	11	11	0.00411452	0.148954
PWYG.321	Temperature	high	-0.00758151	0.00198523	11	11	0.00409647	0.148954
SALVADEHYPOX.PWY	Temperature	high	-0.00607936	0.0017766	11	11	0.00760485	0.148954
ORNDEG.PWY	Temperature	high	-0.0189318	0.00581997	11	8	0.00995114	0.152584
PWY.6608	Temperature	high	-0.0047864	0.00146912	11	11	0.00987024	0.152584
NAGLIPASYN.PWY	Temperature	high	-0.0041103	0.00134063	11	11	0.0134417	0.198746
P281.PWY	Temperature	high	-0.00369644	0.00125675	11	11	0.0164528	0.222344
PWY.1882	Temperature	high	-0.00221757	0.000747585	11	11	0.0157968	0.222344
PWY.6467	Temperature	high	-0.00381179	0.00130789	11	11	0.017186	0.222344
PWY0.1296	Temperature	high	0.00474012	0.00162636	11	11	0.0171835	0.222344
PWY.5028	Temperature	high	-0.00647089	0.00223815	11	11	0.0178501	0.223937
ARG.POLYAMINE.SYN	Temperature	high	0.0036884	0.00133478	11	11	0.0219935	0.224488
CODH.PWY	Temperature	high	0.00351755	0.00132068	11	11	0.0258994	0.224488
HCAMHPDEG.PWY	Temperature	high	-0.003748	0.00140424	11	11	0.025662	0.224488
P122.PWY	Temperature	high	-0.00434395	0.00157757	11	11	0.0223461	0.224488
P161.PWY	Temperature	high	0.00987075	0.00369753	11	11	0.0256414	0.224488
POLYAMINSYN3.PWY	Temperature	high	-0.00234247	0.000833038	11	11	0.0203118	0.224488
PWY.5654	Temperature	high	0.00522505	0.00188793	11	11	0.0218386	0.224488
PWY.5667	Temperature	high	0.00147875	0.00055056	11	11	0.0249635	0.224488
PWY.6386	Temperature	high	0.00117608	0.000442063	11	11	0.0260276	0.224488
PWY.6609	Temperature	high	0.00415074	0.00148095	11	11	0.0206196	0.224488
PWY.6641	Temperature	high	-0.00303262	0.0010963	11	11	0.0218882	0.224488
PWY.6690	Temperature	high	-0.003748	0.00140424	11	11	0.025662	0.224488
PWY.7376	Temperature	high	-0.00505572	0.00178039	11	11	0.0194135	0.224488
PWY0.1319	Temperature	high	0.00147875	0.00055056	11	11	0.0249635	0.224488
PWY0.1586	Temperature	high	0.00691105	0.00244251	11	11	0.019739	0.224488
PWY.7385	Temperature	high	0.00538782	0.00204159	11	10	0.0269565	0.227755
PWY.5419	Temperature	high	0.00724458	0.00280081	11	11	0.0293767	0.23847
PWY.5420	Temperature	high	0.00633882	0.00245012	11	11	0.0293503	0.23847
POLYAMSYN.PWY	Temperature	high	0.00415376	0.00161593	11	11	0.0301623	0.23949
PWY.7007	Temperature	high	-0.00470861	0.00183891	11	11	0.0306594	0.23949
CENTFERM.PWY	Temperature	high	0.00726351	0.0029109	11	11	0.0341253	0.240598
PWY.1361	Temperature	high	-0.00227926	0.000906655	11	6	0.0330973	0.240598
PWY.5180	Temperature	high	0.00639487	0.00256259	11	11	0.0341144	0.240598
PWY.5182	Temperature	high	0.00639487	0.00256259	11	11	0.0341144	0.240598
PWY.6590	Temperature	high	0.00720921	0.00289251	11	11	0.0342881	0.240598
PWY0.1298	Temperature	high	0.00591167	0.00233169	11	11	0.031953	0.240598

## Sheet: oct 2021
PWY.6404	Temperature	high	-0.0202833	0.000805593	5	2	0.000137386	0.0205283
PWY.7332	Temperature	high	-0.0181407	0.0043378	5	5	0.0249137	0.142269
PWY.5392	Temperature	high	-0.0172202	0.00392682	5	5	0.0219591	0.131755
P124.PWY	Temperature	high	-0.0168991	0.00122282	5	5	0.000820046	0.0485014
PWY.2221	Temperature	high	-0.0168629	0.0020478	5	5	0.00374926	0.0850167
PWY.7431	Temperature	high	-0.0167184	0.00121573	5	5	0.000832132	0.0485014
PWY.5941	Temperature	high	-0.0160418	0.00196514	5	5	0.00384515	0.0850167
PWY.6728	Temperature	high	-0.0152773	0.00242917	5	5	0.0081195	0.0994575
PWY.7255	Temperature	high	-0.0121661	0.00123846	5	5	0.00224233	0.0850167
PWY.6876	Temperature	high	-0.0116643	0.00128263	5	5	0.00280938	0.0850167
P261.PWY	Temperature	high	-0.0114664	0.00128859	5	5	0.00299314	0.0850167
PWY.6396	Temperature	high	-0.0105705	0.00175816	5	5	0.00921973	0.0994575
PPGPPMET.PWY	Temperature	high	-0.010447	0.00202872	5	5	0.0141951	0.113561
PWY0.1277	Temperature	high	-0.0100422	0.0016731	5	5	0.0092632	0.0994575
PWY.5088	Temperature	high	-0.00995741	0.00159043	5	5	0.00822356	0.0994575
PWY.6948	Temperature	high	-0.00967066	0.000456329	5	2	0.000229862	0.0234459
PWY.7373	Temperature	high	-0.00948902	0.00281825	5	5	0.0435076	0.190872
P621.PWY	Temperature	high	-0.00935676	0.00149521	5	4	0.00823472	0.0994575
PWY.7046	Temperature	high	-0.00903813	0.000370453	5	5	0.000150943	0.0205283
PWY.6397	Temperature	high	-0.00894873	0.00155405	5	4	0.0104072	0.100715
HCAMHPDEG.PWY	Temperature	high	-0.00745223	0.00122354	5	5	0.00888898	0.0994575
PWY.6690	Temperature	high	-0.00745223	0.00122354	5	5	0.00888898	0.0994575
PWY.1501	Temperature	high	-0.00717542	0.00128558	5	5	0.0113551	0.100715
RHAMCAT.PWY	Temperature	high	-0.00704115	0.00125506	5	5	0.0111935	0.100715
PWY.6478	Temperature	high	-0.00683471	0.00184116	5	5	0.0339902	0.170863
PWY.7315	Temperature	high	-0.00683159	0.00222987	5	5	0.0548342	0.223724
GLUCARDEG.PWY	Temperature	high	-0.00632808	0.00101179	5	5	0.00824767	0.0994575
X3.HYDROXYPHENYLACETATE.DEGRADATION.PWY	Temperature	high	-0.00628651	0.00218855	5	5	0.0639215	0.248047
PWY.7376	Temperature	high	-0.00621232	0.0010264	5	5	0.00904786	0.0994575
PWY.5677	Temperature	high	-0.00587076	0.000659453	5	4	0.00298921	0.0850167
PWY.6957	Temperature	high	-0.00570265	0.00189028	5	5	0.0569018	0.227607
PWY0.1241	Temperature	high	-0.00563227	0.0010009	5	5	0.0110994	0.100715
GALACTARDEG.PWY	Temperature	high	-0.00533406	0.00111995	5	5	0.0175763	0.11995
GLUCARGALACTSUPER.PWY	Temperature	high	-0.00533406	0.00111995	5	5	0.0175763	0.11995
ILEUSYN.PWY	Temperature	high	-0.00529608	0.000667079	5	5	0.00416748	0.0850167
VALSYN.PWY	Temperature	high	-0.00529608	0.000667079	5	5	0.00416748	0.0850167
PWY.7111	Temperature	high	-0.00526839	0.00127384	5	5	0.0256551	0.143387
PWY.6944	Temperature	high	-0.00516866	0.000135145	5	5	3.93248e-05	0.0160445
P108.PWY	Temperature	high	-0.00511809	0.00139743	5	5	0.0351836	0.170863
PWY.5971	Temperature	high	-0.00481443	0.00148714	5	5	0.0479466	0.201672
PWY.7094	Temperature	high	-0.0045794	0.000276707	5	5	0.000480204	0.0391847
PWY.1882	Temperature	high	-0.00452015	0.000895759	5	5	0.0150092	0.117764
P101.PWY	Temperature	high	-0.00443811	0.000520402	5	5	0.00338691	0.0850167
PWY.6641	Temperature	high	-0.00405975	0.00126709	5	5	0.0491818	0.204757
PWY.5101	Temperature	high	-0.004051	0.000600327	5	5	0.00664715	0.0994575
PWY.5845	Temperature	high	-0.00306592	0.00109633	5	5	0.0680487	0.248047
PWY.5850	Temperature	high	-0.00306592	0.00109633	5	5	0.0680487	0.248047
PWY.5896	Temperature	high	-0.00306592	0.00109633	5	5	0.0680487	0.248047
FAO.PWY	Temperature	high	-0.00286608	0.000632059	5	5	0.0200736	0.126
PWY.5499	Temperature	high	-0.00263433	0.000733647	5	3	0.0370039	0.173976
BRANCHED.CHAIN.AA.SYN.PWY	Temperature	high	-0.00240423	0.000528397	5	5	0.0198897	0.126
OANTIGEN.PWY	Temperature	high	-0.00210492	0.000338028	5	5	0.0083503	0.0994575
UDPNAGSYN.PWY	Temperature	high	-0.0017015	0.000504849	5	5	0.0434008	0.190872
PWY.6969	Temperature	high	-0.000722776	0.000198177	5	5	0.035564	0.170863
THRESYN.PWY	Temperature	high	0.000724623	0.000219361	5	5	0.0456195	0.198008
P241.PWY	Temperature	high	0.000913123	0.0001845	5	5	0.0158292	0.119599
PWY.7197	Temperature	high	0.00100049	0.000357857	5	5	0.0680914	0.248047
PHOSLIPSYN.PWY	Temperature	high	0.00115795	0.000317283	5	5	0.0355032	0.170863
PWY.841	Temperature	high	0.00119373	0.000421764	5	5	0.0661725	0.248047
PWY4FS.7	Temperature	high	0.00125117	0.000141992	5	5	0.00307989	0.0850167
PWY4FS.8	Temperature	high	0.00125117	0.000141992	5	5	0.00307989	0.0850167
PWY.6174	Temperature	high	0.00126738	0.000311221	5	5	0.0267233	0.146296
PWY.5686	Temperature	high	0.0012715	0.000404146	5	5	0.0514188	0.211908
COA.PWY	Temperature	high	0.00128983	0.000373971	5	5	0.0409659	0.185712
PWY.6608	Temperature	high	0.00132338	0.000147099	5	5	0.0028991	0.0850167
PWY0.162	Temperature	high	0.00136441	0.00037424	5	5	0.0355964	0.170863
PEPTIDOGLYCANSYN.PWY	Temperature	high	0.00145433	0.000348774	5	5	0.0251064	0.142269
PWY.6385	Temperature	high	0.00147238	0.000484381	5	5	0.0558798	0.225732
PWY.6387	Temperature	high	0.0015807	0.000367206	5	5	0.0230735	0.136435
PWY.6122	Temperature	high	0.00162213	0.00046802	5	5	0.0404653	0.185504
PWY.6277	Temperature	high	0.00162213	0.00046802	5	5	0.0404653	0.185504
PWY.6386	Temperature	high	0.0017005	0.000521202	5	5	0.0470373	0.201672
PWY.6121	Temperature	high	0.00170876	0.000604602	5	5	0.0663947	0.248047
PWY.5189	Temperature	high	0.00193086	0.000495222	5	5	0.0299414	0.157905
HISTSYN.PWY	Temperature	high	0.0019636	0.000393361	5	5	0.0154614	0.119023
TRNA.CHARGING.PWY	Temperature	high	0.00202179	0.000696325	5	5	0.0623239	0.244502
TRPSYN.PWY	Temperature	high	0.00224632	0.000512093	5	5	0.0219422	0.131755
P341.PWY	Temperature	high	0.00230167	0.000605536	5	5	0.0319819	0.163108
PWY.6125	Temperature	high	0.00232034	0.000392091	5	5	0.00963929	0.100715
PWY.7208	Temperature	high	0.00239795	0.00042563	5	5	0.0110627	0.100715
PWY.7228	Temperature	high	0.0025228	0.000463069	5	5	0.0121462	0.101879
GALACT.GLUCUROCAT.PWY	Temperature	high	0.00252329	0.000843604	5	5	0.0580805	0.230067
GLYOXYLATE.BYPASS	Temperature	high	0.00287378	0.000602128	5	5	0.0174771	0.11995
ARO.PWY	Temperature	high	0.00298167	0.000733951	5	5	0.0268927	0.146296
PWY.6163	Temperature	high	0.00301285	0.000792221	5	5	0.0319385	0.163108
COMPLETE.ARO.PWY	Temperature	high	0.0030893	0.000677287	5	5	0.0197578	0.126
PWY.7347	Temperature	high	0.00311034	0.000639761	5	5	0.0166193	0.11995
PWY.5347	Temperature	high	0.00328366	0.000844843	5	5	0.0301877	0.157905
PWY.6612	Temperature	high	0.00334565	0.00119605	5	5	0.0680074	0.248047
PWY.7221	Temperature	high	0.00336063	0.000623002	5	5	0.0124852	0.101879
PWY.7234	Temperature	high	0.00342018	0.000856586	5	5	0.0281407	0.151071
TEICHOICACID.PWY	Temperature	high	0.00352618	0.00057224	5	5	0.00860155	0.0994575
PWY.5918	Temperature	high	0.0035846	0.000636308	5	5	0.0110651	0.100715
PWY.6383	Temperature	high	0.00439858	0.00135658	5	5	0.0477634	0.201672
GLYCOLYSIS.TCA.GLYOX.BYPASS	Temperature	high	0.0044611	0.00097013	5	5	0.0193299	0.126
PWY.5705	Temperature	high	0.00463317	0.00109688	5	5	0.0242636	0.141422
GLYCOGENSYNTH.PWY	Temperature	high	0.00475672	0.000686508	5	5	0.00616369	0.0994575
PWY.7200	Temperature	high	0.00476066	0.000629688	5	5	0.00479895	0.0932368
HEME.BIOSYNTHESIS.II	Temperature	high	0.00499999	0.000779191	5	5	0.0076696	0.0994575
SUCSYN.PWY	Temperature	high	0.0051082	0.000946959	5	5	0.0124848	0.101879
PWY0.1415	Temperature	high	0.00513144	0.00150204	5	5	0.0419562	0.188111
PWY.6906	Temperature	high	0.00517665	0.000759975	5	3	0.00647159	0.0994575
PWY.4722	Temperature	high	0.00540744	0.0012279	5	3	0.021713	0.131755
PWY.1541	Temperature	high	0.00580964	0.000915063	5	5	0.00790473	0.0994575
TCA.GLYOX.BYPASS	Temperature	high	0.00619032	0.00130145	5	5	0.0176397	0.11995
HEMESYN2.PWY	Temperature	high	0.00646817	0.00116828	5	5	0.0116138	0.100818
PWY.7199	Temperature	high	0.00787132	0.00125222	5	5	0.00813115	0.0994575
PWY.7242	Temperature	high	0.00812147	0.00141159	5	5	0.010432	0.100715
PWY.7254	Temperature	high	0.00925419	0.00109069	5	5	0.00343761	0.0850167
CRNFORCAT.PWY	Temperature	high	0.0101887	0.00284034	5	5	0.0370979	0.173976
ASPASN.PWY	Temperature	high	0.0117702	0.00244683	5	5	0.0171071	0.11995
PWY.6471	Temperature	high	0.0131668	0.00289435	5	5	0.0199004	0.126
feature	metadata	value	coef	stderr	N	N.not.0	pval	qval

## Sheet: 2023 + jan 2023
PWY.6728	Temperature	high	-0.0103722	0.00225587	14	14	0.000613156	0.0250781
PWY.2221	Temperature	high	-0.00923182	0.00293859	14	14	0.00850691	0.102004
PWY.6876	Temperature	high	-0.00772991	0.0014743	14	14	0.000206724	0.0169852
PWY.6404	Temperature	high	-0.00714882	0.00147259	14	14	0.000395167	0.0179582
P621.PWY	Temperature	high	-0.0069533	0.00117278	14	14	6.93583e-05	0.0141838
PWY.7255	Temperature	high	-0.00664266	0.00126759	14	14	0.000207643	0.0169852
P261.PWY	Temperature	high	-0.00656407	0.00209051	14	14	0.00853295	0.102004
PWY.5941	Temperature	high	-0.00640625	0.00181326	14	14	0.00412356	0.0609151
P164.PWY	Temperature	high	-0.0056606	0.00143197	14	14	0.00191735	0.0490123
PWY.5088	Temperature	high	-0.0050361	0.000712579	14	14	1.30549e-05	0.00533945
PWY.6396	Temperature	high	-0.00497692	0.00159124	14	14	0.00872894	0.102004
PWY.5430	Temperature	high	-0.00462938	0.00149057	14	14	0.00909188	0.103294
PWY.7046	Temperature	high	-0.00436028	0.00152588	14	14	0.014419	0.149435
PWY.5178	Temperature	high	-0.00406833	0.0016177	14	14	0.0271632	0.224996
PWY.6397	Temperature	high	-0.00392237	0.00088667	14	14	0.00083018	0.0308676
PWY.6185	Temperature	high	-0.00383735	0.000947947	14	14	0.00161594	0.0440613
P125.PWY	Temperature	high	-0.00378521	0.0010712	14	14	0.00411883	0.0609151
X3.HYDROXYPHENYLACETATE.DEGRADATION.PWY	Temperature	high	-0.00376746	0.0012045	14	14	0.00872728	0.102004
PWY.6071	Temperature	high	-0.0036466	0.00115832	14	14	0.00840316	0.102004
PWY.6948	Temperature	high	-0.00362751	0.000724394	14	14	0.000305377	0.0170669
PWY0.1277	Temperature	high	-0.00349762	0.000991702	14	14	0.00417022	0.0609151
PWY.5741	Temperature	high	-0.00299464	0.000738332	14	14	0.00159322	0.0440613
VALDEG.PWY	Temperature	high	-0.00297827	0.00060112	14	13	0.000333828	0.0170669
PWY.5845	Temperature	high	-0.00297627	0.000813475	14	14	0.0032739	0.0609151
PWY.5850	Temperature	high	-0.00297627	0.000813475	14	14	0.0032739	0.0609151
PWY.5896	Temperature	high	-0.00297627	0.000813475	14	14	0.0032739	0.0609151
PWY.5860	Temperature	high	-0.00283161	0.000781621	14	14	0.00349697	0.0609151
PWY.5862	Temperature	high	-0.00283161	0.000781621	14	14	0.00349697	0.0609151
PWY.3941	Temperature	high	-0.00268495	0.000541756	14	13	0.000333	0.0170669
HCAMHPDEG.PWY	Temperature	high	-0.00264734	0.000688479	14	14	0.00233037	0.0529511
PWY.6690	Temperature	high	-0.00264734	0.000688479	14	14	0.00233037	0.0529511
PWY.6641	Temperature	high	-0.00257202	0.0009863	14	14	0.0228967	0.208106
PWY.6749	Temperature	high	-0.00245209	0.00095868	14	14	0.025104	0.223207
P562.PWY	Temperature	high	-0.00245043	0.00083643	14	14	0.0126128	0.135753
RHAMCAT.PWY	Temperature	high	-0.00227824	0.000861719	14	14	0.0214218	0.199125
ALL.CHORISMATE.PWY	Temperature	high	-0.00225001	0.000789393	14	14	0.0146146	0.149435
PWY.5757	Temperature	high	-0.00224738	0.000424436	14	8	0.000189892	0.0169852
PWY.5417	Temperature	high	-0.00205123	0.000821389	14	14	0.0280558	0.224996
PWY.5431	Temperature	high	-0.00205123	0.000821389	14	14	0.0280558	0.224996
PWY.6915	Temperature	high	-0.000922885	0.000331486	14	13	0.0165247	0.164844
PWY.5345	Temperature	high	0.000721323	0.000283666	14	14	0.0258022	0.224534
PWY.6147	Temperature	high	0.000770439	0.000307045	14	14	0.027448	0.224996
PWY.7539	Temperature	high	0.00101843	0.000235398	14	14	0.000984935	0.0335699
PWY.6163	Temperature	high	0.00142976	0.000536191	14	14	0.0205427	0.195395
ARO.PWY	Temperature	high	0.00149895	0.000542848	14	14	0.0172383	0.167868
COMPLETE.ARO.PWY	Temperature	high	0.0015753	0.000530544	14	14	0.0117181	0.129532
PWY.4722	Temperature	high	0.00203777	0.000576573	14	4	0.00411396	0.0609151
PWY.6174	Temperature	high	0.00265612	0.000621816	14	14	0.0010851	0.0341389
PWY0.1415	Temperature	high	0.00269972	0.000832722	14	14	0.0070599	0.0995689
PWY.6906	Temperature	high	0.00271924	0.000850485	14	4	0.00767108	0.102004
PWY.7385	Temperature	high	0.00499071	0.00138673	14	5	0.00365316	0.0609151
feature	metadata	value	coef	stderr	N	N.not.0	pval	qval

## Sheet: high_years
feature	metadata	value	coef	stderr	N	N.not.0	pval	qval
X242	Year	2023	4.1322	0.394316	20	18	1.42622992617716e-08	1.75854e-05
X242	Year	2021	2.18368	0.394316	20	18	4.49977460136769e-05	0.0277411
X144	Year	2023	-3.06798	0.703354	20	17	0.000484052	0.198945

## Sheet: low_months
feature	metadata	value	coef	stderr	N	N.not.0	pval	qval
X291	Month_Year2	Jan_2023	2.25091	0.418646	23	23	6.17383e-05	0.128107
X45	Month_Year2	N_2020	-1.42754	0.302602	23	23	0.000232346	0.12969
X97	Month_Year2	Jan_2023	1.6725	0.393602	23	23	0.000612201	0.12969
X170	Month_Year2	Jan_2023	0.235874	0.0517549	23	23	0.000322826	0.12969
X170	Month_Year2	N_2020	0.231079	0.0547722	23	23	0.0006522	0.12969
X248	Month_Year2	Jan_2023	1.0671	0.258911	23	23	0.000799709	0.12969
X291	Month_Year2	July_2021	2.02158	0.483411	23	23	0.000704666	0.12969
X291	Month_Year2	N_2020	2.04856	0.443053	23	23	0.000281666	0.12969
X352	Month_Year2	Jan_2023	1.31337	0.319252	23	23	0.000812515	0.12969
X387	Month_Year2	May_2019	-0.72438	0.175497	23	23	0.000789525	0.12969
X395	Month_Year2	May_2019	-4.94776	1.14846	23	23	0.000541377	0.12969
X405	Month_Year2	May_2019	-5.64944	1.30939	23	23	0.0005342	0.12969
X421	Month_Year2	N_2020	0.107124	0.0236514	23	23	0.000342195	0.12969
X99	Month_Year2	N_2020	-1.36725	0.340459	23	23	0.000998069	0.147928
X170	Month_Year2	July_2021	0.236987	0.0597614	23	23	0.00110956	0.15349
X5	Month_Year2	May_2019	0.190909	0.0524856	23	23	0.00221717	0.162231
X8	Month_Year2	May_2019	-7.20167	2.53225	23	17	0.0117262	0.162231
X12	Month_Year2	July_2021	0.0914203	0.0313962	23	23	0.0101878	0.162231
X14	Month_Year2	Jan_2023	-2.37947	0.801935	23	23	0.00908036	0.162231
X14	Month_Year2	N_2020	-2.46374	0.848688	23	23	0.0103762	0.162231
X17	Month_Year2	July_2021	0.0733547	0.0264409	23	23	0.0135404	0.162231
X25	Month_Year2	July_2021	0.0938471	0.0303023	23	23	0.0069228	0.162231
X32	Month_Year2	May_2019	-6.58419	2.30526	23	18	0.0114342	0.162231
X42	Month_Year2	July_2021	-0.976166	0.324242	23	23	0.0082938	0.162231
X42	Month_Year2	N_2020	-0.879395	0.297172	23	23	0.00923187	0.162231
X45	Month_Year2	Jan_2023	-0.936726	0.285932	23	23	0.00475315	0.162231
X45	Month_Year2	July_2021	-0.939749	0.330166	23	23	0.0116701	0.162231
X45	Month_Year2	May_2019	-1.25189	0.361678	23	23	0.00321564	0.162231
X47	Month_Year2	July_2021	-0.979175	0.302808	23	23	0.00519675	0.162231
X47	Month_Year2	May_2019	-0.987725	0.33171	23	23	0.00888345	0.162231
X47	Month_Year2	N_2020	-0.812305	0.277528	23	23	0.00987314	0.162231
X48	Month_Year2	July_2021	-0.976166	0.324242	23	23	0.0082938	0.162231
X48	Month_Year2	N_2020	-0.879395	0.297172	23	23	0.00923187	0.162231
X50	Month_Year2	Jan_2023	-1.49933	0.538351	23	23	0.0132438	0.162231
X54	Month_Year2	N_2020	0.196385	0.0587363	23	23	0.00412338	0.162231
X56	Month_Year2	July_2021	0.137999	0.0493319	23	23	0.0129116	0.162231
X57	Month_Year2	May_2019	0.159973	0.0493158	23	23	0.00508641	0.162231
X64	Month_Year2	May_2019	0.517953	0.186754	23	23	0.0135638	0.162231
X64	Month_Year2	N_2020	0.4374	0.15625	23	23	0.0128584	0.162231
X64	Month_Year2	Oct_2021	0.574135	0.186754	23	23	0.00726053	0.162231
X66	Month_Year2	Jan_2023	0.076573	0.0259744	23	23	0.00944947	0.162231
X66	Month_Year2	July_2021	0.106928	0.0299927	23	23	0.00258256	0.162231
X66	Month_Year2	N_2020	0.0878238	0.0274887	23	23	0.00563777	0.162231
X67	Month_Year2	Jan_2023	0.284194	0.103101	23	23	0.0140463	0.162231
X67	Month_Year2	July_2021	0.355439	0.119051	23	23	0.00873792	0.162231
X67	Month_Year2	May_2019	0.41243	0.130414	23	23	0.0060351	0.162231
X67	Month_Year2	Oct_2021	0.439616	0.130414	23	23	0.00389166	0.162231
X76	Month_Year2	Jan_2023	0.199976	0.0635298	23	23	0.00622446	0.162231
X76	Month_Year2	July_2021	0.237934	0.0733579	23	23	0.00509044	0.162231
X76	Month_Year2	May_2019	0.259945	0.0803595	23	23	0.00518437	0.162231
X76	Month_Year2	N_2020	0.21674	0.0672336	23	23	0.00530678	0.162231
X76	Month_Year2	Oct_2021	0.221496	0.0803595	23	23	0.0140506	0.162231
X86	Month_Year2	May_2019	-7.20167	2.53225	23	17	0.0117262	0.162231
X87	Month_Year2	May_2019	-1.74673	0.582344	23	17	0.00848881	0.162231
X96	Month_Year2	Jan_2023	0.830691	0.282169	23	23	0.00952981	0.162231
X97	Month_Year2	July_2021	1.49305	0.454493	23	23	0.00466352	0.162231
X97	Month_Year2	N_2020	1.46957	0.41655	23	23	0.00279365	0.162231
X99	Month_Year2	Jan_2023	-0.948976	0.321703	23	23	0.00941349	0.162231
X99	Month_Year2	May_2019	-1.36506	0.406926	23	23	0.00402841	0.162231
X115	Month_Year2	Jan_2023	0.10741	0.0359748	23	23	0.00873628	0.162231
X115	Month_Year2	July_2021	0.11804	0.0415401	23	23	0.0117839	0.162231
X115	Month_Year2	N_2020	0.106714	0.0380721	23	23	0.0127636	0.162231
X116	Month_Year2	Jan_2023	0.0838959	0.0294709	23	23	0.0116595	0.162231
X120	Month_Year2	N_2020	-1.23365	0.368195	23	23	0.00406283	0.162231
X121	Month_Year2	N_2020	-0.328061	0.102495	23	23	0.00556896	0.162231
X124	Month_Year2	July_2021	-4.55752	1.51512	23	19	0.0083388	0.162231
X128	Month_Year2	Jan_2023	0.98638	0.309698	23	23	0.00575659	0.162231
X128	Month_Year2	Oct_2021	1.27596	0.39174	23	23	0.00494601	0.162231
X134	Month_Year2	Jan_2023	0.0663876	0.0241161	23	23	0.0141512	0.162231
X135	Month_Year2	Jan_2023	0.0954007	0.0341748	23	23	0.0130671	0.162231
X135	Month_Year2	July_2021	0.109588	0.0394617	23	23	0.0134629	0.162231
X140	Month_Year2	Jan_2023	3.67171	1.15812	23	20	0.00593534	0.162231
X148	Month_Year2	Jan_2023	0.0693878	0.021498	23	23	0.00526293	0.162231
X148	Month_Year2	July_2021	0.0720727	0.0248238	23	23	0.0103682	0.162231
X148	Month_Year2	N_2020	0.0657704	0.0227514	23	23	0.0106415	0.162231
X149	Month_Year2	N_2020	0.581143	0.167637	23	23	0.00317961	0.162231
X156	Month_Year2	N_2020	-0.840778	0.230862	23	23	0.0021959	0.162231
X159	Month_Year2	Jan_2023	-0.499578	0.165166	23	23	0.00805352	0.162231
X159	Month_Year2	July_2021	-0.580164	0.190718	23	23	0.00776755	0.162231
X159	Month_Year2	May_2019	-0.601458	0.208921	23	23	0.0109086	0.162231
X161	Month_Year2	N_2020	-2.03949	0.664121	23	23	0.00731116	0.162231
X163	Month_Year2	Jan_2023	0.101297	0.0340647	23	23	0.0089583	0.162231
X163	Month_Year2	July_2021	0.114653	0.0393345	23	23	0.0101247	0.162231
X164	Month_Year2	May_2019	5.34797	1.68141	23	14	0.00580928	0.162231
X170	Month_Year2	May_2019	0.237997	0.0654653	23	23	0.002226	0.162231
X171	Month_Year2	Jan_2023	-1.44621	0.525129	23	23	0.0141171	0.162231
X174	Month_Year2	Jan_2023	-0.433454	0.142282	23	23	0.00769572	0.162231
X174	Month_Year2	July_2021	-0.452475	0.164293	23	23	0.0141152	0.162231
X177	Month_Year2	N_2020	-0.68864	0.21719	23	23	0.00593211	0.162231
X178	Month_Year2	Jan_2023	-0.433454	0.142282	23	23	0.00769572	0.162231
X178	Month_Year2	July_2021	-0.452475	0.164293	23	23	0.0141152	0.162231
X198	Month_Year2	Jan_2023	0.0997717	0.0320738	23	23	0.00672745	0.162231
X198	Month_Year2	July_2021	0.104217	0.0370356	23	23	0.0124761	0.162231
X201	Month_Year2	Jan_2023	0.961159	0.32071	23	23	0.0085332	0.162231
X212	Month_Year2	N_2020	-0.492313	0.173897	23	23	0.0120435	0.162231
X213	Month_Year2	N_2020	-0.492313	0.173897	23	23	0.0120435	0.162231
X214	Month_Year2	N_2020	-0.492313	0.173897	23	23	0.0120435	0.162231
X228	Month_Year2	Jan_2023	0.816989	0.225104	23	23	0.0022548	0.162231
X233	Month_Year2	Jan_2023	0.0737128	0.0231663	23	23	0.00579393	0.162231
X233	Month_Year2	July_2021	0.0819638	0.0267502	23	23	0.00741761	0.162231
X233	Month_Year2	N_2020	0.0702223	0.0245169	23	23	0.0112446	0.162231
X234	Month_Year2	Jan_2023	0.103517	0.0317686	23	23	0.00493226	0.162231
X234	Month_Year2	July_2021	0.113726	0.0366832	23	23	0.00687676	0.162231
X234	Month_Year2	N_2020	0.0955915	0.0336207	23	23	0.0117443	0.162231
X236	Month_Year2	Jan_2023	0.10349	0.0340585	23	23	0.00782285	0.162231
X236	Month_Year2	July_2021	0.120205	0.0393274	23	23	0.00753515	0.162231
X238	Month_Year2	N_2020	-0.0685997	0.0245698	23	23	0.013054	0.162231
X241	Month_Year2	July_2021	0.0991986	0.0330396	23	23	0.00843688	0.162231
X243	Month_Year2	Jan_2023	-0.404627	0.141518	23	23	0.0113625	0.162231
X244	Month_Year2	Jan_2023	-0.428639	0.14398	23	23	0.00889482	0.162231
X244	Month_Year2	July_2021	-0.475066	0.166254	23	23	0.0114034	0.162231
X248	Month_Year2	July_2021	0.935736	0.298965	23	23	0.00646172	0.162231
X248	Month_Year2	N_2020	0.886959	0.274006	23	23	0.00516012	0.162231
X250	Month_Year2	Jan_2023	0.103517	0.0317686	23	23	0.00493226	0.162231
X250	Month_Year2	July_2021	0.113726	0.0366832	23	23	0.00687676	0.162231
X250	Month_Year2	N_2020	0.0955915	0.0336207	23	23	0.0117443	0.162231
X252	Month_Year2	July_2021	0.367376	0.128573	23	23	0.0114063	0.162231
X252	Month_Year2	May_2019	0.416741	0.140844	23	23	0.00923823	0.162231
X252	Month_Year2	Oct_2021	0.402952	0.140844	23	23	0.0113209	0.162231
X257	Month_Year2	July_2021	0.108629	0.038769	23	23	0.0127898	0.162231
X257	Month_Year2	N_2020	0.103973	0.0355324	23	23	0.00988906	0.162231
X258	Month_Year2	July_2021	0.110275	0.0389336	23	23	0.0120105	0.162231
X258	Month_Year2	N_2020	0.105988	0.0356832	23	23	0.00902192	0.162231
X259	Month_Year2	Jan_2023	0.10602	0.0360257	23	23	0.00955063	0.162231
X259	Month_Year2	July_2021	0.117423	0.0415989	23	23	0.0122521	0.162231
X259	Month_Year2	N_2020	0.105931	0.038126	23	23	0.0134248	0.162231
X266	Month_Year2	Jan_2023	1.51821	0.40768	23	23	0.00184629	0.162231
X266	Month_Year2	July_2021	1.32316	0.470748	23	23	0.0125593	0.162231
X266	Month_Year2	N_2020	1.19003	0.431448	23	23	0.0139955	0.162231
X278	Month_Year2	N_2020	0.294901	0.0886616	23	23	0.00427706	0.162231
X286	Month_Year2	N_2020	-0.492313	0.173897	23	23	0.0120435	0.162231
X298	Month_Year2	N_2020	2.53322	0.793074	23	8	0.00564641	0.162231
X329	Month_Year2	Jan_2023	0.0832881	0.0227917	23	23	0.00213911	0.162231
X329	Month_Year2	July_2021	0.0989072	0.0263176	23	23	0.0017177	0.162231
X329	Month_Year2	N_2020	0.0762002	0.0241205	23	23	0.00607733	0.162231
X335	Month_Year2	Jan_2023	0.114549	0.0377769	23	23	0.00792738	0.162231
X335	Month_Year2	July_2021	0.137932	0.043621	23	23	0.00604038	0.162231
X337	Month_Year2	Jan_2023	0.103687	0.0341436	23	23	0.00785251	0.162231
X337	Month_Year2	July_2021	0.122385	0.0394256	23	23	0.00681963	0.162231
X345	Month_Year2	Jan_2023	-2.07885	0.584766	23	23	0.00263846	0.162231
X345	Month_Year2	July_2021	-1.93873	0.675229	23	23	0.011083	0.162231
X345	Month_Year2	N_2020	-1.90214	0.618858	23	23	0.00727047	0.162231
X348	Month_Year2	N_2020	-0.151197	0.0541433	23	23	0.0130407	0.162231
X352	Month_Year2	July_2021	1.13663	0.36864	23	23	0.00712461	0.162231
X352	Month_Year2	N_2020	1.06564	0.337864	23	23	0.00614289	0.162231
X354	Month_Year2	Jan_2023	0.928125	0.33447	23	23	0.0135229	0.162231
X365	Month_Year2	May_2019	-6.21451	1.91742	23	20	0.0051162	0.162231
X368	Month_Year2	N_2020	-0.061342	0.0221301	23	23	0.0136076	0.162231
X374	Month_Year2	Jan_2023	0.0972276	0.033855	23	23	0.0110679	0.162231
X384	Month_Year2	May_2019	-8.29219	2.82629	23	19	0.00973009	0.162231
X387	Month_Year2	July_2021	-0.46972	0.160206	23	23	0.00977	0.162231
X387	Month_Year2	N_2020	-0.465993	0.146831	23	23	0.00589489	0.162231
X389	Month_Year2	Jan_2023	0.0973268	0.0320275	23	23	0.00781885	0.162231
X389	Month_Year2	July_2021	0.102774	0.0369822	23	23	0.0134091	0.162231
X391	Month_Year2	Jan_2023	-0.454073	0.161581	23	23	0.0125743	0.162231
X391	Month_Year2	July_2021	-0.550359	0.186578	23	23	0.00941529	0.162231
X394	Month_Year2	July_2021	0.061675	0.0221137	23	23	0.0131361	0.162231
X399	Month_Year2	Jan_2023	0.150488	0.0426194	23	23	0.00277595	0.162231
X399	Month_Year2	July_2021	0.151453	0.0492127	23	23	0.00721153	0.162231
X399	Month_Year2	N_2020	0.136739	0.0451042	23	23	0.00793785	0.162231
X400	Month_Year2	Jan_2023	0.150488	0.0426194	23	23	0.00277595	0.162231
X400	Month_Year2	July_2021	0.151453	0.0492127	23	23	0.00721153	0.162231
X400	Month_Year2	N_2020	0.136739	0.0451042	23	23	0.00793785	0.162231
X405	Month_Year2	July_2021	-3.39017	1.1953	23	23	0.0119151	0.162231
X406	Month_Year2	Jan_2023	0.186686	0.0583775	23	23	0.00560231	0.162231
X406	Month_Year2	July_2021	0.190166	0.0674085	23	23	0.0122941	0.162231
X406	Month_Year2	May_2019	0.216543	0.0738423	23	23	0.00975925	0.162231
X406	Month_Year2	N_2020	0.192315	0.0617809	23	23	0.00669696	0.162231
X410	Month_Year2	N_2020	-0.281736	0.0887351	23	23	0.00587818	0.162231
X415	Month_Year2	Jan_2023	0.109189	0.038589	23	23	0.0120815	0.162231
X420	Month_Year2	Jan_2023	0.0824243	0.0281905	23	23	0.00993681	0.162231
X420	Month_Year2	July_2021	0.108298	0.0325516	23	23	0.00426952	0.162231
X420	Month_Year2	N_2020	0.0930047	0.029834	23	23	0.00663347	0.162231
X421	Month_Year2	Jan_2023	0.0734356	0.0223485	23	23	0.00465516	0.162231
X421	Month_Year2	May_2019	0.0965779	0.0282688	23	23	0.00353557	0.162231
X422	Month_Year2	Jan_2023	0.0822048	0.0274089	23	23	0.00849373	0.162231
X422	Month_Year2	July_2021	0.100707	0.0316491	23	23	0.00579291	0.162231
X422	Month_Year2	N_2020	0.0847953	0.0290069	23	23	0.00994819	0.162231
X423	Month_Year2	N_2020	-0.827508	0.264769	23	23	0.0065233	0.162231
X424	Month_Year2	N_2020	-0.466923	0.166252	23	23	0.0126175	0.162231
X426	Month_Year2	Jan_2023	3.69481	1.16708	23	20	0.00599232	0.162231
X264	Month_Year2	May_2019	1.77908	0.648771	23	23	0.014463	0.164894
X67	Month_Year2	N_2020	0.298573	0.109112	23	23	0.0146376	0.165973
X21	Month_Year2	Jan_2023	0.104239	0.0382761	23	23	0.0150352	0.168904
X42	Month_Year2	May_2019	-0.966093	0.355189	23	23	0.0151403	0.168904
X48	Month_Year2	May_2019	-0.966093	0.355189	23	23	0.0151403	0.168904
X270	Month_Year2	N_2020	0.722133	0.265756	23	23	0.0152234	0.168922
X50	Month_Year2	N_2020	-1.53593	0.569737	23	23	0.0159065	0.170126
X52	Month_Year2	Jan_2023	0.0685286	0.0253358	23	23	0.0156174	0.170126
X96	Month_Year2	N_2020	0.803805	0.29862	23	23	0.0160413	0.170126
X100	Month_Year2	N_2020	0.407365	0.151529	23	23	0.0161524	0.170126
X110	Month_Year2	Oct_2021	0.265838	0.0986483	23	23	0.0159407	0.170126
X134	Month_Year2	N_2020	0.0690356	0.025522	23	23	0.0156132	0.170126
X161	Month_Year2	Jan_2023	-1.69536	0.627535	23	23	0.0157197	0.170126
X305	Month_Year2	Jan_2023	0.158541	0.0588957	23	23	0.0160357	0.170126
X355	Month_Year2	May_2019	-0.42155	0.156894	23	23	0.0162026	0.170126
X355	Month_Year2	N_2020	-0.352571	0.131267	23	23	0.0162337	0.170126
X374	Month_Year2	July_2021	0.105513	0.0390924	23	23	0.0158021	0.170126
X270	Month_Year2	Jan_2023	0.672946	0.251116	23	23	0.016437	0.171391
X89	Month_Year2	May_2019	0.0850012	0.0318664	23	23	0.0168587	0.172106
X120	Month_Year2	July_2021	-1.07088	0.401734	23	23	0.0169203	0.172106
X335	Month_Year2	N_2020	0.106625	0.0399793	23	23	0.0168736	0.172106
X368	Month_Year2	Jan_2023	-0.0558732	0.020911	23	23	0.0167035	0.172106
X384	Month_Year2	Jan_2023	-5.97765	2.23438	23	19	0.0165895	0.172106
X171	Month_Year2	N_2020	-1.47963	0.555744	23	23	0.0170317	0.172394
X52	Month_Year2	July_2021	0.077713	0.0292553	23	23	0.0172436	0.172636
X56	Month_Year2	May_2019	0.143212	0.0540404	23	23	0.0174659	0.172636
X100	Month_Year2	Jan_2023	0.380081	0.143182	23	23	0.0173083	0.172636
X162	Month_Year2	Jan_2023	0.137627	0.0519362	23	23	0.0174715	0.172636
X265	Month_Year2	N_2020	2.03112	0.764832	23	23	0.0172693	0.172636
X56	Month_Year2	N_2020	0.11899	0.0452134	23	23	0.0181312	0.172807
X128	Month_Year2	May_2019	1.03183	0.39174	23	23	0.0180493	0.172807
X174	Month_Year2	N_2020	-0.39696	0.150577	23	23	0.0179653	0.172807
X178	Month_Year2	N_2020	-0.39696	0.150577	23	23	0.0179653	0.172807
X228	Month_Year2	N_2020	0.626802	0.238228	23	23	0.0181551	0.172807
X244	Month_Year2	May_2019	-0.480822	0.182122	23	23	0.0178253	0.172807
X310	Month_Year2	Oct_2021	0.604983	0.229179	23	23	0.0178371	0.172807
X395	Month_Year2	July_2021	-2.77456	1.0484	23	23	0.0175953	0.172807
X235	Month_Year2	Jan_2023	0.103044	0.0392438	23	23	0.0183549	0.17312
X423	Month_Year2	July_2021	-0.758773	0.288887	23	23	0.0183246	0.17312
X6	Month_Year2	N_2020	0.121036	0.0463504	23	23	0.0189006	0.175869
X97	Month_Year2	May_2019	1.30021	0.497872	23	23	0.0188928	0.175869
X237	Month_Year2	Jan_2023	0.104951	0.0401815	23	23	0.0188775	0.175869
X57	Month_Year2	Oct_2021	0.128302	0.0493158	23	23	0.0192769	0.176136
X137	Month_Year2	Jan_2023	-1.25106	0.481025	23	23	0.0193088	0.176136
X140	Month_Year2	July_2021	3.47816	1.33728	23	20	0.0193044	0.176136
X359	Month_Year2	N_2020	0.15249	0.0585611	23	23	0.019186	0.176136
X426	Month_Year2	July_2021	3.50338	1.34762	23	20	0.0193537	0.176136
X134	Month_Year2	July_2021	0.0722947	0.0278468	23	23	0.0194924	0.176624
X170	Month_Year2	Oct_2021	0.169523	0.0654653	23	23	0.0197571	0.178244
X252	Month_Year2	N_2020	0.304447	0.117839	23	23	0.0199957	0.179286
X391	Month_Year2	N_2020	-0.441588	0.171001	23	23	0.0200455	0.179286
X325	Month_Year2	Jan_2023	0.108143	0.0420565	23	23	0.0204975	0.182542
X1	Month_Year2	N_2020	-0.0911039	0.0356251	23	23	0.0210897	0.185606
X6	Month_Year2	Jan_2023	0.111338	0.043797	23	23	0.0217462	0.185606
X77	Month_Year2	N_2020	3.76084	1.47312	23	22	0.0212747	0.185606
X124	Month_Year2	N_2020	-3.5478	1.38863	23	19	0.0211929	0.185606
X149	Month_Year2	Jan_2023	0.402947	0.158402	23	23	0.0216722	0.185606
X159	Month_Year2	Oct_2021	-0.530745	0.208921	23	23	0.021822	0.185606
X202	Month_Year2	Oct_2021	-2.84155	1.11776	23	21	0.0217444	0.185606
X243	Month_Year2	July_2021	-0.415119	0.16341	23	23	0.0218248	0.185606
X257	Month_Year2	Jan_2023	0.0852916	0.0335749	23	23	0.0218254	0.185606
X338	Month_Year2	Jan_2023	0.105441	0.0414256	23	23	0.0216073	0.185606
X410	Month_Year2	Jan_2023	-0.214086	0.0838468	23	23	0.0212607	0.185606
X179	Month_Year2	May_2019	0.182532	0.0720913	23	23	0.0221978	0.185728
X203	Month_Year2	Oct_2021	-2.86723	1.12999	23	21	0.0219553	0.185728
X313	Month_Year2	Oct_2021	-2.79364	1.10314	23	21	0.0221759	0.185728
X423	Month_Year2	Jan_2023	-0.634028	0.250183	23	23	0.022095	0.185728
X162	Month_Year2	July_2021	0.151701	0.0599707	23	23	0.0223042	0.185869
X391	Month_Year2	May_2019	-0.516602	0.204386	23	23	0.0223944	0.185873
X30	Month_Year2	N_2020	-6.53834	2.5918	23	18	0.022616	0.186965
X6	Month_Year2	July_2021	0.127337	0.0505724	23	23	0.0228358	0.188032
X25	Month_Year2	N_2020	0.0697191	0.0277725	23	23	0.0231853	0.190156
X146	Month_Year2	N_2020	-0.932628	0.373575	23	23	0.0238418	0.19477
X120	Month_Year2	May_2019	-1.097	0.440077	23	23	0.0240221	0.195474
X116	Month_Year2	July_2021	0.0846715	0.0340301	23	23	0.0242458	0.196523
X120	Month_Year2	Jan_2023	-0.864899	0.347912	23	23	0.0243513	0.196611
X2	Month_Year2	May_2019	-0.565864	0.231153	23	23	0.0262774	0.198094
X5	Month_Year2	Oct_2021	0.129192	0.0524856	23	23	0.0255786	0.198094
X25	Month_Year2	Jan_2023	0.0643615	0.0262425	23	23	0.0260389	0.198094
X54	Month_Year2	Jan_2023	0.135319	0.0555006	23	23	0.0268	0.198094
X57	Month_Year2	July_2021	0.109523	0.045019	23	23	0.0270877	0.198094
X95	Month_Year2	N_2020	2.79643	1.13461	23	6	0.0254158	0.198094
X110	Month_Year2	Jan_2023	-0.18946	0.0779884	23	23	0.0272766	0.198094
X124	Month_Year2	Jan_2023	-3.2394	1.31214	23	19	0.0252055	0.198094
X128	Month_Year2	N_2020	0.812168	0.327753	23	23	0.0247451	0.198094
X137	Month_Year2	July_2021	-1.37176	0.55544	23	23	0.0251607	0.198094
X153	Month_Year2	July_2021	0.143521	0.0590763	23	23	0.0272723	0.198094
X153	Month_Year2	N_2020	0.133713	0.0541443	23	23	0.0251665	0.198094
X155	Month_Year2	N_2020	2.80862	1.13982	23	6	0.0254446	0.198094
X183	Month_Year2	Jan_2023	-0.274697	0.112144	23	23	0.0261988	0.198094
X183	Month_Year2	July_2021	-0.317499	0.129493	23	23	0.026075	0.198094
X198	Month_Year2	N_2020	0.0824438	0.0339437	23	23	0.0273036	0.198094
X231	Month_Year2	Jan_2023	-0.274522	0.112787	23	23	0.0270245	0.198094
X231	Month_Year2	July_2021	-0.319331	0.130235	23	23	0.0260703	0.198094
X243	Month_Year2	N_2020	-0.36677	0.149768	23	23	0.0262294	0.198094
X244	Month_Year2	N_2020	-0.37702	0.152374	23	23	0.0249288	0.198094
X249	Month_Year2	Jan_2023	-0.276369	0.113467	23	23	0.0269334	0.198094
X249	Month_Year2	July_2021	-0.319629	0.131021	23	23	0.0267266	0.198094
X258	Month_Year2	Jan_2023	0.0822489	0.0337175	23	23	0.0267359	0.198094
X304	Month_Year2	N_2020	-1.07292	0.436585	23	23	0.0257809	0.198094
X334	Month_Year2	Jan_2023	0.0900933	0.0369412	23	23	0.0267639	0.198094
X336	Month_Year2	Jan_2023	0.0900933	0.0369412	23	23	0.0267639	0.198094
X348	Month_Year2	May_2019	-0.157813	0.0647137	23	23	0.0267745	0.198094
X394	Month_Year2	Jan_2023	0.0471728	0.019151	23	23	0.0254898	0.198094
X405	Month_Year2	N_2020	-2.68594	1.09551	23	23	0.0260803	0.198094
X21	Month_Year2	July_2021	0.10697	0.0441974	23	23	0.0277741	0.19845
X44	Month_Year2	N_2020	-0.94688	0.391845	23	23	0.0279863	0.19845
X90	Month_Year2	Jan_2023	0.390865	0.161287	23	23	0.027601	0.19845
X244	Month_Year2	Oct_2021	-0.439588	0.182122	23	23	0.0281411	0.19845
X254	Month_Year2	July_2021	-2.0054	0.831285	23	18	0.0282134	0.19845
X277	Month_Year2	May_2019	0.11541	0.0476081	23	23	0.0275595	0.19845
X280	Month_Year2	N_2020	-0.366754	0.151687	23	23	0.0279096	0.19845
X344	Month_Year2	N_2020	-1.12598	0.466114	23	23	0.0280303	0.19845
X406	Month_Year2	Oct_2021	0.178349	0.0738423	23	23	0.0280533	0.19845
X40	Month_Year2	Oct_2021	-2.61714	1.08635	23	23	0.0283991	0.199082
X269	Month_Year2	N_2020	-0.660134	0.274374	23	23	0.0285781	0.199662
X8	Month_Year2	N_2020	-5.08296	2.11863	23	17	0.0289671	0.19969
X86	Month_Year2	N_2020	-5.08296	2.11863	23	17	0.0289671	0.19969
X99	Month_Year2	July_2021	-0.892165	0.371471	23	23	0.0288212	0.19969
X159	Month_Year2	N_2020	-0.419917	0.174796	23	23	0.0287856	0.19969
X241	Month_Year2	Jan_2023	0.0685454	0.0286131	23	23	0.029174	0.20045
X79	Month_Year2	N_2020	-0.92084	0.384771	23	23	0.0293122	0.20049
X325	Month_Year2	July_2021	0.11617	0.0485626	23	23	0.029373	0.20049
X153	Month_Year2	Jan_2023	0.122171	0.0511616	23	23	0.0296215	0.201333
X265	Month_Year2	May_2019	2.18186	0.91415	23	23	0.0296905	0.201333
X15	Month_Year2	N_2020	-0.542933	0.227921	23	23	0.0299662	0.20254
X309	Month_Year2	Jan_2023	-1.50948	0.634211	23	23	0.0300865	0.202693
X270	Month_Year2	July_2021	0.689011	0.289964	23	23	0.0303202	0.203607
X135	Month_Year2	N_2020	0.0858245	0.0361672	23	23	0.0305139	0.204246
X237	Month_Year2	July_2021	0.110004	0.0463976	23	23	0.0306407	0.204435
X137	Month_Year2	N_2020	-1.20063	0.509069	23	23	0.0314045	0.206688
X228	Month_Year2	July_2021	0.611572	0.259928	23	23	0.031756	0.206688
X228	Month_Year2	Oct_2021	0.669406	0.284737	23	23	0.0318748	0.206688
X232	Month_Year2	May_2019	-0.871062	0.370301	23	23	0.0317902	0.206688
X238	Month_Year2	Jan_2023	-0.054652	0.0232163	23	23	0.0316815	0.206688
X254	Month_Year2	N_2020	-1.79892	0.761885	23	18	0.0312388	0.206688
X281	Month_Year2	N_2020	-0.342078	0.145318	23	23	0.031684	0.206688
X329	Month_Year2	May_2019	0.0678695	0.0288295	23	23	0.0316732	0.206688
X391	Month_Year2	Oct_2021	-0.481002	0.204386	23	23	0.0317213	0.206688
X337	Month_Year2	N_2020	0.0845552	0.0361342	23	23	0.0325713	0.210547
X172	Month_Year2	Jan_2023	1.53379	0.657949	23	23	0.0331468	0.213601
X36	Month_Year2	N_2020	-0.666528	0.286313	23	23	0.0333563	0.213624
X56	Month_Year2	Oct_2021	0.125876	0.0540404	23	23	0.0332697	0.213624
X392	Month_Year2	May_2019	-1.74652	0.752565	23	23	0.0338344	0.21602
X235	Month_Year2	July_2021	0.105054	0.0453149	23	23	0.033998	0.216399
X65	Month_Year2	N_2020	-0.113464	0.0492261	23	23	0.0349033	0.21756
X83	Month_Year2	July_2021	0.109052	0.0471893	23	23	0.0344937	0.21756
X114	Month_Year2	July_2021	0.0892226	0.0386417	23	23	0.0346288	0.21756
X146	Month_Year2	Jan_2023	-0.813045	0.352995	23	23	0.0350193	0.21756
X269	Month_Year2	July_2021	-0.689656	0.299367	23	23	0.034989	0.21756
X278	Month_Year2	July_2021	0.22316	0.0967378	23	23	0.0347737	0.21756
X344	Month_Year2	Jan_2023	-1.01535	0.440437	23	23	0.0348786	0.21756
X369	Month_Year2	July_2021	0.109052	0.0471893	23	23	0.0344937	0.21756
X338	Month_Year2	July_2021	0.110089	0.0478341	23	23	0.0351442	0.217684
X15	Month_Year2	July_2021	-0.571472	0.248682	23	23	0.035384	0.217857
X269	Month_Year2	Jan_2023	-0.595396	0.259259	23	23	0.035487	0.217857
X389	Month_Year2	N_2020	0.0778579	0.0338947	23	23	0.0354504	0.217857
X12	Month_Year2	Jan_2023	0.0622372	0.0271899	23	23	0.0360169	0.219407
X334	Month_Year2	July_2021	0.0976146	0.042656	23	23	0.0360567	0.219407
X336	Month_Year2	July_2021	0.0976146	0.042656	23	23	0.0360567	0.219407
X64	Month_Year2	July_2021	0.388726	0.170483	23	23	0.0366465	0.220079
X201	Month_Year2	July_2021	0.845553	0.370324	23	23	0.0364219	0.220079
X230	Month_Year2	N_2020	-0.619579	0.271363	23	23	0.0364273	0.220079
X249	Month_Year2	Oct_2021	-0.326737	0.143526	23	23	0.0369097	0.220079
X365	Month_Year2	N_2020	-3.65854	1.60423	23	20	0.0366172	0.220079
X374	Month_Year2	N_2020	0.081627	0.0358287	23	23	0.0367827	0.220079
X397	Month_Year2	Oct_2021	0.653842	0.287137	23	23	0.0368655	0.220079
X116	Month_Year2	N_2020	0.0707938	0.0311891	23	23	0.0373953	0.220314
X183	Month_Year2	Oct_2021	-0.322089	0.141852	23	23	0.0373387	0.220314
X200	Month_Year2	Jan_2023	-0.671112	0.295836	23	23	0.0374907	0.220314
X236	Month_Year2	N_2020	0.0817468	0.0360441	23	23	0.0375318	0.220314
X251	Month_Year2	N_2020	-0.600529	0.26502	23	23	0.037678	0.220314
X344	Month_Year2	July_2021	-1.15294	0.508572	23	23	0.0376024	0.220314
X396	Month_Year2	N_2020	-0.594595	0.262424	23	23	0.0376923	0.220314
X96	Month_Year2	July_2021	0.736191	0.325821	23	23	0.0381589	0.221552
X117	Month_Year2	July_2021	-0.288448	0.12771	23	23	0.0382244	0.221552
X278	Month_Year2	Jan_2023	0.189327	0.0837774	23	23	0.0381304	0.221552
X231	Month_Year2	N_2020	-0.269046	0.119362	23	23	0.0385688	0.222926
X12	Month_Year2	N_2020	0.0646995	0.0287751	23	23	0.0389912	0.223246
X15	Month_Year2	Jan_2023	-0.484058	0.215365	23	23	0.0390547	0.223246
X137	Month_Year2	Oct_2021	-1.36879	0.608454	23	23	0.0389021	0.223246
X354	Month_Year2	N_2020	0.796481	0.35397	23	23	0.0388632	0.223246
X156	Month_Year2	Jan_2023	-0.489143	0.218144	23	23	0.0394623	0.224018
X324	Month_Year2	N_2020	0.179982	0.0802477	23	23	0.0394209	0.224018
X328	Month_Year2	May_2019	0.129998	0.0579923	23	23	0.0395136	0.224018
X402	Month_Year2	N_2020	-0.564028	0.251998	23	23	0.0397768	0.224896
X97	Month_Year2	Oct_2021	1.11327	0.497872	23	23	0.0399462	0.22524
X70	Month_Year2	May_2019	-5.4507	2.44341	23	19	0.0403585	0.226335
X306	Month_Year2	Oct_2021	-1.62379	0.727708	23	23	0.0403118	0.226335
X373	Month_Year2	N_2020	-0.554495	0.248731	23	23	0.0404753	0.226378
X54	Month_Year2	July_2021	0.142564	0.0640866	23	23	0.0408503	0.227861
X60	Month_Year2	Jan_2023	-1.24456	0.562332	23	23	0.0417617	0.230467
X200	Month_Year2	N_2020	-0.693099	0.313084	23	23	0.0417152	0.230467
X258	Month_Year2	May_2019	0.0944824	0.0426496	23	23	0.041591	0.230467
X387	Month_Year2	Oct_2021	-0.388777	0.175497	23	23	0.0415926	0.230467
X32	Month_Year2	July_2021	-4.65258	2.1044	23	18	0.0419513	0.230899
X49	Month_Year2	May_2019	0.106899	0.0484697	23	23	0.0423929	0.232193
X99	Month_Year2	Oct_2021	-0.897384	0.406926	23	23	0.0424103	0.232193
X28	Month_Year2	Oct_2021	-0.438769	0.1995	23	23	0.042901	0.234262
X124	Month_Year2	May_2019	-3.64638	1.65973	23	19	0.0430992	0.234726
X161	Month_Year2	July_2021	-1.58953	0.724615	23	23	0.0433793	0.235633
X50	Month_Year2	July_2021	-1.36176	0.621634	23	23	0.0436335	0.236396
X174	Month_Year2	Oct_2021	-0.39326	0.179974	23	23	0.0441016	0.237074
X178	Month_Year2	Oct_2021	-0.39326	0.179974	23	23	0.0441016	0.237074
X309	Month_Year2	July_2021	-1.6008	0.732323	23	23	0.0440308	0.237074
X266	Month_Year2	Oct_2021	1.12596	0.515679	23	23	0.044242	0.237081
X343	Month_Year2	Oct_2021	1.03616	0.474776	23	23	0.0443313	0.237081
X264	Month_Year2	N_2020	1.18147	0.5428	23	23	0.0448307	0.239136
X106	Month_Year2	Jan_2023	0.0726186	0.0335395	23	23	0.045833	0.241942
X194	Month_Year2	Oct_2021	-0.0641408	0.029635	23	23	0.0459041	0.241942
X241	Month_Year2	N_2020	0.0656865	0.0302813	23	23	0.0454765	0.241942
X257	Month_Year2	May_2019	0.0919018	0.0424693	23	23	0.0459399	0.241942
X383	Month_Year2	Oct_2021	-0.0641408	0.029635	23	23	0.0459041	0.241942
X134	Month_Year2	May_2019	0.0658836	0.0305047	23	23	0.0463108	0.243278
X395	Month_Year2	N_2020	-2.07364	0.960873	23	23	0.0464635	0.243464
X152	Month_Year2	N_2020	0.464665	0.215669	23	23	0.0467819	0.243869
X171	Month_Year2	July_2021	-1.30632	0.606367	23	23	0.0467992	0.243869
X359	Month_Year2	Jan_2023	0.119153	0.055335	23	23	0.0468934	0.243869
X224	Month_Year2	May_2019	0.164614	0.0766395	23	23	0.0473834	0.244818
X324	Month_Year2	May_2019	0.205965	0.0959143	23	23	0.0474299	0.244818
X397	Month_Year2	May_2019	0.616962	0.287137	23	23	0.0473132	0.244818
X42	Month_Year2	Jan_2023	-0.600596	0.280801	23	23	0.048214	0.245808
X48	Month_Year2	Jan_2023	-0.600596	0.280801	23	23	0.048214	0.245808
X138	Month_Year2	Jan_2023	0.135596	0.0633235	23	23	0.0479873	0.245808
X149	Month_Year2	July_2021	0.391417	0.182907	23	23	0.0481108	0.245808
X231	Month_Year2	May_2019	-0.305641	0.142665	23	23	0.0478907	0.245808
X172	Month_Year2	N_2020	1.48673	0.696308	23	23	0.0485584	0.246958
X113	Month_Year2	Jan_2023	0.0816241	0.0382695	23	23	0.0487715	0.247435
X96	Month_Year2	Oct_2021	0.759967	0.356919	23	23	0.0491129	0.248559
X60	Month_Year2	July_2021	-1.377	0.649325	23	23	0.049927	0.249783
X151	Month_Year2	Jan_2023	0.100156	0.0471344	23	23	0.0495241	0.249783
X270	Month_Year2	Oct_2021	0.673867	0.317639	23	23	0.0498489	0.249783
X355	Month_Year2	July_2021	-0.304021	0.143224	23	23	0.0497338	0.249783
X410	Month_Year2	July_2021	-0.205289	0.096818	23	23	0.0499567	0.249783

## Sheet: high_months
feature	metadata	value	coef	stderr	N	N.not.0	pval	qval
X242	Month_Year2	Jan_2023	3.90594	0.527785	20	18	5.18967e-06	0.0106648
X316	Month_Year2	May_2019	-2.06034	0.342444	20	20	4.32764e-05	0.0444665
