# Supplementary material for: Effects of low wildfire burn severity due to pre-fire shrub thinning on the chaparral soil bacteriome in the Santa Monica Mountains of Southern California
Source: Microbiol Spectr. 2025 Jun 30;13(8):e00185-25. doi: 10.1128/spectrum.00185-25 (PMC12323652; doi:10.1128/spectrum.00185-25)
Supplement: File S7 — Raw KO file. [file spectrum.00185-25-s0007.txt]

	LS01	LS02	LS03	LS04	LS08	LS09	LS10	LS11	LS14	LS15	LS16	LS17	LS18	LS19	LS20	LS21	LS22	LS23	LS24	LS25	LS32	LS33	LS34	LS35	LS36	LS37	LS38	LS39	LS40	LS41	LS42	LS43	LS44	LS45	LS46	LS47	LS48	LS49	LS50	LS51	LS56	LS57	LS58
K00001	30415.76	23831.25	28375.65	52413.77	7726.79	32774.43	9506.89	31900.14	33120	33968.07	35360.65	30308.02	32121.6	39929.95	13306.13	38186.24	33104.82	26952.24	38981.9	15860.27	38596.15	38840.25	42422.56	43586.1	38010.62	29315.56	39127.79	34663.76	35084.71	25542.92	24399.65	38646.69	26970.61	40448.65	35016.27	33342.29	41759.23	40536.34	29572.14	36201.38	33206.13	35580.82	51514.63
K00002	0	0	0	0	0	0	0	0	0	0	0	0	0	0	0	0	0	0	0	0	0	0	0	0	0	0	0	0	0	0	0	0	0	0	0	0	0	0	0	0	0	0	0
K00003	38672.83	28626.73	38065.59	50537.39	24218.75	38261.41	15224.03	44310.74	40519.52	47051.42	41900.49	32674.97	33791.91	46137.14	14437.92	42859.73	54787.61	45481.34	47358.95	21744.42	42993.02	42738.36	46999.72	53029.18	42253.12	38714.83	50117.16	42619.06	42866.76	33252.4	39954.96	49774.97	34156.04	62617.99	48642.2	40639.78	54598.04	48347.28	38484.11	39377.22	41346.39	43091.96	60908.41
K00004	9059.9	8248.32	8182.06	9402.5	1271.01	8534.01	3185.51	13242.29	8955.9	7989.5	9710.84	8251	10012.34	10449.07	5151.51	12534.07	11284	7462.67	10376.42	4703.09	8019.75	7626.82	9537.32	7740.84	10539.07	9004.99	12440	9208.01	9582.4	8350.66	5037.35	8642.91	8293.81	17391.72	7368.38	8919.74	11229.66	13342.69	9711.16	10332.08	10418.34	11001.83	17814.09
K00005	2322.08	376	613.09	8573.56	6694.74	783.37	62	541.08	508.5	1731.87	465.74	464	229.5	671.12	79	898.08	307.88	262	862.62	182	305	375	844.75	946.25	477.87	298.37	337.95	385.08	449.5	730.36	3979.6	830.76	281.63	831.4	2454.57	1149.62	772	1178.62	293.25	732.24	280.38	140.74	1008.5
K00006	78	618	509	40	0	798	178	398	1140	790	876	577	494	1376	94	301	1164	722	969	113	965	1210	830	1498	574	741	2240	785	1003	485	1269	1621	685	605	1718	793	1683	1560	618	584	629	430	937
K00007	2105.84	336	390.38	3149.67	272.3	1313.33	173.17	558	345	579	482.12	446.67	976.67	383	201.5	649.51	138	167.66	884.84	115.67	716.84	894.83	862.33	964.5	531.67	368.33	601.5	206.83	274.67	303.83	23	22.33	236.34	345.83	262.5	203.33	480	624.33	142.67	743	383	606.62	178.66
K00008	33219.96	20352.64	22606.49	21112.5	22298.33	32417.81	10892.35	38339.32	29501.14	24643.91	34522.33	28412.18	38304.34	38242.44	14205.52	33046.22	30728.5	25973.18	32328.95	14721.18	35283.34	27325.47	39952.48	23899.76	32529.78	29137.36	33462.03	28547.06	29957.14	24224.49	28330.07	31248.37	24667.86	51724.91	32792.04	25908.14	37649.08	36635.78	29713.83	26007.28	29208.67	31078.96	55018.51
K00009	11222.71	2779	7715.71	15454.36	3319.12	8555.37	2255	9488.33	7023.33	15096.2	9384.95	8866.67	9935	13543.79	2711	6873.75	8103.88	4903	5662.51	3298	6380.67	5853.33	8132.42	9530.25	7666.51	3607.2	4173.74	5958.56	7520.5	2121.86	9706.06	14084.37	4013.38	10510.14	8135.81	9613.62	7573.17	8174.79	3514	6742.24	5626.38	3501.17	17655.67
K00010	32720.33	13891.36	12860.18	37198.22	7045.46	31354.62	5759.02	24730.21	21022.36	18323.06	27353.57	26917.84	37335.92	32739.94	10408.33	28613.69	12513.92	13189.15	23056.11	8821.34	27378.6	23376.89	31438.51	21311.42	27154.07	15783.46	19892.84	18669.41	18705.74	12536.65	13744.82	20134.76	14946.47	24845.18	25660.9	15593.82	24195.79	29090.23	18733.06	29204.82	17437.47	19940.64	48911.43
K00011	10	84	13	6.4	0	25	82	79	112	0	28	11	27	11	65	24	131	151	35	0	8	6	0	0	29	57	89	56	36	32	29	26	68	86	44	13	62.6	147	61.4	31	99	44	18
K00012	40667.77	33533.49	44698.69	66707.67	19414.39	43820.09	16877.87	48773.6	48206.55	51749.05	47898.16	36060.15	34428.56	52083.79	16545.07	49587.89	67496.33	50780.58	54080.19	25467.17	46773.34	49244.24	51737.87	60710.68	48564.65	44228.18	60620.52	50322.05	51485.55	37877.42	41800.6	62024.13	39255.71	69708.87	55043.17	49563.41	61997.5	55276.09	42498.48	39981.06	47727.09	48494.8	69042.94
K00013	36914.53	26912.23	34628.97	52314.45	21573.22	39691.98	13119.53	38920.74	37188.12	39733.09	40977.28	32778.3	35097.91	44726.97	13421.42	40624.23	48917.61	42918.34	46540.99	19881.92	45466.18	45353.53	49212.72	50935.18	41556.23	37744.79	47231.5	41515.89	41614.76	34307.76	35233.37	43504.86	33750.54	55544.81	47923.83	36554.71	50292.44	45906.04	38636.57	37314.22	37729.39	41809.53	58703.41
K00014	65832.49	33585.47	41062.2	94122.68	32514.22	58661.14	15355.38	51543	46077.61	53533.42	59730.93	54205.15	64177.57	68253.56	19233.93	58390.96	47713.1	45764.52	61225.18	24238.52	69896.61	66835.83	79389.14	66735.75	61824	43981.29	53548.99	50653.92	52306.42	38008.42	44665.96	52899.02	41484.83	64055.04	59661.72	46433.1	58870.65	62586.36	50068.79	50152.39	43623.04	51233.04	91481.99
K00015	11223.51	12192.75	17671.34	15617.23	1549.05	12238.49	6429.51	15050.16	15293.87	20895.48	15554.46	10646.49	9346.58	17472.97	6051.17	15915.71	24093.33	16983.5	17199.39	9240.99	13351.09	12152.38	13511.72	20449.93	15250.27	16475.54	22089.75	18469.5	18545.49	15334.41	13161.23	21931.11	14255.27	26110.8	14053.22	18317.24	20640.86	17017.1	13975.2	9587.64	18992.94	16086.39	21172.93
K00016	10219.91	4385.84	12414.33	10021.26	16043.86	7503.28	4140.35	13125.03	8962.79	16893.7	8723.04	5867.17	5539.17	11258.95	2696.67	6904.95	14586.04	7073.01	6410.38	4521.83	4933	4425.16	6130.73	10396.1	6391.84	5674.58	8023.12	7736.71	8498.49	6782.66	18706.03	16637.26	4872.3	18408.72	11593.48	13935.93	10627.14	10243.86	3789	5749.41	8442.87	7128.17	13900.92
K00018	7218.54	1232.92	1773.15	17965.78	14802.62	3388.32	463	2553.83	1992.93	1380.19	1820.75	2443.4	3586.15	2383.55	851	4407	892.55	1054.58	3291.67	790.75	2882.25	2717.05	3208.15	5533.75	2723.5	1781.79	1501.42	1881.7	1618.58	1268.83	8330.64	1688.88	1617.07	2492.21	5146.34	2710.3	1936.02	5895.66	1793.51	1955.17	1477	2056.27	3283.17
K00019	28274.5	23943.17	29642.87	40818.83	4176.73	29980.97	10313.02	31389.04	30790.24	32174.82	30347.29	25618.65	26039.4	34241.05	12159.78	36050.77	37302	31046.57	35823.22	16524.51	31415	30633.87	35449.99	35167.16	33240.96	28385.91	39304.11	32402.56	33224.07	24143.99	22018.73	36034.27	27047.07	42226.21	32602.37	31530.57	41686.11	38876.29	29998.22	28847.14	31677.26	33734.51	43116.43
K00020	53553.45	42719.56	47337.41	85264.67	15062.37	56784.42	20524.29	59244.82	55184.01	51254.35	58640.92	47218.73	52291.91	60664	22249.97	66577.06	65447.78	58002.49	68964.24	28480.08	59541.77	58209.07	65457.74	70054.84	64831.89	54289.14	71935.52	60364.44	59970.78	48609.9	37395.39	57350.21	50078.72	80546.77	62861.51	51525.28	71768.21	66991.87	56201.34	59239.51	57469.23	61354.56	85121.16
K00021	0	268	369	3156	37	370	139	300	352	96	251	108	27	364	207	595	272	108	709.9	229	310.5	531	530	476	425	300	773	490	422	327	718	1111	495	298	458	484	714	702.66	260	140	783	634	472.16
K00023	19158.17	9719	11654.67	30351.96	2336.63	17099.83	4434.01	13622.99	10466.66	11963.82	13145.42	13431.32	16247.65	14981.46	4564.84	16426.09	10345.34	9430.66	18415.67	5800.34	20936.59	19832.54	23060.56	20837.25	15192.75	11178.16	17451.16	13536.33	13551.99	9923.57	7582.5	12758.75	10909.43	14572.16	14202.43	10581.74	14372.63	19094.94	12991.36	10270.3	12009.49	14599	17638.25
K00024	28525.64	28801.23	34666.57	39526.81	10083.8	35813.55	13629.03	38077.74	36604.3	36670.09	37360.03	27608.8	28189.16	39111.97	13301.92	39425.06	50286.11	43749.34	46858.07	20006.17	41762.18	41671.53	44025.22	47134.43	38662.73	38835.41	52929	41767.89	41741.26	35607.26	27277.07	42526.61	34672.89	56622.7	44215.1	34544.89	52195.43	44514.27	38015.78	35112.72	40375.89	43545.43	49189.66
K00025	0	0	0	0	0	0	0	0	0	0	0	0	0	0	0	0	0	0	0	0	0	0	0	0	0	0	0	0	0	0	0	0	0	0	0	0	0	0	0	0	0	0	0
K00027	25352.9	26825.74	30825.98	24598.5	18462.19	32369.82	13480.7	42506.93	34785.36	32340.21	32046.86	27331.64	29084.25	38294.76	14059.69	36868.39	44725.65	38313.42	35824.82	19027.68	34440.82	29943.15	35669.67	29672.9	31655.98	32516.57	40648.97	33136.98	34994.18	27468.77	33915.3	40225.48	29394.27	59759.99	43769.43	33442.91	51281.44	41153.51	34131.04	42700.87	35016.72	38190.65	48683
K00029	24071.76	11665.17	13581.12	56731.92	5683.1	22681.63	5576.51	15947.83	12642.93	14603.91	18092.44	16151.08	21056.89	18274.22	5538.67	21769.84	9682.17	11205.83	28201.02	6596.51	27334.68	29230.29	29442.82	35276.66	23003.6	15699.46	23633.51	19367.5	17979.99	16188.76	9224.8	14219.17	14783.24	18730.46	20787.95	11817.74	15739.59	25829.33	15452.94	15895.98	17125.32	20803.16	23848.41
K00030	2142.78	3018.67	2191.33	1921.65	908.23	3476.73	1914.69	3128.56	3902.91	2559.15	4466.17	2295.18	2181.19	4043.32	1188.5	3576.75	6674.17	5564.34	5995.85	2105.9	4712.51	5183	5117.45	4658.27	5250.11	5648.33	6380.83	5672.34	4761.46	6770.91	2997.49	4022.66	3562.77	5811.08	4710.89	2934.37	5474.3	3941.22	4456.98	1819.34	5110.15	4935.2	5792.33
K00031	42495.45	24786.4	31538.36	66397.95	20552.77	43654.06	12520.7	38685.69	33647.57	39907.59	40516.48	34946.13	40126.82	45787.13	13264.75	41423.28	37148.95	32832.17	49619.83	17526.42	49553.68	50620.86	53931.72	54740.93	44402.19	34672.57	47996.91	40745.06	41472.09	32905.84	34100.53	43585.11	31170.94	51595.43	48717.9	34415.62	44618.37	50118.93	33367.68	39742.05	38009.39	40477.64	58455.89
K00032	200.5	100	89.4	2862.68	79	115	59	66	122	0	0	298	248	76	0	247	0	0	185.17	0	178	255	185	0	112	109	387	0	72	90.75	2	0	33.4	61	2.6	0	160.6	208.2	6.4	211	107	316.6	321
K00033	37030.55	31388.06	37288.39	50641.67	11534.61	41283.72	16682.14	50691.45	43333.31	47089.42	47392.49	37258.06	41411.41	52240.76	17369.04	48421.59	54068.76	46535.1	51658.69	23542.93	48992.52	47525.41	52963.88	51008.77	48775.57	42150.28	48335.67	46293.32	47632.49	35097.92	30449.26	49739.73	37092.24	70120.3	48506.86	41974.26	57532.03	49586.21	41089.13	48512.84	44853.9	48557.45	70986.17
K00034	4515.5	6574.17	5099.06	10858.05	1567.5	5508.74	2512.42	7747.27	6997.37	4645.84	6225.14	4427.66	5356.92	5875.09	2748.83	8946.12	5898.84	7193.49	9829.66	3608.84	7728.6	7822.67	7247.26	7980.93	7212.87	7003.97	11214.03	7500.71	7860.5	6564.59	2970.58	5099.59	6966.82	10889.47	6970.56	6169.24	9175.17	8620.58	6802.02	8474.67	8500.27	8962.03	7828.92
K00035	3215	3113.75	1668	16058.5	162	2863	1179	3014.75	2661.5	1681.92	2812.75	2655.25	2955.25	2229.75	1106	4763.25	1224	2023.17	5865	1235	4164.58	5689.75	4706.92	7098.83	4224.75	3003	6531.5	3389.33	2844.75	2836.75	1135	1967.75	2750.25	3621	2301.5	2036.25	3281	4524	2939.25	2683.17	3978.5	4410.5	3735.17
K00036	58781.21	39855.47	45255.37	84160.68	12646.91	58804.84	16063.89	57772.18	50400.09	52232.46	59005.61	51812.62	62121.22	66502.93	22069.39	64686.57	58538.94	50947.68	67824.48	26569.19	68622.6	65508.26	75850.58	62703.76	61167.47	49185.4	62840.27	54515.15	56246.31	43119.99	35263.45	57720.28	45372.98	71155.92	58609.8	47144.18	67913.05	67627.06	54089.21	55271.6	51852.77	58671.72	88480.59
K00038	9365	8451.51	7319	7427.07	948.75	11895.84	2024.42	10020.25	9290.74	7401.33	11267.17	8880.67	11036.67	11168.59	5094.84	15097.14	7971	5728.83	10496.66	5194.09	10374.58	9543.83	12301.68	7296.66	13321.25	9290.99	12192.99	10561.49	10120.67	7685.25	4489.25	8112.58	7961	12504.66	9820.59	8785.75	10562.95	15387.91	9308.73	20289.59	10672.24	12377.49	16622.09
K00039	213.5	806	243.88	5704.5	152.5	336.5	310	611.5	357	247	425.62	351	256.5	327	267	1090.5	57	881	1576.5	198	488	857	844	2729	1278.5	908.5	868	846.5	665	864	142	276.5	737	1056	629	557	330	434	715	280	1206	1228.12	586.5
K00040	13087.99	5073.81	4128.54	19196.59	4977.86	10090.77	2023.85	8354.32	5802.31	7852.82	10934.71	13674.42	15970.09	13978.73	3432.85	10719.81	2047.26	5427.51	13147.32	3355.34	19007	19920.56	21643.57	12065.92	12474.06	6250.92	6417.83	7951.02	8380.97	5187.14	5728.92	6808.83	6098.99	8067	8617.92	5940.64	8200.33	10082.67	8760.24	8793.9	5493.13	8282.59	17855.35
K00041	2764.33	1555.83	2181.71	12650.17	4850.37	2209.23	444.17	2218.5	1509.26	2574.01	3245.46	2179	2593	3458.67	719.5	3078.92	2635	2084.66	4644.83	1213.84	3662.85	5076.66	3809.18	7290.18	4234.66	1563.88	2062.84	3398.58	3922.01	1347	4001.3	4286.5	2476.84	2928.71	4276.08	3599.76	2497.4	4132.09	1750.71	2257.5	2176.33	2613.96	4900.49
K00042	35157.06	17459.09	20723.88	54429.08	9610.97	29512.79	6603.43	26696.58	24743.32	22326.07	30398.87	25616.41	33562.15	32098.4	10734.78	32244.71	24084.67	23376.23	26076.17	12799.59	28614.76	24672.71	34103.41	28052.58	29704.26	20960.98	25039.15	24725.58	24117.09	16970.03	15778.84	22662.84	21293.42	28416.73	25075.33	21716.91	28179.65	34041.86	26463.94	25914.23	20034.74	25142.3	46611.01
K00043	24	0	0	40.4	0	82	0	0	57	67	68	113	131	99	13	36	24	14	55	0	226	312	133	74	18	5	0	0	27	10	5	26	24	0	67	21	45.6	106	16.4	141	3	11	82
K00045	4829.9	7773.5	6303.4	16634.31	2134.3	6590.5	2498	9660.25	6448.5	5722.5	7354.75	9100	8536.5	9883.5	3693.5	10407.5	5525	8241	14059.17	4530.75	15796	14889	17745.5	9806.25	8309.25	8625.25	13967	8252	10035.5	8091.5	5332.9	8042	8665.4	13152.5	9319.85	6449.75	13304	10842.45	11442.5	4984	9002.5	11447.35	10188.5
K00046	30372.34	15406.49	27578.43	48221.08	12813.88	23567.39	10322.27	33141.29	24552.97	35690.24	27469.19	23197.8	22618.1	34956.8	9822.47	26501.94	29531.4	19772.59	26001.66	13579.51	26962.18	26776.65	30803.67	39121.11	26689.67	18003.5	23721.91	25477.06	28799.27	12891.52	28681.65	41634.96	19359.6	41188.74	26181.85	34036.53	28889.9	30626.39	18380	17000.17	23311.08	23854.43	43989.24
K00048	1606.31	0	26	228.17	11522.12	122.57	0	0	504.68	40	70.5	0	78.25	0	2	48.5	0	2.5	138	5	0	0	149	4	27	233.29	0	0	0	166.36	5866.97	76.25	30	912.79	2369.32	1288.43	441.32	1024.18	174.71	22	0	0	0
K00050	11686.17	6260.09	7977.33	27759.74	4572.21	10976.25	4333.01	9391.32	9258.5	8776.63	11628.49	8517.65	9679.06	10517.35	3374.67	11375.01	10186.5	10791.24	14746.68	5027.5	14455.25	14708.7	15495.11	17090.5	12405.67	11759.92	13602.84	12663.74	11381.74	10981.07	6860.5	8786.66	9441.66	13393.26	10825.18	7356.32	10603.13	13418.19	10414.22	7476.86	11445.65	12789.52	14258.67
K00051	0	0	0	0	0	0	0	0	0	0	0	0	0	0	0	0	0	0	0	0	0	14	0	0	20	15	38	0	26	0	0	0	3	13	0	0	0	14	0	0	11	6	25
K00052	37709.36	28760.56	35733.47	56030.05	22526.72	41173.47	14152.78	40705.45	37918.33	40844.26	41864.66	35571.8	37583.81	46827.97	14507.09	43634.52	48462.27	44361.84	50702.49	21159.42	50166.93	48888.52	55205.89	53365.18	44951.36	39742.18	47870.59	43128.74	43861.1	35531.42	36272.62	44947.95	35600.37	58703.86	49680.3	37245.55	52735.87	47607.93	41499.67	38970.72	40128.39	44818.94	60555.41
K00053	36600.2	27428.23	34275.8	50768.12	23163.72	38705.4	13427.86	39170.82	37630.37	38645.43	39681.96	32232.12	34720.83	43192.97	13676.75	41104.82	48311.78	42405.33	46532.48	19918.25	44175.69	43581.7	47734.23	48107.36	41050.8	37322.04	48728.83	40994.05	40950.77	33618.6	34830.54	42676.78	33221.05	55416.81	46437.66	36027.89	51011.7	46005.53	37832.3	37536.88	38300.9	42250.69	57140.91
K00054	2119.56	715	2192.68	2569.16	551.6	1899.66	324.42	1563	1089.17	2091.33	1984.66	1552.85	1405.33	1963.34	609.34	1352	1481.66	660.51	2462.17	871.67	2826.16	3038.25	3496.99	3547.32	2115.01	1507.34	1520.34	1716.34	1894.91	4103.99	747.27	1288.67	1507.83	1990.81	1684.54	1607.99	1652.16	1534.01	1059.1	1551.01	1262.49	1915.92	1484.84
K00055	14900	3169.49	3904.37	7198.72	1569.41	10769.26	2150.34	11186.99	5398.73	6807.67	11683.96	11481.5	17829.34	13149.07	3543.68	9797.39	1610	2104.18	7190.65	2630.59	11503.91	10284.49	14660.66	5997	11326.65	4023.24	2688.16	6185.08	5932.98	2973.75	3007.75	5897.41	4208.91	7969.42	4867.75	4772.41	4181.37	8521.58	5602.46	8191.92	3488.23	5507.6	22228.43
K00057	39858.36	30579.73	40049.14	53276.78	23578.05	41754.56	14403.2	43216.41	42551.62	45431.75	44961.77	36910.48	38038.74	49544.97	15154.09	45016.89	55605.44	45576.35	51693.5	22625.59	51045.34	50761.36	55861.71	54243.5	45457.91	41160.46	55137.67	45877.23	47399.75	36702.42	40495.2	51319.69	37025.53	60941.06	51896.75	42835.03	57545.43	50914.05	42298.59	38625.06	41917.38	45613.12	64323.41
K00058	66395.99	55156.58	63384.91	95275.03	39789.76	75739.77	26632.32	74631.27	71621.66	68599.23	73733.16	60013.89	63320.33	80597.38	28380.7	81046.44	79411.44	72622.99	96959.29	36750.33	85558.21	86069.14	93156.91	95496.48	83601.1	73639.39	101892.12	80074.92	81044.74	69566.49	65007.52	82440.9	65930.28	111115.26	94699.44	68234.82	98372.41	92637.46	72446.06	73758.82	80321.49	83766.69	102983.74
K00059	226977.35	183581.48	225749.73	347287.45	89092.52	268621.28	88000.19	263494.45	244432.13	265856.81	262726.42	224992.27	234660.53	303742.49	96435.07	276126.43	288760.7	248045.21	304508.59	127686.27	305328.33	298095.94	333533.73	320465.55	275788.49	237274.74	315138.64	267697.09	277496.73	208503.09	213067.44	304484.85	215040.83	368926.82	319580.59	244422.55	340335.96	311430.65	239050.03	291844.69	259864.52	276090.91	376047.2
K00060	9850.49	3929.84	3371.55	14587.57	2253.8	9002.06	1439.76	5773.67	5567.33	6893.07	8083.61	6985.84	9415.83	9914.34	2258.45	7067.93	3112.09	3694.67	6167.68	2701.84	7663.5	6916.33	9020	8381	9312.35	4132.91	5675.16	5781.18	6111.5	4628.27	4705.57	6779.76	4180.16	5514.83	6803.65	5496.72	5046.11	7757.72	4878.57	9217.91	3567.49	5373.2	13257.5
K00061	0	0	0	0	0	0	0	0	0	0	0	0	0	0	0	51	0	0	0	0	0	0	0	112	0	0	0	0	0	25	0	0	0	0	0	0	0	0	38	0	0	0	0
K00064	7080	8500.42	5364.72	27725.1	1265.5	10510.47	3180.35	10331	8237.33	3907.34	7612.29	6953.83	7043	5976.51	4912.94	16240.92	4373.5	8211.81	14600.72	4549.51	10915.01	13581.99	12187.52	13189.76	11958.21	9572.57	13713.83	10651.67	9407.84	9271.08	2683.56	4618.27	9171.92	13094.55	10456.69	6709.49	11456.79	14542.47	9812.56	14320.83	12285.32	13735.59	8805.67
K00065	12879.89	10868.08	17374.71	28954.67	2838.75	12670.77	5451.34	13189.29	16977.37	22791.79	15786.09	11127.09	7468.84	18486.87	5211.67	15614.28	25382.71	13953.84	17378.46	8886	11485.26	15644.89	14021.66	24908.17	16962.03	12260.57	17424.45	17501.54	19964.83	9708.27	17383.62	29681.31	11790.31	20616.1	17315.21	22877.19	19879.79	15443.34	9869.94	12288.41	17531.89	13467.57	21277.99
K00066	1505.3	1359.17	2646.4	12891.14	255.75	1257.83	493.75	2128	2299.08	2788.67	2385	2226	1515	2181.25	832	3581.83	3807	1460.5	2508.5	1138.75	2578.25	3589.67	3280	3665	2940.5	1475.83	2040	2714.5	2793.5	1358	2180.15	3660.75	1712.15	2550	1641.85	3464.75	2473.67	3138.45	1534	2398.25	1825.33	2417.1	3146.75
K00067	36070.76	27758.9	38560.89	63114.27	25517.33	39785.07	13016.2	38400.56	38186.84	38770.45	38666.92	28073.79	27710.4	38938.14	13988.26	44216.35	55647.83	43905.34	49499.88	20747.08	41026.27	44739.48	44429.27	52720.35	39592.85	38031.83	49138.33	43825.2	42334.5	34836.91	37158.12	45668.93	34314.01	55852.86	49291.3	39333	51520.94	49280.94	35843.24	33655.93	41968.66	44640.35	52464.4
K00068	186.88	296	512.38	902.92	1303	362	1044	3312	945.5	27.62	164.62	39	19	84	411	430.5	169.88	518	433	183	59	181	38.75	668	169	444	500	183	298	242.86	1063	116.38	422	4405.5	1219.5	316.12	1222.25	1158	257	1229.12	697	730.62	1518.5
K00073	746.88	677.5	814.5	3490.48	161.5	149.33	276.5	769	654	1324.12	575	452	4.33	1450	272	624.67	489.88	708.5	261	697.5	179	259	294.75	1803	849	355.5	491	917.67	1483	329.86	1326	2106.05	848	1370	626.67	1822.12	688.85	897.67	543.73	180.12	796	775	806
K00074	70923.25	62863.39	83940.44	82068.75	16598.42	80938.86	25988.06	83224.18	89407.44	88573.78	89383.26	70775.26	72152.56	101606.66	32288.39	93109.8	121320.48	98050.08	90603.85	48294.62	81905.76	78243.02	88607.01	93797.34	87783.01	77821.26	94500.35	89268.22	93301.38	67025.9	71538.52	109983.06	75208.23	112572.9	95222.24	90144.99	120968.65	96433.84	84280.78	87433.13	79898.28	88324.2	127207.72
K00075	38159.16	28452.23	36151.97	51739.6	22973.13	39910.98	13337.53	39963.74	39050.28	41575.71	41662.78	33123.3	35074.91	45860.97	13827.42	41808.98	51739.66	43111.17	48303.99	20691.92	45257.18	44555.53	48728.47	50748.68	43443.23	38822.54	51545.33	42426.39	42768.76	34939.76	37423.2	46520.24	34109.29	56992.89	48640.16	38088.5	53069.29	48408.12	38823.22	37270.34	39683.39	42901.78	58796.24
K00076	1868.15	1963.5	2652	1527	1325.7	1330.5	412	2027.5	2533.75	2854	2534	1357.5	1033	1912.75	912	2734.5	3913	1484.5	1743	1282.25	1472.25	1439	1671	2125	2292	2093.5	2591	2405.5	2729	1529.25	2416.75	3580.25	1714.75	3184	1583.75	3338.75	2272	2590.75	2017.5	3577.25	2517	2520	2883.75
K00077	31589.68	30371.82	43526.17	70475.13	14271.89	38233.15	17147.22	44624.65	41694.18	48577.29	39462.06	30395.51	25628.28	44580.22	15859.21	46427.12	51732.92	44360.47	51232.62	22242.12	39112.9	41915.4	43253.16	58392.43	44228.82	40133.69	53546.54	46601.5	47547.41	36386.83	38411.06	55924.03	37187.18	66800.49	51412.99	46872.06	56662.65	48690.67	37828.27	41353.41	47360.15	46984.2	51415.22
K00082	668.5	4402.43	2188.17	4170	312.75	3409.22	983.6	3660.75	3497.42	828	2477	1657.49	1564.5	2177.84	1653.44	5156.51	3012.99	3530.66	4400.16	1768.59	3022.49	3214.59	2188.26	2309.33	3832.41	4177.58	5560.66	4202	3637.75	4008.75	1523.67	2151.91	3510.83	6323.08	5437.41	2482.41	6631.35	6114.14	4225.4	9703.75	4891.82	6772.24	2336.51
K00086	1583	1313	2245	2994	644	973	669	1797	3131	3356	1404.5	1008	113	3196	548	1548	2704	2323	1215	1369	339	747	135	3143	1597	1286	2061	1680	2392	1202.5	3005	4957	1288	2803	2591	3257	3995	2146	898	2537	2058	1098	1617
K00087	3483.4	118	328	626	1624.2	1960	98	920	433	1616	1866	523	4043	1769	36	289	90	228	80	146	2272	58	1966	190	986	154	94	380	500	28	349	335	225	288	294	472	328	267	205	1006	58	191	1578
K00088	56596.86	39986.39	43041.64	67157.62	26893.21	62569.61	17360.56	57341.57	51968.84	54036.42	61388.95	57464.97	65690.83	71736.96	21162.65	62722.56	55085.44	52087.33	70959.81	27362.93	79331.51	76443.01	84592.21	66292.68	66266.21	52477.21	64752.32	58122.59	59226.07	46190.84	45568.21	59162.59	46460.01	74632.38	69946.04	48224.51	70870.54	71275.57	56355.4	75529.39	52083.85	62731.5	92334.75
K00090	5107.67	3213	5810.44	19391.48	863.3	4440.33	1213.17	3969	5474	8054	5087.12	3282.67	3466.67	6244	1377	5062.01	6845	3963.66	4540.51	2588.67	3440.51	2966.83	3552.33	7608	5268.67	3092.33	4951.29	4875.22	6096.17	1867.44	5342.5	9229.33	3500.49	5323.25	5424.1	7465.33	6401	4778.78	2583.67	3538	4679	3175.47	5812.66
K00091	1870.34	3239.26	3368.34	3995.11	1133.49	4023.57	2170.69	3762.53	4656.54	2342.55	4298.44	2097.59	1523.32	3188.38	2252.34	5835.53	5785.16	4231.35	7158.86	2383.25	4300.15	5431.79	4819.95	6724.74	6260.16	5562.62	6693.42	6278.51	5225.72	5075.56	2794.49	4276.24	4334.75	6187.25	5207.21	3790.04	5596.27	5367.03	4575.72	2810.98	7250.31	5771.11	5499.26
K00094	0	0	0	5.17	0	0	0	0	0	0	0	0	0	0	0	0	0	0	0	0	0	0	0	0	0	0	0	0	0	24.86	0	0	0	0	0	0	0	0	0	0	0	0	0
K00096	8330.74	3235.42	2852.17	3113.55	6141.53	7112.96	855.18	5263.37	5323.2	3616	6475.22	5713.5	8780.92	7011	2160.28	6333.13	2719.33	3454.5	4534.33	2108.33	5626.59	5113.73	7259.83	3058.5	6705.13	3864.22	4998.7	4530.49	4391.74	3003.75	5332.42	3859.41	3199.34	5122.82	7436.94	4279.15	5995.86	7365.12	4394.78	8028.67	4444.83	4708.76	11224
K00097	21884.44	15199.67	16847.62	57601.09	8830.26	24297.38	8873.52	21563.86	19018.38	17525.82	22218.98	17495.83	19097.82	21710.38	7331.17	24710.79	19939.67	20202.08	33752.74	9515.25	29996.93	33182.12	32268.47	41700.43	27728.78	23048	35178.05	25969.48	23970.57	22902.87	13542.94	20794.69	19583.75	31907.77	27421.5	16059.56	24121.11	29837.06	20384.81	20092.81	24347.57	27316.21	31122.91
K00098	7094.33	2062.09	1616	11752.33	798	5674.16	897.67	3694.75	3169.83	3251.33	5458.33	5395	7725.83	6268.34	1890	5457.75	657.33	1567	5179	1284.67	5226.5	4474.5	7023.34	5379	6545.42	2694.99	2578.16	3316.67	3014.25	2095.11	1489	2805.17	2429.25	2458	3057.67	2741	2160.01	4848.84	3132.16	3376	3336.16	3371.66	10054.84
K00099	36449.97	27496.73	34308.29	49459.12	22179.75	38533.15	13205.86	38623.24	37641.45	38821.76	39704.62	32096.95	34360.41	43905.63	13508.58	40311.65	48955.95	42255.33	46006.82	19519.25	43750.52	43347.53	47240.73	46306.36	40441.72	37099.7	49197.16	40550.72	40918.6	30954.77	35760.1	43763.36	33105.96	54901.5	46731.96	36057.22	51091.28	46482.95	37798.8	36044.21	38124.9	41177.11	57010.07
K00100	26727.01	22269.66	24894	71875.98	17300.84	28362.72	10810.18	27144.37	26488.57	30500.2	26388.75	23612.54	23499.58	28327.51	11715.75	36579.32	25975.94	25415.17	38166.06	14703.77	33056.18	32557.66	36961.26	41405.35	35842.72	28652.57	36858.49	33219.62	33549.94	30365.83	27640.67	32235.04	26567.88	43128.01	35217.28	30250.84	35825.21	36484.55	27918.12	33695.82	35060.38	33811.12	34362.16
K00101	32042	20162.32	17327.69	44741.03	4618.49	29150.92	7127.93	27603.49	19413.73	20470.08	28433.8	32297.09	39335.34	34080.65	10941.18	33759.75	12436.68	18573.24	37446.06	11574.18	47113.6	41703.98	52299.15	31511.59	32248.56	23465.72	30149.15	25108.6	27043.71	20947.02	11789.25	19817.67	22472.15	32395.23	26174.36	17848.23	27566.53	36484.28	29863.69	32639.16	22721.3	29573.03	43947.51
K00102	9415.84	8267.48	12271.85	18230.87	2107.55	11105.41	4849.17	10698.83	11289	13669.4	11247.87	8136.64	7755.42	12914.3	4149.8	12228.2	10972.9	11365.34	15376.68	5545.34	11708.43	12199.91	11665.08	19379.75	12834.79	11397.33	15367	13459.48	12921.04	10443.33	8974.02	14472.05	10535.01	15950.59	13099.84	11764.53	14518.6	12539.8	10094.57	9763.75	13241.44	14122.77	14902.14
K00103	2565	8086.74	7479.5	2132.67	974.83	5237.34	2658.76	8539.41	8650.49	3758	6261.17	5784	4738.17	6737.99	3484.17	8882.4	12332	13137.83	9049.66	5558.5	8337.75	7240.41	9406.66	5293.5	6260.15	9366.75	11532.5	7864.18	8225.74	7908.67	5161.42	7041.99	9247.58	13185.58	8488.42	6105.99	15190.67	8852.67	12228.58	5567.5	7797.82	10823.41	7733.67
K00104	35646.72	37430.64	42429.2	46668.07	8581.82	45363.93	16397.22	47096.27	47433.02	47116.34	49024.33	40766.55	41084.58	56702.46	18953.76	52619.86	60268.27	54578.17	60257.51	26093.1	59782.51	56908.26	62874.45	57006.52	52186.41	49420.08	64478.83	53352.33	55784.32	43513.14	37941.49	58206.32	44923.2	69580.55	58724.37	46649.34	67568.79	59875.99	52098.69	49436.96	52293.16	56253.31	66355.58
K00105	15.5	0	0	0	184	0	0	0	2.5	0	36.5	0	4	7	0	12.5	0	0	40	0	12	14	15	0	12	0	0	13	4	22	12	10	0	5	8.5	7	9.5	0	11	0	0	23	23
K00106	0	3	3	32.88	0	25.75	0	4.88	17.88	6.67	1.38	0	6.25	0	0	22.12	0	0	16	0	14	13	8	20	5.38	2.88	6.75	0	0	0	0	2.25	29	21.38	7.62	2.5	5	24.38	7.62	0	0	0	11
K00107	88	1621	1021	237	21	354	335	1495	1191	188	600	217	95	219	739	1656	1488	1438	1497	705	315	291	287	259	771	1761	2828	1237	1251	1766	211	308	1467	2814	790	862	1922	1939	1733	467	1817	1966	706
K00108	24820.17	21171.02	18176.93	55123.74	5331.85	31852.01	9289.69	26162.25	22644.83	15577.67	24165.19	22612.84	27817.41	23986.76	12053.56	36410.04	14676.16	18990.08	36063.26	12498.1	34057.41	31290.5	36032.33	34777.15	32861.61	26157.23	35053.15	28421.99	27093.66	23536.56	12496.33	19938.5	23969.72	35176.91	32022.92	18667.56	30845.54	36191.84	27823.97	37258.43	31074.4	32202.99	34067.5
K00109	467	4367.5	4749.5	455	561	2357.5	1552	4226	5682	1402	3181.5	1535	729.5	2335.5	1837.5	5000	10164.5	9641.5	3922.5	3380.5	1425.5	1007.5	1324.5	2315.5	2609.5	5510.5	5990.5	4358.5	3909.5	4330	3011	3932	5484.5	6813.5	4284	3685	8968.5	4023.5	6881.5	486.5	4013	5327	3651.5
K00111	51055.53	38422.74	45904.19	78314.86	19295.72	55366.3	15781.37	53550.3	49216.76	48175.09	53127.98	46671.64	52529.66	60882.97	20169.65	60650.42	58760.78	53868.49	63249.9	26554.77	63061.76	60650.12	67304.72	64859.93	54204.8	47672.09	61214.66	52674.72	52855.51	41571.28	41011.71	55487.77	45498.52	69526.67	64006.35	46132.53	69759.21	67121.7	53168.09	58919.05	50602.3	58465.2	76771.33
K00112	192.73	125.5	311.56	126.83	704.7	276.17	107.67	179.67	306.67	131.67	279.45	98.51	31	98.34	154.84	300.16	354.16	165.51	451.17	81.67	242	192.5	215.83	386.5	332.84	240.51	411.84	345.84	181.5	207.52	213.34	298.67	248.83	375.83	339.17	388.99	429.17	390	228.01	15.34	441.33	200.95	277.17
K00113	275.06	130	266.06	156.83	704.7	388.33	137.17	225.67	330.67	70.33	249.28	109.35	68	105.34	145.34	348.33	186.66	137.01	501.67	112.67	252.16	171	235.66	231.32	452.01	308.34	551.34	410.67	299.16	286.35	213.67	294	332.33	477.83	404.17	384.99	412.66	389.34	309.02	161.01	563.99	333.29	280.34
K00114	3081.5	3793.5	5040.8	5172.4	937	4309.5	3088.67	4510	5277	3276.9	6206.75	2267.9	2340.9	4185.3	1837	6919.17	6986	6224.67	9409.44	4078.25	5363.33	4633.8	5388.07	6114.83	9406.67	10214.08	7877.5	9804.83	7983.42	10023.83	2424	5139	6186.72	9409.33	4558.2	4471.58	5627.6	4715.18	7046.15	4450.97	9349	10402.62	6557.17
K00116	18467.33	8372.99	16225.47	36730.64	2343.76	16698.95	5091.92	18399.55	13057.82	25103.49	19392.07	19996.9	22062.15	26365.17	5702.84	16898.91	15326	11644.58	20219.84	8058.84	24973.77	22822.87	29116.74	24989.85	18317.5	10464.04	13850.75	15093.15	18298.24	7714.42	13856.89	23992.99	11346.01	20683.23	17862.77	17300.33	18779.58	16685.55	12717.66	12888.5	12697.81	13145.82	32344.33
K00117	2714.51	5096.42	4037.36	28807.89	918.54	5071.32	3276.68	5187.94	6695.2	4490.09	7962.5	4642.58	4369.59	5621.08	1750.5	9856.79	7915.67	7988.42	14195.34	4384.41	9970.34	10674.16	10869.67	16081.77	12219.71	11238.21	11741.59	11676.41	10030.91	10592.02	3631.66	6657.5	7276.67	10734	7777.56	5549.15	7351.85	7821.43	8675.03	4478.76	10887.16	11813.41	9538.93
K00118	174.67	309.33	226	1818	62	297.91	54	371.42	97	251.09	339.42	621.58	279.42	409.92	4.33	215.17	55.34	89	483.33	102.67	940.26	1728.09	977.76	1145.01	571.41	184	273.67	281.66	163.33	148.01	34.33	105.09	183.42	212	209.67	141.41	220	548.67	304.74	163.17	191.33	391.93	941.67
K00121	32872	32582.65	34760.52	53408.44	6433.76	38437.28	13671.54	45738.73	35079.79	31288.33	34791.8	29622.34	35492.43	36561.39	15746.37	47988.35	39433.5	38322.58	47923.36	20192.78	46810.32	45393.38	49754.47	44391.66	40825.69	38359.82	51395.86	41315.53	40447.69	35829.57	22017.31	35884.75	36458.29	60964.95	41936.49	31157.96	53064.56	50835.43	40950.26	47951.58	41230.43	48210.14	46850.35
K00122	4741.34	3931.09	3041.17	5775.81	634	4035	1532.17	4684.25	3705.84	2006.23	3423.34	2837.9	3647.91	2961.97	2424.83	5880.26	3240.84	3539.66	5985.5	2003.34	4633.17	4515.14	4564.4	3568.5	4768.58	5011.99	6992.32	4981.15	4495.91	4874.92	1121.5	2007	4294.26	6468.83	3080.5	2698.66	4402.04	7111.53	5207.46	2535.8	6141.5	5986.67	4017
K00123	59042.91	36696.55	46742.35	79055.97	11849.11	51666.16	16995.46	54581.21	51993.89	57275.38	58583.46	49027.18	55458.98	65452.93	20876.63	59993.35	59648.96	45509.65	61522.33	26630	62345.11	58133.55	68868.01	57472.26	58070.33	47118.65	59906.31	54808.16	56912.49	41697.63	37070.74	61259.93	42432.03	69531.76	53849.87	53560.77	65217.52	64973.84	49060.18	50666.52	52314.64	53299.67	81003.65
K00124	23831.35	13931.41	16836.97	36798.82	3931.18	21775.33	7124.68	20180.41	18437.66	19417.3	23357.37	20872.47	23126.06	25229.59	7942.83	24716.67	18626.01	16864.9	27825.59	9533.92	30403.68	29143.18	33343.37	26428.58	24501.74	19645.16	24612.99	22652.25	22184.31	17865.11	12885.42	20628.16	17262.09	26134.24	22601.75	18089.23	23874.47	26575.07	20233.86	19442.35	20775.9	22584.87	31231.83
K00125	0	0	0	0	46	0	0	0	0	0	0	0	0	0	0	0	0	0	0	0	0	0	0	0	0	0	0	0	0	0	0	0	0	0	0	0	0	0	0	0	0	0	0
K00126	5081.84	3315.75	2682	13386.62	829.8	4794.24	2094.42	3539.5	3811.5	3134.9	3958.16	2934.9	3419.23	3808.55	1458	5063.76	3387.5	3653.33	6111.01	1532.5	4987.67	5343.55	5537.48	8203.33	4914.26	4632.83	6990	4851.5	4482.83	4317.08	2184	3146.67	3755.17	5466.08	4926.17	2976.33	4916.1	5650.7	3952.48	3746.47	4855	4782.42	4719.08
K00127	14682.68	7982.67	11401.63	31427.15	2501.88	13079.05	4501.76	11606.33	10729.49	13067.47	12789.37	9820.3	10658.22	12787.93	4086.12	14981.53	11460.67	9258.4	15485	5390.76	14499.59	14713.09	15962.21	18918.75	14456.42	10859.91	14414.49	13161.41	12893.4	9435.52	8655.5	13128.83	9701.67	14361.16	13203.4	11857.41	12188.97	15646.11	9960.36	11741.35	12114.82	12925.86	14823.91
K00128	114853.53	75638.64	94654.6	147494.16	25079.6	123565.61	32546.18	110468.51	100620.35	115780.89	121122.96	102443.37	119098.35	140184.72	44044.52	125307.1	112390.16	91986.49	124464.8	53241.77	127784.04	122909.46	138582.22	136658.43	128402.17	94608.07	124837.1	114235.57	117429.16	84607.5	82532.11	129645.61	89754.63	141765.12	126576.52	105168.52	131628.4	138298.45	95966.25	128935.7	106460.46	115221.3	177511.72
K00129	18	105	76	85	0	103	30.5	71	169.5	92	139	69	37	189	9.5	68.5	211	495.5	45.5	54	43	65	33	42	71	58.5	237.5	74.5	117	52	89	92	30.5	153	69	132	32	255	21	0	53	112	148
K00130	26126.71	37148.62	33400.16	47139.13	5882.7	35859.48	12046.04	42911.51	40464.15	26827.78	35499.4	28436.49	30481.83	40949.86	19493.83	51079.56	44821.03	43700.3	42563.5	23086.85	32707.08	30823.75	32908.44	36101.33	41872.6	41449.03	52757.43	40429.82	42592.34	35273.9	27833.92	42276.21	40645.73	63344.05	43287.04	37188.1	59495.7	51764.86	46314.07	48357.29	44422.13	51344.07	51740.52
K00131	1033.4	1070.41	2347.57	4772.75	495.97	1287.16	597.09	1323.83	2700.66	2790.51	1678	1211.83	394.83	2147	432.83	2016.49	3398	2087.16	2047.29	1017	1246.76	1663.08	1740.01	3337.01	1663.79	1397.68	2167.68	1924.01	1784.42	1294.09	1947.41	3122.94	1074.65	1812.38	2649.67	2113.66	3958.5	1982.46	977.25	2716.17	1962.33	1593.33	1681.67
K00132	132	122	165	42	68.17	51	205	257	403	210	530	114	24	238	42	350	888	693	566	461	357	311	523	271	757	944	489	905	727	943	139	357	451	668	117	314.5	376	221	655	19	797	743	572
K00133	37576.53	29867.9	36658.14	53532.12	23439.55	42117.87	15358.04	44922.24	40738.78	40657.09	42969.45	34127.63	35972.41	46460.97	15056.53	44656.91	51696.11	45271.33	51841.15	21478.92	47961.26	49018.28	52657.89	52967.76	44900.14	40864.13	53414.12	44984.37	44782.01	37306.93	37305.79	46240.52	36309.12	63501.64	51576.81	38578.87	55019.45	50716.68	40983.9	41895.89	42559.55	46666.53	62414.41
K00134	51931.57	37327.81	50690.18	73662.49	24951.73	54414.88	17861.62	57019.46	52095.45	61479.86	57137.02	46263.1	50012.58	64565.24	19462.95	57174.04	67888.55	55167.1	63040.47	27601.76	58612.01	59787.7	64863.65	70877.68	58577.17	49050.24	65040.19	56394.31	58142.63	43948.59	47942.17	64978.4	44785.24	78148.02	62920.15	53520.95	68380.56	64915.93	48708.54	55554.63	52635.14	56076.79	85750.41
K00135	76039.55	61807.14	58459.31	117673.93	14000.61	84005.53	23335.08	82111.46	69781.1	63104.41	79183.81	73604.48	87583.48	87479.29	32206.53	93586.18	66339.28	68205.57	98051.3	36771.6	101446.53	95180.84	110437.8	87814.84	87545.02	72195.27	101305.76	76225.47	77966.91	64252.77	44645.88	71213.51	68063.2	103896.39	83981.68	60303.31	101498.71	102273.82	82859.32	90549.99	76013.49	90103.92	113849.24
K00137	7322.83	5358.75	4475.18	10842.31	1131.5	7235.5	1359.5	6935.5	6093.66	3940.83	7373.95	6130.67	8379.5	7698.67	3426.5	8350.25	5613.17	5513.33	6478.87	3113.5	6159.67	4560.33	7243.67	3679.5	7135.17	6135.83	8819.16	5718.17	5885.75	5248.86	3406.5	5250	5816.8	8518	5858.03	4753.5	8021.67	8695.9	7165	4016	6186.33	6466.65	12266.5
K00138	17891.83	7129.43	8950.1	37476.24	2347.11	18267.3	2742.51	11773.8	9566.82	12961.56	14306.19	13640.25	19175.65	17844.89	4440.78	15652.85	7424	6330.08	14493.4	4525.26	17216.16	16382.62	18449.4	18085.48	14837.23	8630.32	11069.65	11568.66	11064.24	7467.51	6959.14	11310.27	8574.21	11363.13	14805.12	8718.4	10754.1	18393.99	9451.92	22226.4	10397.18	11944.29	21925.5
K00140	50176.37	30449.66	36096.52	72213.02	6828.98	48213	12394.11	44344	39696.81	45463.91	45436.55	40639.64	47270.48	55289.64	17394.25	49881.03	40104.78	32967.42	48242.55	20440.01	48289.52	45232.44	53536.39	53381.4	46721.99	35347.69	51235.69	41111.79	43843.93	29862.48	30882.65	50865.5	34522.41	55335.72	46495.02	40048.37	51829.91	55763.95	38373.86	44152.54	41906.93	43608.83	68919.57
K00141	3558	3015.66	2809.71	12110.9	599.38	5601	1021.52	3692.25	3728.74	2057	3722.46	3221	3005.67	3447.74	1923.17	5937.65	3275	2816.33	5617.4	1818.75	4443.25	5293.5	5734.16	4711	4372.92	3495.57	4955.17	4307.01	3945	3070.16	2799.42	4035.74	3435.67	4625.82	6260.59	3019.23	6405.78	5210.07	3793.98	4829.08	4796.98	4811.79	3561.75
K00145	36835.03	28374.23	35564.37	52168	18711.02	40081.89	13742.87	39783.53	38783.24	39853.75	41682.89	33215.15	35451.49	45060.47	13925.09	42184.53	50403.94	43660.68	48597.55	20517.76	46118.84	45764.19	49906.71	50306.5	42674.31	39000.49	51785.71	42978.62	42869.59	35435.75	34694.64	44583.33	34757.77	56651.29	48175.54	37076.36	52435.53	47806.37	39270.87	37818.06	40047.21	43684.75	59003.24
K00146	8685.83	7955.07	8732.36	10770.61	1253.3	8753.83	2800.59	10019.75	10306.83	6697.23	10302.44	8334.8	9421	11804.14	4512.3	12879.77	13528.73	12980.93	9193.64	5968.42	8312.5	7395.75	9556.51	8439.08	10056.85	9313.4	10814.66	9463.07	9768.37	7129.19	6687.4	10326	9579.17	12587.14	8724.87	9183.03	13471.04	11006.8	11830.71	7189.67	8122.26	9753.07	16908.41
K00147	36050.53	24597.65	31339.97	49802.45	22679.05	36930.57	11066.53	35630.74	34227.79	37072.58	36810.28	30894.97	34451.08	41733.3	12213.92	37678.81	41610.11	36712.01	42264.66	17662.25	43015.67	42260.2	46635.21	46086.5	37643.07	32364.86	43150.32	36483.22	37609.09	29654.59	33547.54	40164.69	30256.54	49592.97	45663.57	33511.21	46682.95	43882.37	34228.99	37634.72	33560.06	36923.44	53095.74
K00148	8341	4437.82	4210.56	16697.81	1338.24	8354.18	1585.85	7324.07	5770.72	5024.83	7835.17	8402.5	10892.01	9970.07	3066.52	9127.98	4262.33	4132.17	7953.32	2572.93	8928.42	9552.31	9869.65	7510.01	8099.23	4771.65	4949.49	5316.18	5635.97	3844.83	4386.75	6941.24	4889.56	6541.16	6158.68	4476.57	7702.5	8334.28	5872.82	8253.91	5105.88	6256.4	13852.6
K00150	493.5	305	149.4	80	326.5	40	133	621	273	175	28	84	150.5	72	23	192.33	60	240	37.6	34	62	90	6	152	155	31	214	49	213	111.75	58	82	187.4	484	28.6	45	110	112.2	196	50	560	180.6	187.5
K00151	8589.33	5304.57	4861.98	8293.34	1255.8	6902.33	1749.92	7704.5	6743.66	6303.73	7663.15	7083.97	9075.5	9606.47	3499.8	8833.1	5043.9	5524.6	7287.64	3472.5	6693.67	5800.5	8125.67	5689.25	8523.94	6266.99	7991.33	6796.07	7134.12	5443.44	3607.9	6094.5	5887.67	9650.23	5406.53	6394.03	7829.84	9143.8	7304.5	5993.5	6692.01	6887.12	13711.07
K00153	16166.83	6276.42	5111	6218.17	2022.08	16157.39	2095.35	10830.58	8703.89	9588.33	14430.67	16016.33	21701.17	19316.25	4522.28	12876.5	3322.17	5044.15	12217.15	4217.59	19531.33	17016.91	21600.67	8735.5	14955.32	7269.49	7213.98	9328.01	10011.24	5395	5459.17	9426.24	6504.99	8842.41	12407.06	7022.74	10874.35	14640.8	9973.99	23741.42	6924.31	10536.23	25025.92
K00154	5428	2521	3932.73	9694.04	616.8	6487.08	915.67	3052.25	2351.5	3162.25	3783.83	3318.75	4272.25	3997.25	1123	5108.84	1089	1989.83	6230.01	1307.75	5777.59	6260.75	6032.08	7014.75	6042.09	3126.58	4566.5	4350.5	4002.5	2722.83	2171.5	3929.25	3348.07	3505.83	5365.6	2850.83	3321.1	4288.28	3489.9	3585.5	4135.5	5274.27	4133.33
K00156	17358.89	16145.34	15007.29	37225.69	4264.88	19858.8	6164.37	20560.13	19370.79	12319.06	18146.66	16108.24	19014.81	20046.8	8822.78	26477.53	18443.66	19846.16	24976.67	9843.01	20839.99	20282.04	21841.48	18263.4	22746.97	19284.04	22839.74	20293.69	19064.15	17064.93	10725.74	16467.32	18356.64	26552.12	21527.14	15496.71	25486.18	26276.92	20597.12	23630.22	20458.04	24380.55	25869.84
K00158	297.5	123.75	256	18.94	217	299	162	171.33	286.5	1096	334.5	433	77	786	28.5	252.5	848	466	280.22	172	198	256	202	657	76.22	294.25	343	277.5	229.75	311.25	526.06	672.11	158.25	216.22	329.61	222	739.5	325.25	97	189	620.67	246.97	665
K00161	55342.55	44575.7	53361.72	50135.41	10733.91	60115.69	20956.54	66708.12	62143.07	65705.99	65715.96	54795.25	60451.74	76376.08	24464.74	67418.26	78120.62	65480.46	65435.59	31993.92	64147.25	64054.69	69815.06	66656.16	68053.56	54171.5	71328.81	62178.13	64691.48	46623.31	45067.69	73676.59	51293.18	87026.77	65784	59927.7	84236.48	72497.52	58683.27	70453.28	58378.01	62338.12	102895.4
K00162	55004.72	42048.7	51792.55	49543.08	10515.16	58250.03	20239.87	63605.45	59722.49	65018.83	63838.97	53787.07	59700.41	75269.83	23215.57	64162.1	75700.79	62888.45	62326.75	30816	62380.84	61783.69	67940.07	65165.84	65966.38	51131.33	64314.64	59187.29	61570.99	43765.4	44055.61	72152.51	48434.94	81081.27	62931.58	58047.63	80895.49	68232.76	55807.75	64633.69	54495.19	58512.28	101069.15
K00163	37555.17	22409.43	20880.53	51106.14	6387.84	36612.39	8532.53	31508.81	27657.46	22991.49	34031.87	32820.84	41828.26	37726	13233.61	39430.27	23252.84	24825.04	38195.88	14109.09	41715.43	37467.91	46380.25	30518.93	38145.56	28171.14	35176.97	29867.76	29002.08	23985.85	14603.5	23880.32	25304.41	34912.91	30559.24	21039.23	34842.63	41239.27	32416.8	38827.59	26854.3	33972.78	51418.26
K00164	31352.01	24670.73	29597.13	49485.87	6317.55	34160.41	12172.2	35494.99	31970.02	32646.63	35919.78	29398.3	33395.66	38957.55	12201.42	37205.57	39650.73	36144.34	43777.08	17612.84	41383.1	41520.86	45233.97	44801.35	37694.32	33577.25	41790.37	36760.74	36397.93	30033.18	22915.04	37007.64	30063.21	46943.79	37328.06	29277.57	44284.37	39608.61	34465.53	30752.68	33307.39	37658.95	51663.4
K00166	14127.54	7825.57	15084.85	20386.25	1484.68	11201.28	5051.34	15164.64	12458.01	20869.34	13697.77	10232.08	10084.92	17173.51	3941.64	11466.26	18829.78	13271.62	11220.59	6870.34	10886.07	10756.59	13054.98	17956.47	10956.38	9055.79	14111.91	13015.62	14560.09	6979.57	12896.63	21970.62	9397.44	19526.37	12148.62	17141.37	15976.82	14140.55	8037.95	8979.26	12202.24	10406.09	19968.91
K00167	14674.21	13159.9	20418.18	20855.92	2031.68	13504.95	6746.67	20420.97	18816.01	22375.68	17087.78	11670.4	10698.59	19507.51	6281.97	17356.6	30095.45	23908.61	16067.58	10687.67	12133.41	11375.26	14185.99	20128.15	13738.7	15800.12	22264.24	17987.28	19194.1	12653.91	15836.3	25669.29	15689.45	28387.37	16749.95	21265.05	25980.83	19495.54	16041.93	9826.92	17387.25	16876.75	24034.91
K00169	4431.88	4420	8852	3618.75	2468	4124	1865	5588	7748	9928.62	5727	3263.5	916.5	6329	2119.5	5676	13083.88	7060	4310	3873	1203	1928	2497.75	5526	4137	4946.5	7330.46	6120.31	7013.5	3667	9119	12042.38	4226.5	8763	6887	10220.12	9448.75	6177	3997	2602.12	6288	4578	7520
K00170	767	1961	1322	247	2307	507	688	1808	1822	309	922	334	200	429	878.5	2109	2063	2696	1909	1103	620	690	567	371	1371	2499.5	3002	1977	1860.5	2573	2126	448	1996	3714	1594.5	1589	2577	2601	2408	645	2433	2510	1326
K00171	634	29	65	5	2170	56	51	40	334	25	111	20	25	32	2.5	92	181	422	54	127	20	59	72	32	113	225	23	167	134.5	215	2116	42	84	515	765.5	561	401	500	228	0	26	143	125
K00172	4751.88	4471	8852	3539.75	4053	3888	2014	5633	7897	9913.62	5792	3255.5	929.5	6328	2249.5	5698	13082.88	7052	4342	3872	1256	1980	2465.75	5522	4248	5118.5	7182.46	6234.31	7099.5	4008	10705	12068.38	4322.5	9173	7212	10645.12	9484.75	6464	4051	2321.12	6406	4537	7637
K00174	16191.6	23687.98	29444.77	14311.63	8239.04	23092.71	9663.94	25605.91	31593.97	31453.52	27754.34	18977.55	15559.85	30401.08	9753.53	28539	49511.61	37076.59	32631.17	16623.41	25284.25	25430.16	26599.98	30806.35	27685.83	30126.66	42538.49	32172.8	33287.85	24884.91	26267.85	40460	26038.39	43159.89	34685.11	30926.66	44952.67	30692.95	28128.53	25069.16	32266.07	31208.16	35630.83
K00175	16163.6	23611.98	29466.77	14342.63	8216.04	23164.71	9650.94	25630.91	31612.97	31438.52	27658.34	18913.55	15537.85	30349.08	9751.03	28417.5	49408.61	37187.09	32451.17	16706.41	24993.25	25167.16	26506.98	30273.35	27515.83	30019.16	42506.49	31949.3	33232.85	24707.41	26264.85	40453	25953.39	43106.39	34645.61	30936.66	44983.17	30680.95	28155.03	25125.16	32374.07	31140.16	35591.83
K00176	2334.26	1511	3589	1814	2629	1155.57	618.5	1930	3189.43	4397	2474.5	1172	197	2732	692	1860	6263	2185	1405	1498	406	802	607	2657	1653	1527.79	2564.5	2207	2656	840.5	4130.97	5668	1175.5	2730.29	2184.07	4498.43	3335.07	2381.93	815.71	534	2283	1175.5	2808.5
K00177	2490.26	1520	3589	1987	2910	1155.57	618.5	1914	3193.43	4399	2536.5	1186	229	2786	675	1890	6244	2226	1483	1498	469	841	647	3035	1703	1540.79	2551.5	2220	2658	829.5	4147.97	5684	1220.5	2721.29	2189.07	4517.43	3356.07	2400.93	815.71	558	2263	1205.5	2845.5
K00179	1880.16	586.25	479.5	3411.4	5705	1184.57	113.5	597	682.43	717	951.5	473.5	685.5	647	93	753.75	401	945	1203	395	1272	1147.5	1683.5	2634.75	1218	601.79	1040.5	1008	857	663.75	3655.31	474.5	718	1252.04	2358.07	1341.93	906.67	1658.93	1040.86	904	676	738	849.5
K00180	1817.16	541.25	417.5	2247.4	5691	1126.57	113.5	515	682.43	522	843.5	425.5	539.5	525	93	634.75	417	902	974	360	1107	1055.5	1411.5	2442.75	1077	532.79	1024.5	907	749	614.75	3631.31	415.5	615	1201.04	2341.07	1280.93	857.67	1573.93	876.86	756	632	649	747.5
K00183	0	0	0	80	111	0	0	0	0	0	0	0	0	0	0	15.33	0	0	0	0	0	0	0	0	0	0	0	0	0	0	0	0	0	0	0	7	0	0	0	0	0	0	0
K00184	3826.84	4619.67	6100.35	3944.21	1914.99	6083.73	3531.85	6365.7	7189.21	6544.06	10487.7	5778.26	5922.66	9015.47	2365.34	7286.28	12842.5	11318.18	13724.01	4711	13032.67	14287.8	13574.37	14236.17	11554.23	11070.05	11209.43	12095.84	10865.3	12261.82	4989.83	7440.75	7704.34	12905.92	9598.13	6797.12	8469.67	8764.11	8876.48	4922.15	10144.64	10609.37	13857.84
K00185	3566.17	4356.67	5908.02	3861.54	1572.99	6021.4	3162.52	5980.7	6677.54	6117.73	9740.69	5516.6	5860.65	8415.47	2142.68	6437.1	11429.49	10278.69	12785.35	4097.67	12043	13550.12	12587.7	13028.17	10571.57	9866.23	10438.44	10928.02	9820.14	11027.31	4226.83	7068.08	7056.66	11774.09	9180.81	6135.45	7975.5	8256.78	7786.66	4904.82	8825.3	9700.36	12780.17
K00186	47	53	100	0	0	0	0	56	39	113	114	41	0	63	0	72	139	5	195	0	67	50	57	81	140	132	229	75	111	62	31	86	72	119	33	40	0	3	0	0	0	96	68
K00187	47	53	100	0	0	0	0	56	39	113	114	41	0	63	0	72	139	5	195	0	67	50	57	81	140	132	229	75	111	62	31	86	72	119	33	40	0	3	0	0	0	96	68
K00194	76	15	0	7	2348.3	21	3	24	86	0	47	0	0	0	19.5	0	23	25	0	5	9	0	12.5	0	5	40	45	9	16.5	139	737.5	26	23	132.75	398.5	158.5	106.5	149	61.25	9	40	26	6
K00196	426.4	15	0	7	2770.87	21	0	16	98	0	0	0	0	0	17	0	23	0	0	5	0	0	0	0	5	29	45	9	0	81	1140.5	26	0	177.75	549	206	134.5	228	57.25	0	40	15	6
K00197	92	28	16	7	2316.5	27	6	44	86	10	59	0	6	0	22	0	23	43	19.75	5	18	34	25.5	28	111	71.75	56	18.5	23	228	743.5	35	37	136.75	443	182.5	106.5	176	81.25	11	45	86.25	67.25
K00198	367.4	15	16	7	4935.54	42	6	32	172	0	94	0	0	0	22	0	23	52	4.75	10	9	0	12.5	0	5	81.75	52	11.5	33	264	1548.17	55	46	273.25	829.5	334	225.5	297	123.75	9	40	40.25	35.25
K00200	224.35	778.67	516.33	823.88	311.99	944.91	380.18	506.86	587.37	329.23	710.55	426.07	406.33	651.21	437.5	1279.13	634.5	529.83	1666.84	250.66	1195.84	1108.96	1162.8	1333.85	1618.63	1043.37	1846.25	1028.5	899.83	934.66	381.33	683.41	814.52	1247.08	1231.78	731.65	931.02	1020.43	802.62	503.8	1263.83	877.01	705.75
K00201	224.35	757.67	483.33	823.88	311.99	879.91	380.18	499.86	552.37	329.23	701.55	426.07	406.33	634.21	421.5	1253.13	585.5	484.83	1487.84	250.66	1195.84	1099.96	1157.8	1292.85	1618.63	998.37	1680.25	983.5	803.83	934.66	326.33	615.41	806.52	1168.08	1106.78	693.65	822.02	887.43	758.62	503.8	1153.83	781.01	705.75
K00202	224.35	757.67	483.33	849.88	311.99	879.91	380.18	499.86	552.37	329.23	701.55	426.07	406.33	634.21	421.5	1253.13	585.5	484.83	1487.84	250.66	1195.84	1099.96	1157.8	1292.85	1618.63	998.37	1680.25	983.5	803.83	934.66	326.33	615.41	806.52	1168.08	1106.78	693.65	822.02	887.43	758.62	503.8	1153.83	781.01	705.75
K00208	26449.48	28761.65	33627.32	48875.36	8353.73	33639.02	14714.36	37261.07	35930.71	36636.58	37593.54	28891.02	27901.81	38506.4	13205.25	41241.15	46799.11	42286.25	50993.6	20114.67	44690.34	45486.92	46936.63	51396.01	42611.01	39659.33	54078.38	43229.71	42620.01	37485.35	26246.35	41097.9	35315.6	57479.41	45180	34272.81	51508.81	42396.67	38426.02	36799.15	41615.35	44842.01	48396.5
K00209	459	477.17	554.4	3221.14	2721.62	1944.04	91.51	743.17	749.5	521.75	531.66	297.17	380.33	293.29	154.17	902.91	443.33	439.84	1213.97	159.84	574.33	833.33	601.83	2411.25	1048.8	500.87	1193.95	650.42	517	441.91	1369.5	510.38	562.94	638.42	2081.31	775.15	938.92	1484.65	423.84	3685.29	771.21	743.6	905.5
K00210	225.16	323.5	424.17	533.33	1550.5	910.24	191.67	649.17	467.93	184.9	736.16	524.74	462.23	552.3	252.17	788.49	528.33	275.01	967.34	274.17	1300.5	1488.13	1588.56	1221	857.34	601.13	579.34	830.84	750.5	646.33	365.97	524.5	581.99	698.46	1231.41	553.42	628.07	717.8	659.05	873.47	580.66	912.83	713
K00211	118	50	237	1037	0	713	0	270	65	255	200	156	408	176	79	163	28	10	366	107	232	324	257	574	207	20	142	138	214	16	202	399	135	31	832	165	271	658	214	258	65	46	347
K00213	0	11	0	0	0	0	0	0	0	0	0	0	0	0	0	14	0	0	0	0	19	45	22	0	39	0	104	18	60	23	0	0	31	90	11	0	0	58	0	0	0	6	0
K00214	454.5	0	0	0	326.5	16	52	278	0	30	28	5	4.5	0	0	0	0	42	11	9	6	3	6	34	0	0	0	11	8	32	24	19	3	24	16	3	0	0	0	0	18	0	21.5
K00215	40805.93	32189.15	38475.47	57000.18	23621.42	42612.48	14924.28	44364.74	41778.12	43076.09	46200.78	36361.8	37674.41	49060.97	16109.42	47300.48	52157.11	46812.34	54431.99	22719.92	51515.18	51358.28	55479.22	55994.93	49364.73	43424.54	57285	47940.39	48326.76	39528.76	38679.37	48472.86	38435.04	64602.81	51995.33	41687.71	55176.54	53379.04	43980.47	41997.22	44892.14	49280.78	62782.91
K00216	282.38	1333	975.88	3489.42	88	2850.5	424	1304.25	1634.5	1320.12	1575.79	1590	1598.5	2587.5	502.83	2082.91	1784.38	1014.83	2142.5	571	2976.67	2662	2131.25	2365	2728.08	1500.33	2903	2310.67	2150	1289.94	1520.5	2037.88	1408.83	1581.33	3874.5	1609.62	2593.75	4023.75	1121.75	8077.62	1067.75	1773.2	1737
K00217	729	1456.67	2293	4739.4	0	977.33	739.5	1938	2243.33	2506.5	1591	829	275	1452	777	2156.33	3434	1781.5	2052.83	1054.5	522	911.67	888	2070	2107.5	1718.33	1885	2117	2407	1297	1913	3169	1423	2771.5	1464	2960	2313.27	1230	1130.9	358	2171.33	1754	2247
K00218	470.5	174	120	16	356.5	471	155	334	152	98	404	95	25.5	376	191	239	227	227	234	135	99	215	85	186	120	113	230	516	346	258	134	222	92	226	853	239	502	182	63	233	330	783	203.5
K00219	6608.34	3284.91	4263.21	27169.22	1348.05	7865.97	768.84	4697.33	2525.91	3922.07	3748.32	4686.3	6578.17	5564.22	1515.41	8030.21	1226.74	1431.08	5938.24	1651.59	7019.67	6693	5833	7502	6007.35	3023.07	2800.32	4518.06	3704.7	4618.1	2095.4	3513.58	3196.99	4228.56	5285.95	2663.78	2633.94	9522.79	3970.23	13391.75	3176.93	6071.3	6393.14
K00220	4671	3466.75	2555.5	9053.25	736	4936.25	2303	3593.75	3370	3599.15	4676	4362.15	4156.65	4108.8	1698	5503.08	2717.5	4146.17	7659	2061.75	7660.08	8636.05	8294.57	8742.33	6162.5	4900.75	6406	5572.83	5037.5	4861.5	1599	2703.75	4071	6080.5	5104.75	3076	4314.5	5087.45	4764.75	4667.47	5315	5188.75	6754.92
K00221	39	286.5	92.4	59	8.75	59.5	92	383	233.75	145	14	84	154	75.25	42	267.5	30	103.5	181.1	80.25	61.25	98	4	123	236.5	125.5	634	106	240.5	144.25	45.75	86.75	218.15	470.5	114.35	61.75	71.5	289.95	140.5	107.25	524	249.6	145.75
K00222	0	0	0	0	0	0	0	0	0	0	0	0	0	2	0	14	0	0	35	9	18	48	0	40	27	0	0	11	0	8	0	0	0	0	0	0	0	0	33	0	0	20	0
K00226	473.56	2378	1589.5	326	2906.8	690.07	1310.5	2369.5	2459.18	840.5	2020	551.5	202.75	838.5	1241	2849.5	4262	3728.5	3862	2008.5	1669.5	1262	1843.5	1068.5	3210.5	4672.29	4780.5	3940	3151	5320.5	1150.07	1210.25	2777.5	5735.69	1602.02	1632.43	2937.82	2657.68	3278.21	505	4172.5	4205.5	2366
K00227	7	86	0	561	0	15	18	14	18	31	33	20	27	36	0	33	0	15	140	9	84	78	31	155	27	0	0	31	0	8	0	0	21	0	0	0	0	0	33	0	0	20	47
K00228	15857.84	8463.25	9381.03	35588.38	2662.3	15446.57	3850.17	10905.75	9265.75	10696.16	13289.04	10997.15	14152.07	12963.22	3731.33	14502.18	8185.51	8149.74	20206.17	4865.09	19427.27	21035.97	20957.66	24551.26	16466.58	11368.58	18712.67	14319.74	13520.83	12310.53	6216.08	10654.34	10499.83	12963.25	15247.36	8394.49	12069.1	18207.56	10966.89	11526.47	11927.58	14239.07	17678.91
K00230	17094.4	9804.17	12252.21	9774.5	2749.05	13845.83	3182	14200	14747.58	13479.5	17506.62	16190	19366.5	19959.25	6196.5	16566.25	18407	15234.5	13769.33	7886.75	16919.75	14106.67	21487.67	9765.5	15398	12133.75	13604.83	12443.58	13308.5	8610.61	9934.65	15650.75	11512.25	15448.42	12139.25	13003.25	18556.5	15436.75	15569.5	7839.25	9872.33	11884.12	27898.25
K00231	17608.65	13428.15	19381.44	18516.51	2985.25	20325.34	7603.36	23079.46	19758.27	28140.26	22940.41	19477.65	19819.43	28425	7889.92	21018.64	25288.44	18599.6	21886.12	11237.58	22949.33	21345.57	25142.89	21812.92	22187.45	18131.08	20484.95	21614.12	22614.59	14964.82	16865.69	28530.3	15039.63	30870.59	23167.8	22110.87	26483.19	22794.13	16435.63	26042.67	20761.01	20641.02	34695.33
K00232	9592.83	6941.24	4749.33	7906.64	1543.58	10607.34	2164.43	10395.75	6924.08	7091.83	10306.67	12084	14325.67	12919.58	4408	12135.9	3949.83	5298.33	13102.83	4183.92	16314.25	15923.99	18170	9241.5	13001.41	8199.41	9211.33	8798.68	9327.49	7100.25	4251.42	6924.24	7250.49	11278.16	9527.09	6369.74	9785.51	12454.75	10155.66	17074.58	7915.65	11035.65	17125.59
K00239	38391.71	37131.15	43211.64	56407.85	12311.83	49860.71	16626.72	49783.66	47998.1	46974.42	49589.03	40747.97	42253.41	54092.97	18224.37	53499.05	59548.44	52203	59087.82	25780.93	57322.76	56860.6	61149.55	58315.93	51838.23	47612.2	63782.82	52875.41	53216.5	42238.42	35227.52	54516.85	42764.77	70155.98	60058.7	44575.6	68256.23	59580.01	48782.55	56278.89	49308.03	56154.43	68815.08
K00240	38492.38	37151.65	43918.64	55904.45	11194.83	49913.71	16753.72	49726.16	47703.77	47437.09	49264.2	40511.8	42288.41	54663.3	18220.37	53100.39	59734.94	52621	58930.65	25626.93	56937.09	56089.27	60690.38	58085.93	51702.06	47560.21	63704.99	52655.74	53022	42465.42	34604.52	54668.85	42900.27	69955.98	59202.37	44312.1	67419.12	58882.34	49032.15	55569.89	49551.7	55315.1	68634.41
K00241	34661.81	30615.07	36730.64	52717.78	9541.55	43770.2	14593.04	43159.58	40249.95	41218.25	42800.19	34641.81	36647.99	46932.89	15511.87	45102.83	50189.44	44511.51	50656.83	21452.51	48033.92	47514.86	50713.88	51716.25	45081.08	41122.04	55685.83	45000.06	45239.92	37030.25	29213.18	46560.19	36667.78	60465.07	49786.78	37352.86	55046.52	51425.18	40774.5	44528.81	42220.21	46790.37	60711.16
K00242	21265	9298.09	9182.03	39012.43	3539.3	20118.05	4260.76	13429.13	11514.79	12573.65	16021	15579.32	20521.15	17366.39	5303.61	18802.4	7040.17	9233.4	19397.01	5619.09	21735.59	21105.96	23784.16	21097.33	19145.97	11679.53	16514.07	14902.58	13532.67	10483.43	5892.75	10438.75	10659.99	13258.95	14948.62	9196.41	12904.11	20659.91	12763.43	19289.97	11934.66	15409.55	23992.25
K00243	8892.77	3550.5	11092.4	15236.66	10175.68	7195.27	2866.67	9369.22	7801.43	16924.03	8468.49	5841.68	4822.83	11802.12	2267.17	6134.66	12966.21	6978.51	6881.85	4300.67	5152.66	5338.33	6151.24	14035.57	6803.02	4241.58	6252.75	7459.23	9133.49	3545.91	14393.46	16653.7	4760.52	13040.75	11022.52	12635.37	10233.06	8185.17	2945.48	6176.08	7166.15	4912.91	13755.83
K00244	5299	3842.5	8068.76	13445.8	8156.51	3616.83	3468.5	11378.25	7516	7607.5	6524.74	3727	1924.83	5140.5	2515	6099.17	11920	4755.5	5771	3598	4122	4460	5047.17	7117.5	5950.75	5124.5	5448.5	6534.67	7509	5018.86	10787	9964.67	4335.25	15734.5	6674.17	10450	8149.7	7160.17	3912.13	5629.5	5469	5808.74	10561
K00245	1784	1794	3724.38	4738.23	1038.5	1254.33	1246.5	2424	4331	4569	2903.12	1177	149.33	2807	874	2911.17	7132	3604	3054	2298	999.5	1274	1188.67	2846.5	2743.5	3511	3671	3836.67	3750	2785.86	3507	5782.67	1969.5	4519.5	2624.17	4617.5	4739.6	2485.67	1973.73	1670	3651	2635.62	3482
K00246	314	448	440.38	2964.23	716.5	145.33	639.5	587	768	416	905.12	187	24.33	372	261	1122.67	1690	1487	1846	915	802.5	612	832.67	630.5	1393	2077	1283	1830.67	1336	2110.86	527	547.67	864.5	2115.5	527.17	636	717.6	561.67	1179.73	103	1530	1562.62	1020
K00247	139	168	215.38	3061.23	677.5	120.33	285.5	336	478	207	594.12	141	35.33	239	110	755.67	912	711	918	465	561.5	474	638.67	533.5	877	1010	489	1043.67	824	986.86	207	358.67	491.5	767.5	324.17	482	513.6	459.67	742.73	146	840	763.62	631
K00248	16010.59	11195.24	14252.99	23379.69	6953.38	17178.59	4895.43	14385.25	14543.49	13168.74	16565.57	14707.75	16980.15	19599.21	5620.68	17361.48	14986.16	14027.77	24533.44	7580.43	24330.84	23041.94	25024.38	21978.58	20508.85	18036.68	20887.84	18116.43	17852.9	17737.74	15874.25	17297.66	14723.8	21325.41	19941.52	13192.05	20091.03	20333.07	18033.32	17305.06	17833.48	22084.09	20171.58
K00249	59856.32	85984.37	95950.85	128339.98	13027.93	87949.34	32611.15	96338.2	98182.89	78207.52	87357.3	69095.56	65918.98	95142.73	39414.65	118368.94	121189.62	110026.11	119181.96	57142.36	101543.97	96441.52	101905.88	113853	102571.58	101710.23	127649.98	109038.66	110708.7	89706.69	70710.95	111210.65	98383.42	145367.14	114545.72	96744.14	144428.49	124444.64	110155.33	119574.54	109196.09	126063.86	107142.4
K00252	63543.48	25527.16	25438.66	54578.14	7252.46	58680.88	9286.53	43746.49	34563.88	36171.92	52624.32	54442.77	73526.5	63591.19	17434.29	50028.49	21713.49	25382.4	50117	16455.36	66986.03	61794.71	76340.52	46379.1	53854.82	31377.15	39964.66	37839.95	38535.98	27738.32	20915.5	35793.16	30658.64	40406.66	44682.6	28003.89	42845.45	58317.19	40484.23	56421.01	30494.36	39892.57	87413.36
K00253	12675.5	6524.42	7038.32	27619.51	1573.55	11025.74	3065.34	8198.75	6360.5	6121.58	8098.49	7701.1	10009.33	7781.75	2828.67	11390.67	4389.5	5313.42	13392.02	3240.09	12323	12618.16	13661.49	14836.65	10855.85	7718	12484.5	9263.75	8330.99	7147.32	3698.83	6365.58	7418.65	9499.58	8607.86	5556.15	7565.29	12707.04	8149.72	7416.26	8730.99	10392.86	10728.08
K00254	25998.54	14443.17	14576.71	44136.91	4664.42	28019.16	6110.85	19409.83	17200.24	17791.36	22984.03	20453.5	26284.73	23731.35	7686.28	25784.43	14034.71	15753.07	29655.51	8626.26	29938.01	31157.54	32965.91	31269.16	27419.42	18571.46	25425.08	22376.15	21110.58	18039.43	10090.4	17225.2	16355.28	22052.64	26711.33	14765.43	21226.27	29327.25	18981.08	30933.56	20665.53	23409.03	34446.92
K00255	161	1376.5	576.66	2610.5	55	1261.33	266.75	682.75	705.33	381	520.5	607.5	711	523	420	1826.5	192	337	1768.33	421.5	1247	1415.25	736	1007	1663.75	1291.5	1162	1097.5	1036.75	943	256	394	759.25	1693.75	802.83	416	676	1390.5	1257.75	2931.67	1428	1663.75	1200
K00256	289.5	257	238.5	316.07	65.8	470	149	354.5	403.5	360.5	636.17	447.17	534.17	367	62.5	618.67	205	330.33	701	218.17	848.84	746.33	788.5	592	819.83	407.5	786	605.33	652.17	362	252	437.83	593.17	540.5	1074.5	389.5	334.6	526.5	446.07	267	721	614.83	514.83
K00257	75845.7	67583.69	65562.31	122113.98	15558.9	97626.29	28516.44	85794.42	77294.01	64277.99	84511.63	74832.77	85987.9	89271.49	34335.91	108050.41	72350.58	78517.38	117035.24	44589.47	115587.35	110545.72	119932.72	104972.74	105089.2	88447.1	102122.37	98254.34	94546.86	79516.53	50021.55	78115.33	80188.73	119282.25	110531.26	67029.99	106049.23	114823.73	94317.98	124619.66	95693.54	110560.56	111184.68
K00259	31575.66	28994.23	34825.93	37499.91	8013.3	37788.73	12984.53	39771.74	38986.86	41366.65	39356.99	31135.39	31605.67	44928.75	14174.25	40569.63	49174.66	42894.26	44415.65	20324.92	39608.93	41115.81	42809.58	47497.61	39359.56	35851.88	50549.3	40003.37	41749.51	31106.74	29737.52	48486.49	33538.13	55017.32	45952.57	37657.83	54845.5	46695.22	36703.33	36064.62	39858.22	39675.49	56635.74
K00260	11195.26	6264.3	17961.53	13389.38	1302.68	7732.62	4280	13620.55	13080	26064.29	12040.4	7372.6	4889	18019.72	3459.1	8377.7	23844.56	10778.2	5622.86	7238	3529	2768	4243.5	14954.25	8167.26	6278.12	9793.33	11203.81	14976.9	3669	16817.42	28574.86	7274.13	18547.08	10088.99	21950.14	16034.25	9940.47	4298.25	5561.36	11220.03	6207.19	18301.8
K00261	11565.51	6570.5	9027.82	17674.47	2732.54	14602.14	3635.19	10475.78	9944.37	8744.01	13033.57	9499.19	11668.34	12883.18	3137.01	11030.87	12610.32	11307.25	16359.56	4962.09	16068.6	17623.91	17674.39	18408.1	13380.28	11450.38	13657.77	13582.6	12040.82	11746.67	6663.73	10992.03	9596.76	13565.38	15597.08	8022.88	11320.62	14548.06	10060.04	12187.6	11507.23	14146.85	16807.41
K00262	11400.64	4587.58	8999.61	14261.53	18786.55	9190.88	3599.51	10902.34	7767.48	11048.83	8320.67	6858.84	6692.67	9706.5	2679	8065.44	8914	6650.17	8552.23	4017.66	7976.43	7887.64	9323.5	10976.5	9151.77	6286.05	7492.03	8416.41	9284.49	5392.86	15511.86	10748.27	5650.49	16009.28	13591.68	11301.84	9529.68	9578.38	5372.44	12310	7145.61	7751.45	13198
K00263	8747.5	15329.9	19377.5	14288.48	1453.18	11904.28	5378.17	17339.22	19049.5	18788.06	15135.27	9067.23	6512.58	15894.17	6643.47	18026.26	29223.23	22004.94	18100.42	10310.17	9503.58	11137.08	10023.57	19390.82	13246.79	17345.29	27544.58	17922.13	18723.77	16550.91	14253.79	22930.57	16459.52	27345.54	17243.2	19548.27	28922.84	21225.54	17926.42	8893.46	18775.5	18484.16	20558.39
K00265	33297.81	25877.23	33797.13	56285.74	8005.6	36438.29	12278.36	37395.45	35655.16	39585.67	38102.56	31540.96	34165.82	43733.26	13271.91	40037.19	45483.95	38137.16	41967.46	19077.34	42771.09	41764.55	45328.39	46689.26	38626.14	32561.45	40627.8	38921.64	40011.1	27044.68	27039.51	43422.81	30902.31	49220.42	40763.47	35939.3	48747.17	44619.11	34609.2	39760.18	33740.34	38270.02	55358.07
K00266	45675.99	29898.16	39090.78	69208.26	37914.08	44453.64	13997.04	43478.74	41605.29	44832.38	44561.85	36349.64	39221.32	49060.67	15115.03	46267.49	52366.4	45083.09	49270.21	22454.26	48189.84	47326.11	52188.38	57376	45674.45	39746.35	49916.4	45192.37	45846.33	35505.58	46567.98	50156.77	36688.64	61128.28	55045.9	43594.17	54163.17	53389.34	41053.88	41580.39	41813.09	45671.89	63247.48
K00270	290.5	194	995	246	358	603	513	1010	1119	672.5	637	448	98	415	192	416	307	1066	392.5	432	137	275	95	441	293	305	559	520	391.5	566	116	276	319	1124	1291	804.5	1783	572.5	212	1494	430	348	637
K00271	2334	3861.08	2534.5	2104.67	608.08	4668.73	1129.18	4299.83	3766.57	2747	3982.34	5179.83	5403.67	5461.91	1746.95	5227.84	1896	3116.66	6896.82	2061.42	9268.83	9149.41	9672.83	4553.5	5721.07	4201.09	4909.16	4389.84	5046.24	3601.92	3178.17	4622.74	3717.41	5581.58	6748.73	3040.24	7031.34	5610.47	5257.41	9719.25	4303.15	6081.74	5547.42
K00273	604	2359.84	1086.5	885.17	155.25	1981.66	696.17	2576.08	1916.24	863	1850.67	1399.33	1299	1782.42	960.83	3202.49	1694.5	1877.16	3051.16	1184.42	2479.5	3595.42	2566.17	2503	2482.16	2400.16	3252.99	2785	2496.25	2261.58	846.5	1388.25	1919.33	3365.58	2175.84	1612.25	3169.01	3177.25	2263.24	8771.09	3089	3903.91	1867.25
K00274	7174.33	19913.49	17914	31300.56	2799.92	16847.92	7248.26	19373.17	23628.4	10195.08	16420.33	10258.07	8338.56	13506.97	8490.17	27084.29	29278.5	28084.33	26808.23	12761.42	15562.84	17704.3	16461.99	26217.26	21686.33	23080.93	32786.5	23168.84	21425.5	20071.5	12219	18628.58	22044.9	30372.84	26997.19	17790.73	33851.68	26686.44	24491.17	20569.23	25020.49	27317.67	18732.65
K00275	26419.05	19542.5	16845.68	46006.51	7164.16	30365.42	7663.62	24904.27	21043.11	18499.9	27153.58	24856.74	30724.16	28846.04	9783.57	31637.81	17512.83	19949.65	37498.26	11313.26	39763.51	41037.03	43063.46	35754.02	34324.87	24997.5	33943.75	28129.18	27430.71	24358.93	13908.8	22115.4	22480.3	30775.29	31645.7	18332.8	30428.19	35658.45	26686.56	34744.64	25765.62	32202.4	38584.25
K00276	14993.66	9517.16	7750.58	9356.17	1904.66	14055.51	2532.51	13735.66	11327.31	8295.66	14909.24	12965.67	18377.34	16329.33	6487.51	16506.98	8764.5	8506.5	14128.49	5425.01	14265.17	12553.65	16283.83	6863.34	14697.49	10897.65	13542.98	11327.84	11454.98	9669.33	5645	9444.66	10259.49	15393.67	9693.5	8998.66	13585.34	16656.83	12468.82	12505.16	11724.72	12879.54	24566.68
K00278	34126.63	27175.73	33646.47	47518.52	20470.5	36671.65	12536.53	37352.91	36726.87	37655.09	38524.53	30187.3	32696.83	42366.97	13164.42	39147.06	49327.61	42288.34	44948.66	19506.17	41438.68	39973.53	45143.72	44869.93	39453.23	37013.04	49340.83	39733.72	40274.76	32752.01	34337.77	43116.44	32783.79	53872.66	43759.96	34957.46	49604.29	44632.71	37107.39	34014.72	37375.39	40548.28	54811.58
K00280	0	0	0	0	57	0	0	0	0	0	0	0	0	0	0	0	0	0	0	0	0	0	0	0	0	0	0	0	0	0	0	0	0	0	0	0	0	0	0	0	0	0	0
K00281	26876.49	11368.08	9858.7	41802.11	6177.38	25865.62	4210.35	18680.41	14632.41	16644.74	23705.12	23805.07	31737.65	27707.72	6887.28	22969.43	8708.17	11918.06	26470.83	7541.51	33699.19	32859.78	37440.58	27321.18	27441.32	15645.87	16186.33	18999.6	19181.91	14717.19	9752.89	15771.66	14196.9	17484.79	23159.83	12467.08	17943.18	26555.3	18258.35	28480.05	15052.39	19490.96	37572.5
K00282	14419.89	17988.65	23918.11	13123.98	3567.17	17065.2	9197.18	23629.33	24599.54	25401.69	21375.16	12720.06	9909.01	22165.17	8401.64	21849.38	39685.94	30577.78	22179.33	13496.16	15091.25	13934.91	16460.98	22979.18	18083.41	22952.67	32556.67	24316.55	24905.69	19332.24	17855.13	29151.87	20888.39	38226.7	21220.63	24838.38	34170.69	23341.07	22283.71	12908.75	24269.42	23158.06	28384.16
K00283	14485.89	17972.15	23918.11	12984.48	3567.17	17065.2	9197.18	23640.33	24599.54	25401.69	21407.16	12720.06	9909.01	22165.17	8401.64	21865.38	39685.94	30577.78	22195.33	13496.16	15091.25	13934.91	16460.98	22926.18	18106.41	22955.67	32556.67	24326.55	24905.69	19332.24	17879.13	29151.87	20862.39	38243.7	21298.63	24843.38	34191.69	23380.07	22254.71	12908.75	24269.42	23146.06	28363.16
K00284	7491.66	10559	12213.17	6586.49	10333.73	8145.78	4500.51	11817.91	14635.04	11474.75	10419.22	5865.34	3395.6	10104.62	4373.67	11955.88	21569.83	20678.83	11693.92	7735.16	6017.01	6293.33	7098.15	12789.1	9396.88	13076.83	17520.33	12504.22	12925.83	12015.16	16587.9	15595.07	12750.07	19375.72	16437.26	13899.49	20324.44	13663.85	14484.62	4411.29	12813.99	12688.64	13443.59
K00285	42608.19	19802.42	26610.79	87511.49	5542.83	37754.54	10922.87	33014.21	22109.23	34364.77	31072.82	28511.59	34899.25	33178.99	10612.17	37252.14	19689.51	22330.96	42404.43	13344.09	44478.89	42690.06	48401.72	54023.2	35757.65	25604.55	34514.33	32192.76	32017.99	22953.74	16887.47	28330.95	25279.5	39870.15	34847.11	24796.96	28401.65	41905.94	26282.18	29613.58	29749.07	35155.87	39588.73
K00286	41333.93	32779.73	43562.37	58642.09	24876.35	43374.48	16684.03	49531.29	46064.62	53796.59	47651.78	36363.3	36344.91	51921.97	16248.42	47630.48	62711.61	51221.84	52325.16	24494.42	47044.18	47186.53	51037.72	58887.68	46699.23	43596.04	58142.5	48931.39	49992.76	38648.76	44459.77	58544.36	39055.69	71867.14	53909.43	47761.21	61519.94	54429.99	42595.07	41706.22	45597.25	48559.38	68572.41
K00287	33487.36	16738.16	24168.19	49533.12	16251.39	29131.08	8208.51	27757.5	22351.46	32411.69	29327	25537.33	30260.07	33410.67	9134.51	28640.62	23322.38	19776.42	34479.84	12475.34	35144.27	35829.76	39640.9	39890.92	31385.14	21918.2	30257.34	27291.15	28145.06	21018.85	23237.38	30899.2	20120.96	34381.5	30576.24	25390.28	28783.59	32497.18	22042.4	24140.21	23938.39	27034.37	44422.43
K00288	0	0	0	0	0	0	0	0	0	0	8	0	0	0	0	0	0	15	5	6	0	0	0	0	0	0	0	0	0	0	0	0	3	0	0	7	0	0	0	0	0	6	70
K00289	0	0	0	0	555.5	0	0	0	0	0	0	0	0	0	0	0	0	0	0	0	0	0	0	0	0	0	0	0	0	0	0	0	0	0	0	0	0	0	0	0	0	0	0
K00290	4622.66	3026.34	4701	4848.42	11235.37	3085.65	2286.67	6279	4865.1	5602.5	4056.5	1875.33	1699	3622.67	1529	4001.66	6284.83	3862	3215.33	2273.17	2079.66	2727.17	3086.84	4551.58	3348.5	3401.28	3737.83	4048.83	4086.25	3755.5	9591.81	6305.5	2567	9063.79	5864.91	6649.26	5270.91	4742.43	2368.04	1983.67	3813.83	4502.83	5609.34
K00293	0	43.33	0	17	167	8.66	6	30	9.33	102.01	109	32.33	10.33	10.67	0	7.33	0	6.33	36.33	4.67	93.01	94.33	76.01	208.68	174.66	51.34	85.01	55.67	28.67	41.67	5.33	4.67	114	74.67	41.01	32	6.33	14.67	25.33	0	39.33	114.34	59
K00294	13462.54	13482.14	21281.61	16923.53	1998.88	19440.27	7639.85	21498.05	20123.57	28648.36	21274.2	15833.81	14501.5	27867.96	6848.7	17464.37	28269.94	20604.43	21877.51	11432.26	20256.5	19627.74	20426.58	27461	21454.13	17733.92	22491.21	22762.14	26044.77	16693.16	21463.63	35528.16	16314.08	32063.62	26706.6	25624.55	29037.08	22309.65	15494.26	25137.62	21115.61	21320.8	28946.49
K00296	0	0	0	0	0	0	0	0	0	0	0	0	0	0	0	0	0	0	0	0	0	0	0	0	0	0	0	0	0	0	0	0	0	0	0	0	0	0	0	0	0	0	0
K00297	38074.7	27586.58	26862.19	51159.72	21293.66	40586.87	10476.95	35664.1	33482.45	26023.41	38156.43	34172.56	40705.83	40104.62	13805.12	42307.37	34010.5	35589.9	46245.07	17452.34	47971.93	47857.11	52559.56	43217.86	42639.85	35450.49	46469.25	37365.76	36717.64	30562.02	27944.74	31699.57	33055.41	47608.77	44059.57	27687.23	45698.88	48666.94	39487.61	44057.47	33008.3	42295.63	55356.51
K00298	66	0	0	10.44	0	0	0	0	0	0	0	0	0	0	0	0	0	0	13.22	0	0	0	0	0	3.22	0	0	0	0	0	12.56	13.11	9	10.89	6.11	0	0	0	0	0	8.67	8.22	0
K00299	27262.5	22828.09	33057.36	56248.82	3852.75	33216.39	10949.36	39674.7	30395.98	37230.23	32167.8	27571.65	28484.58	38496.75	13583.01	36600.38	35458.16	23093.23	32389.33	16269.77	31619.93	31386.11	33933.98	37826.17	32190.56	24607.95	32039.89	31105.31	34025.15	19058.49	26401.98	44157.72	23912.61	48961.54	37077.86	36066.65	39949.8	39798.85	24160.36	37964.5	30181.96	33669.57	48890.18
K00301	8328.67	6283.51	4738.4	18538.35	1116.49	8541.24	1741.85	8694.11	6320.86	5793.32	9220.04	9241.17	10960.26	9559.09	3539.83	10908.45	5308.83	5595.66	9755.51	3689.66	11212.34	12030.08	13092.91	9390.02	10157.22	7183.68	9552.07	7804.84	7382.41	6830.99	2398.33	4058.08	6857.33	10597.16	6947.71	5661.15	8204.04	10916.1	8724.53	11952	6766.82	10084.18	14821.76
K00302	8979.83	4002.9	4135.06	25851.97	1552.24	8433.07	2548.85	7245.91	5220.22	7102.79	9362.66	8592.15	10523.14	9795.25	2801.63	8992.49	2737	4538.84	8389	3103.68	9662.25	9329.41	11047.02	13090.08	9183.33	4939.81	4578.83	6479.86	5865.46	4493.9	2335.08	4167.57	4979.96	7416.99	7182.24	5275.39	4554.99	9232.4	5675.26	10565.68	4559.12	6430.32	14982.84
K00303	12544	12892.66	10431.14	44712.79	2193.41	13730.22	5372.36	15417.08	12869.23	10776.46	15335.75	12554.99	13687.47	14280.6	6744.96	20504.69	11640.83	12852.16	20060.18	7315.02	16318.42	17274.33	18008.53	22346.41	17872.17	15520.63	20079.16	15107.52	14735.24	14546.22	5907.42	9651.58	13323.97	22174.56	14281.77	11572.47	16333.27	19719.43	15328.99	14865.02	16372.13	19855.01	20624.17
K00304	1270.5	2605.82	1230.56	22585.14	753.91	2958.57	1320.51	2668.41	1968.73	2161.13	2193	2598.97	2460.64	2546.09	1081.79	4614.26	1081.17	2633.33	4879.5	1200.84	3679.59	4330.75	3369.37	8734.84	3702.16	2617.4	2952.66	2701.68	2683.48	2632.41	1075.75	1495.91	2488.81	3882.16	3800.07	1889.74	2426.5	4278.56	2347.66	5872.01	3064.31	3714.16	3560.67
K00305	7961.5	2927.24	2083.06	24654.14	1000.91	6972.9	1447.01	4756.41	3586.56	4855.13	6729	7179.97	9739.64	8227.09	2071.79	7378.34	1321.17	2919.83	6387.83	1859.84	7840.59	7280.42	8926.37	10030.84	7361.66	3309.73	2880.66	4140.18	4146.23	2801.66	1913.25	3297.41	3145.81	4041.66	4924.57	3104.74	2867.17	6790.56	3900.16	8232.01	3208.64	4415.66	12342.67
K00306	15	29.33	39	28	40	0	3	0	0	9	11	3	26	0	0	12	3	0	91	8	26	8	36	16	18	21	12	0	9	0	0	0	32	0	6	0	0	0	5	18	0	39	32
K00311	14564.67	12883.42	13017.65	32142.88	2582.05	14805.91	5325.17	14391.58	13976	9525.32	13277	10120.82	11636.4	11494.8	5718.5	19066.01	16830.67	17104.91	19804.51	8001.17	15752.84	15384.13	16934.65	20002.83	15678.92	16091.08	22545.33	16008.41	14473.5	14165.41	7175.5	11246.75	14921.91	19660.08	14924.69	10791.83	19200.1	19391.73	17489.4	9374.72	15335	18542.77	16629.83
K00313	2655.5	2622.5	5320.5	3157.5	594.5	3052.5	1624	3722.5	4574	6695	3977	2670.5	873	5142	1417	3848	7200.5	4274.5	3635	2464.5	1148.5	2024	1985	5761	3282.5	3159	4146	4128.5	4442	2459.36	4986.5	8589	2602.5	5721	4557	6070.5	5551	3192.5	2149	1774	4473.5	3314	4522.5
K00314	0	0	0	0	45	0	0	0	0	0	0	0	0	0	0	0	0	0	0	0	0	0	0	0	0	0	0	0	0	0	0	0	0	0	0	0	0	0	0	0	0	0	0
K00315	196	631.25	278.5	5404.5	45	1525	267	586	612	724	914	1125	929	929	157.5	1073.75	67	2103	1200	335	1880	2253	1290	2938.5	1033	549	740	726	768.75	533.25	245.5	351.5	780	459.5	1416	688.5	635.5	708	666	1554	499	977	1137
K00316	43.5	94.75	134.4	1241.4	0	126	10	31	105	24	97	70.5	152	48.5	9	353.25	24	27	84.6	17	203	260	153	271	157	53	42	158.5	108.75	40	2	33	58.4	15	113.6	112.5	95.1	145.2	65.4	162	49	86.6	172
K00317	169.67	32	32	504	0	383.33	12	22	45	14	86.33	24	57	35	13	166.67	27	92.33	50.67	106	78.67	91	93.33	181	100.67	67	42	69	110.33	63	0	0	45	38	61	17	21	63	29	31	18	75.5	73.33
K00318	12828.88	13676.38	19916.26	18784.47	2447.38	20853.85	7738.02	21787.1	19382.9	26483.71	21008.04	18142.29	16289.33	28021.62	7047.69	18658.03	24707.28	20596.58	24635.06	11113.09	25488.85	24782.74	26847.1	27531.19	20742	17872.59	23685.88	22383.56	25086.78	17034.51	20078.52	32734.6	16455.25	30319.27	29896.47	22742.72	31147.42	24127.48	17361.49	26861.61	21252.06	22245.11	28853.98
K00320	306	5323.07	3581.33	1102.34	110.33	1368.34	1233.26	4974.74	4296.99	829.5	2392.67	1001.5	373.67	1731.99	2406.17	5663.74	5151.5	4923.83	5372.83	2359.5	1510	1531.83	1277.66	1553	2829.4	5746.25	9455.33	4434.18	4603.99	5653.67	1113.67	1901.99	4823.58	9084.83	2880.34	3075.49	7226.5	6427.17	5604.33	1661.17	6414.66	6566.66	2662
K00322	530.17	3587.51	2725.28	16890.85	616.41	2524.09	896.18	3416.12	3646.13	1549.49	3119.32	2072.34	1429.42	2366.08	1504.5	5213.28	4111.83	4253.5	5144.35	2063.5	3800.07	4304.18	4710.15	6314.25	3889.3	4221.96	5651.42	5012.83	4149.24	4215.27	1205.91	1874.16	3768.48	5985.06	4442.3	2935.9	4940.5	4888.18	4284.3	4855.92	4981.98	6188.64	3812.76
K00323	0	0	0	0	0	0	0	0	0	0	0	0	0	0	0	0	0	0	0	0	0	0	0	0	0	0	0	0	0	23	0	0	0	0	0	0	0	0	0	0	0	0	0
K00324	53032.34	37212.01	34406.18	68906.26	10612.1	49822.38	15340.26	45522.33	42619.83	32115.8	51030.45	42522.81	54167.3	49298.61	18988.94	58758.12	45907.17	48787.15	61849.69	24714.01	60073.84	55413.5	65793.15	51796.99	56789.34	49018.64	60772.65	51018.16	47898.25	42160.34	22044	35929	42646.31	59278.4	45905.1	32427.16	55410.21	60447.52	52737.38	43923.11	44364.16	56914.56	71570.34
K00325	31999.17	20856.84	19176.03	39524.08	6612.3	29641.97	8053.76	26064	23651	19604.15	30276.37	27183.82	34725.15	31297.39	10773.61	33185.7	23365.5	25862.41	35056.18	13296.84	37636.75	34580.04	41285.83	30276.41	32851.34	25924.65	32709.99	27560.91	26844.67	21541.18	13280.75	21357.25	23393.49	31784.32	26776.33	18574.66	30942.99	34298.2	29877.68	27073.14	23548.83	31186.05	44032.59
K00327	0	0	0	33	0	0	0	0	0	0	0	0	0	0	0	0	0	0	0	0	0	0	0	0	0	0	0	0	0	0	0	0	0	0	0	0	0	0	0	0	0	0	0
K00330	26425.66	30269.97	33796.31	47812.89	7769.44	36616.57	13846.97	35757.38	39139.06	36614.53	38915.09	28331.29	26522.42	40284.18	13012.04	41413.69	53336.44	45880.66	51867.79	20882.67	44378.78	46908.02	46407.55	52696.89	42627.82	42402.32	57295.32	45329.4	44098.75	38776.18	28653.79	46165.2	36317.59	55251.61	49042.1	35173.44	54724.46	45964.54	40413.59	39335.77	43383.04	46997.74	51321.59
K00331	25953.65	29753.14	33250.32	51336.01	7467.12	36863.49	13017.21	34664.53	38292.2	35774.03	37874.37	27780.13	26161.16	39136.86	12829.7	40760.07	50627.11	44166.5	49806.8	19807.68	42724.78	45705.62	45146.73	51713.87	41029.62	39731.78	55369.9	43401.56	42314.18	36175.77	27861.46	44614.96	35022.24	52498.94	49246.32	34478.94	53640.28	45810.98	39006.06	39314.11	41251.38	46078.16	49308.58
K00332	25223.89	28625.14	32412.88	35873.87	5784.62	35718.43	12708.29	33358.86	37203.11	35172.02	37054.08	27243.97	25619.83	38756.02	12486.7	38185.16	50088.11	43603.01	47593.64	19488.09	41721.44	44591.29	43873.38	48899.19	39297.96	38731.4	54045.4	42138.98	41271.51	35391.99	27101.16	43879.29	34026.76	51617.73	47991.3	33747.51	52824.54	44100.85	38320.11	36225.11	40057.22	44221.02	48227.58
K00333	25330.89	29227.81	32687.88	36071.37	5848.12	36469.26	12767.21	34044.53	37661.94	35336.52	37458.25	27334.8	25762.83	38806.19	12598.7	39019.49	50469.11	44166.17	47976.8	19702.26	41998.27	44814.79	44368.05	49096.69	39729.46	39168.15	54776.06	42624.31	41718.51	35603.74	27199.16	44119.29	34321.09	51989.56	48518.14	34022.51	53120.88	44682.68	38478.52	39042.11	40506.55	45014.35	48624.08
K00334	21897.77	25086.16	23932.04	46046.76	15791.17	30333.77	10209.53	27266.19	29283.87	21133	29915.5	23186.16	23995.49	29282.05	10405.12	33828.46	37336.83	35828.07	43075.66	15465.84	39499.52	40609.03	40658.31	43075.36	34224.28	34070.18	47124.77	34907.1	33348.73	31627.18	22989.14	28113.91	29914.66	42764.29	40091.63	23773.64	41874.85	39501.87	34833.65	30210.98	32289.63	38565.07	38213.09
K00335	22139.98	25558.33	24142.54	41921.66	13261.72	31486.6	10513.7	28608.44	30091.62	21017.5	30742	23341.99	24478.99	29582.97	10686.12	34708.96	38287.66	36543.57	43812.99	16117.26	39959.1	40942.2	41307.48	42002.36	35205.03	35396.51	48213.1	35988.43	34360.73	32879.43	22115.89	28155.66	30827.16	44452.79	40511.05	24027.89	43428.12	40335.62	35974.88	35281.73	33533.21	40579.9	38928.01
K00336	22154.98	24301.16	23179.54	41169.6	15993.13	29748.27	10369.03	26982.52	29037.2	20397.5	29027	22542.16	23864.99	28297.55	10392.12	33236.46	35009.33	34858.07	42243.16	15243.84	38499.02	39970.53	39630.14	40310.86	33767.11	33619.18	46133.6	34222.1	32860.73	31084.18	23355.14	27563.41	29286.16	41853.29	39349.13	23172.64	41038.35	38918.04	34004.15	29840.15	31671.3	37680.07	37178.59
K00337	26447.99	29806.47	33327.98	47899.22	7758.44	36799.9	13094.39	34982.05	38484.06	36092.19	38036.08	28172.47	26517.75	39884.18	12705.71	40630.85	51212.77	44096.67	50081.8	19915.34	43771.44	46532.6	45690.04	52424.21	41268.5	39981.99	55833.99	43324.74	42611.49	36275.09	28463.12	45575.53	35288.58	53036.36	48874.77	34706.76	54114.45	45715.55	39375.36	39359.11	41739.03	45484.33	50171.59
K00338	25946.66	29923.98	33218.65	47176.22	7646.11	36913.9	13649.72	34727.05	38612.4	35897.53	38400.41	27645.13	25998.08	39260.52	12910.37	40738.52	52507.77	45373.5	50162.14	20656.17	42844.28	45281.61	45291.05	51162.22	41753	41566.49	56357.99	44931.57	43277.51	38255.76	28006.79	45057.87	35645.92	54232.03	49248.44	34677.1	53991.13	45324.38	39847.35	39288.11	42498.71	46849.83	49660.75
K00339	26069.32	29235.64	33085.32	47459.89	7475.45	36529.56	12823.38	33931.4	37873.07	35744.2	37357.75	27619.8	26046.74	38902.86	12434.04	39793.18	50539.1	44188.01	48450.8	19712.51	42407.45	45082.92	44814.56	51087.54	40116.34	38948.83	54642.32	42547.91	41655.51	35243.76	27647.46	44349.54	34536.91	51478.68	48320.95	34067.77	53482.46	45048.71	38581.02	39132.11	40439.05	44395.83	48993.58
K00340	26009.66	29882.31	33889.65	47487.22	7463.11	36625.9	13590.72	34752.72	38888.4	36302.53	38551.08	28033.13	26077.08	39480.52	12748.37	40748.52	53743.77	46226	50521.47	20863.17	43195.78	45831.94	45593.05	51701.22	41781	41538.16	56474.99	44962.57	43422.51	37920.76	28014.79	45189.87	35606.25	53963.36	48718.94	34886.1	54410.13	45482.38	39777.35	39258.11	42612.71	46146.83	50680.25
K00341	25992.66	29446.81	33201.65	46727.22	7449.61	36448.9	12876.22	34166.72	38267.4	35730.03	37497.08	27657.13	26082.08	39024.52	12448.37	39942.52	50927.77	44293.5	48958.14	19825.67	42582.78	45363.94	45034.55	51132.22	40565.67	39525.66	55307.99	42914.24	42037.84	35700.76	27778.79	44578.87	34759.25	52286.36	48424.27	34244.93	53752.63	45279.38	38854.02	39183.11	40878.38	44896.5	49217.25
K00342	27104.5	30665.14	34031.49	48012.26	7787.43	37949.48	13637.24	35618.08	39669.1	37119.69	39219.29	28710.48	27016.01	40798.18	13017.05	41520.47	52574.43	45276.68	51569.81	20346	45072.61	47678.93	47154.35	53178.06	42691.39	41331.37	58078.08	44955.25	44038.15	37195.41	29107.79	46742.28	36315.26	54563.27	50218.72	35425.9	55292.14	46874.28	40197.82	39788.45	42870.19	46584.34	51421.93
K00343	26067.66	29639.47	33359.98	47768.22	7558.44	36512.24	12997.39	34973.05	38433.06	35911.53	37789.75	27967.13	26344.75	39452.18	12609.71	40304.18	50952.77	44093.67	49821.13	19838.34	43183.78	46231.6	45163.21	51431.89	40867.16	39804.66	55763.99	43078.74	42418.5	36004.76	28422.79	45603.2	35095.58	53323.36	48684.44	34489.43	54149.46	45544.21	38957.68	39302.44	41149.7	45310.32	49543.92
K00344	84074.72	67277.75	68834.1	119815.1	14407.62	94480.8	28508.49	89954.4	79636.3	72533.06	87795.37	80720.53	91659.65	99047.42	36679.47	106334.95	78157.37	75091.66	110178.85	44412.37	112770.66	105176.21	121356.9	96425.88	100243.92	82100.3	101111.93	91964.18	91713.33	72276.22	54581.51	88737.26	75668.26	116536.76	100538.8	74772.93	111453.1	114235.7	88163.28	106384	87442.07	102449.89	122710.53
K00346	588.26	130	162.38	171.5	2714	217.57	23	28	147.93	365.5	288.62	337.5	275	433	29	136	207.5	196	370.5	157	936	829	870.17	546	664	286.29	301	446.5	354.5	1930.75	496.97	145	131.5	332.79	372.07	255.43	330.07	285.43	152.21	214	85	161.12	735
K00347	588.26	130	162.38	171.5	2754	217.57	26	36	147.93	365.5	288.62	337.5	275	433	31.5	136	207.5	196	370.5	157	936	829	870.17	546	664	286.29	301	446.5	358	1930.75	496.97	145	131.5	332.79	377.57	255.43	330.07	285.43	152.21	214	85	161.12	735
K00348	588.26	130	162.38	171.5	2714	217.57	26	36	147.93	365.5	288.62	337.5	275	433	31.5	136	207.5	196	370.5	157	936	829	870.17	546	664	286.29	301	446.5	358	1930.75	496.97	145	131.5	332.79	377.57	255.43	330.07	285.43	152.21	214	85	161.12	735
K00349	588.26	130	162.38	171.5	2714	217.57	26	36	147.93	365.5	288.62	337.5	275	433	31.5	136	207.5	196	370.5	157	936	829	870.17	546	664	286.29	301	446.5	358	1930.75	496.97	145	131.5	332.79	377.57	255.43	330.07	285.43	152.21	214	85	161.12	735
K00350	588.26	130	162.38	171.5	2714	217.57	26	36	147.93	365.5	288.62	337.5	275	433	31.5	136	207.5	196	370.5	157	936	829	870.17	546	664	286.29	301	446.5	358	1930.75	496.97	145	131.5	332.79	377.57	255.43	330.07	285.43	152.21	214	85	161.12	735
K00351	592.66	64	83.38	171.5	2725.2	195.57	6	36	124.93	270.5	209.62	269.5	254	317	26.5	94	68.5	104	302.5	126	727	855	606.17	539	508	171.29	113	223.5	236	1840.75	459.97	124	79.5	189.79	379.57	241.43	321.07	261.43	98.21	233	20	144.12	583
K00354	3853.67	2672.5	9494	4038.11	228.56	3024	1634	5118.33	6355	13102	5764.17	3446.67	1056.17	7446	1469.5	3929.42	13052.5	4995.33	2642.22	3276.67	810.67	1440.33	1485.5	6620.5	3312.05	2900.25	4469.92	5185.45	6311.67	1801	8016.06	13903.94	2926.92	6857.22	4005.61	10303.5	7736.5	3853.25	1505.67	1947	4907.67	2682.3	7654.33
K00355	3219.07	3032.58	5307.06	15941.21	1382.1	5029.32	1607.67	3877	4119.66	5832.01	4660	3522.5	2504.83	5416.17	1375.5	5124.76	3564.17	3383.49	4740.34	2170.84	3262.85	3685.16	5207.01	10035.51	5341.83	2950.67	5263.92	4670.78	5057.59	2657.75	3860.93	6518.67	3828.24	6496.74	7331.48	5422.83	5526.43	5470.7	3006.23	7851.67	4818.58	4348.94	6408.66
K00356	13148.67	12227	12578.67	17195.16	2149	13606.08	5153.67	13469.08	13664.5	9005.15	12596.67	9527.32	10769.15	10724.8	5530	16626.84	16967.67	16757.83	17543.67	7588.92	14599.75	14308.88	15559.07	15572.33	13490	15074.08	21817.33	15148.16	13726.92	13280.91	6996.5	10946.25	13840.01	18807.83	13164.59	10501.83	18879.6	17848.28	16421.15	8722.47	14483	17273.42	16179.25
K00360	7379.33	2909.25	1863.67	3099.17	937.75	8202.33	787.09	4602.5	4030.24	3942.33	6470	6546.67	9556.5	7784.75	1990.16	5643.57	908.5	1270.49	4453.83	1664.58	7155.67	5472.08	7107.17	2864.83	6507.91	3017.25	2419.33	4015.18	3768.25	2200.75	1837.17	3223.41	2404.91	3887.91	6702.5	2798.41	3735.51	7772.26	3782.75	14459.92	2789.99	5078.58	10957.92
K00362	33359.11	16058.67	18927.82	59470.92	3806.17	31059.37	6358.28	26334.52	18432.6	23277.06	25856.63	24143.82	33453.08	28482.88	8832.11	29696.65	17305.94	15401.64	30952.51	10250	34648.79	31772.62	38090.39	34786.36	28770.04	18859.12	24210.07	22690.91	23079.39	17119.02	12277.83	21866.84	17442.34	27348.33	26747.37	18070.62	23247.9	33666.44	20594.73	33473.46	21465.47	25724.27	38181.01
K00363	25758.4	14761.01	17395.03	44217.97	3225.78	26367.78	6244.45	23505.72	18062.31	21762.87	24948.55	22052.42	28134.85	26940.5	8083.44	26172.93	18967.88	17140.56	29205.01	10588.82	31964.7	30792.4	36282.07	30954.71	26542.09	19266.75	23198.71	23454.44	23300.4	17256.35	12335.66	21990.87	16304.93	27758.75	25036.9	17528.5	22986.74	29220.56	19942.71	29146.29	20467.14	25179.07	37907.68
K00364	3446.5	2340	7056.38	9846.28	716.86	2462	2458	7928.55	4064.5	9901.5	4845.29	3140.67	1274.67	6042	1618.5	3715.92	6501	3926.33	3721.22	2853.67	2098.84	2190.83	2538	8619.5	4076.55	2616.75	3385.5	4922.83	6161.17	2424.36	5918.06	9579.44	3755.42	10763.22	4136.61	8182	4984.5	4499.75	2260.67	1791	3856.78	3283.42	7486.83
K00365	10683.33	7505.75	7953.16	6211.55	1187.58	11599.98	2484.59	10850.63	9929.45	10265.33	11850.22	11844	13365.92	14339.5	4476.45	12417.88	9780.5	7717.66	10962.99	5272.09	14645.42	13214.99	16219.25	8612.17	11493.04	8222.04	10431.03	9686.23	10361.74	6229.08	6680.75	11577.83	7420.99	12034.46	12067.93	10024.08	13903.34	14087.18	10008.86	17797.08	8435.65	10401.98	17703.34
K00366	3800.37	4022	3953.5	3375.63	4540.7	2599.82	1984.17	4794.54	4279.54	7053.52	3836.05	2080.57	982.32	4634.05	2024.67	4825.7	6372.21	5479.01	5223	2668.83	2307.34	2258.61	2038.56	5832.67	4265.47	4918.46	7343.08	5112.51	5560.99	5017.83	6546	6991.63	4629.59	8713.82	4855.79	5780.61	7007.1	5722.68	4678.87	1756.42	6173.67	5267.76	5173.25
K00367	1089.5	3871.33	2682	1791	438.5	2351.66	901	4006.5	2889.33	726.01	2379.5	1202.33	1488.83	1122.67	1896	4504.33	3499.5	3486.33	6186.83	1788.67	2522.01	3314.33	2516.51	4153.18	4180.16	4438.84	7304.68	4086.17	4144.67	4566.17	838.33	1614.17	4076	6750.34	3886.51	2356	5004.83	5574.67	4177.33	1629	5065.33	5503.34	2924.17
K00368	2312	2508.33	3634.76	4566.92	625.75	4167.66	857.5	2736.75	3940	4629.6	3469.84	2602.92	1767.67	4188.76	1034.67	3042.92	5405.33	2510.41	3281.99	1581.59	2792.43	3918.33	3135.51	6566.43	3787.57	2779.01	4525.68	3505.08	4165.51	1776	3723.92	5730.42	2602.76	3566.25	3811.01	4231.67	4818	3238.5	2501	1923.92	2880.33	2822.25	4893.42
K00370	2603.71	5074.25	3757.41	6952.24	791.05	3424.25	1857	5823.25	4773	5036.04	3824.74	3528.25	3083.5	4383.75	1964.83	6625.58	4844.38	4944.08	7053.1	2890.25	4138.67	5814.5	4687.75	5797.25	5017.83	5904.33	6881.5	5164.42	4856.5	5355.3	2939	4379.63	4637.23	9468.58	5753.77	4263.12	7072.35	6999.45	5470.48	9233.37	6108	7632.42	5352.25
K00371	2547.71	4968.25	3884.41	6952.24	791.05	3437.25	1799	5780.25	4798	5128.04	3890.74	3560.25	3095.5	4383.75	1971.83	6635.58	4925.38	5184.08	7055.1	2945.25	4175.67	5883.5	4735.75	5821.25	5025.83	5909.33	6888.5	5178.42	4916.5	5253.3	2903	4395.63	4518.23	9285.58	5770.77	4249.12	7137.35	6994.45	5515.48	9239.37	5970	7464.42	5474.25
K00372	24079.51	11787.83	14734.79	37975.09	2883.62	22470.8	4929.69	16882.48	15426.31	19558.81	20550.39	19182.66	24011.58	24596.54	6045.28	20812.84	15469.67	13760.74	20909.74	8584.16	25430.69	22201.28	27663.47	25395.01	21724.75	13858.09	16613.03	17642.94	18526.98	12341.24	12528	20763.32	12731.68	18446.79	20391.46	16301.39	18991.13	23229.46	15622.05	25121.81	14820.31	18181.45	29647.93
K00373	4099.59	4942.42	3763.41	7367.99	791.05	4352.58	1633	5775.25	4647.33	5242.66	3932.74	3771.25	3568.5	4552.75	1964.83	6568.58	4668.26	4434.08	7040.93	2683.25	4286.67	5902.17	4721.5	5938.25	5003.83	5636.33	6932.5	4895.42	4696.5	4690.8	3102	4367.01	4370.23	9116.58	5806.77	4222.24	6899.1	7090.45	5282.48	9552.49	5939.83	7301.42	5235.25
K00374	2638.59	5071.25	3808.41	7019.99	791.05	3695.25	1633.5	5897.25	4660.5	5267.66	4108.24	3914.25	3207.5	4759.75	2046.33	6678.08	4731.26	4499.58	7291.6	2816.25	4731.67	6665.5	5435.5	5992.25	5232.83	5784.83	7130	5246.92	4994.5	5421.3	2992	4486.01	4561.73	9273.58	6326.77	4461.24	7013.1	7328.45	5432.48	9645.49	6005	7570.42	5455.25
K00375	38817.83	38536.01	46326.08	83393.21	18926.02	46071.7	19773.47	62642.87	47582.41	39244.65	37626.43	28039.59	26598.07	39249.8	21225.81	59686.41	58153.06	49361.23	52617.28	25452.29	32120.84	33665.8	34188.23	51619.64	41718.94	45068.56	60021.86	47681.22	47036.92	38661.33	38992.7	48327.94	43539.12	81876.35	57256.58	46368.38	66157.96	69961.16	44029.72	51728.59	53052.6	56322.69	53342.39
K00376	2043	2570.33	4208	3657.5	195	3005.66	933.5	2792.5	4460.83	5609.01	4415.5	2545.33	2160.83	4758.67	968.5	3242.83	7411	3443.83	4865.33	1893.67	3357.01	4657.33	3290.01	6905.68	4247.16	3154.34	5812.51	4422.67	5127.67	2157.92	4692.33	7892.67	2813	4139.67	5419.01	5442	5818.33	4698.67	2054.33	2016	3890.33	3096.34	5127
K00380	15955.34	8596.67	15361.76	34424.18	2624.36	13839.69	5416.67	15430.12	13106.71	20103.79	13546.59	9874.04	10571.54	16036.77	5013.67	15999.62	17020.5	11298.92	17210.39	6569.25	13645.43	14405.79	14875.86	23991.92	15399.42	10936.08	14931.28	14523.62	15920.74	9008.27	12436.67	21667.46	10780.61	19714.91	14703.45	16787.57	15516.7	16300.68	8650.44	9519.27	14477.55	12832.58	19021.33
K00381	20178.5	13246.67	19745.53	40879.28	3880.23	19200.36	7290.84	19770.25	18502.67	23125.23	19018.86	12826.5	14459.73	20302.42	6544.17	21098.17	25459	21691.42	22111.14	10591.84	17896.5	17946.96	20386.64	29535.15	19599.72	17334.12	21844.41	20665.14	20900.24	16057.93	15174.5	25414.96	17247.28	27339.67	22038.65	19774.73	23679.94	21601.11	17309.82	12633.18	18976.87	19293.23	26223.33
K00382	95002.18	71705.4	89622.61	132188.81	25917.19	105131.45	32753.74	107508.69	94630.2	105491.48	103267.84	88155.34	98592.47	120381.77	37071.99	109482.78	113378.54	96746.72	116699.52	51218.69	118273.04	112506.84	125563.94	123322.56	106565.55	90384.61	120106.98	103470.46	107104.22	80165.83	75804.48	119434.46	85109.49	139090.32	115902.75	94424	130121.76	126651.34	94831.78	111618.51	96075.27	107498.3	149679.35
K00383	10130.24	6159.25	6124.95	24495.62	3013.1	9276	3190.17	6982.75	5959.5	6532.65	7883.28	7269.66	8173.15	7252.3	2721.67	10056.91	4611.33	5671.18	13454.85	3342.09	12116.58	13358.71	13473.07	14922.74	10343.51	7795.59	12370.67	9541.33	8402.08	8360.94	3434.6	5897.08	6821.56	9208.23	8890.22	5635.32	8191.6	9922.32	7656.83	8141.48	8100.33	10194.8	10513.25
K00384	99761.3	70762.18	99792.91	138349.54	45315.97	102257.9	35242.74	108271.74	97843.12	125899.83	106472.08	87045.87	91939.56	128821.6	36442.65	105675.12	122275.22	98242.93	119292.85	52188.11	114165.38	112667.93	123612.27	137901.21	107283.03	89733.94	125100.65	106366.7	114004.22	77990.24	99767.54	139470.53	82804.86	149090.97	123057.66	108563.6	131638.01	124885.13	87870.28	100906.79	103990.17	105265.92	152994.8
K00385	192	0	0	0	643.67	0	0	0	24	0	0	0	0	0	0	0	0	0	0	0	0	0	0	0	0	0	0	0	0	24.86	433.5	0	0	18.75	181	69	47.5	97	1.25	0	0	0	0
K00387	297	1719	1351	419	172	734	391	1721	1441	703	1034	904	734	1169.25	817	2037.5	1777	1535	1874	759.5	1200	1441	1078.25	875.5	1143.25	1933.5	3331	1487	1491	1887	403	628	1608.5	2952	1208.5	1095.5	2361.5	2296.5	1861	795	1972	2164.5	1551.75
K00389	21729.51	14555.66	11533.54	15535.13	3206.9	22629.73	4939.36	20633.6	16414.76	15810.66	22190.01	24190.5	29729.6	27733.65	8833.62	23011.37	10594	14095.16	24376.54	8985.08	33124.34	29205.23	36825.73	16604.02	24014.66	16659.54	21271.24	18334.52	20200.47	14000.94	11401.56	18038.26	15909	24516.22	21208.95	14511.89	25348.36	24659.04	21458.44	26389.25	16144.64	21208.24	34959.85
K00390	34190.82	24534.4	33151.97	47705.51	10119.1	34968.41	11047.03	34922.19	33638.94	38982.09	35966.28	28447.3	31647.16	40522.97	12244.42	37296.73	45211.61	36385.34	39264.19	18474.42	37755.68	36368.53	41262.72	44466.18	36137.51	31290.5	38502.5	35884.89	37075.76	27230.01	27135.57	42631.5	29086.04	47126.9	39447.7	33902.78	45720.62	40137.7	33029.11	34540.72	33288.11	35836.06	51963.5
K00392	10970.51	6971.56	5642.43	6650.43	2267.57	13546.55	2398.69	10146.32	8271.98	8781.07	11917.63	12962.63	16396.51	15041.71	3979.08	11484.76	5097.4	5804.92	13226.39	4305.08	18390.18	16991.4	19462.66	10622.53	13662.34	8577.09	9275.67	9863.92	10302.35	8601.75	5550.23	9197.74	7316.17	11041.78	12902.17	6989.76	11832.36	13658.39	10404.06	20614.75	8286.74	11638.25	19598.33
K00394	351	0	0	0	1173.17	11	9	8	110	0	57	4	6	0	2.5	9.5	41	74.5	0	0	9	0	12.5	0	0	103.5	0	14.5	21	67.5	1067	33	23	135.5	374.5	294.5	62.5	237	36.5	9	27	11	0
K00395	351	0	0	0	1173.17	11	9	8	110	0	57	4	6	0	2.5	9.5	41	74.5	0	0	9	0	12.5	0	0	103.5	0	14.5	21	67.5	1067	33	23	135.5	374.5	294.5	62.5	237	36.5	9	27	11	0
K00404	12564.84	5064.67	6166.72	29201.19	2292.55	10898.08	3135	7466.25	5648.67	7130.75	8346.51	7558.09	9145.01	8657.75	2503.33	10713.93	4907.01	6735.91	11726.84	3501.09	11966.01	12231.17	13648.5	14703.58	10885.66	7939.66	8640.49	9620.9	8550.83	7510.67	3968	6769.25	7360.23	9402.08	8793.45	5493.66	6131.77	10735.4	8055.73	6769.92	8134	9598.62	10923.08
K00405	12228.67	4749.67	5986.72	28191.19	1964.55	10629.08	2649	7012.58	5113	7023.42	7959.84	7407.09	8959.67	8464.75	2317	9951.59	4694.67	5489.91	11149.84	3258.09	11542.34	11262.16	12789.17	14239.58	10125.66	7177	8173.83	8928.24	7929.17	6938.83	3840	6477.58	6719.56	8573.75	8351.79	5053	5841.1	10101.4	7508.07	6629.92	7453	8998.28	10260.08
K00406	16330.67	9591.75	11922.39	33401.73	2191.88	15565.64	4438.34	12277.29	11954.87	14067.09	14779.21	11588.6	13203.08	14465.42	4255.34	15818.61	13415.33	10935.93	21653.01	6117.09	19045.18	20660.3	20716.33	24624.75	18150.39	13171.22	20126.76	16826.43	16119.4	11796.74	9221.16	15850	11811.72	16191.66	16539.76	12463.31	14859.77	18982.47	11903.37	10972.76	14602.49	15749.64	18389.08
K00407	11927	4217.67	5787.22	27651.52	1111.55	10040.08	2121	6253.08	4441	6372.42	7388.17	6698.42	8736	7084.25	1945	8930.92	3731.17	4843.58	9753.34	2923.42	10762.67	10192.83	11744.17	12759.08	9241.83	6159.5	6858.33	8058.41	7078	5783.83	2723	4945.75	5885.39	7120.25	7374.79	4562	4637.6	9289.4	6880.4	6217.92	6147.5	8053.45	9511.25
K00410	782	1079.5	928.5	593	25	958	860.5	1035	1289	588.5	1064	423.5	423	489	569.5	1413.5	1340	1453.5	2122.5	732.5	812.5	536	852	1272	1930.5	1860	2214.5	1844.5	1432	2090.5	357	545	1427	2029.5	1301.5	798.5	1524.5	1321.5	1507.5	664.5	2126.5	1546.5	1179.5
K00411	14478.17	7088.92	8246.32	27243.88	2320.55	12809.91	3506.67	8854.58	7294	8798.82	9943.75	8645.32	11581.9	9982.8	3225.5	12460.51	5514.17	6385.41	14576.51	4089.67	14550.84	14172.13	15610.65	16932.58	12302.92	9078.58	14096.83	10977.41	9780.5	8426.41	4255.5	7585.75	8373.41	10333.08	10286.44	6576.58	8443.1	13623.98	9029.4	8707.72	9562	11306.27	13089.83
K00412	15283.51	20926.42	20636.32	28403.76	3219.88	18553.48	7890.34	22109.62	24258.54	12307.82	19088.47	12804.99	13271.82	15932.3	8762.17	27023.46	32712	32634.42	26237.01	13315.5	18751.85	18369.44	20081.31	22528.75	19285.14	25394.46	35522.91	23707.92	22042.49	21436.49	11963.5	17964.5	24222.25	32369.15	22188.73	17415.07	35631.45	27631.21	29214.52	11063.72	21947.17	28068.28	23022.33
K00413	12825.17	6993.42	6909.82	26422.88	2011.55	11117.91	2472.17	8503.58	6483	7082.42	7793.25	6703.42	9448.5	7516.25	2814	11139.01	5214.67	5366.91	11746.51	3448.17	10603.84	10613.33	12141	13978.58	9342.67	7686.58	13180.33	8776.91	8064.5	6819.91	3603.5	6339.25	7295.41	9630.58	9121.94	5571.08	8006.1	13342.78	8049.4	7501.42	8421.5	10011.27	10963.58
K00423	6	77.5	265	259.5	0	82	10	28	17	0	36	70.5	104	78.5	0	189.83	0	0	57	0	84	213.5	31	199.25	128	0	0	73.5	40.75	0	7	0	5.5	0	9	12.5	36.5	8	0	119	0	27	55
K00425	35514.98	27688.9	35355.21	61709.35	9644.17	42029.85	14013.71	44072.9	35222.86	41763.72	38939.01	33316.84	34613.11	44660.1	15882.25	45498.21	39199.44	33921.25	46872.46	19284.25	43233.42	43112.95	48125.69	49474.43	41362.35	34350.58	45884.95	40160.25	41186.43	32174.06	28545.18	45715.4	31961.56	59039.74	48217.28	36907.37	52232.21	48635.86	34231.97	46297.85	40751.18	43625.29	54685.66
K00426	36110.98	27353.73	35190.54	61952.18	9771.17	41919.18	13705.46	43667.57	33737.53	41459.72	38744.01	35569.34	37424.11	45930.1	15659.75	44979.63	36493.44	32423.25	47988.96	19122.25	47944.67	46392.87	53508.69	51131.93	42059.94	34169.16	45021.62	39339.75	41407.18	31853.06	28182.93	44666.9	31793.31	58061.49	46886.53	35490.37	49429.21	48075.77	35177.72	45983.85	38976.18	42599.29	56337.99
K00427	22.5	14	103.71	2954.17	31.8	49	0	0	8	123	7.37	187.5	2.5	498	2	149.5	268.5	50	291	0	53	52	76	363.75	88	9	25	51	24.5	24.86	356	470	7.5	10.5	33.75	17.25	193.5	100.75	11	65	165	13.62	157
K00428	13597.86	10096.17	13224.66	23012.37	4306.53	15720.12	5026.21	14843.45	14554.12	14764.38	20425.85	14031.31	16648.24	19015.04	4816.35	17193.11	17065.65	14449.78	29608.06	7435.93	27301.75	32844.01	29750.16	34324.98	24162.53	18202.81	24644.12	22758.62	21922.2	19054.4	11317.81	17934.89	16077.23	22717.64	24443.65	14683.48	18504.32	22472.12	14845.29	14444.75	18153.44	20508.82	25642.82
K00432	44328.47	22142	32152.4	87280.81	9679.23	43549.69	9500.03	35297.49	29087.1	41718.56	38852.5	34175.23	42642.98	45902.17	11757.28	39994.88	33118.51	25458.15	44000.47	15721.51	47547.45	44997.08	52104.04	55377.36	41188.16	27212.87	36685.07	36436.2	37978.72	26850.77	27586.72	42950.61	26541.64	41304.13	45145.55	32954.37	38673.55	46368.45	29394.67	38453.6	32418.5	34746.33	57952.25
K00433	5714.74	9912.67	9620.17	42705.93	929.22	10271.04	3966.02	11607.49	11072.32	8126.49	10791.51	7490.07	6676.74	8881.58	4553.17	17053.33	11576.17	9110.49	17375.45	5197.26	12113.25	15547.12	14197.07	23414.08	14634.52	10669.7	19172.94	13796.41	12451.25	9720.66	6463.52	10715.2	10512.06	14333.23	12197.08	11134.65	14583.39	16037.4	10871.45	12935.92	12945.36	14265.91	13961.67
K00435	6821.66	577.17	1001.17	1780.14	632	4292	237	2689.33	2018.66	2989.66	4748.66	4962.34	7592	5913.34	1318.5	3011.5	472.17	519.83	2014.34	826	4386.34	3305.66	5599.34	1485	4116.84	1039.16	514.49	1721.17	1838.83	372.83	917.5	1992.5	906.67	889	1396.83	1577.5	732.54	3553.17	1850.3	2609	632.16	1020.33	9153.34
K00436	129.5	13	0	0	27.5	24	9	0	60	0	39.5	23.5	20.5	38	121	67.5	45.5	49.5	92	8	90	114	121.5	200.5	60	104	35	114.5	76.5	34.5	15	32.5	21	85.5	10	0	28	0	103.5	201	106	113	52.5
K00437	91	7	0	0	46	0	3	8	0	0	0	0	0	0	2.5	0	0	0	0	0	0	0	0	0	0	0	0	0	3.5	0	0	0	0	0	5.5	0	0	0	0	0	0	0	0
K00441	583.5	409	446	375	1079	194	256	979	571	350	726	231	129.5	412	143	400	1180	1146	522	288	420	283	355	765	580.5	881	841	476	574	894	239	347	936	1348	339	491	1432	320	1194	165	519	1275	472.5
K00442	0	0	0	0	46	0	0	0	0	0	0	0	0	0	0	0	0	0	0	0	0	0	0	0	0	0	0	0	0	0	0	0	0	0	0	0	0	0	0	0	0	0	0
K00446	15235.66	12713.07	26409.6	16748.31	1392.33	13678.17	4943.34	18358.16	24672.32	28429.23	21310.53	13598.47	9491.17	23237.47	8108.14	19198.09	42028.9	15638.77	13529.73	11102.84	8529.5	9415.49	11129.34	16579.5	17132.6	13338.16	19718.82	20157.4	24021.02	9487.33	23557.9	40157.33	13472	22777.4	15204.87	33712.03	27272.04	18360.8	11337.79	8478	17514.33	13345.65	31632.75
K00448	16667.17	12000.58	10794.78	26109.88	2563.58	17677.39	4542.85	16325.91	14271.91	9522.83	15438.62	15528.17	18531.67	17030.08	7149.78	20335.52	13771.5	16857.32	19591.41	8050.09	21041.59	19390.66	23087.33	14723.5	17045.08	14853.32	17243.66	15143.51	14584.74	12952.41	7619.42	11303.24	14341.57	19391.16	17099.42	10929.57	20841.11	20970.5	18461.56	18594.58	14297.98	18420.04	21597.25
K00449	17839.19	13311.58	11488.11	27465.97	2878.9	19308.53	5260.03	17523.81	15433.15	10767.67	16894.05	16453.17	19647.68	18034.41	7591.95	21532.59	14465.83	17734.16	21837.84	8531.08	22858.11	21423.63	25444.15	16674.2	19158.34	16701.41	20355.5	17114.86	16313.39	14578.74	8350.58	12490.74	15754.09	21898.65	19098.5	11922.88	22592.81	22810.3	19988.46	19749.58	16359.81	20108.4	23102.42
K00450	11613.83	5050.65	7073.73	12021.51	2105.55	10538.91	2449.67	8338.25	8453.5	10204.65	10443.82	8431.05	10728.16	13231.55	3614.3	9349.1	7932.4	5480.85	7580.57	4340.25	8396.67	6385	9850	9864	11106.77	5728.83	7847	8477.99	9869.37	4600.19	8822.9	13412.09	6980.42	10334.48	10360.54	10996.03	9561.9	9727.97	6702.51	5505.75	8198.1	6356.29	15582.15
K00451	17163.67	17859.83	18851.5	29775.66	2344.83	22111.88	7789.27	21305.63	21566.12	18893.42	20818.55	18053.43	17513.09	22630.67	8593.95	25249.22	26392.67	19430.24	30002.16	11479.18	26829.34	28410.08	28016.66	28977.08	24921.12	21639.8	30642.75	25211.92	26134.48	20705.66	16529.17	26552.08	18824.15	30339.2	26177.88	22270.72	30501.7	29391.8	20374.59	25843.68	23804.97	25750.69	27968
K00452	1404.5	571.25	885.67	1005.5	411	2197.91	189.17	890	1552.16	1191.51	1447	1142.83	1137.33	1617.17	260	1072.58	911.5	793.83	1265.66	458.17	2179.76	2645.16	2310.51	2939.18	1602.91	660.59	871.68	1420.67	1047.34	602.5	563.08	1022.17	697.67	652.67	2431.34	863.33	2481.83	1201.83	942.08	2410.5	825.66	1129.26	2160.5
K00453	23357	14612.33	15630.66	28742.01	2950.43	24181.55	5839.77	21449.96	17765.89	18260.92	22729.33	21673.93	25124.34	25772	7844.28	24209.92	15275.84	15315.07	27765.72	10087.18	30181.35	31118.32	33462.16	26777.75	26241.79	16801.75	22609.49	22122.76	23034.06	16291.83	12607.39	21026.1	16388.81	25003.13	24848.36	18927.05	24269.2	28978.6	18976.39	28531.18	18829.75	23574.66	32729.5
K00455	825	837	2226.38	3447.67	361.5	1003	287.17	1080	2353	2573	1424.12	907	370	1602	410.5	1276.17	3917	1322	786.24	789	369	726	856	1378.5	1028.67	774.33	1462.5	1464.5	1752.67	512.44	1948	3394	742.67	1622.33	1472.5	2855.33	2697	1029.33	516	1707	1082	717.29	2201
K00456	1316.88	960	2866	1162.75	360	1536	311	1344	2875	3694.62	2152	1349	541	2185	521	1557	4699.88	1884	1183	1245	1034	1478	2015.75	1761	1439	1134	1931.46	2025.31	2371	910	2244	4008.38	1064	1674	2702	3513.12	3508.75	1305	730	2085.12	1350	1164	2961
K00457	31782.35	21680.75	22756.27	61730.08	4334.2	33251.79	9333.38	28542.57	24976.73	25716.75	31188.55	29820.6	34037.69	34534.08	10897.29	35072.26	23463.5	22191.07	41772.84	13878.43	44502.77	44740.4	48481.64	41541.6	37196.59	26348.49	35651.16	31802.59	32300.22	25019.23	17288.25	28677.57	23476.24	34535.94	34009.68	24866.61	33693.66	38652.14	28311.1	34851.26	27854.45	33420.41	43738.59
K00459	47057.55	34241.83	42268.29	80368.82	6378.12	48254.94	15940.53	46852.89	41321.02	48644.42	43550.6	37151.73	42264.98	52202.69	17264.76	52866.72	41578.78	36726.61	56635.7	21934.19	51765	48159.83	55810.73	63878.31	49684.78	40958.79	58338.36	48672.46	49651.58	35678.38	32812.01	53726.01	38687.47	61935.07	51740.68	43601.52	55419.49	59752.19	41269.15	45318.78	50027.87	50312.03	62127.33
K00461	0	62	71	0	0	110	0	183	47	108	276	175	83	176	91	212	86	87	327	135	581	606	830	176	201	142	41	367	249	324	63	125	185	161	570	231	117	156	208	339	96	255	214
K00462	0	13	23	176	0	0	0	0	0	0	0	0	0	0	0	65.5	0	0	35	0	0	0	10	113.5	35	30	18.5	37	19	0	0	0	22	21	0	8.5	0	13	0	0	0	20.5	9
K00463	101	685.5	517	65.38	0	801.75	203	457.88	1208.88	829	883.38	598	563.25	1376	94	331.12	1164	785	999	133	990	1249	893	1518	604.38	797.88	2273.75	825	1035	525	1269	1623.25	729	643.38	1795.62	820.5	1769	1658.38	708.62	614	629	488	1001
K00464	454.5	104	105	41	326.5	57	104	499	177	80	192	43	92.5	78	259	406	97	140	456	159	166	244	180	152	435	620	408	460	443	449	133	176	249	809	108	90	142	169	457	21	564	628	315.5
K00466	6933.83	1173.84	1258.4	11823.78	661.25	5059.33	308.42	3136.75	2387.91	2980.83	5016.33	5086.5	7839	6223.09	1240	4329.83	444	503.33	2292.67	873.92	4627.75	3778.5	6125.34	2654	4630.42	1164.41	887.99	2052	2238	450	1590.75	2932.25	1328.4	921	2161.02	1825.75	1377.51	3742.95	1981.91	5487.25	1168.16	1701.76	9903.92
K00467	571	951.83	426	274.5	20	1010.66	102	1072.5	727.33	460.01	965	836.33	825.33	690.67	520	1461.83	137	347.33	1497.83	510.67	1225.01	1752.33	1676.01	790.68	1711.16	987.34	1827.01	994.67	1116.17	911.67	227.33	482.17	834.5	1528.67	688.01	573	671.33	1036.17	1207.33	411	1670.33	1694.34	962
K00469	247.84	489.83	292.5	892.88	98.33	703.73	201.67	550.54	505.37	447.51	811.05	349	658.75	466.17	290.17	819.28	327.83	464.34	2137.83	300.5	1449.85	1948.64	1491.67	2170.85	1664.38	742.55	1237.09	1055.68	1106.16	780.5	373.33	834.92	764.34	968.24	1999.3	447.49	720.68	1205.9	505.95	533	1270	1160.85	956.5
K00471	5.5	166	199	397.5	90	262.56	77	530.75	194	191	526	253	142	263	174.28	566.44	504	639	1092.57	258	818	927	1011	364.5	1219.25	401	481	718	613	628	68.5	139.5	416.75	491.5	856.89	392.5	245.5	433.22	322	355	348	646	495
K00472	7547.84	4805.5	6455.83	9458.57	553.3	5603.16	2182.17	5998.5	5610.5	10575.17	7375.17	5029.84	5665.17	7355	1642	6241.01	8360	4667.33	6580.84	3161.34	6276.84	6627.16	7543.67	9905.16	6347.5	3985.83	8288.33	7313.57	7638.84	2771.83	6061.5	10507.83	4627.26	7975.25	6312.67	8922.33	7049.6	7243.25	4370.57	4125.34	5433	4601.08	10438.83
K00474	0	0	41	0	0	0	0	8	0	25	13	11	0	0	0	0	0	0	29	0	20	39	108	70	0	16	0	0	0	0	0	0	0	0	0	15	11	33	0	0	0	0	23
K00476	42.5	174	29	12.38	0	362.75	17	55.88	40.88	32	40.38	25	25.25	105	41.5	145.12	32	0	67	0	76.5	47.5	48	96.5	122.38	58.88	83.75	80	50	24	42.5	40.75	53.5	106.88	110.62	97	67.5	84.38	7.62	15	0	63	35
K00477	6941.17	1022.42	3531.75	10847.2	526.75	4691.16	264.17	3096.21	1545.88	2306.17	2311.46	2747.5	4786.83	3589	715.5	3573.88	1481.17	1201.91	2513.84	1003.25	3800.42	3053.75	4061.58	3829.75	1959.97	1048.46	1402.87	1667.14	1415.58	1030.41	1335.5	2372.42	1598.34	997.38	1973.46	1498.08	1264.6	4795.21	1528.35	2621.25	1123	3002.34	3339.58
K00479	7933.5	4304.42	2987.23	17956.64	832.08	7369.14	1084.26	5681.58	4522.23	3885.23	7201.33	6608.4	9288.07	7792.05	2510.28	8465.68	2217.17	3529.82	6464.5	2231.09	7258.42	6967.13	8502.23	7752.67	7905.08	4216.14	5056.82	5164.51	4762.74	3536.74	1732.75	3195.58	4196.56	5372.99	5168.99	3676.91	4261.84	7695.36	5141.41	8441.38	4673.98	6162.33	11992.75
K00480	20459.33	9407.33	12507.71	22451.53	2226.73	18151.83	3807.17	14949.33	14806.99	16907.4	19702.29	16988.4	20218.23	21040.21	6385.5	18452.49	16183	9935.33	15428.99	7384.17	17724.67	16973.13	20898.31	18313.42	20865.07	11518.9	14357	15879.85	16639.74	9245.27	10173	18175.17	10943.99	16070.16	14854.34	17403.33	14280.3	18281.37	12099.44	22180.13	12407.07	12848.77	30491.42
K00481	19180.17	9671.92	9228.11	28942.7	2177.38	17883.09	3832.1	13930.33	11507.4	11772.58	15601.54	16258.92	19672.59	17622.83	6114.84	18320.39	8411.17	9517.98	18690.33	6276.09	22629.34	21741.08	25357.58	16211.5	18414.83	11227.41	14078.49	14537.34	14468.24	10173.16	7153.92	11845.32	11065.65	15535.99	17700.37	11205.82	15423.38	20164.1	13928.29	17667.08	13082.64	16310.04	21752.58
K00483	13822.54	7458.9	12389.98	9929.06	2252.98	11739.43	3883	15123.63	12246.49	17931.43	13356.48	9620.14	14025.5	17520.26	4949.41	12128.87	15324.28	9957.43	8413.36	5998.25	9823.09	6086.16	10445.59	10732.25	12055.22	8344.69	10791.07	11117.72	12793.2	6107.69	11443.15	19064.76	8547.71	18720.56	10303.87	14665.32	15003.54	13268.15	7910.8	13042.91	10949.17	9344.36	21662.74
K00484	35.5	560.25	165.38	599.57	255.5	270	335	384	374	90.5	167.12	49.5	47	98.5	313	928.75	46	349	1138.5	196	179.5	155	46	393	1056	875	642	768	527.75	779.86	98	115	564.5	889.5	469.5	303	521.6	250.5	483.9	83	1219	818.12	227
K00485	0	0	0	0	0	0	0	0	0	0	0	0	0	0	0	0	0	0	0	0	0	0	0	0	0	0	0	0	0	0	0	0	0	0	0	0	0	0	0	0	0	0	0
K00486	1550.5	734.25	1191.17	1581.34	320	2436.91	219.5	1091.66	1203.82	1167.85	1586	1235.33	1336.33	1805.17	307.5	1447.41	967.5	559.83	1875.99	575.17	2346.76	2829.41	2559.51	3919.18	2042.9	980.26	993.34	1674.17	1268.42	809.67	619.08	1154.17	950	912.09	3492.34	975.5	2020.83	1641.84	1111.83	2100.84	1247	1385.34	2478.5
K00491	4133.88	3974.58	7215.83	4425.36	380.43	4985.49	1828.01	5407.3	4928.09	10368.37	5776.17	3446.83	2901.5	7086.87	2231.39	5352.96	7944.71	5415.83	3901.01	3369.25	3034.5	2879.17	3403.42	6223.08	4122.34	4056.29	6331.95	6497.75	6818.5	3978.67	5372.73	8932.78	4361.13	9095.14	6950.1	7982.03	7274.34	5500.56	3288.75	6236.49	6353.99	6018.97	7734.75
K00493	538	624.68	275	2177.07	40.5	670.16	120.34	649.5	549	468	975	369.66	439.5	343.34	352.5	1112.66	92.66	637.33	730.66	514.34	704.66	838.34	1335.34	1206.5	1057	693.99	493.66	1148.66	822	495	194.5	305	687	619.5	686.01	538	266.78	635	858.89	723	1001.41	1752.16	973.34
K00496	1103	2034.25	1596.23	1601.17	354.75	2200.5	308.67	1315.58	1465.08	1640.17	1803.5	1711.5	2080	2262.25	823.5	2571.75	590.5	935	2517.5	1019.25	3195	3494	2178	2921.5	2710.33	2076.25	2347.33	2091	1888.5	3627.75	917.5	1331.75	1652.9	2779	2166.1	1046.25	1275	2211.95	2504.5	5246.42	2389.67	3808.1	2882.08
K00499	4180.5	799.75	2376.33	7708.9	177.5	3977.25	227.17	1601.42	1037.67	1931.33	1854.67	1653	2476.34	2180	325.83	2266.76	648.34	770	1732.67	530	2172.84	1856.51	2153.33	2858	2628.92	979.99	1457.66	1548.16	1401.08	817.42	1112	1987.67	1366.09	1047.66	2641.91	1340.49	1185.27	2086.33	1487.81	1654	1136	2161.76	2085
K00500	8925.17	6877	8512.91	17805.13	788.8	10126.83	2078.5	7479.75	7487.67	7694.25	8378.09	6276.09	7927.93	8020.59	2787	9333.93	8888.67	5852.33	11300.33	3820.17	10027.26	11107.26	11727.58	12929.08	9321.91	6724.08	12685.83	9040.65	8843.58	7420.42	5042.34	9212.42	6687.58	8902.83	9545.51	8203.08	9695.94	10958.61	7494.23	7341.01	8089.67	9558.6	11545.5
K00501	50	41	29	0	0	94	29	50	55	72	202	68	206	89	0	65	0	0	131	15	161	240	104	116	214	194	0	170	93	99	11	24	78	46	35	63	0	17	21	64	48	262	135
K00504	0	25	0	0	0	0	0	0	0	0	37	27	0	0	0	30	0	0	98	0	89	139	129	81	22	60	22	23	19	48	0	36	13	64	0	0	0	0	13	0	16	38	32.5
K00505	1001.5	824.35	554.17	977.22	47.5	1158.41	349.34	1252.21	723.21	1006.5	924.38	699.66	613.25	754.34	336.5	1883.95	114	224.16	2131.66	487.84	1419.16	2311.34	2197.34	905	1176.38	867.29	842.07	1412.99	1450.83	833.08	591.5	896.75	828.17	521.88	778.3	524	429.01	1081.04	552.36	740	821.66	2081.33	1656.17
K00507	16398.71	23642.43	21912.93	27252.26	4573.45	26740.83	9108.38	27464.03	26072.44	15250.16	24457.43	17254.7	19476.52	22460.41	11709.05	33539	31803.02	32351.89	37830.54	14845.01	30226.04	30233.69	31870.02	27036.86	30442.32	32374.04	39976.93	32712.93	30634.44	32649.49	15099.4	23087.66	28160.58	41718.76	37176.92	20568.57	38872.72	38921.61	32473.69	32265.69	31696.61	37323.05	29666.31
K00508	11424	10336.24	7105.33	8050.55	1617.33	11763.06	2529.84	12465.21	9013.02	8201.2	13914.55	13096.82	16436.58	14134.18	5164.17	14491.85	6158.67	8119.49	19546.14	5590.02	19774.96	20468.07	21674.87	15304.89	17827.76	11819.56	16437.28	12645.51	13899.58	10606.02	4854.07	8351.43	10223	16646.48	12700.4	7459.49	12911.33	15909.06	13729.76	14895.5	12470.97	16750.6	21200.68
K00510	1140.33	1942.25	865.5	4731.17	678.25	3586.33	439.76	2655.58	2031.41	1036.33	2390.83	2678.5	2523	2622.92	1288.83	4335.41	969	1127.99	4061.67	934.25	5038.25	6286.17	4657.34	3106.83	3218.75	2145.66	2024.49	3279.34	2596.5	2003.67	878.42	1426.41	2000.5	2463	4812.92	1990.41	3122.18	5382.92	1882.25	10942.42	2578.16	3599.83	3103.75
K00511	10.67	61	162	0	0	121	4	199.67	24.67	116.33	302.67	224	86.34	222	95.33	233.34	448.34	91	382	150	620.67	733.01	890.33	263	291	172.66	74.66	408.66	274.66	348.34	43	86.67	180.67	205.33	543.66	251.66	116.67	177	287.66	340	111	316.34	217
K00514	68.34	299.5	50.5	16	45.83	174.32	203.67	230.16	324.16	20.5	194.17	50.67	28.67	66.5	115.17	282.83	262.33	286.01	325	95.83	190.84	197.31	194.16	149.67	251.84	330.83	585.33	238.51	243.49	283.33	129	211.5	236.34	411.19	301.17	92.99	392.85	321.85	251	87	483.67	340.51	151
K00517	11254.5	25992.9	18687.5	20947.19	2639.07	27300.42	10060.23	27921.88	24144.27	15757.73	22127.87	20729.41	19656.48	22976.71	14126.13	37580.47	17974.14	20651.02	41242.02	15093.71	36072.82	32727.84	36332.87	25933.84	33081.3	30951.93	38667.69	33550.04	32872.37	29107.71	15183.17	23831.15	27559.68	43973.26	39189.22	24225.5	37229.79	36953.63	31092.6	49363.73	37195.11	40251.68	25025.43
K00518	2393	5099.58	2962.5	2496.67	750.33	6274.73	1508.68	5145.83	4305.32	3203.5	4577.84	5885.83	6316.17	6346.16	2140.28	6194.67	2453	3884.99	7830.82	2557.67	10822.58	9840.91	10383.33	4948.5	6781.9	5349	6385.16	5569.01	6050.24	4703.75	3466.42	5034.99	4517.99	7399.91	8782.48	3553.99	8140.34	6861.22	6193.66	14199.5	5515.15	7844.07	5984.17
K00520	260.83	446.25	137.4	1161.14	138	315.75	81	687.5	365.33	246.33	167.33	354.67	304	262.67	42	650.08	198.5	153	871.77	173.5	632.67	798.33	399.67	368.5	497.67	401.08	681.33	389.67	568	509.75	177	209.5	461.9	880.5	379.93	154	200.67	1129.37	343	1118	563.33	645.93	417.67
K00523	10993.84	2614.67	4953.49	22504.56	1359.55	8465.41	941.34	4769	2919	5398.17	5429.08	5037.68	8154.58	6175	1378.17	6435.26	2466	2359.58	7791.85	1633.26	8194.43	7922.24	9015.24	10622.25	6342.59	3678.67	4979.5	5250.42	5177.17	3145.6	2652.5	4338	3885.07	3877.58	5689.45	2770.57	3434	7969.87	3582.84	5296.92	3923.66	6249.43	6833.57
K00525	47597.45	39647.23	53379.02	68475.59	19517.07	57203.23	19794.88	57081.13	56012.33	65489.71	57840.53	43468.56	43860.83	64744.76	19249.36	57893.78	75927.16	58989.33	65679.75	29397.18	57770.19	59120.03	62030.22	74692.76	58542.95	52144.29	72036.33	60399.62	61899.17	45821.87	48042.34	73660.89	46366.08	81542.24	71289.75	57205.3	75699.79	68013.02	49634.6	58060.55	58277.75	58199.22	80851.24
K00526	31883.31	26736.8	34766.02	51314.28	12203.93	34977.57	11869.36	37185.58	37144.53	37101.59	34523.93	25703.7	27842.59	38464.81	13680.21	40042	48382.51	40576.6	38887.65	19527	30017.18	30063.07	32834.41	43818.01	34432.17	32234.91	44487.17	36823.29	37289.47	29015.06	28483.96	42874.53	31053.19	48878.83	41684.14	35707.07	50529.29	45849.41	33117.28	34487.17	35576.83	36457.34	50093.39
K00527	5979.93	678.5	1927.03	5086	26438.68	1567.32	1223	4018	2100.85	2322.29	1529.87	1490.5	1029.5	1553	748.5	1666.5	1717.88	1219.25	2012.85	717.75	1131.75	1422.75	2551.17	2931.75	1394.25	1753.29	1016	1347.25	1380	1812.61	14637.21	1157.63	1133.15	7362.61	7516.29	3997.63	2760.07	3993.13	1288.71	1038.87	1652	1557.22	3708.5
K00528	29873.31	25581.76	23502.93	43642.62	18274.83	33948.22	10788.61	34011.95	30433.28	22212.72	32012.32	27839.08	32534.82	33127.89	13591.45	39934.39	32510.66	31953.74	39992.43	16132.84	38097.41	34476.56	41331.22	33116	36165.97	33046.52	42639.91	33041.76	31868.07	27633.17	24849.17	26410.5	29310.63	47485.62	37545.8	24993.81	40145.13	40923.21	35901.83	35009.06	32617.46	37755.05	49141.44
K00529	14380.67	16965.92	13622.88	24984.58	2854.3	17466.97	6840.84	18689.42	18204.33	11100.65	17605.87	15113.15	17993.31	17047.8	7947.94	24408.02	20588.67	22049.99	23559.34	10301.75	21138.58	18907.21	22889.07	20381.91	21315	20178.07	22399.83	19638.34	18387.67	16428.32	8600.5	13059.59	18432.83	26128.15	21181.73	13831.91	26292	22394.42	23757.91	21912.97	19154.83	22338.37	26140.42
K00531	38	54	133	180	0	48	0	0	55	113	108	34	19	12	0	78	119	140	72	0	45	38	7	384	53	31	33	53	33	19	32	103	35	22	26	94	54	57	37	28	18	39	86
K00532	417	0	0	0	392.75	0	0	0	12	0	0	0	0	0	0	0	0	0	0	0	0	0	0	0	0	0	0	0	0	0	181.5	0	0	14.75	89	35.5	4.5	42	1.25	0	0	0	0
K00533	740	0	0	0	1659.17	11	0	0	176	0	0	0	16	0	0	3	0	0	0	0	0	0	0	0	0	87	0	0	0	5	1963	33	0	278	689	488.5	127	385	21	0	0	0	0
K00534	177	124.5	42	180	0	2	55	70	39	0	113	11.5	21.5	3	43	93	0	79	181.5	0	49	26	9	396	108	195.5	95	110	95	191	0	19	135.5	230	5.5	41	0	18	77	17	57.5	218	25
K00537	39352.35	24001.33	34351.5	73662.2	17656.15	36321.57	11985.85	35409.05	30560.74	39816.88	33095.25	27198.11	31255.61	37711.49	11800.75	38870.62	38827.45	33558.43	39582.87	17924.93	38189.24	35968.89	41993.02	51074.38	34660.89	29957.28	39703.4	35324.62	35694.34	29131.83	29552.36	40124.53	28781.67	46570.7	37735.46	33846.7	41006.52	44186.23	31814.75	33464.42	32254.24	36222.26	47642.48
K00543	0	0	0	142	0	0	0	0	0	0	0	0	0	0	0	0	0	0	0	0	0	0	0	0	0	0	0	0	0	0	0	0	0	0	0	0	0	0	0	0	0	0	0
K00544	0	0	0	0	0	0	0	0	0	0	0	0	0	0	0	0	0	0	0	0	0	0	0	0	0	0	0	0	0	0	0	0	0	0	0	0	0	0	0	0	0	0	0
K00545	0	251.5	94	20	0	26	48	175.5	213	53	72	0	0	0	183	419.5	69	118	317.5	101	75	80	60	364	257.5	283	528	315	291.5	258	0	34.5	186.5	342	41	126	92	280	234	18	650	415.5	65
K00547	15714.27	10389.23	16529.32	13260.63	3539.14	15595.68	5751.26	18394.47	16530.49	23674.68	19062.73	15621.9	16501.42	23781.01	5731.26	15446.86	21485.94	15553.27	16393.29	8853.51	16812.41	14966.41	19701.99	16929.24	17121.58	14100.53	17568.74	16249.8	18526.85	13684.24	16006.79	24600.56	11995.04	24994.66	17887.72	18518.89	21298	18356.06	13485.01	16567.58	15766.57	15064.13	29112.58
K00548	35764.8	32556.31	36186.97	57547.27	27564.47	41402.64	14889.7	40610.66	40622.62	38151.52	41570.04	30410.88	31843.41	40914.47	13908.42	44325.48	52449.61	46771.17	54963.57	21648.01	47648.36	48965.11	51112.48	59985.94	46521.47	42861.05	61053.18	46878.55	46101.77	38315.76	39513.85	45598.61	37747.38	62487.33	56707.56	38723.04	56178.45	51923.37	42282.72	38889.64	45265.14	49407.54	54828.24
K00549	37583.3	32777.04	39740.98	61853.84	11061.85	44473.09	13858.1	46868.62	42177.02	39363.68	42425.92	34653.28	37694.6	45583.55	18838.11	51532.54	51223.01	41159.44	50119.24	22708.85	41581.79	39224.59	46519.66	45507.61	44722.19	40510.82	53151.78	44855.78	46350.7	37133.26	32377.23	48739.25	39602.12	63106.8	49428.12	41660.16	59947.48	55054.34	41984.57	44056.15	44432.89	46109.86	62290.55
K00554	37224.53	28163.73	35113.97	51286.45	23097.55	39626.98	13479.53	39667.74	38379.62	39796.09	41352.78	33104.3	35298.91	45080.97	13827.92	41619.73	49995.61	43422.34	48301.99	20325.92	45867.18	45652.53	49725.72	49994.68	42599.23	38794.79	51011.5	42370.89	42440.76	35142.76	36324.37	44550.36	34384.04	56865.06	48376.83	37020.71	52006.94	47674.04	39112.82	37181.22	39081.39	43016.53	58954.41
K00556	663.33	1039.33	1097.05	4382.5	587.5	1633.99	281.92	995.17	1146.83	845.17	2059.61	1104.01	1345.66	1259.17	396.67	1947.49	1493.83	1012.84	4202.84	748.84	3212.67	4067.16	3417.17	4929.5	3723.84	1939.51	2517.18	2864.01	2530.66	3770.19	780.66	1179	1730.99	2475.67	4221.68	1174.32	1937.32	2360.68	1359.35	1694.84	2134.32	2595.8	2193
K00557	3566	2463	6333.11	15445.31	1273	1965	1623.5	4568	5247	10862	4352.62	2609.5	1030	5769	1150	3939	8689.5	4695	2802.17	2872	791	1151	991.67	7052	3200	2368	3655	4269	5252.5	1711.61	6277	10807.5	2570.9	6130.5	3706.1	8334.5	6308.5	3813.2	1628.5	2479	3759	2395.72	6285
K00558	30832.93	16725.66	21340.03	41742.59	39011.44	29004.2	8783.52	29152.71	25264.02	27153.04	26270.29	21980.47	23139.02	29445.3	8927.59	27874.86	27754.92	18291.43	27057.19	11492.83	25547.6	26588.25	28174.9	34552.1	26595.24	20348.75	27558.82	25644.48	26346.01	17759.02	38095.33	30518.55	18280.35	36688.72	40202.87	28680.18	30168.17	36502.57	18498.21	35167.4	23032.27	24751.04	40259.84
K00559	0	0	0	0	71	0	0	0	0	0	0	0	0	0	0	0	0	0	0	0	19	0	22	0	19	0	0	9	19	0	0	0	28	0	0	0	0	0	0	0	0	0	0
K00560	33292.83	18746.16	25365.19	54242.79	14568.52	29750.58	8615.01	29384.17	23482.46	32020.69	30256.84	25670	30725.74	33289.67	9932.01	31311.54	24760.38	21469.75	36385.67	13276.51	35856.44	35877.42	40378.4	40424.42	32943.47	24126.12	33471.33	28905.48	29927.73	22800.85	22766.61	31169.53	22058.21	37444.82	31278.24	26527.28	30194.09	34777.93	24245.57	25759.71	25870.64	29529.45	44982.75
K00561	531.07	455.58	296	421.5	624.71	1745.73	257.09	342.25	1252.26	206	490.5	572.5	659	882.83	222.66	958.91	476.5	557.16	648.33	347.33	1403.75	868.09	467.5	975.83	638.33	571.37	721.17	987.51	683.75	650	736.99	552.16	506.58	895.87	3344.32	610.09	2235.74	2599.43	355.63	4527.17	1188.91	903.75	407.33
K00563	10599.48	5815.42	6139.94	17925.48	7251.13	10310.23	3013.77	11713.05	7988.91	8075.83	10004.29	11762.66	14173.67	14041.92	4474.78	11027.09	4295.99	5679.16	11179.66	3654.26	15454.66	13421.24	16390.84	8799	10646.57	6943.49	8112.65	8021.92	9042.74	6156.36	8650.94	8247.74	6993.64	14327.23	11663.03	7431.74	12004.18	13537.51	8450.74	12234.25	7017.09	8519.28	17968.6
K00564	17232.03	8203.98	15363.77	36998.64	3264.06	17323.85	4470.09	16853.55	13680.16	24155.83	17606.99	17433.7	18403.91	24393.47	4876.75	15687.12	15769.45	10959.27	15135.24	6851.84	19447.67	18609.97	22717.9	21980.92	16729.52	9316.19	13075.23	13530.62	15970.6	6939.2	14366.56	24004.37	9789.43	18717.27	18176.55	17488.81	17965.51	15937.99	10540.65	15446.87	11670.41	11116.53	28695.66
K00566	37471.35	28171.23	35235.97	51204.95	24875.55	39638.62	13479.53	39637.74	38315.73	39849.09	41374.78	32947.3	35162.66	44952.97	13780.92	41539.73	50134.61	43368.34	48472.99	20287.92	45768.18	45339.53	49412.72	50063.68	42678.23	38816.37	51221.5	42401.89	42520.76	35164.26	35998.81	44626.61	34415.04	56737.14	48352.22	37026.57	51837.83	47672.65	39033.74	37097.22	39089.39	43081.53	58765.41
K00567	35623.65	33054.41	37159.23	48794.06	20137.92	46947.75	15603.97	48201.46	40862.41	36500.81	41526.82	34586.16	36859.59	44620.68	17017.14	50390.22	48201.89	45763.57	54120.33	22157.1	49044.34	50067.97	52533.07	50495.58	47655.45	44547.24	54934.86	47740.55	45601.42	41205.33	30830.44	41317.72	39797.94	68805.27	54671.22	35815.98	58801.97	55749.09	44570.93	55490.31	46899.95	53689.27	60062.74
K00568	20585.85	11280.83	11560.1	43646.51	3361.71	19867.73	5110.1	14778.44	11824.36	12722.32	15500.09	15585.16	18756.49	17299.29	5166.34	18950.54	8886.17	10764.91	23053.01	6570.67	26587.77	26524.18	29066.97	24873	18089.54	13416.88	21621.57	16986.76	16256.31	14334.1	8593.92	13492.99	13097.82	16440.4	18854.67	10439.56	16991.55	22507.75	15560.92	14020.39	14189.16	17443.16	20127.16
K00569	1443.67	489	397.4	3582.87	289	1295.91	160	287	289	365.5	274.58	312	489.83	284	181	893.34	80	128.33	829.34	143.75	594.67	466.5	507.83	234.75	557.67	502.25	706	372.67	501.33	417.5	173	236.67	281.65	271	529.27	104.25	380.1	690.12	346.48	596	214	608.6	486.83
K00570	3720	4887	3619	8885	1240	4626.5	3947.5	5539.5	5551.5	3582.3	6221.75	5073.8	3839.8	4690.6	2965	8442	4781.5	6805	11993.5	3300.75	9584.5	10526.6	10209.3	9663.75	10064	8975.75	9775.5	8924	7916	9371.75	2269	3483.5	6789.75	10408.5	6193.25	4608.75	6818	6277.65	7667	4614.6	9612.5	9174.25	6647.5
K00571	23162.02	11038.59	19760.95	24147.97	18633.25	18891	6175.46	24416.47	17481.31	22572.22	19849.78	15584.22	18335.78	23992.92	6838.8	17749.39	22933.91	14755.94	16670.25	8147.23	17236.83	15126.07	19386.67	22054.51	17601.15	14751.05	18619.93	16465.27	17644.03	12494.73	22013.82	25019.11	13696.62	32084.52	19525.61	20383.61	21764.2	23569.63	13853.56	11221.27	15365.32	16907.68	31363.53
K00573	30370.85	26464.67	26034.13	62041.01	6043.92	39731.6	12367.61	30991.94	30677.95	24032.38	34233.42	26543.39	29126.12	31342.07	12209.79	41047.14	33666.66	35650.49	50388.74	16807.75	44391.61	46679.52	45962.68	50601.1	41976.29	38134.54	51344.93	41400.69	36964.57	35364.82	17312.14	27509.69	32421.35	46989.08	45009.99	24797.63	40606.16	46086.52	36140.83	40320.08	38795.74	45313.47	41433.16
K00574	42007.49	39311.75	31902.43	75707.6	10621.95	46658.67	14985.03	46924.75	40432.9	28572.99	43268.18	37587.2	46140.66	40711.08	19183.51	58759.28	38120.49	44611.01	61699.63	23059.35	55719.16	52495.15	59304.81	53459.05	55546.85	47351.08	63759.33	48937.52	45793.47	47652.16	20812.33	29872.9	41987	63764.98	47804	31498.28	51951.59	60927.53	50947.52	57266.78	47482.46	59069.33	61430.75
K00575	53109.57	40484.56	58207.51	106210.04	10278.13	54911.1	17702.21	58571.09	52260.82	56640.19	54944.49	42706.31	44515.23	61290.81	19631.65	62340.07	74071.62	57150.69	66843.61	28588.69	61583.48	63398.82	67780.6	80819.81	52321.95	49476.78	72713.49	57620.51	58245.23	45983.59	42936.54	66073.81	49024.3	76383.92	64679.79	53887.72	71404.85	71828.25	52876.83	37952.07	53878.18	59058.35	73605.99
K00587	0	0	0	23	0	0	22.75	0	0	0	0	0	0	0	0	0	0	0	0	0	27	0	0	0	12	0	0	11	0	0	13	22	0	0	0	0	0	0	0	0	0	0	0
K00588	1960.17	4418.83	3582.34	1609.17	725.5	5501.67	1476.76	4708.5	4470.66	3042.5	4197.83	4823.51	4550.5	5614.83	2117	5328.82	3422	4057	6275.84	2580.17	8417.67	7747.41	8344.66	4440.83	4608.83	4913.68	7308.5	5105.51	5427.67	4490.5	2977.17	4391.99	4483.16	7386.25	8342.84	3620.15	8669.67	7255.34	5759.68	8039.34	5274.49	6388.58	5333.99
K00590	71.33	97.75	108	89.4	174	46	58	189.5	81	41	238	189	141	163	63	299.25	11	168	245.5	123	328.67	438	582	150	230.5	258	222	306	323.25	295.11	44	114.5	174	418	57	176	89.6	129	233.4	134	148	478.5	175
K00594	899.33	3757.41	2612.83	8714.55	465.58	4265.33	1891.43	7623.54	3999.78	1717.34	3447.88	2767.83	2144.75	3241.75	2317.67	5938.1	2697.83	2899.83	7176.49	1907.09	4364.01	6344.74	4230.51	5027.68	5158.78	4320.72	5839.25	4606.26	4376.91	3776.59	2041.5	3321.66	3874.58	9226.72	7024.3	3192.24	6355.34	6280.14	4090.36	6961.75	6089.81	7116.91	5543.76
K00595	12054.23	12578.5	10912.4	22246.24	11133.48	14408.34	5089.69	14038.89	13256.75	12480.9	13721.53	12019.4	12189.91	14623.3	5995.73	17479.1	12343.66	12325.66	18692.9	7444.34	19288.34	18433.94	19656.98	17489.17	17708.67	14501.21	19662.11	16184.15	16969.32	15087.41	14400.74	14653.57	13191.15	21657.56	20676.79	14581.74	20251.27	18371.87	14721.19	23857.39	16619.93	18951.09	16861.25
K00596	199.67	2219.75	1235.5	982.67	180.75	1416.33	773.5	2117.25	1732.25	378.5	1201.67	626.67	519.5	625.75	1392.33	3071.42	1776.5	2019.66	2640	1141.92	1065.92	1441.33	706.5	1514	1735.41	2547.16	3514	2470.17	2288.92	2694.83	396.75	600.25	2180.5	4064.33	2361.42	1398.25	2823	2867.42	2409.5	3465.75	2967	3819.16	1332.58
K00598	12971.33	11651.08	8445.45	14466.26	2393.18	16901.47	4362.35	14522.13	11988.78	9493.49	14488.16	14029.35	17239.25	16121.33	6340.95	17339.96	8256.83	10491.16	18737.84	6497.26	20610.17	18410.9	21865.07	13889.32	17480.63	13395.38	17386.41	14168.52	14303.23	11813.66	7702.5	11500.32	12278.05	18416.29	17566.12	10038.56	18389.1	18812.4	14849.7	21844.09	14595.47	17578.79	20495
K00600	59765.86	38112.98	42977.7	71355.93	25306.31	58902.1	16167.72	55070.48	50983.25	51984.25	59963.78	50951.3	60511.25	67687.3	20738.32	60743.66	57282.61	50991.49	62533.62	26203.43	63611.6	60364.1	70037.55	61042.85	62054.05	49456.35	62662.31	55090.74	55279.99	44044.31	42140.79	55429.68	44135.18	71541.3	61315.3	47629.36	64649.3	68450.68	51594.72	61225.22	49570.27	56368.35	91727.92
K00601	78	624	534	74	0	817	178	412	1147	826	891	586	523	1388	94	303	1164	725	999	121	986	1224	848	1536	633	763	2247	805	1018	2230	1269	1634	685	634	1718	797	1683	1560	618	584	629	445	972
K00602	37849.27	30041.73	36148.97	51388.2	24411.1	39987.11	13889.53	41119.74	39620.05	39899.71	41819.78	33104.3	35219.91	45043.97	14532.2	43252.67	51550.49	45004.84	49570.99	21018.92	45937.18	45509.53	49597.47	50195.68	43695.23	40538.58	53616.5	43533.39	43562.76	36974.26	36666.34	44785.74	35746.04	59470.85	49305.79	37976.26	53859.76	49574.69	40741.03	37565.34	40965.39	44956.53	59337.41
K00603	805.16	6263.5	6002.5	720	2166	2796.57	2160	6133.5	7660.93	1902.5	4350.5	1929	923.5	2916.5	2734.5	7056.5	12733	11808	5974	4375.5	2178.5	1582	2146.5	2841	4021.5	8171.79	9404	6168.5	5774.5	6853	4008.47	4755.5	7620	10648.54	5532.07	5052.93	11644.57	6267.93	9428.96	962	6443	8081.5	4944.5
K00604	44836.7	29607.31	38661.06	59942.44	24193.05	47423.72	14858.46	42991.57	40833.03	43986.67	46103.52	37653.37	42344.22	50969.77	15175.25	46621.05	51040.61	44732.25	53924.17	21896.09	54362.69	53263.58	57760.29	56690.77	48107.4	41492.13	52991.01	47398.99	46523.59	38046.92	38152.12	47916.44	37102.45	59276.64	54056.6	39889.52	54639.04	54735.66	41313.48	47043.03	42890.88	48628.71	64169.82
K00605	41162.54	32085.73	36279.72	63541.59	10040.3	43678.73	15618.28	45923.24	42776.87	43590.59	48811.78	38775.14	42230.83	51846.98	16515.09	48891.65	55791.94	51931.67	54146.49	23953.42	51820.35	50491.28	57560.39	54542.18	49886.23	44471.37	56029.67	48877.98	48609.18	39660.34	29058.44	47189.28	39170.28	63469.4	47983.06	39498.88	58061.03	53119.49	45366.07	40797.89	44370.72	49173.29	70567.92
K00606	35053.88	27838.23	34555.47	49316.95	13022.5	38186.48	12952.78	38766.74	36936.37	38895.09	38691.53	30868.8	33288.66	43242.47	13514.42	40073.73	47374.11	42797.34	44671.56	19578.92	41119.68	40242.78	44232.22	47547.93	40391.23	35724.79	47361.5	39808.39	40568.51	31741.51	30991.27	43729.11	33238.54	53846.66	45062.13	36187.96	50117.69	44957.04	36773.32	35902.22	37646.39	40502.78	56161.91
K00609	37581.2	28395.23	35527.97	52262.62	22646.55	40122.31	13642.7	39936.74	38567.62	40053.09	41442.78	33149.97	35606.58	45089.97	13998.42	42119.07	50063.61	43531	48794.33	20379.59	46285.19	45954.86	49904.05	50402.68	42790.4	38887.12	51292.5	42455.72	42525.43	35341.59	35895.37	44460.69	34458.38	56792.39	48394.83	37021.54	52297.94	48035.37	39167.49	37659.22	39250.39	43388.03	58759.57
K00610	1645.66	27	50.38	3188.17	9547.37	74.07	0	0	397.18	22	16.12	21	18.25	11	2	171	26	15	355	82	71	41	79	32	308	188.29	35	80	20	97.36	4920.47	71.75	10	554.29	1913.82	1025.93	344.82	890.68	114.21	65	30	0.62	27
K00611	27432.42	28448.82	32320.62	38973.19	16998.47	31743.82	13023.78	37080.41	37621.86	35835.87	35825.87	28304.46	26821.5	39213.47	13494.2	38785.16	49307.15	42253.1	42049.49	19451.67	36780.25	37571.95	39638.22	40048.93	36484.31	37078.08	50668.82	37901.97	38657.1	31667.21	33394.91	42263.57	32386.6	56734.85	42395.82	35572.82	51403.37	42113.53	36927.12	34739.92	38600.73	39418.19	50721
K00612	9149.01	8091.66	9260.24	16697.59	2048.91	12727.96	4733.69	10910.54	9612.11	7628.56	10346.87	10323.76	11521.15	13372.54	4529.79	14513.54	9711	10443.17	16748.19	6100.09	17214.34	15777.1	17142.7	15064.49	13669.32	12695.72	13599.08	13698.37	12111.8	11526.23	7209	11030.32	10560.14	14986.73	14594.47	8476.7	14850.44	14300.6	11765.21	13086.39	13575.39	14503.61	14429.4
K00613	131	174.67	147	921.67	81.75	262.83	159.75	384.33	165.41	88.4	163	257.9	262.4	440.8	136	847.5	43	55.5	450.83	55.75	540.25	499.47	338.65	1297.5	323.08	175.34	386.33	140.5	315.5	155.25	109.75	196.75	164.75	148.5	260.59	155.75	216.5	391.12	156.16	292.72	429.25	360.5	425.5
K00615	76432	51521.46	60790.16	110090.65	54873.34	79335.26	28134.34	85420.2	70189.68	71608.79	79984.5	67070.07	75885.11	88220.54	28984.95	82038.32	78461.16	70481.26	92365.3	36974.69	91165.18	88530.69	99892.03	100028.18	86743.46	70208.14	89232.8	78342.09	77660.87	62022.23	72699.72	79245.94	61894.85	118107.14	98149.85	67518.24	93359.7	95598.74	71160.37	82720	74155.51	81683.94	123821.08
K00616	37920.35	31716.39	39351.01	60360.28	20556.62	41158.65	14388.21	43790.58	42162.78	42310.35	43603.21	33986.75	35259.85	46274.75	15445.43	45620.71	56418.94	46849.19	51426.6	22495.35	46082.51	46539.23	50340.21	53069.42	44152.33	42015.87	57345.62	45507.12	45965.23	37676.7	35697.43	47932.52	37515.92	62333.07	50746.15	40553.43	56848.27	51678.38	42345	38837.76	43075.86	47256.32	62176.16
K00619	13028.21	7370.65	9665.79	12831.85	1669.7	14667.91	3360.52	10280.96	12386.45	15788.45	14402.25	12028.48	14268.42	19141.69	4310.92	12455.39	14826.6	9226.44	12029.93	5888.42	13755.18	12701.39	14605.09	14548.26	15203.6	9757.76	12348	12796.48	13533.95	7774.82	11173.58	18753.93	8286.47	12784.46	15350.6	13577.71	14165.9	14725.04	8466.09	17124.84	12461.3	10611.59	22448.25
K00620	34012.27	26091.4	31792.93	44850.18	16480.22	33821.17	12544.36	36675.57	35300.53	36459.09	36614.01	29452.46	31927.92	40180.64	12859.42	38122.74	44368.11	39323	41360.76	18502.08	40184.18	38207.04	43682.55	41815.68	36671	34430.66	46740.32	36866.71	37399.77	29374.4	31805.02	39971.92	31080.89	51783.62	41383.72	33734.13	47001.89	42860.6	35594.76	34269.55	35468.9	38329.09	51690.42
K00621	0	0	0	0	0	0	0	0	0	0	0	0	0	0	0	0	0	0	0	0	0	0	0	0	0	0	0	0	0	27.75	2	0	0	0	0	0	0	0	0	0	0	0	0
K00622	0	66	37	20	0	26	48	110.75	109	79	81	0	0	0	183	311	39	19	272	57	75	80	60	364	161.25	204	405	320	205	166	0	17	72.25	232	41	126	42	207	162	18	359	314	43
K00624	28	310.5	97.5	289.5	42.25	332	62	344.25	164.58	41.5	72	136	242.5	81.75	125.33	486.33	13.17	83.16	281	132.75	238.25	245	41.5	237	463.08	372.66	230.83	360.17	372	365.58	76.75	80.25	364.33	553.33	405.75	161.25	190.5	691.58	205.5	2486.75	373	426.33	97.08
K00625	8520.78	5876.17	11588.42	14580.95	12050.49	6364.22	5067.17	12097.16	10878.53	14765.24	10053.75	6810.4	4428.48	11058.3	3456	9886.17	13768.17	10648.58	10424.17	5263.5	7241.25	9022.05	7964.15	16844.25	10023.92	8872.91	10473.83	10722.75	11376	8909.91	14616.48	15405.17	7743.84	17464.06	11711.35	13769.27	12548.94	11519.64	6494.45	5964.55	9597	8579.84	14028.75
K00626	169202.62	120701.31	145027.42	222444.26	31516.97	177813.74	48794.19	159335.42	154777.78	162232.64	175636	150863.72	173278.57	199427.31	62191.34	190618.33	179389	150038.39	190390.29	85032.64	197929.6	187798.93	212899.06	196714.72	186475.95	149941.15	184901.14	173804.46	177742.84	129588.03	117258.57	185902.33	139328.65	209534.15	179543.21	156353.07	201853.64	202566.12	162034.99	200122.71	156418.39	181655.61	255092.36
K00627	70513.07	47037.97	58337.31	77662.92	13654.2	70660.45	21463.22	72698.11	64862.33	73055.42	75236.3	63129.12	73867.17	87052.19	26618.66	75354.17	77324.73	63497.77	73108.49	33663.08	75548.18	72045.61	83891.96	76193.59	75105.09	58465.98	76531.31	67795.64	70337.18	50545.17	48986.56	80217.4	55085.36	92560.26	71173.15	64221.31	84876.77	81666.29	62905.49	70826.94	62352.4	68158.56	118124.83
K00630	0	0	0	0	0	0	0	0	0	0	0	0	0	0	0	0	0	0	0	0	8	21	0	0	20	15	38	0	26	0	0	0	3	13	0	0	0	14	0	0	11	6	25
K00631	1049.66	1241.33	1177.28	11650.3	917.5	1728.07	229.34	1101.59	1096.83	1020.33	1616.43	1102.19	1010.99	1352.17	456.34	2471.15	1239.16	673.85	2803.02	648.51	2174.16	2562.99	2163.66	3502.82	2640.77	1646.01	2058.85	2104.35	1766.15	3413.1	523.99	771.83	1374.13	2076.17	1742.2	1184.64	1067.81	2099.39	1793.12	1021.68	1897.81	2347.49	1854
K00632	41758.21	36164.55	42635.77	68799.26	6822.96	48829.22	14095.57	45885.81	47018.33	43919.59	48618.76	41191.7	45122.84	53695.63	17308.18	53957.56	62347.99	52615.86	59515.47	25263.52	58613.83	56889.63	62720.31	57988.42	50254.07	46029.84	58674.66	51854.23	51406.44	41584.36	33461.78	52937	43359.84	60407.6	55260.11	41865.87	68221.96	57686.73	50745.45	51427.09	46331.11	54379.81	64260.83
K00633	689.29	203	14.16	113	1665.79	19.5	31.5	87.5	158.67	129.5	208	410	234.5	364.5	158	369.75	0	74.5	371	99.5	554.5	793.5	743	554.5	175	190.75	207.66	276.66	233	598.5	1148.17	159	111.75	195.51	466.67	247.33	211.5	333.25	196	209.5	303	258.25	463.5
K00634	3771.66	2319	6363.5	3506.69	2324.06	2594.82	1430	4304.83	5006.93	9787.4	4642	2497.4	1095.9	4962.3	1135.5	3898.08	8251	4073.17	2708.22	2515.5	1214.33	1545.8	1778.57	5867.83	3020.22	2404.04	3799.5	4125.83	4729	1851	5890.03	9414.11	2370.25	6081.01	4155.68	7512.43	6346.57	3572.88	1540.21	2581.47	3643.67	2410.97	5516.17
K00635	1306	3132.5	961.33	1830	171	1669	218.5	2023.5	1426.5	990	2114.5	1771	2342	1600	1289.5	2961	405	1114.5	3828	1103	3361	3146	2816	1932	4034.5	3442.5	3202.5	2056.5	2446.5	2396	836	1229.5	2007	4021	1507	928	1123	2395	3853	3732	3350	4382.5	2540
K00638	105.38	36	111.33	1209.75	770.5	351	11	13	615	34.62	56	140	37	99	0	34	0.88	309	143	68	129	262	149.75	556	39	14	325	55	50	70.75	40	53.38	92	27	663.5	138.12	917.75	89	28	1229.12	0	45	188
K00639	25247.91	17487.76	24422.72	33748.27	6534.55	26159.17	7497.52	24541.19	25686.34	27265.7	27284.77	19568.74	23262.4	29937.64	8623.45	26645.93	32778.05	27736.32	29690.06	13756.17	24669.02	25782.62	27240.65	34360.28	27580.06	23312.16	33266.34	27220.68	27372.23	20828.93	20098.26	31667.99	21946.43	31533.18	28237.09	24346.61	33497.17	34167.88	22685.99	18614.43	23030.59	25101.54	39607.66
K00640	45238.84	25987.82	37002.04	75590.81	23019.22	38439.39	13189.11	39563.83	37115.47	41907.11	41830.18	32962.73	36416.14	44179.45	13580.93	43171.41	50501.65	39682.28	48643.86	18966.76	44685.35	46013.33	50675.19	58407.83	42172.85	35016.72	47968.27	40796.25	40686.93	30913.49	35773.92	44234.08	32941.18	52407.23	45272.62	38264.65	46601.26	47752.81	35828.69	27438.99	37167.89	38707.58	60837.16
K00641	29713.34	22690.65	21863.9	44007.79	6000.04	33792.9	9080.18	29273.78	26446.11	23943.3	30417.89	27896.46	32541.21	34027.4	11478.35	35306.11	27094.33	23404.5	42733.87	12674.01	42320.53	42634.27	45669.94	38371.52	36394.84	29569.46	42555.88	32266.24	32804.89	27450.57	18272.65	28672.86	26222.41	37760.04	35738.02	22950.23	37647.45	41527.76	29746.59	33476.65	30127.48	35580.81	43208.25
K00643	5202	5318.75	3565.5	12072.25	897	5783.75	2896.75	5040.5	4941	3814.8	5667.75	5101.3	5134.8	4726.6	2242	7405.58	3504.5	4492.17	9967.5	2467.75	9108.83	10496.6	9505.47	11106.83	7717.5	6158.75	11119	6872.83	6176.5	5821.5	2292	4011.5	5441.75	7467.5	5993.75	4090.75	6549.5	7352.65	5824	5470.77	6931	6991.25	7543.67
K00645	40275.05	30434.89	38921.06	59222.5	22245.01	44114.05	14336.62	42714.11	40499.73	41917.4	43500.57	34616.87	37622.48	47789.68	14973.43	45819.18	51450.54	45095.51	52184.32	21338.92	48582.69	49069.3	52270.02	54690.52	45709.03	40835.75	54822.24	45385.74	44919.57	37159.34	37169.87	46852.62	36731.71	58939.13	51380.54	39264.27	55344.87	51412.38	41175.85	42367.09	42723.8	47921.77	61211.32
K00646	25	42.5	209.5	93	0	141	52	43	164	264.5	107	156.5	19	302	35.5	14.5	99	49.5	13.5	80.5	18	61	0	197	21.5	4.67	101	111	132.5	16	266	354	108	149	115.67	79.5	322.5	26.5	2.83	54.5	109	107.5	148
K00647	9525.59	5543.57	6735.99	39679.79	4722.23	10621.56	2928.19	7084.35	5243.32	6737.77	8603.3	6814.11	7219.8	6824.73	2569.85	11317.97	3320.15	5791.6	14906.22	3478.13	12991.31	14823.67	13701.57	21408.29	13500.02	8129.55	10168.23	9963.63	8642.76	7970.93	3616.95	5478.33	8110.94	9444.43	11554.76	5745.51	6415.41	9353.8	8551.96	7557.57	8151.63	11668.63	9986.64
K00648	59721.76	42654.66	54920.41	86544.77	26331.09	71399.97	20251.77	63577.82	59515.16	67379.32	67019.69	54999.65	58662.79	76731.17	21965.56	67820.53	69591.13	59356.61	76213.72	31065.21	72354.66	78010.53	79808.32	87260.07	75424.77	54792.18	73901.09	68531.91	67830.02	52990.23	53575.11	76500.42	50578.5	83554.57	85535.21	59786.09	80125.67	78494.63	53388.05	76279.33	61905.19	68137.1	98580.67
K00651	9607.19	4146.65	11046.81	14831.42	15408.6	6804.44	3304.5	9670.72	7856.18	16303.17	8001.82	4976.2	4256.15	10624.72	2395.3	6327.35	11233.28	6576.27	5724.77	4393.5	3530.83	2976.8	4328.82	12044.08	6119.72	5077.16	6514.41	7433.12	8882.45	4678.61	17676.64	15856.01	5049.13	14536.26	11251.09	13660.25	9434.82	7902.05	3556.96	5137.71	7555.09	5393.62	11568.32
K00652	25864.88	29695.5	28647.53	47682.63	9658.79	30185.92	10935.7	33412.19	32272.8	21657.02	28414.41	22135.25	24198.74	29578.63	13099.94	40249.63	39578.88	41436.4	41956.85	18726.5	34747.43	33339.7	35735.48	39155.42	32655.46	35345.46	49178.21	36070.49	35642.82	32901.35	20024.44	29869.36	33900.91	48587.25	38682.52	27113.6	47647.48	45851.4	39389.49	31279.11	35008.14	40887.24	37961.42
K00654	0	0	0	0	0	0	0	0	5	0	3.25	0	0	0	0	0	0.5	0	0	2.25	0	0	0	3.75	0	6.25	30	0	0	4.75	7	13	7.25	3.5	10.25	1.25	5.5	19.75	0	0	0	4.75	0
K00655	79412	54216.82	61046.38	100896.33	38916.63	84097.67	24458.24	76021.97	72644.68	69620.56	84995.1	72360.83	84771.14	91629.37	28112.21	85654.94	83419.93	76771.26	96883.4	38210.44	99838.6	98557.03	107908.94	95606.9	88288.32	74128.72	92554.62	81416.33	79680.05	66721.98	62421.18	75882.7	64554.4	100834.47	93236.15	65557.06	94988.06	99060.17	77223.33	92199.96	70846.1	84929.04	124801.68
K00656	9865.38	2622.42	7420.35	9355.09	29064.87	4503.58	2478.5	7658.5	6930.18	8516.37	5505.98	4639.5	2397.75	6297.62	1927.78	5170.69	8854.88	4860.5	5307.2	2802.5	3728.25	5723.67	5486.42	6796.25	5097.37	4028.41	5044.41	5291.89	5499.5	2820.08	20949.83	9154.51	3181.63	12314.53	12396.2	10469.88	8225.32	7719.77	2882.96	4076.24	5187.21	4205.98	8175.25
K00657	7382.31	4646.66	11096.54	13571.86	4413.81	6762.02	4285.93	12602.34	8045.5	11730.44	9226.62	8098.23	6751.07	11067.58	3168.17	8160.66	7303.71	7621.83	9563.83	4831.42	10542.5	10687.3	12572.73	12917.25	8273.08	5566.58	7275.53	8559.54	9743.57	4403.53	7411.2	10191.11	6525.96	14013.76	10541.89	10888.79	11631.24	8532.08	6188.12	7417.63	7067.26	7376.08	13932.16
K00658	33569.57	30009.29	34111.74	54694.48	8311.1	41082.32	14124.03	40723.62	38328.15	37263.21	42750.86	34162.43	38266.74	45954.11	13927.72	43860.78	47108.96	42555.77	54467.63	20506.59	50506.69	51257.78	53470.48	55766.28	47011.37	40813.22	57641.47	45812.98	45042.88	38181.18	27399.26	44512.15	36348.54	56313.49	48356.64	34471.36	53166.97	50803.37	40684.46	39410.6	41556.82	46315.7	60465.89
K00661	13870.44	9834.57	16808.38	29695.37	20433.55	12611.38	5557.44	17740.27	14659.56	21103.69	13787.16	12047.91	10349.99	19415.87	5454.17	14628.76	15519.71	12738.67	15085.39	7947.33	15080.26	15890.2	16291.38	22797.35	13880.84	10498.3	15183.98	14196.79	17363.39	10077.02	25262.52	23938.06	11508.83	25235.63	21698.84	21109.1	20965.73	18520.56	11517.55	14507.26	13411.14	13532.02	20806.26
K00662	2372.5	1760.34	4632.83	2222.99	815.79	4435.51	738.43	2718.8	4597.05	4897	3223.55	2539.41	990	4002.04	1080.61	3469.8	5752.16	3169.16	2582.5	1898.67	2382.91	4340.25	3424.59	4461.83	3127.3	1839	4202.74	3826.09	3929.75	1591.92	3963.23	6548.15	2214.21	2875.94	5869.58	4667.66	6135.43	2828.89	1618.2	6908.12	3469.54	2429.8	4585.34
K00663	2755	8742.41	7910.33	4599.34	1659.33	8183.23	3256.51	9912.41	11261.32	3893	7139.34	4231.5	4923.17	6013.49	3948.95	10831.01	12988	14270.83	10666.32	5289.5	6460.25	5379.16	4614.66	5958	8902.32	10728.26	12774.79	9408.4	8615.99	9470.42	4641.92	6317.49	9849.66	14722.58	11463.64	7158.99	17422.5	10995.64	11366.5	14837	9801.4	11993.41	7939.17
K00666	83242.14	93730.58	104274.19	119325.46	18072.55	102394.27	38537.66	117885.29	106387.12	108189.43	102272.68	82240.22	82843.39	116283.02	45662.98	130726.64	123680.64	107938.25	130833.54	61817.56	111399.8	101779.6	112052.39	122373.85	114740.63	110393.65	144657.39	120717.78	123920.56	98150.82	80221.34	128749.35	103774.79	171574.36	123394.29	111482.98	150906.9	147678.78	115436.85	149459.56	121806.31	134375.72	136966.69
K00672	235.02	799.67	516.33	823.88	311.99	944.91	384.18	523.53	591.04	332.56	728.22	436.07	417.67	656.21	441.83	1286.47	653.84	533.83	1686.84	256.66	1217.51	1168.97	1201.13	1354.85	1681.63	1074.03	1879.91	1059.16	925.49	951	381.33	689.08	820.19	1291.41	1260.44	752.31	933.69	1041.43	849.28	504.8	1292.83	918.35	728.75
K00673	9986.83	3719.34	3985.07	41925.01	464	5980.08	893.51	5834.08	3061	2494.25	3971.48	5092.93	7820.08	4978.75	1606.17	9467.83	2428.17	1568.84	7469.19	1523.67	7110.24	6780.08	8165.41	10754.4	4852.27	2777.83	5835.83	4030.33	3251.74	2401.84	1868.33	3209.08	3407.22	3210.16	3457.21	2524.23	3255.19	11860.73	4102.07	3700.51	3369.49	4578.46	7290.17
K00674	26072.98	18023.33	16548.2	45790.38	6211.68	30362.13	7311.52	23972.33	20905.48	19295.82	26539.53	24907.83	30642.48	29208.05	9448.95	29628.67	17716.5	18324.74	35873.17	10809.93	38304.51	38340.03	40416.82	36006.58	31233.58	23222.42	31784.17	26217.1	26045.9	22273.1	14742.43	21991.24	20981.39	29055.98	30542.13	17558.14	29838.18	34509.71	24725.66	34465.81	23439.8	29494.47	38229.25
K00675	8014.56	7110.26	9075.44	12145.91	1060.47	11019.92	2822.27	9252.16	8747.58	14057.87	9116.22	5517.83	5255.51	10235.95	3227.61	10877.93	11718.88	8001.99	8370.62	5618.66	7258.17	6750.33	7654.07	11936.35	9305.63	7145.87	10838.57	10208.56	10555.16	5838.85	8320.33	14127.59	7128.79	12203.04	12302.6	12599.77	11474.29	12701.56	6417.63	19118.24	9763.04	9609.31	11577
K00677	16252.71	9254.67	10776.86	36096.48	8345.45	17745.94	5619.85	12553.49	12294.28	12133.91	16396.31	12072.57	13596.16	15536.13	4573.17	15741.24	13002.5	15086.58	22899.34	6090.91	21733.03	24347.85	23487.72	28063.2	19650.69	15390.01	22403.84	17780.93	16822.65	15385.1	9709.02	14297.25	13492.43	18227.75	19691.82	11118.08	14852.94	20090.31	13472.21	11569.3	15849.83	17382.25	21162.41
K00680	26470.21	9885.92	13745.16	39710.6	7440.97	19925.36	5912.35	21215.27	15815.12	19887.58	20612.63	18629.51	23266.6	22864.03	7299.84	21245.12	14222.17	11474.83	20097.9	7451.33	20688.85	20366.31	24744.4	25805.02	21207.77	12956.86	16282.86	16036.84	16123.9	10931.74	12695.19	17935.34	11766.4	21836.15	16190.52	15508.66	16591.51	24156.95	13874.66	16049.78	14747.53	14914.02	34401.93
K00681	61551.6	49010.81	53966.66	108688.12	12368.94	74605.07	26286.82	71379.21	63095.12	58006.85	70814.84	58728.8	65479.53	75358.93	26214.43	77626.68	65153.06	65334.84	92534.07	33555.1	85130.45	86868.02	91958.81	92986.26	80788.42	68636	92013.37	75980.1	75409.97	65225.15	44870.7	70901.69	62122.96	98888.85	81894.46	57487.01	86666.86	87543.88	67680.52	67142.68	75179.12	82328.37	99099.06
K00682	0	0	5	0	0	0	25	9	20	4	0	0	0	0	0	14	0	37	8	20	0	0	0	0	0	36	0	23	17	29	0	0	18	23	0	14	0	5	32	0	0	21	34
K00683	138.5	398	347	712.67	0	399.5	187	211.75	182.67	116.92	489.75	134.25	178.75	193.25	221	630.5	60	51	645.5	148	143.25	560.25	415.25	1513	481.25	286	182	419	331	293	35.67	45.75	294.75	426.67	227.67	157.08	105	168	165.25	120.5	323	720.5	489
K00684	16429.97	10866.34	10363.04	37090.71	3864.04	15977.97	5528.85	13515.73	10949.76	10823.48	14867.53	11174.67	14370.91	12269.3	4712.84	17584.76	10561.33	11926.42	24583.85	6761.33	20593.17	21807.96	22091.96	24786.25	20532.93	16483.62	21274.67	17599.25	15929.15	17210.59	6188.24	10696.58	13457.42	19156.24	15669.01	9709.15	13654.35	18862.77	15279.96	15041.23	15689.82	19988.07	18518.84
K00685	14254.17	7059.25	7623.32	30192.21	1843.55	12503.9	3383.34	8992.92	7236	8480.32	10214.91	8875.83	11269.4	9369.97	3194.5	12363.84	5701.34	6218.25	14787.68	3931.01	15046.68	15644.3	16520.98	17935.58	12634.76	8947.75	13897.34	10917.08	9726.32	8182.58	4200.16	7283.92	8248.07	10045.25	10691.28	6543.06	8403.09	13574.32	9103.41	8887.06	9587.82	11650.79	13014.66
K00686	6931	2853.5	7608.33	5611	706.62	5897.62	2702	8364	6396	13952.75	6598	3473	4656	8865.12	1738.5	4129.5	9887	5296	3016.12	3426	2907	1349	3397	7817.25	4307.62	3021.62	4931.41	5280.89	6664	1716	8173	14141.38	3365.13	10957.42	6714.37	10042	7337.25	4921.37	2034	4342.12	5259.38	3142.25	9941
K00687	27.9	0	0	0	218.8	0	0	0	2.5	0	23.5	0	0	0	0	12.5	0	0	0	0	0	0	0	0	0	0	0	0	0	199	13.6	0	0	8.4	10.7	0	9.5	0	0	0	0	0	0
K00688	26274.96	19639.33	23043.83	37049.82	31673.42	26648.1	10495.44	28541.66	27183.27	29538.4	30785.25	23938.25	25992.66	32352.47	10240.79	29742.67	35049.49	29544.17	36277.55	14075.84	34722.09	34612.78	37754.31	34787.85	32340.31	29347	35354.97	31315.07	30783.9	26717.87	33231.89	31491.44	23484.24	44461.65	37140.48	27853.16	34469.34	33411.93	27057.98	27407.56	29246.47	31252.06	44513.35
K00689	62	0	0	0	174	0	0	0	0	0	0	0	0	0	0	0	0	0	0	0	0	0	0	0	0	0	0	0	0	181	8	0	0	17	11	0	0	0	0	0	0	0	0
K00690	1169.38	14	51	3164.75	7290.67	344.5	25	166	1018.25	101.12	150.5	193	199.25	153	47	298.5	372.88	293	422.5	81	284	584.5	432.25	134	152.5	201.5	311	186.5	109	368.5	3609.5	113.63	22	572	2092.25	829.12	1333.5	835.25	273.5	1312.12	48	98.5	139
K00691	326.97	323.33	845	1907	430.91	1116.23	1042	3597	288.26	470.51	451.5	243.33	403.83	215.67	490	592.83	283	313.33	1197.83	262.67	377.01	546.33	417.01	2796.68	726.66	505.63	454.01	398.67	506.17	752.17	301.9	441.67	598	4244.96	1141.08	431.93	501.9	1726.6	440.04	631.5	564.33	913.34	1917
K00692	6970.73	1132.5	2020.4	9491.5	723.8	4830	1350	5881	2535.33	2861.33	5130.58	5213.17	7723	6252.17	1649	4110.83	780.5	891	3108.84	1079	4928.67	4098.83	6172.67	4425	4393.17	1502.33	995.33	1985.17	2042.75	661	1101.6	2317	1457.9	4669.4	2034.38	1940.75	1559.67	4251.62	2209	2723	1375.33	1854.93	11043.67
K00693	694	82	383	489	0	480	3	443	215	699	923	756	997	1044	34	235	406	221	678.33	128	1301.5	1522	1382	780	508	211	288.67	455	479	93	153	495	171	198.67	288	316	402	503.66	239	541	54	330	1818.33
K00694	9239.56	3193	2230.38	23208.54	1559.97	6929.56	1600.67	5655.5	4220.16	5056.36	8896.2	10066.04	12078.2	9982.99	2847.28	10067.61	1176	2854.67	9295.51	2107.25	13271.84	14609.56	15496.46	9035.33	10861.26	5169.41	3584.16	5974.67	5619.42	4745.3	2315.6	3781.5	3963.92	5805.73	4816	4244.58	4564.64	7051.24	5484.2	8785.57	4069.66	6478.7	14468.26
K00695	289.5	29	112	22	107.5	271	44	63	108	272	129	95	157.5	142	63	64	0	21	58	41	133	59	133	56	103	43	131	109	174	8	138	202	89	0	155	61	58	58	19	40	0	21	169.5
K00696	273	257.5	461	1176.44	622	698.5	121	251.5	920	508.4	454	594.9	456.9	734.05	123	298.5	206.5	448.5	697.22	130.5	1129	1431.8	1203.65	1796	613.47	387	1069	534.5	459.5	319	300.56	479.61	370.5	322.39	928.11	237.5	1206.5	601.7	255	1522.8	326.67	320.22	999.25
K00697	19786.67	18697.74	17408.63	27517.74	3654.13	24738.97	7608.78	22167.5	21773.07	15246.64	22721.04	20922.15	23772.08	23965.21	9462.27	28348.61	23055.68	25691.9	30299.84	11675.25	30440.6	30381.81	32173.14	25141.41	26082.83	23293.98	26426.81	24149.09	23076.98	20106.2	11581.59	18412.66	21457.84	30159.56	27500.3	17073.96	32189.62	27000.09	27268.13	28677.14	22621.81	28478.63	31723.92
K00700	29590.25	18418.67	21871.78	42821.32	29288.33	29096.95	9175.21	28157.47	24371.99	31259.22	30581.63	25959.58	29260.17	34119.25	9583.57	29127.19	24764.25	23038	35834	12868.83	38556.68	38829.03	42036.96	41304.78	33202.01	24542.5	34722.08	29591.82	30507.39	21157.93	33658.97	32496.07	22326.97	41453.42	40460.22	28607.95	31935.05	34704.69	24564.93	31432.59	27335.84	30292.87	44437.18
K00701	27.5	0	59	48	0	23.25	0	0	0	0	0	0	0	0	0	0	0	0	0	0	7.5	17.5	4	0	0	0	0	0	0	0	0	0	0	0	3.75	0	0	0	3.75	0	0	17.25	0
K00702	665.17	191	270	60	2057.38	198.07	18	124.5	404.18	424	520.67	684	431.75	548.5	152.5	513	257	309.5	536	102	872.17	1795.5	1190	591.5	413.5	372.46	213	320	249	164.5	2154.24	340.25	175	500.29	894.32	850.43	389.82	635.18	344.71	265.5	226	297.5	805.5
K00703	19571.74	13078.58	19741.62	35484.99	20482.09	20691	8611.19	19888.82	20171.92	26789.72	24222.19	16343.93	15995.57	24820.84	6418.01	19480.5	28769.75	22594.35	29873.61	10447.42	25569.67	28443.62	27488.63	39135.75	26368.11	21864.83	30236.93	26067.15	26191.32	18689.42	28232.63	29657.08	18097.29	34498.87	31722.78	24350.21	24678.82	24373.48	16748.66	14510.68	23827.19	22746.22	32735.34
K00705	18027.07	11790.42	10179.12	23243.75	29486.49	17482.87	5867.44	15654.28	15298.38	11901.66	17897.67	15994.85	19056.93	19721.08	6663.46	19245.31	13725.66	16068.67	24296.58	7525.67	24395.08	24557.82	26513.14	20693.09	20883.8	17819.25	23001.75	18508.34	18301.98	16033.26	22685.16	14583.16	14293.66	24634.85	25291.14	14253.98	20267.02	22771.66	17160.07	19587.09	17998.14	20481.72	26664.67
K00709	9.4	0	0	0	21.2	0	0	0	0	0	0	0	0	0	0	0	0	0	0	0	0	0	0	0	0	0	0	0	0	0	0	0	0	0	0	0	0	0	0	0	0	0	0
K00712	141.4	183.25	58	224.4	123.8	77	193	694	211	469	254	537	710	387	119	425.75	0	123	592	97	721	745	531	473	523	233	39	291	441.75	1063.25	143.6	233	206.5	773.4	205.2	279	174.6	258	262.4	431	170	297	553
K00720	971.67	1697.75	1489.67	4949.61	469.33	1999.9	1082.68	1781.21	2188.04	1365.46	2452.79	1310.15	1167.55	2082.1	991.84	3171.2	2703.66	2181.02	3702.85	980.25	3338.5	3800.74	3458.45	4136.24	3643.74	2790.79	3700.25	2812.35	2359.57	2527.65	1037.83	1850.08	2247.92	3263.23	3595.21	1609.72	2425.44	2692.55	2283.04	1988.94	3016.16	2579.44	2783.5
K00721	23871.13	33631.15	28974.27	33607.11	12600.33	38462.49	12785.99	36828.61	38785.56	25427.64	39115.3	29606.32	30884.7	38015.49	15613.48	45235.19	47182.05	45278.27	55567.22	20149.56	46178.93	50525.39	50247.94	43656.73	47006.46	44443.85	62067.8	45254.6	43828.56	42500.56	26377.5	36739.88	38132.58	57090.76	52045.65	30410.45	58870.5	49631.96	45561.09	40146.23	44783.42	50316.35	54878.58
K00729	8	57.67	96	33.26	0	27	39.42	60.76	113.93	171.5	61.26	179.83	11.5	502.17	7	124.57	289.83	76	72.5	89.17	73.83	188	375.67	423	133.26	94.17	106.33	179.33	137.5	83.75	396	554	86.5	54.26	42.91	89	257.34	46.76	132.82	80	179	356.33	247.67
K00737	124.5	0	0	508	0	33	0	0	0	16	12	11	29	17	0	0	6	7	0	8	52	0	50	0	18	0	0	15	0	0	29	15	0	10.5	40	16	6	0	0	0	0	0	22
K00748	16043.11	8918.92	10696.36	34610.84	6883.87	17050.3	5544.18	12440.69	11899.3	12291.41	16305	11881.9	13196.24	15182.88	4344	15297.3	14107.17	15062.57	22768.34	6594.33	21350.44	23155.04	23024.06	26722.03	19448.21	16098.25	21997.76	18282.42	16895.91	16502.27	8720.3	13316.25	13083.84	18679.63	18309.97	10586.91	14090.02	18626.64	13612.64	10135.05	15606.66	17110.74	21102.66
K00752	1732.33	2929.67	2417.67	3961.5	483	2163.83	916.84	3318	2368.5	2092.16	2448.82	3275.01	3141.33	3071.17	1312.67	3389.49	2021.66	2969.01	4579.51	1808.34	6050.82	4625.08	6755.66	3545.32	2815.01	3240.83	5142.83	2765.17	3427.24	2944.66	1502.33	1916.83	3193.49	5003.25	3528.01	2077.32	4666.33	3845.18	4682.43	1595.01	2725.66	3865.42	3378.17
K00754	7109.02	1548.9	3057.1	9800.12	2253.66	4639.05	571.34	3204.65	1894.32	4504.41	3699.63	3149.81	5629.01	6125.47	877.64	3397.93	1850.73	1622.44	3274.95	1630.92	5596.03	4145.61	5137.33	5169.27	3229.32	1417.75	2189.51	3068.58	3405.02	1364.91	3115.46	4346.94	2214.44	2798.52	2684.75	3497.76	2594.53	5736.75	2098.17	2531	1958.44	1873.16	5792.07
K00756	8367.19	5901.9	14156.94	6770.07	7928.59	9984.95	4828.18	12012.41	12360.87	19779.77	12257.41	7436.31	4725.76	15505.42	3244.14	7800.3	21716.44	13091.11	9242.33	6147.16	6493.17	6002.83	7662.56	14093.6	8916.49	9783.17	13177.33	12229.3	13182.19	7983.49	16398.9	21427.12	7953.89	19101.52	14417.33	15737.63	16083.19	10480.49	6609.46	5991.25	12264.09	8656.31	17476.99
K00757	5055.91	1615.5	2402.38	6218	11234.7	2444.23	611.67	2115.5	2426.43	3699.51	3310.62	2189.16	2825.83	3330.84	706	2958.66	2938.33	2361.33	5288.16	1548.84	4108.34	5424.33	4716.35	6803.18	4330.66	2544.29	3001.84	3576.5	3654.17	3620.39	7216.8	3922.17	1914.5	3611.96	5924.25	3727.43	3626.24	4424.76	1781.37	2652.5	2814.83	3078.79	4678.83
K00758	16645.84	11304.5	8655.95	29900.8	2560.91	18198.8	4601.35	15736.95	12462.94	11216.9	16765.01	17853.24	21134.66	19304.63	6552.95	20304.53	8171	11240.5	22313.09	7077.67	26402.67	25421.18	27932.15	19952.83	20167.62	14663.29	17346.9	16202.51	16018.48	13011.27	7006.67	11553.32	12702.82	18782.98	16912.87	10331.23	16646.96	22255.6	16869.6	24307.39	15026.15	18358.38	25418.01
K00759	28392.13	25401.22	30660.97	37543.29	20138.93	33997.49	13685.54	38237.9	35550.36	36010.09	36210.79	29217.63	28104.08	39889.04	13152.59	36311.88	46674.61	40644.01	40885.98	18382.17	38433.84	38907.61	41337.88	42325.68	35955.96	35058.05	44512	37522.23	37913.92	31832.43	33632.37	41030.6	30755.62	56509.97	44274.83	34274.62	48647.77	40374.13	35002.57	34123.47	36150.13	37078.61	53198.5
K00760	31855.86	25524.98	35033.47	46637.2	21735.25	35258.57	12133.53	37178.99	37151.95	40604.34	39435.28	30350.88	30843.66	44021.22	12875.92	37940.89	53574.28	42814.84	41892.82	19803	40489.09	39799.45	42864.97	46015.35	37610.48	35379.29	44270.83	38751.06	39926.76	31239.76	36871.37	46110.11	31434.12	53502.31	44622.91	38057.21	50423.94	43133.7	35602.82	33266.55	35244.89	38136.7	55676.91
K00761	32539.16	18781.23	24808.8	48049.44	20719.34	32260.9	9277.36	30341.32	24743.95	32830.18	30643.21	27568.54	31101.5	36521.22	10438.75	31077.91	25540.78	23588.49	36506.48	13112.92	37945.11	37911.78	41084.31	39964.28	33929.13	24436.12	34420.83	29790.55	31200.69	23377.1	28506.37	33771.11	22907.97	40008.39	38126.49	28148.81	33868.55	37715.03	24856.12	34117.71	28552.9	30396.02	45033.57
K00762	38781.93	29895.98	36303.97	51467.45	29555.5	40852.65	14260.53	41450.74	40885.87	40136.59	42518.78	33340.8	35488.91	45425.72	14607.42	43726.81	52558.11	45908.34	50383.99	21374.67	46221.43	45947.36	49862.22	50689.18	43683.56	41166.96	54416.83	44371.97	44223.01	35459.26	41906.62	45455.61	36075.04	59928.98	51718.58	39375.96	54987.94	50988.21	41032.82	38020.3	41731.97	45430.78	60449.33
K00763	40798.23	24376.82	33713.54	50747.18	22341.7	39257.98	13051.69	42240.42	35362.95	38699.25	41058.95	34850.14	40815.74	46698.64	14146.09	40472.81	43809.11	38825.68	42613.99	18950.59	44117.68	40655.68	47770.88	43867.49	39307.24	32612.54	40176.31	36960.81	37754.34	28342.34	33286.54	40382.86	30707.35	54807.29	43790.51	34645.55	46986.94	44416.65	35280.16	38274.88	34327.06	38162.29	62413.9
K00764	38733.54	28059.73	34920.97	56051.95	30567.55	39689.55	13444.53	39452.74	38628.8	39517.09	40958.78	32919.3	35234.91	44546.22	13844.92	42055.23	48997.61	42629.34	48201.49	20112.17	45700.43	45263.53	49402.72	51048.68	42522.73	38359.58	50697.5	42258.89	42238.26	34884.01	40630.26	44379.61	34246.79	56480.85	49972.65	37804.89	52120.01	48481.72	38874.53	37243.47	39240.64	42681.53	58342.16
K00765	36810.03	26744.23	34553.97	50336.95	21329.72	39570.98	13091.53	38708.74	37056.12	39566.09	40765.28	32651.3	34926.91	44519.97	13409.92	40319.23	48917.61	42885.34	46329.99	19836.92	45276.18	44975.53	48987.72	49570.68	41369.23	37644.79	47004.5	41301.89	41522.76	34228.76	34999.87	43435.36	33473.04	55407.31	47636.33	36318.71	50181.94	45741.04	38446.57	37027.22	37707.39	41626.53	58302.41
K00766	37265.28	29212.4	37625.92	49771.35	18015.72	40832.81	14130.78	40969.74	41439.28	42226.09	43136.16	33622.8	35272.91	46263.97	14537.92	43404.98	54439.61	45587.84	49243.82	21674.92	45865.68	46333.45	49955.05	51351.68	43520.23	39845.71	53104.25	44363.09	44685.51	35344.4	35176.7	48340.86	35599.54	57802.31	49308.33	39887.88	55667.54	48660.04	39877.05	38683.22	41257.22	44121.16	61085.41
K00767	35745.05	27800.73	34345.97	48228.25	17025.3	38789.31	12881.53	38233.41	37397.37	38452.09	40183.61	31780.3	34527.66	43787.97	13489.92	40715.9	49803.61	42676.67	47427.66	19927.92	44428.85	43521.53	47508.05	47739.68	41756.9	38179.79	50610.5	41578.89	41754.09	34077.76	32937.27	43980.61	33701.04	54893.33	45890.38	35524.21	50900.39	45982.79	38422.12	35966.22	38661.39	42155.53	56728.74
K00768	17385.71	20625.07	19619.47	34387.86	15009.91	24071.1	7867.77	22388.71	23206.13	18887.27	21583.06	18074.37	17813.08	23129.69	8732.03	27986.92	28088.78	27921.82	30325.46	12632.02	28118.6	27420.45	28423.5	29343.76	25689.78	25359.43	31372.87	25613.53	26147.29	25397.52	20853.05	22855.95	23544.66	34759.23	32673.05	21020.07	35130.1	30421.19	27161.14	37265.01	25780.91	29419.62	27065.82
K00769	2886.4	2647.25	1836.38	10695.25	1291.7	3152	1845	2911	2889.5	2400.5	3516.87	3130	2564.5	2560	1436.5	4216.75	2075.5	3277	6074	1633.75	5272.5	6035.5	5795.67	6171	4897.5	4044.25	5384.5	4338	3816.5	4354.36	1287	1838	3419.25	5435	3697.25	2359.25	3329.5	3617.75	3665.5	3335.5	4488	4388.62	4074.5
K00772	7512.66	15934.65	14272.45	7822	3216.83	11743.22	6929.68	16455.75	19195.33	9926.88	16065.36	9465.13	7332.65	12356.44	7354.25	20250.94	29749.06	25789.6	23595.65	10955.42	16243.49	16920.97	17520.06	16670.9	18793.02	23352.68	26024	21453.24	19236.11	22752.16	8881.49	12641.41	18472.83	29483.48	18231.77	13913.35	26002.17	18391.98	22755.93	13097.98	22004.25	23830.92	21188.74
K00773	34670.53	23740.15	33024.97	45594.95	22002.47	33939.75	11975.6	34050.49	35008.38	37315.59	37410.94	26806.97	28561.24	39486.06	11541.64	34469.06	49494.61	39698.35	40081.67	17978.5	35353.85	35485.37	39437.39	45577.18	35964.41	33972.29	47260.17	37502.38	37321.27	32586.26	34015.2	41128.12	30313.55	49847.4	41237.6	34205.97	44919.6	41399.74	32908.41	21631.64	33952.41	35083.21	53143.99
K00782	21289.63	17719.56	25509.18	19599.51	5858.78	25074.23	8580.78	26855.99	24696.85	29855.39	26461.75	22348.86	23449.07	31862.63	9837.7	26460.25	33488.39	26479.17	28503.09	13916.33	27967.09	26497.53	30329.23	28448.95	27109	22141.5	27774.34	25610.06	27507.53	18588.49	20405.13	33630.95	20873.89	36299.65	29697.57	26357.51	35253.14	28596.7	23297.83	27555.67	23639.4	25361.67	39544.82
K00783	25757.86	19169.32	27382.13	42878.57	20469.48	24663.02	10225.84	27210.8	27092.35	29650.59	25738.23	17978.46	18507.48	26946.72	9265.97	27858.6	37151.78	31303.52	30919.01	14417.84	23879.84	24783.29	26212.23	37694.33	25965.87	25233.58	34456.08	28577.71	28627.53	23561.1	29105.87	32121.37	23662.03	39129.4	32394.98	27907.48	36107.42	32146.5	24764.87	17132.13	26755.09	27334.11	35560.48
K00784	16739.62	16865.32	23398.74	24630.75	18557.51	20920.4	7477.52	24566.29	24676.26	25093.61	22198.84	14753.13	13110.1	24148.84	7948.41	22771.28	35007.12	26503.5	25105.89	12124.66	18288.43	20229.34	20844.33	27778.86	21202.35	21842.34	33066.91	24638.87	25505.27	20679.03	27099.87	30311.12	20288.57	36887.44	32910.42	25631.06	34738.87	29893.51	20723.75	19260.58	25177.58	24398.03	29287.24
K00785	29	0	0	3.33	410	0	0.5	0	0	0	0	0	0	0	0	0	0	0	1	0	2.5	0	0.67	4.5	0	0	0	0	0	0	50	0	0.5	21	28	0	22	0	0	0	0	0	0
K00786	5373.88	4135.17	5774.67	10892.89	682	4416.75	856	5555.83	3905	2183.96	3134	2738	4019.5	3680	2098	6764	4251.05	3877.83	5504.07	2123.5	3435.5	2801.5	3371.25	5350	3279.5	4526.5	6785.33	4069.33	3831.33	4488.58	2215	3359.88	4566.67	6622.5	3588.17	3238.62	4923.45	8897.83	5041.3	2537.62	4752	6448.67	4716
K00788	43583.72	34188.46	40589.91	63085.53	25872.96	47711.87	17738.79	46889.49	44161.9	45109.7	49401.3	41263.16	43406.87	53125.95	16849.22	51310.31	57673.84	52085.12	63074.24	24654	62120.25	62725.13	66712.93	64909.16	52868.59	47842.13	60634.8	52879.78	52520.78	42594.34	40814.05	51037.52	42109.86	67451.98	57753.98	42894.58	62617.99	55965.29	48080.51	45885.83	49050.81	53454.21	71159.16
K00789	38102.93	29256.73	37944.97	53010.52	24540.92	42140.48	14018.53	41745.79	41109.45	42414.09	42865.78	33960.8	35773.41	46671.47	14544.42	43567.73	53860.61	45164.67	49236.49	21618.42	46220.18	46087.03	50181.22	51328.18	44028.39	39831.45	52994.83	44474.56	44820.26	35912.76	38955.37	48211.36	35734.04	58972.14	50480.33	40301.21	54733.04	50482.71	39886.47	43554.89	41175.17	44833.03	61164.91
K00790	54865.51	34941.02	51463.33	64568.35	33491.96	56626.93	18522.7	58452.76	52480.73	64327.13	57430.14	48305.07	50856.32	68419.48	18772.25	54171.51	66335.34	54239.36	60150.82	27270.27	60042.93	58995.27	67809.57	66876.33	56126.58	46728.91	61779.18	54122.7	57030.83	41369.6	55668.59	69488.4	42932.2	78366.82	69089.37	55203.52	70780.93	62358.34	47456.28	52378.7	51260.78	52539.14	86907.79
K00791	37471.79	28148.73	35184.97	52633.45	24445.05	39863.55	13479.53	39762.74	38346.05	39837.09	41336.78	32981.3	35300.41	44832.97	13831.92	41570.73	50035.61	43409.34	48413.99	20373.92	45945.18	45770.53	49555.72	50379.68	42792.23	38732.33	51025.5	42365.89	42387.76	35090.01	36410.34	44543.36	34357.04	56762.35	48452.4	37056.14	51931.01	48048.47	39066.78	37861.72	39083.39	43070.53	58827.41
K00793	35317.48	27507.23	34564.97	50975.59	16318.3	38868.48	13386.53	39086.74	37518.37	39028.09	40387.78	32414.3	34766.66	44163.97	13620.92	40938.23	48809.61	42283.84	47277.49	19742.92	44951.18	44467.53	48523.72	48902.18	41660.23	37737.79	49685.5	41657.89	41806.26	34433.76	31643.77	44031.11	33730.54	54614.16	45944.88	35704.21	51060.19	46178.29	37897.82	36664.22	38530.89	42069.53	57514.41
K00794	38014.65	29223.48	35995.37	62022.95	16724.35	41695.81	14047.03	40829.74	38877.37	40500.59	42055.61	33858.3	36565.66	45460.97	14262.42	43914.15	49887.61	43958.67	50781.83	20680.42	47014.35	46722.03	50924.05	53845.18	44416.9	39744.29	52411	43722.89	43725.34	36131.01	32169.27	44948.61	35561.94	57338.16	48496.48	37063.21	52635.19	48439.99	40035.82	38382.22	41212.89	45194.63	59436.74
K00795	14250.17	8071.92	8264.63	26750.74	2783.05	13685.91	4331.67	9830.58	9454.5	9376.82	11258.87	9170.82	11514.9	11026.8	3676.5	13187.01	8140.67	9067.91	16831.84	4606.67	15139.34	15536.13	16173.82	18397.08	13855.92	11043.08	16939.33	12753.91	11543	11477.27	6065	9353.75	9381.51	11987.08	12542.34	7797.08	11239.1	15573.78	10269.4	9109.72	11701	12732.29	14566.83
K00796	40840.88	42028.97	46400.3	58535.12	17420.34	50678.05	18580.88	55396.15	52118.85	46628.59	52902.79	44749.13	46211.25	57175.54	20257.04	59608.06	67631.61	63605	67089.47	29471.01	65109.51	62986.6	69753.71	60382.35	56277.04	54697.04	68335.66	56950.57	57452.49	48609.01	38152.04	55861.93	50007.86	78266.97	62447.56	46500.78	76472.11	62777.34	59670.06	55417.8	53748.53	63247.59	73630.5
K00797	22755.12	11829.16	24265.4	41402.02	14141.03	25351.41	7397.03	22388.57	20801.11	30916.85	23053.26	16830.91	16918.75	29444.58	6152.75	21000.39	27522.77	20183.68	21945.18	11176.75	21765.49	20573.23	22829.22	33378.9	22251.67	18650.91	22694.16	23441.31	24600.76	19858.08	26767.29	33504.93	16449.96	31211.95	30064.79	24790.11	24569.14	26737.8	15725.03	24307.76	21022.23	21019.19	31124.81
K00798	27089.95	27024.73	35133.09	43861.39	7271.83	34174.98	12266.53	35626.24	35262.04	36529.26	34689.83	26027.63	25636.16	37092.3	12196.42	36911.73	49460.11	39712.84	42096.29	18946.92	37146.51	37175.7	39620.88	46257.18	35804.78	34588.71	46720.17	38562.72	39454.76	31322.4	27088.16	43483.72	31709.04	51536.55	41987.66	34659.71	50071.52	41272.12	34816.82	32972.72	36755.23	39822.55	46046.49
K00799	113583.17	74284.7	80408.98	267819.37	16718	108860.82	32680.4	91775.83	77286.83	67479.3	91196.75	77016	91691.97	82502.75	34355.2	124285.53	76907.5	80380.2	138672.86	43042.65	125537.33	128082.1	137831.15	151596.75	110463.08	91950.75	134334.33	105757.33	94929.9	90679.89	42674.8	70794.13	87929.95	114939.8	101089.23	69069.75	99754.9	131271.25	99353.62	76443.77	97581.07	114413	117583.55
K00800	37682.53	27441.23	35034.37	56169.31	22840.55	40655.04	13201.53	39319.24	37642.28	40063.09	41128.28	33229.3	35492.41	45043.97	13572.7	42122	49432.45	43252	47176.66	20232.92	45801.93	45662.03	49929.72	51412.18	43040.98	38043.62	47674.62	42006.2	42143.76	34573.76	35856.12	43927.36	33952.94	55827.56	48688.57	36849.71	50651.11	46886.12	38828.32	40125.22	38150.89	42618.63	59275.07
K00801	2903.34	2587.5	4817.83	4379.01	979.06	2502	1449.67	3948.22	4797.84	5483.33	3993.34	2442.67	1335.01	5026	1214.33	3258.43	6700.34	4511.83	3345.39	2292.67	2574.34	3429.34	3438.33	4956.5	3795.22	3207.74	5164.95	4419.88	5519.5	2168.67	4881.23	7717.11	3360.01	4729.47	4589.94	6263.82	5301.27	4400.33	2556.73	2225	3395.78	2723.56	4990.33
K00803	7899.16	16525.84	16043.51	13291.4	2317.88	14188.83	5166.76	17690.5	18012.07	7447.99	13622.65	10827.36	11019.33	13375.91	7633.51	21826.14	24978.83	25750.35	19329.34	11432.26	16097.57	13444.99	16167.64	13419.31	13471.18	19786.59	23503.17	17355.85	16404.8	16767.23	10080.91	13619.74	19010.56	26365.33	19988.43	13352.22	28783.91	23068.6	24391.35	13524.59	17376.46	23084.17	17062.09
K00805	24927.33	14983.21	29667.37	20001.55	16447.06	24545.97	10401.43	35614.18	25929.57	42031.28	27614.24	22858.27	22097.84	36667.26	9361.55	23284.04	36832.65	23656.69	21712.38	13381.92	22699	20896.91	25403.5	29317	22454.03	18204.24	21824.48	23372.59	27333.81	13855.08	32816.6	41925.91	17638.09	46758.57	31556.92	33028.79	34684.68	27950.31	17770.16	28878.14	23585.5	21580.42	45394.98
K00806	37528.03	29538.73	35977.14	51466.11	23244.72	41017.65	14084.2	40670.74	40108.12	40800.99	42690.94	33705.54	35980.14	46549.02	14177.09	42539.72	51284.94	44619.35	50147.25	20716.09	47173.68	47116.66	50936.53	51463.18	44053.99	40446.05	53839.17	43954.9	44100.09	36397.09	37927.87	46581.36	35750.53	58179.64	50860.17	38225.03	54346.94	49699.41	40254.91	37962.69	40844.72	44582.78	60141.24
K00808	2149	2341.75	1865.5	6277.9	300	2510.5	1987.5	2780.5	2735.5	2073.9	3187.5	2800.4	2372.4	2570.05	1480.5	3890.75	1913	3145	5646.5	1477.5	5088.75	5487.3	5299.65	5503	4610.5	4071	5159	4235.5	3788.25	4330.25	1192.75	1855	3337	5328.5	3049.25	2282	3122.1	3229.2	3482.9	2446.3	4333	4427	3367.25
K00809	4685.67	5210	4707.68	4006.87	1137.49	6197.73	3426.35	5946.95	7614.87	5463.08	9244.78	5215.61	6186.67	7674.42	2109.01	6923.11	11395.99	9887.35	13731.51	4030	11243.25	13141.24	12342.89	13358.67	10138.48	9797.89	13494.94	11204.85	9961.31	8299.65	4712.66	8086.83	6761.25	9763.92	9396.63	5787.38	9435.5	9573.58	7240.57	5113.35	9066.14	9156.36	13203.34
K00812	28130.05	15968.74	21977.77	44813.35	9499.33	29876.85	10105.7	25811.66	23541.97	31508.38	32872.75	24532.47	28000.92	34228.26	9092.47	27657.22	31183.23	25308.93	38049.37	12996.98	36652.27	39777.78	40464.69	47964.13	35795.96	25603.87	33637.93	33051.59	32705.5	24041.31	19944.06	32337.61	21743.04	36467.12	34416.4	25615.09	29560.66	34388.97	21599.48	22615.98	27844.91	27255.42	49221.23
K00813	679.75	252	246.38	3738	946.5	633.5	64.5	173.5	169	451.5	549.62	333	329.5	364	73	416.5	164	261	707.5	259	774	596	857.17	934.5	633.5	366.75	797	602	398	258.61	430	216.5	299	398	531	303	227	452.5	354.25	483	231	287.62	862
K00816	0	0	0	0	0	0	0	0	0	0	11	3	7	0	0	0	3	0	0	8	26	8	36	16	18	21	12	0	9	0	0	0	0	0	0	0	0	0	5	0	0	13	32
K00817	69332	49988.81	57962.02	96170.2	28347.36	76420.84	22078.98	70561.39	65246.51	68760.02	74972.63	64950.46	72751.66	85068.92	25709.76	78674.36	74749.45	70885.22	85962.77	35828.52	89483.11	86178.84	97370.65	88315.77	79670.73	66817.86	81570.22	74058.55	74419.08	59146.67	56088.51	75485.56	60932.63	93127.58	85712.84	62253.28	88825.71	87615.32	71228.74	79629.1	67189.4	78834.46	108621.67
K00818	21425.87	21201.64	26899.66	30518.59	6988.16	25831.83	10143.18	30878.63	29169.58	31326.11	30747.04	23342.3	24299.92	33068.67	11084.08	31027.02	41116.28	35735.75	33729.09	16997.76	30118.35	28961.9	32773.26	33318.43	31337.53	29533.58	32873.08	31815.97	32720.78	27152.67	21217.64	34045.25	26050.94	44355.76	32476.93	28032.32	41090.66	31583.77	30013.87	29106.99	29902.9	32292.92	45035.4
K00819	10470.01	9922.41	17548.6	16900.87	1693.84	14876.45	5210.35	16559.8	15537.23	22975.03	15822.04	11162.29	10889	19480.8	5013.74	15167.86	20692.45	12453.23	16176.51	7824.93	13904.59	15904.66	14841.6	22190.01	16617.29	11809.16	16980.85	17235.79	18316.62	9721.17	14713.71	25101.16	11350.67	22510.37	19757.05	19328.23	21197.1	18387.42	9194.32	26432.95	16237.13	16139.13	22432.97
K00820	48064.47	45840.82	50355.72	84432.45	25687.05	58852.11	19228.13	58676.82	57944.11	48568.58	55907.87	44176.62	45451.4	58482.36	22320.03	66051.26	73738.11	67756.98	70499.99	30263.09	61524.44	63538	65887.7	69579.51	60366.81	58799.46	77509.62	61133.03	60038.68	55041.08	46421.88	59483.27	52696.37	84350.79	71469.33	50419.62	81208.72	73855.65	60866.3	62084.36	60149.38	67796.38	76887.74
K00821	17096.15	16439.65	16902.21	34789.35	13281.87	16374.74	7717.01	17997.75	20466.17	11278.55	17304.73	11841.47	12233.4	15281.44	7288.14	22775.86	28420.73	26102.52	25408.67	10476.34	18303.83	18869.63	19715.81	22459.9	18525.7	22748.75	30967.5	21452.56	19353.03	19650.84	17845.24	16231.25	19778.81	28665.06	21367.41	16286.6	27388.76	24349.65	22645.42	9867.73	21614.59	23815.58	22553.82
K00822	10913.34	5080.92	6356.82	29908.3	1553.55	9843.74	2823.92	7282.16	5863.33	6251.57	8108.33	7291.07	8881.65	8448.55	2533.5	9796.68	4312.17	5708.57	11876.18	3083.17	11771.93	12187.38	12909.06	15748.5	9962.67	7261.08	10644.66	8752.58	7977.08	6970.16	4141.5	6567.5	6949.66	8376.58	8891.19	5438.33	7077.1	11610.65	7573.9	6936.22	7703.17	9648.02	9629.99
K00823	5228.89	7654.6	5891.31	8877.68	1608.66	10333.16	3657.78	8568.78	8878.2	6781.36	7753.07	6946.85	6865.51	8467.96	3602.11	10278.8	10532.37	11170.07	11466.13	5228.75	11724.83	11080.91	12917.98	8091.5	8787.42	10508.06	12955.49	10155.49	9576.82	9706.73	4494.42	6868	7770.64	13863.49	13500.72	6088.17	13972.9	12316.92	10211.18	20214.83	10931.18	12949.87	9901.43
K00824	13754.06	8260.73	15850.6	21834.72	3169.01	13514.51	5673.34	14878.09	13143.87	22914.68	15898.75	10544.37	11157.65	18097.64	4298.97	12213.56	17382.61	12390.27	16186.41	6725.67	14985.52	15489.27	16880.57	23547.93	14730.24	11758	16769.67	15448.72	16884.03	10151.83	12939.79	21418.29	10754.06	21333.19	15802.15	16522.14	17059.28	14500.52	9228.35	11116.21	14129.26	13234.57	21838.98
K00826	47056.25	50324.57	55628.73	67739.76	25851.51	57794.01	22806.72	63644.03	63793.99	56439.69	65513	47581.1	47752.88	64463.42	23231.37	69174.35	88365.98	75962.58	84031.86	34939.93	70333.77	73340.62	76251.44	79159.96	72711.83	69248.93	92682.26	72202.48	71005.5	64410.25	51090.09	68668.02	59854.71	97524.46	75981.55	58218.64	87723.31	76149.15	68016.41	56524.79	69777.29	77099.93	88720.33
K00827	0	11	0	0	0	22	0	0	15	0	0	0	4	0	0	14	0	0	0	0	14	44	8	5	0	0	33	9	15	23	0	0	10	77	11	0	0	51	0	0	0	0	11
K00830	5809.35	7937.33	7941.33	6437.62	1867.12	8831.91	4018.35	9304.02	8406.36	7721.96	9078.38	9680.64	9160.73	11418.59	4310.67	11227.96	7189.67	8371.99	15732.84	4489.33	16727.18	16686.25	17559.11	11819.02	11999.21	10680.36	15684.91	10895.01	11358.48	10794.82	6371.33	9454.91	9761.35	14568.41	11448.45	7641.48	12938.12	12236.13	10904.18	9910.93	11016.15	12921.33	11509.67
K00831	35019.35	20495.06	26708.64	50297.63	20769.56	35258.73	9966.52	31736.83	27582.41	34872.77	33995.9	29566.63	33974.48	39374.98	11101.92	34142.77	30670.11	25417.17	39460.43	15184.6	41408.02	40572.03	45091.58	43761.51	36095.29	27194.59	35638.43	32828.89	33762.94	23771.1	30921.14	37077.34	24343.86	41887.51	39492.28	29948.06	37446.25	40232.81	27459.45	36330.72	29845.61	32733.64	51210.91
K00832	11745.92	5008.67	6080.1	34514.51	1830.68	9237.74	1772.51	6024	5131	5748.33	6717.36	6646.02	9356.25	7601.5	1942.17	9836.76	3635	3903.25	10877.86	2140.26	10566.25	10004.74	10971.24	12949.15	7986.6	5071.16	10655	7000.08	6312.08	3975.51	4434.83	6344.66	5336.64	5427.66	7846.21	4698.23	6309.19	11542.57	5613.24	6746.26	5142.49	7698.83	9158.41
K00833	16914.09	15346.59	16835.53	32391.58	6629.83	20848.77	5976.36	17557.35	18925.03	18145.94	18435.07	12665.83	15458.98	19973.55	6793.28	22758.71	23363.04	22812.07	23926.85	10187.75	21099.01	20731.19	20725.23	28659.76	21227.96	19765.09	25862.71	22611.83	21537.49	17224.34	14162.97	21106.95	18678.32	26638.88	26109.54	16894.35	26415.37	26307.89	19791.23	24199.44	20412.98	23309.4	24829.09
K00835	521.5	30	50.38	3329.17	568	44	118	295	30.67	53.5	53.12	26	10.5	23	2	181	0	42	346.5	9	152.5	63	78.5	156	209	38	93	101	43	60.86	77.67	40	48	50.17	58.17	51.33	42	107.5	34.5	65	85	78.12	69.5
K00836	9377.33	8274.68	7182.61	22346.89	3016.25	10240.63	2379.59	10703.75	9512.91	7137.67	8874.79	7763.16	10245.33	10172.59	4563.11	13230.1	6555.5	7678.98	10138.9	4775.59	8178.59	6629.67	8522.17	10417.75	11466.25	8757.41	12109.24	8978.12	9590.08	8003.83	5310.25	6599.92	8173.06	13984.99	10888.09	8184.75	11420.18	14637.5	8937.4	17895.25	9486.66	11745.21	14183.08
K00839	1812.5	1227.5	1960.71	9477.42	133.62	1244.37	1472	5194	1436	1915.75	1793.37	1554.5	1582	2405.62	835	2097.08	906.5	1425	1880.12	1320.25	1545.5	1852	1667	2731.25	2228.12	1205.62	1245.41	1694.89	2399.75	1504.75	1648.5	2812.38	1760.13	6082.42	1659.12	2519.75	1544.25	2524.87	1586.5	1038.12	1582.38	1932.62	4005
K00840	169.5	127	499.76	7505.17	0	32	0	415	136	76.67	156.24	171	214	173	44	882	0	61	738	48	167	380	316	1416	376	140	25	131	83	94.86	39	40	202	65.5	148	44	22	696	187	177	127	297.24	394
K00841	6025.4	3520.5	11202.33	6556.44	1488.36	4750	3033	9706.55	8732.5	15811.5	7716.5	4297	3248	10156	2163.5	5027	14476	6703	3390.72	4290	2261	1831	3063	8921	4626.22	3731.5	5700.29	6671.39	8453.5	3873.5	9858.66	16915.11	4135.75	12805.04	6268.81	12900.5	10635.5	5818.75	2326	4613	6049.78	3837.97	11382
K00842	660	692	2087	1044	174	503	256	1018	1692	2196	1178	618	43	1198	390	913	3379	868	483	742	97	291	249	909	758	622	1103	1174	1524	321	1656	2871	719	1270	747	2491	1734	795	384	226	889	539	1787
K00844	80.4	16	0	0	851.8	0	0	0	0	0	21.67	14	22	0	0	15	0	0	26	5	46.67	99	62	45	31	17.67	9	6	14	0	61.4	9	7	3	114	26	16	0	0	19	6	16	17
K00845	70807.11	56836.25	66994.17	96831.45	36980.03	81954.49	23979.66	78887.61	78207.66	66708.41	76926.93	63080.39	69348.36	84840.31	29573.87	86664.5	95277.54	84725.96	89524.71	40261.91	81830.77	79635.02	89085.96	84075.29	82535.76	72079.65	92464.87	79863.34	80118.99	61944.49	66285.06	85685.11	67111.84	105958.75	99921.97	71582.94	105742.42	99029.03	76089	88056.55	74344.67	82665.78	112462.61
K00846	0	0	0	0	90	0	0	0	0	0	0	0	0	0	0	0	0	0	0	0	0	0	0	0	0	7	0	0	0	0	0	0	0	0	0	0	0	0	0	0	0	0	0
K00847	56040.57	25870.24	35378.62	63730.9	26550.22	49786.49	14017.79	50174.05	39559.21	47840.48	51667.94	45193.25	55523.66	58769.89	16927.43	47233.29	42145.44	32055.02	49820.65	19643.1	54052.4	52540.53	63272.62	53899.39	50901.06	33807.9	43132.48	41473.14	43539.15	27219.77	39898.13	50702.37	30702.43	57717.8	48460.16	41593.12	46727.99	56098.39	35434.07	43804.73	36442.96	39040.67	83874.18
K00848	4158.13	6779.82	6744.7	8138.88	8811.64	8389.25	2970.86	9766.77	8114.03	5739.41	7165.17	5779.5	4355.76	7713.19	3827.46	10099.87	9067.32	7392.5	11249.77	3921.58	8284.75	8930.81	8637.98	7384.44	8726.74	8735.79	11580.66	9030.49	8986.31	7632.77	9105.62	9248.36	7272.38	15090.38	14142.87	7717.16	12819.68	12104.75	7792.99	12177.2	10210.68	10316.93	10308.43
K00849	36280.19	20438.64	26450.82	26202.15	20039.78	36439.74	9039.77	33578.94	32387.28	32491.78	37511.38	32431.97	39181.51	43185.67	12209.76	33545.88	39847.95	32107.09	34862.99	15997.09	37281.85	34618.71	42048.25	31972.27	34759.91	28031.46	31392.65	31045.89	31553.42	22422.85	30967.15	37254.67	24998.22	41134.58	39668.46	29559.81	41938.51	39696.45	30663.15	33490.99	26405.95	30531.03	59196.16
K00850	36990.73	27449.9	35413.66	35890.95	51913.76	38803.12	14135.39	45892.59	38289.07	38651.28	39976.75	32146.16	34038.03	45194.01	13925.5	39107.95	49567.76	43469.44	44711.72	20384.92	45219.87	43306.34	50299.71	44871.14	40280.78	38121.08	47130.41	40421.51	41507.64	35076.42	52825.09	44745.94	33794.4	67321.36	55254.29	39616.27	53978.13	50350.21	39500.37	42001.84	36783.7	42595.27	58922.17
K00851	28297.22	14876.74	21858.2	51811	4871.14	28874.67	7824.95	26539.21	21212.3	30655.37	26745.71	24972.32	29328.49	33821.5	8766.95	26642.91	21520.05	18509.73	29020.16	11257.94	31624.2	31586.11	34043.24	35591.61	27785.89	17285.3	22309.7	23869.72	25705.23	14939.81	19302.56	31896.94	17837.44	30972.47	29699.83	24325.41	29085.86	29993	18658.89	33175.71	22225.61	24534.35	40133.58
K00852	30635.03	28352.65	35447.31	49191.86	16710	36653.41	14217.88	42573.86	39177.15	39780.25	36557.41	28767.82	27382.69	40769.71	15062.7	42476.12	50361.86	42489	42802.21	20605.75	34976.53	35036.62	38940.72	44739.77	36872.57	35499.87	44886.8	37868.96	39266.09	30635.62	33593.69	47040.82	32555.18	58801.47	46944.08	38151.85	55284.8	42646.25	35787.62	40106.11	40421.86	40114.6	50466.82
K00853	3727.33	3578.66	4797.55	6970.72	933.25	6207.72	1327.26	4268.21	6067.12	5231.84	6580.5	3707	4682.58	5387.42	2036.11	5498.55	7488	4585.16	8188	2549.25	6609.85	8055.91	7553.18	8659.01	8393.29	5039.97	6966.05	7701.49	7256.59	4546.53	4244	7437.33	4367.42	6681.13	9005.35	6121.74	7711.34	5781.52	4253.12	6562.92	6701.49	7101.88	8311.58
K00854	37238.15	30709.56	34103.81	46589.71	25208.35	43571.29	13971.81	43771.18	41700.75	35666.98	43906.74	39227.14	43518.52	48608.99	16523.37	47145.24	44758.06	44418.39	53815.68	22022.02	55909.68	52972.21	60861.14	46624.52	46069.32	40450.01	51591.13	42303.9	43604.41	33002.26	35911.37	43685.43	36764.34	59904	54448.76	36883.07	60155.43	50439.34	43920.41	50702.55	41485.67	46147.92	62594.48
K00855	2371.67	3403.75	2561.38	4885.24	1449.5	2030	1553.67	3704.25	3204	2489.4	2978.29	1254.57	1208.57	1784.55	1662	4373.59	3854.5	3337.33	4947.67	1739.17	2543.67	1967.63	2642.15	3526	3999	4978.83	5851	4272.33	3892.59	5022.44	1022	1644.83	3818.59	6420.83	3086.5	2487.83	3959.6	4075.53	3997.57	3693.8	4910.5	4593.62	3364.58
K00856	11524.9	7162.83	7130.43	15988.16	1716.83	13764.55	2179.35	9308.41	7018.07	7682.35	8966.76	9568.5	12457.42	11215.42	3272.95	11461.35	4053	5456.06	12382.15	4070.01	16359.1	14564.99	16523.42	11951.43	11361.56	7951.09	9605.67	9427.09	9566.08	6755.66	5412.34	8401.58	7616.34	10318.49	13461.33	6056.49	10481.44	14773.3	9375.64	20240.67	8704.98	12808.66	11548.17
K00857	25829.93	15059.98	20366.66	35429.45	9033.68	27505.16	7524.35	25644.13	21172.33	29697.86	27296.48	24943.73	27461.25	33616.76	8020.92	24457.26	24976.61	19972.6	29579.56	11082.76	32519.08	33902.32	35194.84	34070.58	27234.1	19065.59	28435.58	24643.8	25945.85	17880.35	20873.7	31848.53	17556.12	30903.56	28858.86	23476.48	29298.57	30490.99	19204.47	27946.67	21475.06	23501.42	41602.16
K00858	43665.69	34416.64	46321.47	60844.85	24300.69	46332.72	16379.21	49392.31	47815.53	54695.76	50269.95	39943.63	41305.74	56803.88	17224.04	50037.98	62387.1	51913.51	57125.65	25556.34	54657.67	53319.18	58747.89	60164.18	49868.38	45204.3	60929.17	51508.07	53136.26	40481.34	45566.04	60264.43	41173.95	69526.06	57558.4	49886.29	65957.04	56572.93	45703.89	42797.8	48001.21	50972.43	70131.17
K00859	37005.13	28003.73	35076.97	50970.45	22758.55	39497.98	13459.53	39506.74	38199.62	39657.09	41239.78	32762.3	35050.91	44761.97	13734.92	41227.73	49905.61	43015.34	47873.99	20274.92	45489.18	44830.53	48922.72	49669.68	42150.23	38431.79	50725.5	42112.89	42167.76	34917.76	36047.37	44375.36	34102.04	56481.06	48116.83	36867.71	51797.94	47435.04	38938.82	37070.22	38981.39	42756.53	58445.41
K00860	13230.5	6496.01	14812.12	22292.81	3639.02	12382.46	3879.27	13604.66	11936.92	21072.18	12507.79	8762.67	8043.51	16657.01	3508.95	10659.61	19031.83	10843.48	9270.5	6485.18	9053.01	9303.51	11449.17	20121.36	10448.99	7327.63	10714.8	11843.88	13143.68	5699.77	13607.97	23083.33	8216.16	16892.72	14544.24	16537.58	14811.25	11951.93	6308.21	10648.84	11051.48	9161.63	18785.67
K00862	87	237.25	190	3375.5	0	487	192.75	221	334	116	205	255	62	164	225.83	495.08	153	531.33	581	154	367	413	343	1718.5	515.33	206.66	566	401.67	330.75	282.58	187.5	319.5	340.33	334.83	542	330.5	327.5	1354	213	1208	593.75	392.33	412
K00863	15441.04	2093.25	2904.71	22044.3	1476.8	10617.08	934.5	6685.88	4943.87	8384.18	11090.91	11405.24	16289.15	13499.14	3190.33	8862.95	1209.38	2051.83	6865.67	2197.25	11826.84	9971.96	15252.99	7152.75	10558.05	2886.2	2442.24	5148.59	5258.75	1653.33	2834	5504.63	3285.58	2839.38	5770.36	4494.87	3028.09	8830.67	4974.87	8400.09	2613.41	3185.36	20921.84
K00864	37012.71	30043.65	36094.18	62123.46	20498.92	40324.71	14019.29	44063.82	39017.02	39441.92	40942.07	33640.63	35610.83	45652.64	14801.54	44577.41	46810.11	41453.5	49537.37	20596.43	45757.26	47595.02	49529.39	54982.85	42670.78	36978.2	51040.94	42546.7	43336	33460.76	37137.51	47054.05	35652.45	60028.62	51298.8	39115.71	53847.8	51473.01	39218.04	45870.55	40650.21	45337.35	59412.42
K00865	33741.52	19673.73	26250.09	33379.42	15856.26	32866.39	8923.77	33025.25	30640.02	33707.94	34862.82	31066.14	37252.5	41833.26	12050.08	33359.97	34603.78	29313.59	29474.65	15590.17	33904.94	30178.21	38424.93	27519.6	32159.73	24171.86	27433.61	28193.97	29470.35	19652.18	25849.95	35093.2	23198.53	39009.21	35209.91	29210.56	39389.65	35465.01	28141.68	38716.41	24652.23	28558.64	56083
K00867	13871.61	11216.25	10017.71	20442.75	2915.38	15762.23	4418.09	14697.75	13243.57	13652.35	15873.79	16230.4	17535.07	19573.3	5896.95	17384.51	10336.88	11406.16	19877.99	7011.59	22591.25	21638.29	23738.57	17652.67	18522.66	13933.24	17792.49	15043.84	16105.24	12575.44	9359.85	15041.46	12139.99	18981.56	18015.01	12600.2	18051.59	20227	15001.74	24315	13782.65	16118.6	22941.84
K00868	21206.98	10601.08	15552.66	28798.25	18450.04	16021.58	6531.84	19713.6	15439.67	24887.47	19571.74	18174.57	18976.82	25012.38	6353.34	17729.16	15449.26	13752.67	19325.89	8495.17	21657.59	20644.62	24582.65	22460.67	19841.05	13248.37	16022.83	16314.34	19087.41	11954.05	23460.65	24226.45	12830.15	26488.89	20563.51	20899.33	20744.82	19098.33	14163.29	16350.7	15277.04	15772.8	29414.26
K00869	290.06	613.5	1526.68	4088.33	530.8	482.33	1094.67	3920	567.17	1220.83	1219.66	655.35	454	1025.34	655.34	1245.83	1090.66	546.01	2041.67	831.67	1571.66	1647	1858.99	3110.32	1633.01	1417.34	1056.34	1366.67	1407.66	2013.99	415.27	714	1391.83	5327.06	1134.37	1046.49	800.16	1571.84	890.02	678.01	1126.49	2025.67	2530.34
K00870	0	0	0	0	52	0	0	0	0	0	0	0	0	0	0	0	0	0	0	0	0	0	0	0	0	0	0	0	0	0	0	0	0	0	0	0	0	0	0	0	0	0	0
K00872	21061.86	19022.14	25048.81	20068.03	10387.64	24553.01	9028.68	28669.63	26792.98	28748.61	27652.49	21824.63	22777.25	31569.17	9934.08	27516.6	39519.78	32939.42	29596.14	15256.09	27089.01	25978.07	29153.43	28250.93	26886.42	25658.79	27748.08	27380.14	28596.11	23166.28	22531.23	32400.53	22709.12	40180.94	30199.45	25970.56	38217.59	28411.39	27082.24	27359.49	25869.07	28447.83	41649.07
K00873	41715.95	31613.74	38694.84	63941.32	24264.59	44427.99	14435.62	44382.74	41862.45	43382.51	44212.14	35582.47	38070.49	47830.76	15377.87	47146.74	53203.61	46062.92	52925.29	22072.51	49125.93	49477.28	53906.63	54527.18	46596.78	42265.33	56983.07	45805.7	46207.75	40058.28	38161.37	46916.74	37483.23	62115.48	53253.87	39648.28	55875.03	53662.16	42455.99	43423.26	43295.93	47594	62846.82
K00874	30767.94	17747.42	26489.25	53311.89	19078.64	30451.14	11526.45	33749.84	25946.83	33964.11	27840.23	24602.94	25405.17	35898.96	10370.77	29551.51	24620.72	21753.74	31511.97	13707.18	30914.67	32221.17	34399.58	43483.81	30481.13	21028.4	27575.39	27682.9	30585.06	16397.61	30218.3	39836.25	21266.6	43459.69	37242.61	31134.74	35315.28	35227.33	20660.03	34789.6	27086.01	27070.62	44274.66
K00875	50	644	278	3197	0	341	391	581	480	177	470.25	84	50	128	376	983	54.5	946	1346	385	197	222	219	1308.75	1178	1003	1136	932	709	1028	145	235	754	1052	573.25	437.25	603.5	470.75	729	27	1331	1069	344.5
K00876	16970.26	10283.99	19568	23384.48	21500.8	17903.03	7648.68	23001.6	18697.51	25787.78	18021.98	13572.81	12430.83	22546.43	5611.03	16284.71	23921.11	16206.26	18146.86	9182.84	15067.08	16606.91	15326.59	25512.08	16083.9	14800.47	16996.71	17934.44	18756.11	14047.27	25610.65	27526.81	12083.96	30114.16	23820.51	21887.33	23480.64	22862.98	11028.1	22717.26	16792.52	16661.99	27656.49
K00878	10882.56	6628.06	13045.15	19862.94	10510.84	8762	4392.84	13751.13	10812.75	19606.73	12018.99	11214.31	9143.09	16840.8	3736.81	9481.02	15624.23	10665.27	11669.86	5741.67	14007.16	13948.5	15661.16	15186.99	9761.4	8106.33	11505.63	10943.54	13216.19	7406.85	17956.47	19550.69	8298.34	18694.7	13627.73	15805.36	16618.74	12244.63	8323.59	7976.67	9547.53	9396.67	17214.83
K00879	280.4	0	0	881.5	1320.2	0	0.5	0	37.67	0	0	0	0	0	0	29	0	0	1	0	2.5	0	0.67	4.5	0	27	0	0	0	24.86	704.67	9	0.5	44.67	244.67	132.33	59	91	22	0	0	0	0
K00880	81.4	437.25	230	5583	506.7	355	182.25	348	248	119.5	281.25	199.5	10	365	72	748.25	143.5	1186.5	935	132	301.5	597.25	263.67	2090.25	636	383	571	456.5	459	284.11	630	897	589.5	373.25	485.75	258.25	681.5	441.75	371.75	80	682	671.75	487
K00881	28	0	0	954	0	0	17	48	17	0	23	0	0	0	0	29	0	458	85	26	0	0	0	0	0	24	0	33	25	34	0	0	0	28	0	0	0	0	0	0	0	42	0
K00882	18668.54	18356.72	22219.89	25547.97	16594.16	20401.24	7584.86	26449	24929.61	25012.14	22749.21	19415.14	19506.26	27130.55	9739.97	26706.11	32273.32	27252.43	24517.28	13256.08	23087.76	20908.14	25055.83	21840.25	20734.94	21602.04	27270.2	22940.57	24542.77	17884.77	26678.26	29062.69	20890.49	37239.06	29405.69	25404.33	37244.37	28329.23	25076.95	20771.33	22962.53	24902.02	34395.66
K00883	6121.17	4919.92	3830.33	30785.64	957	5923.66	2260.17	5277.96	4673.88	4014.42	5766.37	5491.92	5784	4661.75	2087	9077.55	2268.17	3875.66	11096.51	2214.17	8958.09	10924.58	10305.25	13483.08	7823.8	5257.21	10212.58	6326.66	5946	4959.41	2077.5	3465.5	5138.16	6712.71	6297.06	3894.08	5790.5	8382.91	5587.87	5858.67	6655	7579.01	6769.83
K00884	817	540.5	743.76	13000	661.5	764.5	58	630.5	324	582.17	713.99	567	622.5	622	108	1412	31.5	225.5	1165	289.75	827.5	1220	1010.67	4189.25	926.5	424.75	729	522	402.5	214.61	186	276.5	602.25	261	818.25	395.25	289	1258.75	682	916	427	799.49	1295
K00885	58	1.25	2.38	465	551	7	0.5	0	0	0	28.12	0	0	0	3	7.75	0	0	1	16	31.5	0	9.67	120.5	0	31	0	17	0.75	28.11	47	0	5	62	70	50	46	22	21	10	2	70.62	21
K00886	9921.33	6752.83	4181.67	10397	2253.08	12849.73	2259.52	10136.75	7274.65	7596.83	11042.83	13528.84	16195.58	14399.58	4235.95	12211.75	3033.33	6259	13145.67	3920.09	18162.5	18641.57	19535.66	10260.5	13298.5	7804.5	7854.16	8865.36	9218.49	6099.41	4917.17	7779.16	7066.15	10203.74	12035.65	6363.89	11089.76	12955.06	9788.5	20183.92	7505.31	11370.07	18054.42
K00887	6575.7	3130.33	10426.33	6419.19	1219.98	5849.87	2798	8987.22	7075.17	16179.2	7141.17	4475	3542.34	10352.62	1974.83	4519.84	11442.72	6031	3629.84	3816.5	2386.17	2143.01	3340.08	9417.25	4605.34	3420.28	5776.07	5876.05	7754.66	2850.84	9354.16	15864.04	4005.8	11894.37	7709.84	11082.78	9120.17	5736.37	2237.66	5329.74	6172.66	3622.81	10735
K00889	0	0	0	0	0	0	0	0	0	0	0	0	0	0	0	0	0	0	0	0	0	0	0	0	0	0	0	0	0	0	0	0	0	0	0	0	0	0	0	0	0	0	0
K00891	37295.51	21655.23	26992.51	45357.72	26805.75	35971.65	11729.36	33211.74	32730.7	38743.19	39890.16	33373.89	37389.76	44502.34	11895.25	34808.9	36756.11	31515.67	42577.2	16412.5	44882.52	44003.73	48936.67	45119.61	41707.27	31503.03	41309.83	37183.56	37785.61	28513.88	36916.6	40319.56	26934.63	46566.95	43923.6	33988.64	40753.04	40756.34	30163.13	33347.58	32750.9	33274.94	60132.25
K00892	30	14	72.38	3187.17	197.5	21	0	0	14	12	11.12	72	44	72	2	202	0	0	326	0	98	15	92	28	184	9	32	67	28	49.86	17	0	25	34.5	48.5	35	9	190	26	65	0	40.62	95
K00895	878.01	644.5	136	5082.5	1800.5	444.57	78	623.5	364.43	553.5	1033	849	866.5	741.5	113.5	794	33	420.5	1048	313	1263.5	1705.5	1872	2300.5	1074	546.79	367	532.5	514.5	375	282.97	192	527.5	718.79	652.57	449.43	471.57	686.43	910.71	625.5	339	1183	1026.5
K00897	607	608	295	3262.34	222	1341	187.75	777.83	543.33	310.67	888	489.5	703.5	460.5	295.5	1238.5	207	245	884	430.5	907.5	1366.75	1061	1092.5	1448.83	513	856.33	959.5	902.75	673	211	376	728	840.75	1470.5	626	660	872.17	766.75	838.17	1016.67	1364.25	914.5
K00899	5634.38	4015.17	9271.71	8068.36	1450.35	7161.37	2260.67	6744	7568.67	13052.87	6912.87	4621.83	3865	9356.79	2339.5	6255.58	11861.21	7282	4989.84	4093.42	3239.33	2452	3906.92	8221	5708.34	4638.78	7207.24	7105.22	8068	3835.25	9546.56	15327.37	5102.13	9466.31	9382.9	10487.37	10712.34	5534.37	3897.83	4759.24	7146.05	4877.92	9892.67
K00901	13281.57	4797.4	8738.37	31809.26	8515.49	12360.3	2720.68	10340.94	5740.8	9893.85	9440.37	7643.12	9541.16	10678.77	2700.47	10378.07	7559.78	7236.17	12976.75	3649.58	11569.69	12241.96	13467.06	19744.78	11031.89	6880.17	8497.89	9480.46	9178.53	6313.1	8732.97	9061.55	6797.83	12116.44	13345.85	7279.07	8868.44	12568.97	6751.64	7293.84	8256.26	9667.92	14264.65
K00903	661.88	692	2090	1045.75	0	503	256	1018	1692	2201.62	1178	618	43	1198	390	913	3379.88	868	483	742	97	291	251.75	909	758	622	1103	1174	1524	321	1640	2872.38	641	1270	736	2492.12	1737.75	795	384	227.12	889	539	1787
K00906	7652.67	1100.17	3680.2	18961.47	888.05	5405.58	311.67	3328.83	1530.5	2984.17	3174.87	3375.17	5625.42	4092.5	796	4187.76	960.17	1133.24	3658.51	917.42	4599.76	3923.08	5253.08	5472.25	3293.42	1265.83	1459.83	2535.41	2050.5	1115.13	1512.5	2738.83	2111.41	1503.08	3040.77	1806.08	1347.6	5301.36	2398.57	3039.25	1651.5	3090.89	4362.41
K00912	14522.61	8701.42	10502.86	34048.34	6083.67	16449.8	5339.18	11664.69	11691.8	11946.91	15662	11628.9	12967.24	14995.38	4308.5	14991.3	13864.17	14296.57	22310.34	6225.83	20871.94	22631.04	22385.56	25827.03	19081.21	15774.75	21298.76	17858.92	16514.41	16282.02	8772.3	13106.25	12795.34	18292.13	17877.97	10462.91	13796.52	18264.14	13206.64	9933.05	15170.66	16726.74	20323.16
K00917	3885.12	12674.84	14332.5	7063.3	2287.7	9368.46	4002.09	12702.04	16612.45	8539.12	9713.22	5110.5	2285.92	8526.92	5902.45	14853.39	25097.71	18980.17	11135.66	8381.25	4169.92	4698.31	4910.58	7631.67	8833.05	13608.13	19373.57	13290.84	13356.99	11742.33	11463.25	16621.88	13553.92	20304.15	15279.77	14542.86	25136.27	14253.7	14630.78	8924.54	14149.67	15312.34	11884.75
K00918	28	56.75	0	25	120	0	24.75	119	80	72	153	272.5	228	267	50	180.25	0	59	129	73	278	478.25	434	157	101	59	24	67	106.5	44.25	0	62	78.5	86.75	89	32	127	65	236.75	117	42	159.25	158
K00919	36881.47	27731.73	34480.29	50171.62	22486.25	39279.65	13294.86	38965.07	37819.95	39192.76	40229.62	32327.95	34647.91	44186.63	13580.58	40638.4	48977.95	42879.33	46430.82	19775.25	44148.52	43839.53	47685.73	47534.86	40831.22	37365.45	49909.16	40948.22	41238.6	31847.27	35848.1	43978.36	33437.21	55087.33	47307.96	36307.72	51306.28	46835.7	38171.8	36653.21	38357.9	41496.86	57628.07
K00924	18245.74	5401.62	8816.48	36265.43	2147.41	14717.66	1652.98	9359.73	6898.97	9755.82	13377.01	12298.99	17586.23	15735.3	3013.65	12532.77	6059.18	5312.43	11709.19	3655.63	17526.52	14021.39	20532.26	18133.95	14713.14	7271.8	10793.17	11870.14	9533.89	6162.4	5353.14	9748.47	7054.08	9075.68	10285.44	7227.28	5827.85	15701.93	8618.69	10931.67	6758.29	10939.02	20285.02
K00925	23317.12	17511.09	21967.86	31632.32	21038.89	27081.4	10251.69	27453.4	26964.42	29977.4	27904.8	21760.87	21607.54	31400.35	10161.94	28325.68	31103.55	25799.9	31039.97	12682.16	26946.67	28216.89	28669.03	33569.01	29713.04	25718.49	33446.73	28934.15	29144.41	24334.85	29308.99	33436.67	21518.63	40792.81	35054.46	27633.11	33339.22	31375.85	21816.74	25724.23	29250.45	26160.31	40373
K00926	4791.35	6248.83	5391.99	6088.56	8945.07	4444.73	2145.17	7158.83	5766.99	5833.12	5691.08	5743.67	5024.84	6569.16	2765.12	7816.27	6144.88	6979.5	9312.16	3666.34	9159.17	9404.16	10065.58	5596.17	7064.49	7372	8644	6218.5	7021.66	7199.97	8059	6512.54	5911.4	11800.5	9457.99	6416.45	9091.58	8238.25	8496	7447.95	6980.82	8684.66	6935.5
K00927	37140.53	28178.73	35175.97	51277.85	22919.55	39658.98	13531.53	39651.74	38335.62	39724.09	41336.78	32855.3	35123.91	44855.97	13823.92	41522.06	49995.61	43420.34	48323.99	20303.92	45656.18	45289.53	49316.72	49977.68	42494.23	38877.79	51023.5	42408.89	42473.76	35270.76	36146.37	44512.36	34404.04	56890.06	48232.83	37029.71	51877.54	47581.04	39070.22	37107.22	39090.39	43110.53	58627.41
K00928	54286.8	35258.46	55047.24	67874.72	31279.6	53290.08	19304.37	60018.63	53979.13	70840.03	60179.13	46420.95	47999.15	69076.56	18801.56	53544.64	74344.55	56403.29	59930.66	28466.43	56354.35	56052.52	62646.63	71941.68	56188.02	47301.3	62704.76	56691.2	59629.2	44278.92	56930.96	75265.98	43534.65	82572.81	65886.43	59851.6	70951.58	63106.9	45842.89	48757.97	51748.3	52806.68	89049.05
K00929	3194.66	2040.5	6673	2753.11	2498.06	2035.57	2435.5	7216.33	4939.43	9671	4098.5	2237	617	4773	1446	3037.75	8168	3998.5	2328.72	2563	538	1057	860	5601	2393.22	2500.04	3261.5	3773	4446	1514	5994.03	9201.11	2366.25	9619.01	3572.68	7234.43	6160.57	3821.18	1179.21	2132	3616.67	2585.97	6406
K00930	36578.36	28258.73	35422.64	50610.84	18579.22	39755.31	13500.7	39781.41	38609.12	39979.75	41825.27	33137.48	35254.74	45203.47	13851.59	41648.39	50449.94	43511.85	48624.28	20417.09	46365.34	46268.86	50441.71	50621.5	43180.69	38994.46	51069.17	42775.23	42821.25	35496.92	34964.64	44843.58	34682.03	56856.92	47930.39	37114.53	52034.93	47418.55	39295.09	37289.06	39456.21	43436.65	59059.91
K00931	35394.53	24797.4	31680.97	49824.45	22171.55	36806.57	10928.53	35583.74	34240.79	37116.58	36900.28	30907.97	34487.58	41787.3	12273.92	37604.9	42100.61	37297.01	42462.66	17676.25	43016.67	42521.2	46850.21	45527.5	37675.07	32565.95	43493.32	36312.72	37538.09	29701.59	33503.54	40270.69	30292.54	50214.97	45382.57	33510.21	46611.61	43905.37	34676.99	37740.72	33290.06	37196.44	53138.24
K00932	14.5	0	2.38	5.17	0	0	0	0	0	0	4.12	0	0	0	0	5	0	0	0	0	0	0	0	0	0	0	0	0	0	24.86	17	0	0	10.5	14	0	6	0	0	0	0	0.62	0
K00933	0	0	41	0	0	0	0	8	0	25	13	11	0	0	0	0	0	0	29	0	20	39	86	17	0	16	0	0	0	0	0	0	0	0	0	15	11	33	0	0	0	0	23
K00936	45522.37	35992.64	44023.22	142338.31	19864.28	42879.8	14998.69	50381.41	44743.24	47181.42	47474.28	31654.86	35532.12	48182.36	16207.77	55748.95	53920.2	43598.86	60412.5	24133.73	46758.73	49185.39	49000.13	87996.79	50819.15	44568.39	59177.93	49480.81	51425.92	38977.87	44454.36	59092.95	40723.69	68270.41	56868.13	47804.43	54674.39	64733.11	43177.38	34605.93	48337.28	52056.44	63257.67
K00937	33537.2	19529.81	22610.47	50248.1	21277.58	35579.47	7954.53	27166.91	25019.95	28247.98	32303.61	29000.63	35432.24	36755.14	10260.92	32425.48	25597.73	22976	40308.07	12646.09	44026.36	44014.36	47919.81	42324.86	36122.56	26153.88	34713.01	31000.56	31325.51	25098.68	27583.5	30840.65	23819.04	35186.75	40208.64	24950.59	34926.62	38570.87	27428.3	36327.1	27526.72	32373.62	46521.65
K00938	151.73	443	1716.67	3387.33	363.8	478.33	1135.67	3828	640.5	1174.16	897.49	688.68	134.33	1234	720.67	1065.16	675.33	532.01	1190.51	602.67	894.66	1059.33	1291.99	1495.32	662.68	801.67	426.67	1096.34	1265.49	1490.16	521.93	941.33	1095.99	4639.73	1032.37	1143.82	1170.49	1230.51	560.02	665.34	1114.99	1547.34	2048
K00939	38175.86	32674.56	37829.14	52129.66	23233.54	41738.47	14744.54	43955.77	42202.49	41350.92	44170.66	34542.97	36760.84	47039.3	15963.54	46285.46	54245.11	47390.5	54110.15	22243.75	49103.85	48991.71	52540.04	52759.03	46440.43	44070	59381.42	46763.72	46703.92	40284.09	37554.04	46889.44	38733.05	64845.95	51629.16	39835.54	56929.78	52970.14	44061.1	38913.22	44741.87	48878.18	62528.76
K00940	35550.31	28815.73	37192.63	52310.45	9622.27	40336.41	13680.03	40566.74	39426.94	41977.09	42508.78	33536.3	35117.66	46134.97	14117.92	42336.23	53759.61	43850.84	48680.99	20892.92	45645.18	45280.53	49433.72	50850.68	43140.23	38893	52733.62	43518.36	43999.76	34913.26	29732.63	47693.11	34877.04	56514.36	46442.51	38029.78	53158.62	47146.36	39071.86	37736.22	40289.39	43268.53	60249.41
K00941	41804.55	26767.4	36103.81	60992.41	19048.81	39960.57	12984.19	39876.54	35964.67	38442.92	38951.23	31925.47	36851.65	43073.39	13623.25	42371.45	47363.28	40688.5	45485	19776.51	44213.09	41927.37	47964.39	48870.65	39571.86	35086.4	45742.57	39959.72	39742.43	31163	32685.36	41659.53	33043.28	52599.73	45066.93	35297.47	47834.09	48595.39	37053.87	38515.97	37704.73	41391.35	55569.16
K00942	39879.31	30133.9	39754.97	53349.7	24398.85	42401.48	14138.2	41660.74	42417.29	45970.21	44098.78	34706.13	35719.91	48712.14	14576.92	43964.73	56844.32	46361.34	49834.49	22251.09	46004.01	46100.53	50672.14	53273.68	44191.23	40541.12	54052.79	44859.53	45674.26	36456.26	41588.77	52252.24	35730.54	59685.06	52468	42591.83	56338.36	50254.04	40037.15	38678.34	42251.89	44254.86	62458.08
K00943	34605.7	29134.89	35250.14	49803.62	15349.43	39850.64	14138.21	40302.82	39545.27	39637.91	41109.11	33373.64	33981.58	45804.38	14637.19	42513.16	50745.61	44009	46730.5	20422.16	44951.59	45234.7	48566.38	47453.66	42654.48	39111.83	51459.32	43321.24	42627.59	36212.51	32773.66	44920.76	34922.87	58175.76	48024.89	37168.35	53697.05	48230.26	39418.45	42015.81	40498.05	44624.19	57573.33
K00945	37741.33	27031.56	34164.97	49159.28	36049.99	37848.98	13103.53	38246.74	37298.87	38207.09	39314.61	31507.13	33824.49	42771.97	13544.92	40268.89	48619.11	42092.51	45755.49	19877.25	43234.34	42703.7	46716.22	46583.68	40368.9	37486.29	47658	40255.56	40245.09	34020.26	42005.04	42379.28	32679.37	56351.56	47733.08	37164.71	50158.19	46515.29	37567.15	35579.22	37466.39	41619.7	56859.58
K00946	28825.77	24728.23	26309.96	40149.59	9174.2	34913.61	10703.03	30515.02	31379.95	25379.05	33892.61	28839.63	31249.49	36115.76	12022.25	36716.31	39023.4	37314.84	44003.06	16389.17	42313.93	42478.86	45391.97	39069.93	37208.56	34290.25	45160.71	36284.06	34875.59	31622.18	20410.45	31432.82	30085.82	43529.19	39497.65	25136.17	43920.52	40192.84	35943.07	33649.56	33148.98	38582.73	47180.82
K00947	530	115	0	577	46	368	0	137.5	52	10	192	66	214	42	26	238	128	54	401	0	289	304	185	864	367.5	82	318	122	32	306	34	78	198.5	228	600	60	44	350	130	620	183	142	112
K00948	42751.49	32005.14	43894.05	65722.22	28605.59	46811.4	16164.96	48069.41	45485.12	47465.18	48186.94	37181.81	38385.49	52196.35	16393.37	48740.81	59080.27	48484.18	56241.43	23885.01	51154.34	52500.11	55308.73	60265.42	48882.82	44061.26	58250.26	50311.45	49906.34	42222.59	44839.87	55426.68	39394.9	67876.19	58187.52	45668.11	60751.44	55986.09	43668.5	42939.44	46525.92	51015.61	68147.51
K00949	9735.02	4248.33	11441.34	13315.86	15912.6	7964.94	2970.5	10096.55	8844.35	17196.04	8789.17	5599.17	4691.92	11173.96	2289.67	5842.67	14077.21	8258.5	5656.25	4621.5	4133.5	3994.67	4940.25	14551.75	6182.17	5288.83	7587.08	7278.72	9026.67	4317.83	18121.14	16629.79	5361.47	15320.91	13093.5	13907.22	11113.49	8884.88	4102.46	6454.41	7646.66	5410.55	13406.09
K00950	35841.47	28110.73	34886.7	58231.09	11308.43	40175.8	13448.28	39323.57	37441.63	39358.26	40734.36	32191.8	34711.82	44209.97	13625.09	41968.89	49554.77	43008.84	47519.66	20221.92	44751.51	44284.77	48098.89	49555.43	42323.23	38117.92	50268.84	41937.23	41951.35	34765.67	27947.17	44089.94	34332.77	54760.27	45372.09	35003.23	51009.59	46097.67	38828.87	37065.72	38969.39	42544.29	58341.41
K00951	43136.28	27050.48	38050.73	58090.21	25251.28	44562.61	12770.95	41517.29	38579.67	42584.68	42993.9	35181.05	39027.82	47966.06	13982.53	43444.13	49977.28	41937.57	47670.99	20651.85	48292.6	47210.45	51701.07	51233.41	43680.43	37691.21	46662.74	42843.8	42949.52	34799.01	37531.26	45810.02	34292.87	55479.76	50008.27	37914.98	51766.1	50338.87	38896.81	42161.64	38313.22	44063.19	60288.65
K00952	28	0	0	0	60	0	0	0	0	0	0	0	0	0	0	0	0	0	0	0	0	0	0	0	0	0	0	0	0	0	25	0	0	0	0	0	0	0	0	0	0	0	0
K00954	37769.03	28410.64	35769.22	55920.7	23091.8	40342.73	13532.87	40446.74	38789.29	40233.26	42151.03	33468.8	36003.66	45646.3	14055.75	42903.06	50283.61	43790.42	49557.16	20568	46938.18	46617.45	50992.97	52114.26	43140.23	39057.21	51253.67	43137.98	42921.26	35652.43	36290.79	44770.52	34791.54	56972.31	49093.25	37491.62	52683.61	48563.04	39549.99	38311.97	39635.72	43748.7	59805.99
K00955	9191.68	22347.49	18231.73	16441.34	2928.57	15866.24	8119.94	21379.77	23823.77	10407.25	18235.04	13266.93	11566.51	15745.82	9457.17	27673.68	31444.83	31794.17	29104.34	13938	21162.42	20563.98	22401.73	21053.18	21272.03	27467.63	36278.09	24558.6	23200.06	23826.16	12507.16	17790.4	24466.15	35443.42	24506.56	16803.88	36864.94	25699.12	30652.62	15286.93	25813.14	29939.86	22917.09
K00956	18880.83	12063.68	13063.96	27701.66	5889.97	19971.11	3694.26	16152.25	14370.17	12221.91	17878.04	15310.9	20333.65	18487.98	6073.11	19805.28	16027	15921.39	20123.33	8430.85	21360.52	20138.04	22569.42	20607.93	19265.91	14966.7	17069.66	16701.16	15711.34	12350.27	9526.05	12655.25	14147.34	18777.29	20237.32	11620.26	18421.68	23108.6	17249.18	23828.8	12950.32	19838.53	25394.25
K00957	27186.34	23465.34	21150.86	41892.83	8585.54	31484.94	8929.2	27485.02	26373.78	19689.65	28901.41	24583.33	29782.16	29194.13	11122.28	34803.71	26612.33	28171.9	39278.34	14639.51	38271.76	37574.86	40863.14	36704.93	34437.45	29747.07	39417.91	31630.18	29758.06	27475.26	16018.55	22815.65	26670.82	37679.79	35373.62	20768.97	36152.29	38888.05	32018.22	33093.73	29195.63	35955.97	40746.51
K00958	9267.05	7659.47	14227.78	8722.8	1969.34	10300.45	4106.1	13604.87	11960.2	20880.44	11866.92	10086.48	7973.59	16539.25	3813.48	10092.03	18351.27	10965.12	10967.35	6571	11286.26	11293.72	12561.23	14184.92	10033.85	8633.85	12412.5	11261.57	14019.93	6744.66	13833.16	23089.17	8280.63	18954.55	14417.28	16486.79	18138.52	10838.07	8458.88	11683.58	11873.3	10588	17467.24
K00960	3673.5	3159.5	8437	5489.44	433.5	2398	2858	8610	6886	12351.5	5343	2881	287	6676	1904.5	4256.25	11795	5477	2947.72	3692	598	1361	977	7366	3503.22	3228.25	4687	5349.5	6759.5	1811	7866.06	13567.11	3374.75	11745.89	4321.11	10742.5	7767	5232.75	1924	2479	4704.67	3376.97	8590
K00962	37187.53	28087.73	35113.97	51149.45	22862.55	39626.98	13479.53	39581.74	38299.62	39724.09	41407.78	32855.3	35123.91	44824.97	13780.92	41436.73	49995.61	43363.34	48159.99	20287.92	45637.18	45289.53	49358.72	49954.68	42439.23	38688.79	50960.5	42290.89	42374.76	34575.26	36146.37	44500.36	34299.04	56671.06	48203.83	36971.71	51868.94	47581.04	38991.82	37097.22	39041.39	42995.53	58672.41
K00963	51483.29	32204.57	49057.83	68729.85	14363.92	50343.4	15742.37	47526.1	48548.85	61794.99	51196.14	41183.72	43030.66	60044.12	16834.25	51025.57	63216.28	49781.34	49983.42	26601.25	46840.76	45034.78	54918.96	59073.5	49420.91	41013.55	52405.09	48729.23	51123.09	33531.64	42808.06	66022.53	37686.8	63447.6	54192.07	52252.52	59826.31	53599.27	41331.93	47021.29	45235.87	45445.65	75315.24
K00965	29252.15	17045.15	23171.74	21976.98	18849.86	26780.92	8614.69	29043.43	27104.52	27339.73	28864.29	24855.3	28795.93	33621.17	10453.75	28528.31	36585.33	29768.83	26632	14176.83	28153.93	24722.82	31663.08	25378.53	25946.66	23348.25	24438.49	25731.55	25830.43	19124.6	26537.17	30492.05	21003.98	36000.21	29675.21	25432.92	35962.03	31425.28	26075.94	25777.53	23411.12	24550.29	46111.91
K00966	8167	11525.68	11879.85	11891.84	1948.25	10961.05	5404.76	14108.17	15358.59	6300.5	11858.83	6610.68	6672.17	9205.93	5534.95	16351.27	24694.66	23455.49	14436.5	9300.43	8648.41	9088.33	9205.16	11078.82	11587.84	17310.08	16558.16	15973.66	13788.99	16401.65	7221.59	10786.08	14249.08	20188.66	13195.16	10420.57	21129.67	15633.97	17249.43	12744.76	15160.32	18347.66	14415.92
K00967	0	0	0	0	0	0	0	0	0	0	0	0	0	0	23	0	0	0	31	0	0	0	0	0	0	0	0	0	0	27	0	0	0	0	0	0	0	0	0	0	0	31	0
K00968	66	22	0	8	42	0	0	40	2.67	0	0	0	0	0	0	0	0	0	40	0	0	0	0	0	0	6.5	58	14.5	12	23	49.67	9.5	17	61.67	42.67	13.83	10	34	50	11	21	106.5	0
K00969	37749.2	28643.73	36247.97	53883.78	22807.75	39565.48	14760.53	43365.74	38873.62	40837.09	41494.03	33145.3	34825.41	46044.97	14429.92	42201.31	50508.11	44011.84	48515.99	20942.17	45251.51	44873.53	48810.72	51385.43	42735.73	39150.12	50981.33	42780.47	43525.76	35225.51	37783.87	46366.86	35076.29	61773.98	48203.58	38624.46	52603.61	48868.29	39301.82	37139.22	39654.89	43639.28	60737.91
K00970	25953.54	23084.83	21493.21	43031.59	8434.33	28224.78	9445.2	28075.36	26778.79	19685.07	29134.07	23761.95	27517.51	28355.33	10783.29	33712.96	32230.66	32611.42	37644.85	14997.92	36266.83	34706.73	39064.3	32305.57	32843.56	31262.75	39779.08	31086.77	29243.88	29027.75	15275.14	23006.65	27513.9	40313.53	30884.11	20728.71	36847.6	35492.35	34115.26	28705.02	29086.79	35795.81	40122.18
K00971	25093.93	14622.47	18795.99	40328.75	8569.48	27570.2	8041.61	25149.61	20593.62	25421.6	26558.32	25236.73	26081.17	32852.52	7532.64	22971.04	21346.11	20738.61	32202.89	9761.58	35431.34	38834.31	39716.32	39299.26	27441.13	19925.24	30212.82	23217.95	24971.84	17874.13	19792.02	30436.89	18329.92	33218.62	32002.23	19906.29	27590.93	27894.99	20235.74	22477.78	21703.42	22400.45	41716.91
K00972	661.68	538.17	460.33	38.21	1510.99	469.91	117.01	333.86	926.87	444.33	727.88	389	360.76	705.16	89	521.29	1021	729.5	1184.17	196.49	1074.67	994.33	1229.15	888.35	979.38	1038.04	1923.21	916.98	820.49	819.83	2036.33	925.58	557.18	1280.25	1447.78	849.32	901.02	1149.9	645.95	196	749.33	773.01	1034.17
K00973	39175.58	30390.23	40094.02	50375.52	23693.44	47163.3	14118.61	41620.85	44425.62	46227.25	46001.08	36343.52	36376.73	50536.77	14866.92	45555.48	58428.87	48125.49	54241.15	22094.17	49364.95	52054	54265.47	57710.96	46223.06	41973.45	56005.21	46928.11	47596.36	36852.21	41344.4	53740.78	36945.9	58826.01	58968.05	42092.05	60255.87	52339.79	40774.63	44258.41	44099.96	45317.51	65935.82
K00974	20839.59	14859.07	25495.65	32267.32	17902.15	18946.86	7518.84	23000.55	23269.34	26634.94	21708.9	13507.49	12296.92	23139.6	6967.81	21165.53	39384.44	29314.85	21384.33	12852.59	15805.42	14245.25	17686.49	27016.32	17991.2	21385.71	27202.75	23025.87	23332.03	19982.84	26464.24	29155.54	19125.21	34799.93	25910.24	24682.06	30400.43	24559.87	20407.42	11260.17	21750.25	21402.36	29302.74
K00975	35884.84	23433.49	32729.38	36474.56	35455.44	34892.36	13651.13	42225.46	33940.72	48407.48	39867.89	32543.19	33990.62	46267.26	12591.86	34180.47	42773.08	33177.35	41808.62	18383.58	44229.84	43000.39	49859.45	47178.19	38826.71	31974.95	41001.4	37574.52	41497.37	25587.34	49599.5	52436.93	27476	60848.58	50164.38	43372.77	43447.54	41220.16	29289.16	30491.86	35313.09	35187.63	59177.62
K00978	5107.75	9750.34	12027.83	12489.93	3524.12	8311.02	4599.93	12765.03	12463.45	7080.68	8661.79	5319.5	3913.74	7881.83	4457.17	12431.7	19403.21	16207.34	11717.46	6939.08	6247	7042.21	6820.79	13361.42	9368.76	12301.41	14835.83	11522.9	11049.15	9614.1	8565.31	11400.67	11371.97	19097.17	11973.74	10454.26	16954.18	13022.81	12855.72	7669.63	11957.53	12994.18	13472.66
K00979	15279.4	8906.92	10644.86	34948.09	7593.66	16830.55	5363.18	11896.19	12172.3	12033.41	15994.5	11814.4	13177.24	15158.88	4351	15589.13	14113.17	14506.24	22715.34	6379.33	21331.77	23036.04	22763.73	26048.36	19403.71	16293.25	21531.76	18163.75	16962.91	16674.27	10475.3	13347.75	13026.84	19184.63	18652.97	10943.91	14240.02	18776.64	13548.64	10094.72	15480.66	17183.74	20718.33
K00980	11463.25	5603.66	6122.33	8008.5	2925.58	8977.34	2704.17	12065.38	6781.99	9740.5	10142.67	11597	13370.17	13688.16	3460.84	9640.66	3597.17	5165.5	10329.16	4218.17	13847.5	12673.66	16150.66	9562.17	11008.66	6281.25	5943.83	6574.17	8674.99	3935.75	6087	9198.83	5796.33	12828.83	7862	7610.33	8577.83	9848.66	8204.08	12820.83	5333.1	7431.49	17031
K00981	38552.43	29166.48	36109.37	64827.23	24490.85	42030.48	13763.03	41333.12	39357.5	40937.59	42891.33	34586.47	36880.83	46260.47	14142.42	44384.27	50425.61	44697.67	50917.16	20865.59	48202.52	47924.86	52721.72	54056.68	44911.94	39973.84	53200.75	44365.72	44259.68	36143.26	37005.77	45349.44	35786.11	58913.44	51102.97	38171.71	53039.04	50358.12	40752.09	41511.72	40604.39	44770.21	60637.74
K00982	24185.51	13862.17	12137.03	41942.59	5154.12	24642.38	6159.03	18540.69	15550.52	16207.14	21328.66	21583.5	26656.41	24011.54	7254.45	24498.63	10975.5	13684.41	28140.18	8302.75	32577.17	31191.03	34702.96	27828	25636.8	17808.62	22736.24	20498.1	19744.72	15434.76	9905.33	15532.15	15279.57	21569.24	21888.95	13063.21	19565.87	26511.03	19703.03	28060.31	18077.8	22740.14	32125.59
K00983	1384.65	2201.66	1608	5823	1529.71	1961.89	745	2893	2119.09	1508.02	1586	1010.66	1392.16	811.34	972	3326.66	1515	1843.66	3040.66	1285.34	1782.02	2149.66	1447.02	3611.36	2708.82	2629.97	3966.69	2339.34	2451.34	2432.34	550.23	617.34	2324	4089.3	1713.59	1606.93	2871.73	3711.77	2660.37	4416.5	2667.66	3829.68	2335.67
K00984	485.67	321.5	1292.33	392.67	3015	895	1101.75	3678.33	595	850	630.67	385.17	143.67	589	510	561.42	343	453.33	710	495.67	161.67	316.58	192	1125	354.33	562.92	527.29	541.22	704.42	325.86	1484	430.33	646.67	4754.5	1904.17	828.5	1049	1461	267.25	619	815	1014.58	1739.33
K00986	2097.21	2603.17	4121.31	5385.94	3103.8	1087.6	1610.09	2835.8	3907.26	4357.84	3338.47	1458.5	569.67	2790.51	1357.45	4288.89	5872.16	2948	3279.86	2295.17	1435.83	2243.17	1904.67	3939.5	3203.8	3150.92	3239	3696.66	4087.84	2286.16	4263.15	5694.67	2773.56	4867.83	2958.17	4986.79	4877.55	2946.62	2576.49	889.34	4184	3617.28	3514.51
K00988	30.5	157.5	121	370.9	57.5	121	29.17	193	41	88	288	216	79.5	267	165.5	421.67	460	87	382.67	135	581	594	789	229	445.67	223.33	45	407.5	252.67	357.83	73	143	240.67	237.33	521	241.83	125.6	127.33	213.4	339	111	273.17	172.5
K00989	33099.72	26543	32180.37	48919.45	8431	35541.25	11925.03	34202.02	35598.86	37341.18	37952.58	30466.17	32614.08	41615.5	12726.62	39172.3	46768.71	40361.41	43271.93	19052.25	41848.17	40064.2	45374.71	43353.5	38695.47	35786.66	47423.82	38817.82	38772.39	32115.09	26459.4	41215.19	31601.04	48486.88	40471.35	33029.58	46827.04	42214.98	36562.03	34820.72	36282.35	39200.19	52378.18
K00990	17444.5	13380.5	11382.7	37071.05	4784.13	19820.97	5975.02	15939.16	13531.65	12492.48	16433.2	15616.83	18319.15	17123.21	6038.95	21161.34	9419	13011.91	26102.84	7396.76	27494.83	27504.37	28798.64	25800.4	21780.08	17165.25	23004.49	19014.26	18091.73	15362.93	8760	13404.57	14872.89	21296.99	20567.09	11412.64	18390.18	23041.38	17617.58	24607.98	17819.81	22519.8	21431.25
K00991	34161.76	24022.23	33154.46	39028.54	22807.01	36000.73	11807.7	38592.79	34653.36	37160.11	35758.62	27992.3	30084.26	41263.41	12281.91	35604.56	45588.45	38046.99	37960.15	17948.08	35481.94	34264.4	38495.16	39635.86	34641.88	31983.37	40506.16	35071.73	36467.85	25109.94	37738.84	42906.02	28940.21	52566.25	44324.71	34460.63	47164.62	42708.34	32923.22	36673.66	33636.67	36327.53	51827.4
K00992	14064.17	6957.67	7395.65	30344.38	2134.05	12152.41	3595.67	8959.08	7303	8118.82	9492	8500.82	10893.9	9170.3	3281.5	12575.76	5501.67	6397.91	14985.51	3902.67	14180.84	15117.13	15505.65	17468.33	11996.92	9008.08	13680.33	10861.41	9640.75	8445.16	4310.5	7088.25	8092.91	10281.58	10030.69	6416.33	8866.1	13509.23	8988.9	8877.22	9713	11568.77	12741.33
K00995	41011.39	44256.87	47343.46	47393.02	24646.84	54797.72	19939.98	58164.82	59624.34	50594.74	59621.61	49999.33	49887.75	65765.79	21340.22	62259.95	76902.93	69829.11	70728.15	30959.6	69571.08	68302.42	74240.94	58992.49	60719.05	60741.22	75270.83	62174.26	62736.22	53073.5	48452.71	62724.75	52539.74	83359.05	70202.91	51919.33	84214.68	66887.49	64264.35	62079.65	56810.91	65813.77	83841.52
K00996	523.25	717.25	351.38	2908	710.33	404.5	390.5	773	555.5	178	487.12	229	211	156.5	389	1226.25	92	437	1754	226	445	670.5	618.17	1715.25	1227.5	1071	972	989.5	682.5	988.11	525	321.5	893	1177	1077	517.5	600	746	719	480	1363	1183.62	538
K00997	32668.29	25433.98	32857.45	43375.81	12451.68	35348.16	11938.11	36874.49	34694.53	37051.59	36718.24	29779.46	31233.08	40296.97	12758.42	37528.16	45846.78	38637	41452.15	18647.75	39907.01	37844.12	43588.06	41310.18	36407.81	33972	45928.83	36953.21	37167.93	29831.1	28120.4	40481.86	30782.07	51151.52	40830.41	33217.46	46851.37	41234.41	35524.6	30846.71	35577.14	37775.22	51933.25
K00998	185.5	236	158.78	9699.64	616.5	267	0.5	0	33	0	22.12	192	123	45	50	845	0	0	678.17	9	154.5	112	254.67	1007.5	288	29	23	117	57	43.86	64	0	56.9	112.5	140.1	66	65	288.2	131	162	0	152.22	208
K00999	497	1123	243	573	40	786	123	810	428	413	762	626	856	545	288	1108	38	317	1556	391	1328	1229	1006	775	1432	1286	893	679	747	966	243	336	629	1503	680	302	397	1082	1371	2601	902	1656.5	1041
K01000	37311.35	28240.9	35206.31	51268.24	23787.56	39783.74	13492.27	39810.88	38487.75	39779.26	41375.9	33152.3	35333.65	45128.31	13908.42	42142.77	49749.61	43317.34	48528.82	20421.43	45944.51	46545.78	49322.07	50938.33	42458.18	38810.42	50585.75	42442.72	42534.52	35260.43	37459.54	44783.78	34502.86	56981.56	48656.55	37301.39	52130.42	47712.31	39165.12	38831.05	39188.89	43533.77	58893.41
K01002	191.65	16.5	190.38	3715.67	1338.2	348	0	75	67.5	252.34	4.12	318	0	162	26.5	309	0	0	313	0	133	360.5	135	121	238	36	0	114	48.5	24.86	733.5	28	82.5	130.5	265	146	127.5	285.5	56	146	0	115.62	391
K01003	237.5	715	376.4	7293.28	20	247	416	553	510	73	376	463	372	180	377	1780.5	118	699	1648.17	342	581	857	785	1635	1301.5	937	699	972	745	1016.75	94	250	785.4	1182	567.6	361.5	759	494.2	771	244	1332	1130.6	577
K01004	2587.84	3719.16	2954.23	12817.88	460.66	3065.41	1873.34	4346.87	3413.2	3250	4483.72	4983.17	4634.09	4978.16	1609.01	5235.61	3377.33	5285.68	7609.83	2668	8807.84	7977.97	9735.82	7208.84	5994.88	5442.71	6318.58	5140.18	5459.98	5415.58	2361.5	3709.08	4695.07	6508.07	4527.89	3117.82	6731.18	4391.76	6381.45	2416.83	5080.66	6156.1	5858.17
K01006	15608.13	22792.16	24082.45	16918.21	17975.61	23202.7	11449.94	27964.78	30280.63	20667.33	25080.66	17923.13	14197.91	24432.6	10830.25	29449.89	41131.94	37534.27	33672.48	15861.91	26846.24	27875.13	28911.13	28834.58	27110.98	32250.43	40664.71	30674.55	29823.6	29830.24	26206.88	28369.87	27099.34	47601.77	34931.62	25837.8	43741.51	31488.73	32156.51	26802.1	32906.24	33295.43	33262.25
K01007	64959.04	22878.47	27686.21	47782.55	9334.29	53346.56	8220.21	40811.25	36593.55	39147.03	53699.77	49879.8	69796.84	62798.16	16867.8	47250.8	29751.54	27672.43	40376.52	17729.53	53832.35	44720.55	62701.71	36216.74	51631.59	29607.76	30736.46	35994.36	36938.28	25099.09	22669.17	38895.19	27943.28	37926.57	41820.26	31448.12	39881.84	50801.28	36998.53	47756.31	26688.76	34986.12	88070.17
K01008	23146.13	16309.49	22128.79	32055.96	13986.41	21303.74	8175.61	25881.06	24091.73	20240.8	24972.12	19746.51	21153.01	25397.41	8758.51	25925.41	33768.71	28629.16	28723.75	13142.25	26421.85	24991.56	30814.73	25233.53	23604.82	23146.09	25103.97	24489.08	23916.65	21216.1	19881.17	23361.79	20411.58	34709.78	26764.28	21096	32835.37	27670.3	25060.07	17831.71	21894.81	26148.73	35571.83
K01011	50341.89	36774.56	41398.59	71281.47	9101.47	55731.02	15567.48	51893.97	48793.92	50563.75	55057.83	49182.63	56572	63832.63	18924.31	57481	52509.44	46494.49	60060.79	24689.08	64085.1	61001.02	69187.79	62746.03	58570.94	45004.67	60916.94	51286.72	52667.07	39317.09	34149.94	54899.29	41763.78	63619.46	57566.63	44602.67	65666.16	64520.05	49956	66484.14	48572.2	54358.63	82585.51
K01012	24674.68	17883.24	25128.63	37359.24	23067.04	26092.64	7479.36	22650.91	24311.87	26806.59	24337.27	16873.63	19134.98	26123.97	8088.58	26553.06	32601.44	28209.67	27717.12	12800.75	24632.51	24423.69	25364.73	34308.51	25649.52	23074.46	33520.17	27740.73	27185.94	21893.59	28148.04	28850.83	22113.7	34633.53	36039.11	26289.55	33208.12	32003.47	23346.48	27936.22	25153.73	26507.65	33375.24
K01014	0	66	78	20	0	26	48	114	135	25	52.67	11	0	12	62	117	39	19	183	57	23.67	115	118	28	119	121.67	366	136	148	114	0	17	67	151	41	92	65	240	42	193	223	80	32
K01015	0	0	0	0	0	0	0	0	0	9	0	5	0	10	0	0	0	3.67	0	5	20.33	0	7.67	13.33	0	0	0	4.33	0	0	0	0	0	0	0	0	0	0	0	8.67	0	0	7.67
K01023	990.29	14	0	261	29.29	0	0	134.5	0	0	9.5	0	22	0	51	63	8.5	10	96.5	0	44	69	98.5	33.5	61.5	15.5	0	30.5	0	61.22	57	10.5	17	22	75.5	14	17.5	111	0	0	41	13	7
K01025	0	0	0	33.67	0	0	0	29.33	32.33	0	0	0	0	0	0	0	0	0	20	0	0	0	0	130	15.33	0	64.33	0	0	0	0	0	0	0	0	0	31	38.67	0	31.67	34.67	16	0
K01026	1602.25	830.5	2330.4	4848.4	1322.5	1340	616	878.5	837	1403.07	1201.5	963.9	1394.9	2284.55	709.5	2204	635.5	768	2655.1	497	1814.5	1463.3	1742.65	2112.5	2149.75	1389	924	1669	1353	1065	1728	1876.5	1126.4	1517.5	1462.1	1407	1250.1	1266.4	1106.4	1084.3	1506.5	2195.1	1765.75
K01027	1408.83	1161	2581.67	2660.5	95.56	1274.33	462.67	1938.92	2189	2653.91	2122.24	1371.93	1463.08	2094.25	544.67	1795.49	4076.83	1293.35	1311.01	974.67	1171.57	1924.58	1537.08	2023.48	1699.43	1041.17	1849.67	2047.5	2342.99	648.16	1961.33	3581.58	1100.74	1878	1276.17	3311.07	2427.49	1629.01	903.27	648.18	1476.99	1248.84	3214.34
K01028	36911.16	16462.75	25758.86	44108.49	4519.83	31448.2	7045.85	26832.55	24186.81	36197.64	32964.78	30497.67	37763.07	41333.63	9552.74	29817.36	26032.33	17165.43	31030.72	12714.1	38045.33	35992.11	42866.81	39279.9	33493.06	18572.99	25079.45	27352.9	29846.22	14758.15	21851.39	37808.35	18865.22	28723.63	27396.92	29273.81	28442.93	32922.84	21031.07	32439.56	21188.82	25013	51106.68
K01029	36214.16	16097.75	24960.36	42762.49	4856.27	31538.2	6798.85	25725.3	24231.81	34801.64	32186.78	29964.67	37148.07	39783.63	9262.74	29463.36	25543.33	16645.76	31224.72	12038.1	38113.33	36207.11	42687.81	38049.9	32533.31	18305.99	25139.45	26463.9	28372.22	14579.15	20621.39	35713.35	18027.47	27225.63	27527.92	27488.81	28684.93	32530.84	20613.07	33557.56	20593.82	24809	50188.68
K01031	17750	5313.17	9463.13	24095.36	1859.55	13243.24	1924.17	10609.83	8562.33	12434.33	13056.7	13524.84	16632.08	15731.67	3900	11232.93	9084.67	5631.24	11113.01	4479.92	16542.43	15198.41	19747.25	12577.75	11839.09	6082.49	7627.66	8805.42	10244	4286.16	7817.5	13442.17	6506.51	8427.08	9478.84	10290.08	9711.54	12646.17	8789.63	8060.25	6370.83	8702.12	20593.58
K01032	17874	5610.17	9681.13	25995.86	1953.05	13846.24	1970.17	10790.83	8718.33	12478.33	13315.7	13682.84	16799.08	15890.67	3941	11657.93	9106.67	5723.24	11759.01	4595.92	16925.43	15730.41	20169.25	13315.75	12345.09	6204.49	7917.66	9113.42	10604	4403.16	7914.5	13749.17	6802.51	8524.08	10057.84	10562.08	9897.54	13197.67	9284.63	8302.25	6654.83	9027.12	20975.58
K01034	4816	3765	8799	8033	842.17	2626	2305	6338	7593	13773	6162	3504	507	8690	1955.5	5155.75	12666	6513	3358	4475	1101	1859	1374	8675	4792.5	3721.25	5504	6698.5	8442	2422	9732	16299	4274.75	9851.25	5276	12856.5	8758.5	5476.25	2842.25	2630	5586	3990.75	8271
K01035	4898	3740	8571	8033	1224.17	2637	2261	6182	7637	13570	6162	3504	513	8591	1955.5	5158.75	12666	6453	3309	4412	1101	1859	1374	8675	4792.5	3746.25	5504	6698.5	8442	2391	10239	16308	4274.75	9804.25	5461	12957.5	8803.5	5499.25	2863.25	2630	5586	3990.75	8271
K01039	2824.67	10386.58	10436.9	11631.73	1437.92	7931.47	4269.01	11265.34	12383.42	4362.33	9122.34	5903.83	4066.67	7068.25	4915.6	14478.02	17730.84	17409.65	12513	7317.25	8319.25	8984.43	7848	9061.33	9289.66	12836.23	14820.99	12439.34	11051.16	11646.17	6022.92	8383.75	12411.81	17856.07	12843.66	9252.57	19557.78	12748.67	14704.64	14822.25	11860.16	15633.1	9612.58
K01040	2084.67	7998.24	8266.9	10711.23	1230.92	5823.08	3479.59	9176.67	9251.09	3396.83	6976.17	5095	3375.67	5730.58	4157.82	11638.25	13369.84	14159.99	10140.84	5631.08	6646.42	6719.93	6069.83	7377.33	7348.66	9947.65	12163.33	9582.01	8705.66	9390.42	4632.92	6145.25	9697.48	14450.74	8724.1	7197.57	14876.44	10456.62	11381.56	11884.25	8795.83	11660.27	7477.08
K01042	16050.73	13168.57	17668.6	23367.77	3990.29	18373.74	6918.44	19418.61	20506.11	23003.8	21993.12	16702.51	15172.76	24644.91	7246.51	20343.36	28030.04	21897.83	22454.08	11292.75	19833.85	18757.56	23747.23	21130.03	20505.53	19919.39	22710.93	21837.94	22195.4	17379.05	17212.67	27352.54	16228.59	28648.33	21590.13	20630.17	27786.77	20922.41	18582.79	15145.21	21472.31	21137.66	29592.67
K01045	0	0	41	0	0	0	0	8	0	25	13	11	0	0	0	0	0	0	29	0	20	39	86	17	0	16	0	0	0	0	0	0	0	0	0	15	11	33	0	0	0	0	23
K01046	13997.72	3276.17	6544.9	25514.03	2093.45	10206.01	2064.51	9852.83	5486.66	7561.03	8809.48	9032.7	12656.5	11634.62	2743.84	9704.74	3261.54	3665.18	6471.15	3317.84	8560.84	6815.3	10200.55	10100.31	9477.82	3846.87	4984.91	6445.91	6707.38	7538.31	5368.83	7916.25	4865.77	8686.94	7861.82	6164.25	4471.53	11142.52	5158.84	5665.42	5006.53	5554.62	16537.99
K01048	10200.67	6198.75	11717.88	18181.43	4095.73	8475.75	5089	12172.97	9530.25	16723.65	10797.54	7793.32	7251.07	12479.8	3374	9547.5	12981	8992.5	10635.72	5483.67	9435.25	9919.38	9867.07	16754.08	10267.05	8016.25	10310	11048.66	11733.17	11798.61	11103.56	15841.44	7585.67	17529.39	9920.86	13620.75	12031.35	10420.7	6661.82	7725.47	10099.78	8569.42	15929.25
K01051	1910.47	1136.51	1624.38	9793.17	4170.29	1916.31	1273.34	5044.25	1312.24	1754.77	2756.54	2234.57	2319.41	2963.18	946	3720.15	1178.16	1073.16	3679.31	1116.43	4427.1	7901.42	5565.61	7461.36	3706.82	1462.51	1633.06	2732.43	2128.84	1250.95	785.36	1609.34	1625.5	4810.84	2248.87	1385.5	1676.01	4286.91	1570.06	2443.75	2235.9	3696.46	6631.41
K01053	8469.36	17885.93	13010.67	39596.39	2969.91	17395.92	8171.87	17915.64	17813.65	10144.65	15302.6	10993.17	10416.65	12165.96	8560.12	26095.02	16641.83	17075.18	33322.02	8592.32	20435.61	23437.34	21453.2	30530.7	26195.29	23474.76	32996.34	23573.54	22768.89	21941.14	9806.32	15509.76	20316.54	31437.78	24729.23	15803.69	25380.08	26335.85	20620.27	17081.64	28592.89	27018.05	19958.26
K01055	21486.67	16805.32	16433.69	39776.73	3159.21	21690	6962.52	20860.78	19852.36	14469.33	19672.75	18104.84	22016.34	20909.07	8635.84	27113.45	19012.84	21082.57	25982.56	10604.59	24216.26	21723.9	25533.49	21845.08	21942.34	19910.61	27594.07	20419.34	19112.31	18896.82	10823.23	17095.18	18667.49	26103.26	22194.17	15150.73	27067.3	28273.07	22364.65	22792.59	20546.48	25371.26	26539.17
K01056	37051.53	28083.73	35113.97	51149.45	22919.55	39602.98	13479.53	39581.74	38299.62	39724.09	41243.78	32845.3	35114.91	44824.97	13780.92	41431.73	49995.61	43401.34	48199.99	20287.92	45614.18	45289.53	49287.72	49948.68	42412.23	38688.79	50960.5	42283.89	42365.76	35079.76	36139.37	44500.36	34296.04	56661.06	48232.83	36975.71	51875.94	47581.04	38985.82	37089.22	39041.39	42913.53	58612.41
K01057	17496.15	19554.99	16164.33	27928.37	6373.83	22212.37	7814.77	22234.5	22490.08	15543.32	24033.08	19666.33	22950.98	23815.39	9288.12	28184	27200.66	26975.75	31570.66	12601.26	30097.5	30007.37	32449.49	28315.08	27470.91	25107.88	29988.34	25739.77	24544.74	22695.74	11996.14	18723.58	22066.89	30849.28	25979.33	17222.24	32528.92	27733.14	27119.95	26516.48	23277.3	28779.18	35407.26
K01058	4777.17	1058.67	1587.88	14424.68	752.3	3498.58	221	2409.33	948.5	1036.17	1772.12	2114.67	3304.67	1979.5	559.5	3210.84	310.17	601.49	2975.67	530.67	2999.51	2623.33	3087.33	4940	2229.5	898	1245	1719.16	1526.33	703.69	745.5	1112.83	1553.34	1069.67	2140.42	921	820	4537.33	1699.42	1348	1165.5	1599.87	2254.83
K01060	2899.73	2580.68	3663.5	7589.34	4331.54	7373.4	1657.68	6448.16	5250.65	4551.83	4236.5	4090.33	3199	5312.58	1749.33	5594.15	2677.33	2835.99	5131.23	1737.67	4075.58	6667.58	6725.51	6807.83	5666.98	2593.74	5306.93	4105.26	4203.25	2002.67	4880.82	6138.42	2934.09	6929.75	10554.16	4149.16	7784.52	5779.92	2564.41	12471.08	5502.08	4946.91	7111.51
K01061	44514.67	37048.89	30667.41	71050.55	8127.3	53759.39	15405.72	46650.37	40588.26	31454.79	47918.5	42053.44	51036.99	49447.93	19340.49	60173	37627.06	37765.45	69630.76	21234.78	64372.92	66220.34	68549.93	58925.47	60395.59	49818.13	66152.23	54309.58	51990.63	45256.06	23054.8	38137.81	42139.46	62692.21	57313.05	33654.51	54016.31	69763.87	48832.61	62527.09	52802.67	58548.17	67767.9
K01066	23780.5	32356.23	30084.95	36794.31	4865.34	32168.19	11459.53	37933.17	32689.26	28914.74	31928.67	26177.19	26636.01	34373.85	15290.97	42941.33	37356.66	34330.1	41595.85	18600.76	35236.42	33705.45	36982.72	36349.66	38520.41	37374.56	44997.74	36840.38	38404.96	31999.95	23108	37115.36	33437.45	58348.56	39499.81	33116.37	45020.06	42758.07	38629	43969.12	39062.19	44721.52	45208.18
K01067	193.5	174	230.5	250.9	92.8	287	101.17	319.5	179.5	186.5	474.5	246	182.5	296.5	156	480.17	545	196	653.67	190.5	808.5	827	1087.5	526	469.17	388.83	259	535	398.17	481.83	128	259.5	260.67	433.83	772.5	304.83	266.1	458.83	406.4	905	309	551.67	398.5
K01068	0	136	0	10	20	18	0	45	0	0	37	209	187	98	82	274	0	0	100	15	248	493	365	27	259	53	0	74	106	36	0	20	77	123	23	21	99	55	34	68	21	31	102
K01069	24386.04	11642.92	12290.21	39844.24	3950.55	20124.24	5377.84	16821.58	14100.33	16299.1	18460.86	16129.84	22005.9	20233.31	6455.34	19760.09	10340.71	11065.92	22015.07	6889.34	22612.17	20698.46	24521.73	24213.9	20919.15	14560	22718.33	17328.25	17441.16	14398.26	9057.23	14961.24	13776.49	19498.3	15879.05	12991.19	15789.68	23003.91	15523.42	13224.52	15375.16	17445.36	27016.34
K01070	13072.17	5733.42	6717.03	33196.85	2043.55	10900.41	2626.67	7819.08	5882	6158.92	7476.87	7401.42	9927	7752.5	2584.5	10676.76	4470.17	4025.91	11929.51	2942.67	11881.84	11999.83	12945.25	14785.58	9847.42	6483.33	11466.83	8565.91	7318.5	7708.27	3472	6090.25	6611.16	7912.58	8841.94	5246.58	7174.8	11957.53	7138.2	7339.42	7858.5	9180.14	10516.83
K01071	98.9	325.74	393.5	80	452.3	621	172.84	351.67	462.17	186.5	551.84	301.5	205	587.33	310.83	511.58	302.5	243.16	737.5	312.83	581.17	878.5	610	483.33	568.5	572.93	617.67	858.84	670.5	1360.17	508.94	601.66	404.33	884.73	1531.04	296.16	863.67	593	497	647.5	585.33	832.67	644.33
K01073	10	2.5	0	12.4	24	25	0	0	3.5	11	0	0	27	0	0	29	0	0	2	0	16	35.5	7	19.5	9.5	0	0	0	5	73.75	7	7.5	0	8	64	3	1.6	76.5	1.4	31	0	0	0
K01075	1242	1986.5	1583.07	10840.19	277.3	2680.08	731.34	1694.17	2407	1917.16	2603.16	2084.35	1768.5	2554	610.67	2972	1944.33	1892.84	4622.85	747.34	3823.83	4276.16	3954.49	6550.57	3632.68	2890	4491.17	3370.67	3074.08	2333.74	1896.33	2528.66	2407.73	3267.33	3662.27	1890.15	3178.19	3403.04	2647.99	1858.34	3113.49	3054.94	3343.83
K01077	19517.79	11185.66	19392.04	31812.35	5759.6	14872.32	6442.6	23947.19	15983.52	24889.34	16718.3	11213.75	12846.35	18661.77	6384.18	17140.32	22846.84	14623.32	16094.33	8936.92	13153.44	14084.81	14399.56	25259.62	15279.58	12115.17	17519.91	16796.56	18918.88	11548.66	15792.9	25704.73	13351.73	29323.73	15899.61	21995.6	19895.42	21782.85	11739.74	11721.87	15529.97	15685.34	26144.25
K01078	5279.67	1658.92	1527.42	9569.26	475.5	3743.06	717.67	3167.33	1553.75	916.67	1767.34	2041.17	3192.42	1884.75	939.78	4035.28	530.67	738.91	3078.67	819.17	2956.34	2776.58	2921.25	3211.5	2398.25	1500.5	2638.33	1604.91	1730.92	1358.66	879.75	1353.58	1892.76	2495.08	1720.31	917.58	1153	4993.88	2277.92	1393.5	2400	2633.42	2270.33
K01079	23604.16	13757.43	11948.53	41205.71	6233.43	23874.46	5347.35	18106.5	14752.58	16053.65	20727.37	21462.99	26249.48	23719.22	6967.12	23457.51	9343.5	11267.74	27193.84	7379.1	32156.59	31420.45	35054.15	27001.75	24262.17	16273.62	25786.98	19262.34	18961.82	13933.18	10663.82	16047.25	14968.89	20557.85	23628.03	13324.41	19012.43	28278.3	18142.52	27718.3	16925.14	21381.45	30548.42
K01081	26176.26	12959.32	13330.5	51307.41	5656.59	25780.74	5121.62	23132.46	14535.32	16751.5	21357.75	22290.2	27760.43	26068.07	7241.02	24671.97	9044	10578.07	27740.5	8210.69	32242.35	32445.72	34830.88	29199.49	25350.66	14711.8	18995.62	18916.42	18690.21	12567.34	11555.9	18096.72	15042.64	22080.03	24484.03	14529.71	20191.57	29827.12	18077.07	29767.34	16044.05	22788.07	32333.82
K01082	11383.67	12297.49	9071.11	24090.27	5140.32	14537.14	5528.19	13405.27	12032.28	10693.65	14743.66	15597.66	15907.74	17024.62	5471.17	17426.26	9886.83	12501.84	24022.67	7262.08	28074.17	27358.2	29709.05	21009.68	18804.95	15944.34	22287.93	16629.69	16886.14	16190.77	8769.38	13384.82	13109.73	19979.71	18221.21	10187.56	20549.41	17578	17593.01	17169.65	15976.64	18924.9	19849.93
K01083	3066.5	4161.33	3149.9	12397.42	175.75	6184.66	1013.5	4082.08	3514.41	2296.76	3462.75	2488.58	2717.08	3154.67	1408	5915.66	3569	2880.33	5904.93	1718.42	4851.01	6170.58	4604.76	8758.93	4648.74	3912.01	6640.76	4813.79	4341.92	5077.92	2090.08	3135.67	3825.9	4822.17	6506.78	3270	5459.33	7026.79	4328.66	6837.92	3918.75	5279.69	4692.75
K01085	142	14	50.38	3150.17	285.5	7	0	0	0	0	4.12	21	0	7	2	168	0	0	291	0	34	15	44	0	88	29	0	51	20	24.86	71	0	6	73.5	91.5	66	45	101	29	65	0	0.62	25
K01086	188.67	372.5	216.5	577.57	221	292.5	162	449.5	195.5	55.5	215.67	164.67	279.17	107.5	136	369.67	8	180.83	560.5	65.67	334.67	393.83	261.5	632.5	490.83	659.5	239.5	540.83	520.17	680	35	73.83	483.17	971.5	285.5	204	102.6	608.5	461.07	2322.5	305	786.33	148.83
K01087	26324.66	17751.16	17350.96	25082.07	4070.88	25331.64	6904.85	23155.33	21614.98	17498.81	25684.7	24343.82	29731.4	28121.8	9550.45	27989.18	22734	23611.41	29253	11434.17	32130.34	29964.37	35833.32	24138.08	27442	22304.58	24489.32	22666.43	22469.74	18654.61	11642.17	18700.91	20713.08	28126.16	23487.06	16852.07	29094.78	26161.01	27211.39	25784.22	20547.81	26082.69	39298.01
K01089	2276.76	976.33	1184.38	5878.5	1949	3071.48	219	1305.5	660.76	1396.01	2321.62	1596.33	2807.83	1897.17	397	1936.83	719.5	881.83	4426.16	589.67	3716.01	4956.83	3785.18	5663.18	3842.66	1440.13	1732.68	2427.67	2463.67	2971.03	873.3	1402.67	1460.5	1414.13	3454.83	978.43	1811.9	2634.26	1297.79	2286.5	1380.33	2256.21	3568.33
K01090	49040.11	38719.56	52116.73	53191.04	26416.72	55063.96	18701.26	60375.45	56467.99	59939.42	60650.63	49025.77	53555.43	70560.17	20292.28	58532.53	68094.36	57778.83	63157.22	29478.19	64364.96	61389.04	66540.03	61758.41	57613.59	54636.1	65438.46	59453.73	60692.23	48557.75	53291.69	69188.88	47583.47	84103.42	66049.24	55743.44	73667.16	70507	54875.1	63049.95	53935.79	62487.67	86621.27
K01091	72200.97	33030.02	42197.07	113291.51	54004.98	63844.32	15881.62	47414.32	45187.64	45874.82	55764.58	50357.81	61334.22	59207.35	18102.78	61085.84	43847.07	44982.7	64816.29	22942.18	71389.19	68136.82	79937.59	73140.91	59589.47	47494.19	56221.38	53480.23	50170.64	43637.91	51822.56	44133.19	42737.77	62108.8	68174.69	42861.16	54196.73	67927.37	50781.77	52302.32	45647.62	55333	78538.74
K01092	49519.48	54457.24	58313.7	90791.62	17140.96	63873.2	23773.13	65786.32	67790.11	55132.73	65976.26	49315.69	49862.47	64169.7	26087.31	77209.17	88098.77	81156.66	83986.51	37066.01	72693.35	74172.6	75900.94	81118.01	69685.25	71164.33	93993.02	74641.85	71464.01	66190.25	43429.96	63542.9	64055.18	98554.33	79807.15	57852.03	96514.89	81470.37	73127.64	68263.54	72097.02	81319.14	87502.75
K01093	144.5	503.5	367.88	1101	108	567	427	613.5	729.5	64.5	545.87	364	191.5	317.5	243.5	894.5	336.5	544	1261	339.75	814.5	1272.5	943.5	570	710.5	687.75	628	750.5	641.25	619.75	370	366.5	652.25	847	543.75	339.25	900	775.75	815	51	1158	830.87	781.5
K01095	6281.64	3703.08	5570.96	12563.79	4231.76	8692.14	2876.67	5065	6119.26	7114.51	7695.37	4941	5077.58	6998.67	2018	6117.51	8423	7510.74	9304.17	3352.34	8293.77	7932.91	8938.76	9329.43	8601.08	8332.21	8439.51	8666.92	7870.59	9293.11	4399.8	6886.67	5824.09	8677.04	8088.25	5136.51	6396	6307.1	6131.94	3884.25	7652.33	8101.71	9958.41
K01096	88	14	60.71	3568.5	616.5	7	0.5	0	0	0	4.12	21	0	7	2	168	0	0	292	0	36.5	15	44.67	4.5	88	29	0	51	20	24.86	64	0	6.5	73.5	91.5	66	55	101	29	65	0	0.62	25
K01097	0	0	0	0	0	0	0	0	0	0	0	0	0	0	0	0	0	0	0	0	0	0	0	0	51	0	0	0	0	0	0	0	0	0	0	0	0	0	21	0	0	42	0
K01101	6512.36	3496.23	10554.44	6067.19	1315.48	6004.87	2961	9322.55	7375.67	16261.94	7247.87	4540.47	3409.17	10523.76	2130.47	4918.77	11969.11	6503.1	4360.9	3839.5	2426	1979.17	3373.25	9168.75	5061.27	4064.79	6167.58	6240.12	8072.37	3609.33	9433.4	15952.04	4343.47	12600.77	7883.88	11341.49	9531.17	5778.5	2555.5	4670.41	7073.26	4226.8	10830.24
K01104	54036.19	44487.48	63715.35	72448.42	44334.38	64055.78	21673.06	70676.44	64121.05	74165.4	64651.7	51995.6	52329.5	77356.57	23419.27	65249.27	80951.84	61482.58	66095.14	32575.67	62621.18	59001.79	69815.91	74522.25	65082.58	56008.01	75341.91	63757.89	67882.23	48451.01	71389.42	86139.94	51922.27	99680.62	83965.06	68945.23	90389.52	74048.16	55296.63	67328.68	62784.26	63235.47	95651.59
K01113	18322.53	21707.69	19862.97	47532.83	3921.71	29546.04	7541.21	25161.47	24268.04	18164.83	23437.49	19083.2	20110.35	27807.33	9604.84	30373.88	20126.49	20559.82	32630.85	13227.85	31939.1	32806.72	31926.45	39127.44	29777.93	24874.91	35559.12	29304.17	29611.37	30662.55	19474.4	28868.98	24310.21	35451.41	38418.39	22866.85	36456.3	39712.47	26619.49	40517.19	27996.36	33195.03	29795.66
K01114	17251.17	16115.49	13379.86	27930.68	2719.5	19502.62	4841.28	18896.51	16669.05	8882.07	16177.84	12442.66	17270.9	14687.56	7865.76	24484.87	18471.41	18337.81	21514.27	9159.85	16147.19	15125.48	17064.23	17351.57	20073.73	17815.4	23359.82	17374.01	16451.27	15455.21	7230.14	11618.42	17474.24	23321.45	20721.46	12080.07	21830.22	27121.84	19346.04	23779.52	18229.07	22426.11	22148.87
K01115	34	387.5	269	378.4	74	311	151.5	276	422	173.5	204	229.5	158	690.5	268	351	268	256.5	600	43.5	411	609	263.5	501	470	345.5	1233	339	611	334	1177	1760	526	465	671	315	966.1	775	314.4	190	1254	492	382
K01117	24	41.5	0	0	30	398	0	93	89	0	154	24	21	46	5.5	107.25	0	0	42	83	0	54	51	60	104	4.25	95	124.5	94	27	44.5	0	5.75	0	753	0	201	102.25	21	233	119	205.75	45
K01118	35451.23	22850.16	37204.72	77825.58	4579.95	33402.49	10453.53	35679.34	33387.44	49108.45	30488.54	21921.07	22406.49	38001.83	11349.12	36444.59	46337.56	27947.13	31696.83	17299.1	22791.13	21830.45	24230.3	48124.35	30278.47	23462.66	38005.56	31766.01	35276.14	18344.02	33168.81	55057.2	24726.95	44972.68	36261.21	42350.42	42255.27	41694.73	20446.5	30464.62	33960.21	29262.08	41992.57
K01119	18456.83	5362.34	11539.63	27700.37	4735.2	14104.41	3220.26	14780.66	9684.93	17723.09	15023.37	12569.5	15890.42	16755.62	3636.61	13182.1	11811.5	7476.07	11127.84	5199.42	13192.34	13033	16514.42	17255.83	12832.67	6321.66	7729.57	10240.55	10463.83	4263.86	9442.55	15281.98	6966.47	13199.25	12194.9	12104.34	9970.5	14392.52	6731.71	12341.37	8008.04	9267.84	23639.08
K01120	6866.33	622.5	3773.84	7685.67	455	5200.99	198.67	2495	1154.33	2774.67	2432.74	2645.51	5241.66	4183.67	642.17	2193.49	647.5	647.17	1908.34	804.59	3806.67	2904.66	3855.5	4113.25	1605.84	594.76	1037.51	1588.84	1407.49	576.91	1446.16	2825	1299.91	818.17	1889.1	1538.07	1121.32	4366.26	1499.85	2515.34	707.82	2657.1	3429
K01126	86574.15	67002.23	88861.58	127016.61	32531.42	99543.83	30211.17	101724.2	93724.38	101579.42	99066.24	83569.69	88310.61	116437.99	33911.79	99879.85	115667.93	97155.31	108208.41	50960.86	107747.94	104638.78	117490.3	117903.63	98017.4	84234.2	109433.4	96597.62	104073.33	71834.2	80396.26	118612.37	80606.81	133466.68	120079.41	95194.38	131608.9	115313.91	91191.13	112959.36	89552.79	99817.15	142674.98
K01128	0	22	9	0	0	17	0	10	78	17	28	14	0	17	60	11	37	11	0	0	0	0	0	0	11	12	0	17	14	4	54	102	0	23	18	8	50	6	0	0	71	0	0
K01129	30379.71	24196.08	23811.77	51707.97	21370.36	32212.83	9904.28	29463.31	29603.49	23156.03	32537.04	28188.65	31486.16	33284.25	11921.44	37352.51	34315.72	34914.21	42566.96	15922	42156.18	42842.64	46308.07	39237.77	36092.25	32160.91	42268.58	34302.65	32708.58	28221.77	25204.15	27296.08	28776.94	42283.3	40328.21	24717.11	41126.27	41106.37	34927.1	35521.8	31949.18	38115.31	46316.09
K01130	9483.46	14335.49	11309.29	24534.91	6385.4	12342.66	5350.56	15173.23	13337.17	9198.73	15738.03	8479.73	8209.66	9730.82	6132.36	19892.88	14625.48	14371.7	22185.17	8423.47	17331.47	19073.23	21545.14	21403.19	25034.17	19625.24	26936.91	21417.56	19127.33	18678.22	6015.91	11580.16	17020.3	26692.82	15985.95	13769.65	16591.2	17999.64	19533.05	17022.77	22300.29	24503.76	17679.69
K01133	1527.94	838.75	418.4	13122.54	1334.41	831.06	175.67	582.5	398.43	523.5	586.33	684	692.66	514.5	176	1647.26	259.5	815.33	1408.51	206.25	1195.67	1133	1332.33	3947	1585.84	697.37	970	788.34	554.25	606.58	330.47	272.34	706.82	717.12	887.51	410.26	395.17	872.8	560.77	1086.5	775	1035.52	1219.83
K01134	75.68	450.17	263.33	58.21	78.99	288.91	104.01	124.86	230.54	242.33	304.88	220	165.76	313.16	55	314.29	519	404.5	618.17	133.49	655.67	340.33	817.15	309.35	716.38	557.04	1232.75	741.67	528.49	467.83	220	264.58	271.18	763.92	479.45	228.65	455.02	454.9	373.95	148	559.33	419.01	454.17
K01135	0	0	0	0	555.5	0	0	0	2.67	0	0	0	0	0	0	0	0	0	0	0	0	0	0	0	0	0	0	0	0	0	27.67	0	0	7.67	20.67	4.33	3	0	1	0	0	0	0
K01136	58	135.5	79	234	0	93.5	20	40	64	155	151.5	104	99.5	152.5	5	80.5	155	136.5	176.5	41.5	313	144	406.5	189	351	167.5	445	334	204.5	147.5	63	72	107.5	223.5	34.5	77.5	29	78.5	96	420	102	82	211.5
K01137	77	91.5	21	0	0	59.5	53	58.5	112	70	130.5	54	76.5	104.5	0	14.5	24	45.5	131.5	21.5	182	241	183.5	105	239	128.5	446	151	133.5	153.5	39	151	169	260.5	162.5	155.5	26	119.5	115	4	215.5	139	150.5
K01138	3368.16	3292.34	6348.32	3684.08	3635.66	2454.39	1289.52	3636.56	6124.26	7394.83	4957.85	2353.5	807.18	4978.82	1184.67	3951.48	11562.16	4801	4301.84	2984.98	2417.67	2418.65	3276.97	5074.2	4730.27	4576.97	7254.67	6000.84	6289.82	3185.82	5900.63	10032.49	3110.44	6343.73	3924.21	7860.41	6738.54	4539.49	2963.59	1326	5245.66	3717.68	6466.51
K01139	2106.67	2195.5	1289.11	13742.67	1229.5	2976.75	1005	1756.5	1450.5	1103.5	1740.79	982.17	1178.17	1016.5	915.5	3794.67	349.5	1701.83	4394.17	952.17	1964.67	2475.83	2079.67	6637	3757.33	2754.5	2962	2922.33	2380.17	2289.86	548.5	970.83	2355.57	2874	2846.35	1504	1966.5	2211.7	2632.42	1448	3255	3145.3	1949.83
K01141	7628.17	1431.84	1967.37	21374.24	1293.05	5222.83	335.5	3169.16	1323.5	1662.67	2267.37	2757.17	4477.42	2469	739.5	4473.09	351.34	741.57	3697.84	716.42	3840.26	3578.58	4206.75	5227.25	3099.25	1385.5	1783.16	2019.24	1855.66	1056.27	1074	1204.33	1953.41	1624.75	2766.69	1172.75	1275	5368.36	2357.92	2441.25	1611	2608.14	2783.91
K01142	62954.47	39978.32	45128.52	107093.56	25325.19	63277.13	18438.62	56649.84	49083.03	51284.37	58786.44	50890.04	59352.88	62082.77	20329.37	65679.32	52258.57	50313.25	74037.94	26875.86	71323.27	73224.73	77731.38	79108.08	66383.41	51643.45	71581.82	60171.98	58862.42	46565.58	41442.7	55136.06	47730.9	70791.1	66405.11	47278.16	62778.44	75523	53237.39	61080.9	53285.04	62166.88	84864.32
K01143	0	0	0	0	92	0	0	0	0	0	0	0	0	0	0	0	0	0	0	0	0	0	0	0	0	0	0	0	0	0	0	0	0	0	0	0	0	0	0	0	0	0	0
K01144	2612.16	2272	1984	8250.5	1796.5	3526.07	1546	2599	2494.93	2217.9	3446.25	2842.9	2760.4	2548.05	1334.5	3947.83	1724.5	3089	5874.5	1753.75	5157	5933.3	4933.15	7266.75	5024.75	3626.54	4640.84	4098	3584.5	3644.25	1434.47	1956	3134.75	4051.63	4076.82	2293.68	3447.57	3769.38	3515.21	3679.8	3935.5	4166.25	3856.09
K01146	30	14	50.38	3150.17	157.5	0	0	0	0	0	4.12	21	0	7	2	168	0	0	291	0	34	15	44	0	88	9	0	51	20	24.86	17	0	6	18.5	21.5	30	9	79	11	65	0	0.62	25
K01147	9495.17	1585.17	4223.8	16744.66	1888.55	6687.41	555.17	4114.83	2473.5	4727.67	4543.37	3887.67	6310.75	4956.5	993	4442.43	1906.17	1813.74	4491.34	1292.92	6058.76	4892.58	6772.75	6649.75	4072.92	2204.33	2847.83	3623.08	3404	1859.52	2354.5	3606.5	2712.51	2354.58	4355.34	2566.08	2315.6	6295.33	2966.4	3938.25	2510	3616.29	5552.91
K01150	233.5	107	158.78	11140.31	135.5	0	23	0	10	16	4.12	326	241	45	52	1020	24	9	699.17	9	142	115	372	991	407	69	0	76	41	154.61	263	0	66.4	73.5	121.1	92	33	250.2	99	203	5	159.22	305
K01151	16760.7	22127.22	27575.48	15075.74	18781.65	24439.79	8739.95	27801.65	29756.2	29434.02	25414.55	21294.3	17554.27	31815.94	9671.92	26589.55	41075.61	33665.09	29594.92	15056.91	28928.42	27631.82	30831.56	27779.85	23383.99	26024	38700.9	27061.7	30058.84	21404.69	32761.36	37684.23	24588.35	43807.41	41253.05	29645.3	46900.35	31909.59	28806.82	30714.78	28614.94	29141.16	33780.25
K01153	23359.99	11957.63	14501.42	30905.58	22151.42	20702.9	5772.11	15950.81	18459.15	20727.43	19094.7	14111.32	16415.1	21227.21	5054.64	17678.59	22261.2	18228.84	22134.75	8877.17	20413.02	21534.15	23018.06	25715.1	19210.84	18188.24	24548.52	20768.75	19273.85	16939.68	23859.07	22108.79	14411.08	22709.08	24800.34	17771.69	22692.43	25074.85	15267.77	15226.12	20040.07	17644.19	24350.48
K01154	20216.39	10934.3	12781.67	27156.49	34517.92	17536.99	5561.36	14228.48	17260.32	17209.8	17149.78	11535.32	12500.35	17476.04	4558.14	15689.59	20545.82	16149.6	20664.42	7963.08	17108.59	18452.49	18028.05	22452.17	17223.77	17376.99	23615.01	18706.83	17428.26	15951.51	27826.44	19044.41	12598.16	22907.75	24488.83	17145.32	21413.85	23893.43	13690.02	10987.75	18025.24	16029.27	21059.9
K01155	2774.23	2107.5	4481	2547	2018.54	1345.14	939	2656	4236.86	6161.67	2877	1431	262	3677	836	2847	7273	2901.17	2108	2029	444.83	1008.5	761.67	3608.58	1916	2281.58	3228	2865.33	3452.75	974	4718.54	7585	1557	3651.58	2561.64	5608.86	4640.14	3017.86	1146.42	732.67	3465	1607	3353.17
K01156	2613.81	1465	2064	1908.75	6031.5	1824.25	825.75	2081	2414.17	2556.62	1569	1161	858	2233	770	2512	2449.88	1519	2565	997	1240.17	1532.25	1277.25	2398.5	1722	2008.5	2096	2039	2143.75	1342.86	5794.34	3539.88	1419.5	3266.42	3127.67	3104.45	2923.25	2868	1283.75	842.12	2666	1661.25	1609
K01158	0	0	0	2872	0	16	0	119	0	0	0	0	53	19	0	174	0	0	131	0	103	67	33	106	0	0	0	0	0	0	0	0	28	0	0	23	0	107	97	31	0	0	41
K01159	30969.24	25581.23	26866.3	45797.51	14985.07	36372.48	11724.53	34293.94	32021.12	26819.08	35431.03	29470.05	32299.66	36375.72	12411.42	37942.73	40052.37	38287.34	45910.77	17048.92	43799.93	44062.28	47382.97	42972.68	38859.26	35884.79	47309.79	37282.28	36021.26	32625.26	23993.71	31387.76	31231.04	48902.36	42728.02	26434.2	44176.94	42903.29	37254.07	34209.96	34708.61	40275.06	51440.41
K01160	42.26	23	29.38	1074.5	0	19	40	23	84	26.24	38.12	8	0	13	0	120.66	92.76	153	39	69	0	44	37.5	4	7	88	19	133	97	64.86	24	16.76	42	62.5	14	51.24	139.5	44	54	2.24	21	67.62	72
K01161	0	0	0	42	0	0	0	0	0	0	24	0	0	0	0	0	0	0	0	16	19	0	9	0	0	8	0	17	0	0	0	0	0	7	0	13	0	0	0	10	0	18	0
K01163	2280.56	29	65	165	12074.2	128.57	48	32	726.93	25	52	20	56	32	0	115.66	181	372	43	132	27	59	72	40	42	358.29	46	160	120	216	6750.14	82	57	1198.04	2586.07	1429.93	769.07	1296.93	317.96	0	21	101	125
K01166	4553.83	3207.5	2924.23	16240.89	982	4617.75	1778	3406	3143.5	3012.57	4373.5	4084.9	4201.9	3844.55	1553.5	5861.33	2358	3587	7288.17	1855.5	7213.17	8057.8	7371.15	9488.25	5960.75	4409	5433.5	5104.5	4644.75	4178.5	1203.5	2290.5	3816.9	4850.5	4630.6	2859.5	3779.5	5164.4	4557	4377.3	4769.5	5089.1	6121.75
K01167	4058	1970.01	2811	4972.74	515.8	4663.16	621.01	2636	1758.66	2780.33	2652.83	2310	3706.17	2885.01	644.5	3275.34	851.5	1369.15	3381.34	1229.51	3760.84	3498.33	4259.34	3445.5	5079.17	2434.98	2957.65	2923.83	2599.17	1948.83	1324	2348.33	2205.84	2725.66	3640.84	1812.33	1812.78	3356.16	2680.06	8789	2530.16	4491.99	2981.33
K01169	14.5	14	24.38	2054.17	84	0	0	0	5	0	7.37	21	0	7	0	106	0.5	0	153	2.25	34	15	44	3.75	88	15.25	30	51	20	29.61	24	13	7.25	14	24.25	17.25	11.5	84.75	11	65	0	5.37	25
K01173	8774.43	2215.83	3654.33	16590.15	4405.54	6899.89	807.51	5455.92	2259.44	4220.22	5392.28	5806.75	8482.33	6928.13	1682.67	6522.59	1615.18	2220.09	7114.68	1678.59	9471.01	10439.89	10112.21	10723.99	5243.6	2534.98	2435.82	4314.08	3966.63	2064.61	2151.92	3200.75	3240.95	3005.99	5504.93	3232.41	2937.57	7833.31	3755.49	4572.47	2741.56	4496.85	8301.57
K01174	8652.88	10615.66	15030.33	6406.19	2330.14	9842.34	5082.67	16988.52	13975.66	15291.28	12668.34	6877.67	8876.51	13093.33	5213.17	12516.25	21246.22	19047.17	10398.05	8269.67	7845.01	4629	8266.41	10174.67	8914.8	12375.41	15996.95	12355.31	13245.15	10806.34	9870.06	15820.99	12808.5	24248.55	11750.6	14033.11	21474.42	12524.75	13824.49	6745.95	12290.71	13655.13	16304.34
K01175	88	14	60.71	3756.5	616.5	7	0.5	0	5	0	20.37	21	4	14	2	192.33	24.5	0	297	0	48.5	29	59.67	8.25	112	48.83	21	64	24	28.86	71	23	6.5	92	105.75	74.25	66.67	142.75	44.5	84	4.5	23.62	48
K01176	12109.09	6493.84	13093.17	22946.52	6996.67	9260.23	5913.51	20428.99	10337.66	16199.93	11174.75	7677.83	7943.84	13627.79	4544.22	11697.96	15066.68	8028.31	10885.04	6325.84	8368.68	10289.42	9854.35	20594.76	12079.6	7053.96	8356.53	11624.61	13034.41	5749.81	18299.77	18933.21	8193.04	25615.65	13594.47	17280.15	12717.26	16057.34	5844.49	9310.96	9776.54	11157.19	18703.16
K01178	1078	4036	2500	2460.88	192	2328.31	1071.5	3870.88	3203.88	839	2504.39	1172	837.25	1193	2008.61	4603.39	3560.5	3944.33	4463.5	1760	1954.01	1993	2215	2430.5	3029.21	4272.55	7020.75	3448.67	3517.5	4240.33	1041	1578.25	3869.33	6501.21	3505.01	2589.5	4844	5102.1	4388.62	2030.5	5040.5	5395.33	2552
K01179	27142.63	25805.62	31947.13	46960.87	18903.78	34697.71	10171.48	34806.88	37189.18	32334.5	36024.11	28432.44	26772.74	40317.36	14167.07	40172.66	44824.69	37634.87	40293.79	17241.68	36155.08	45458.9	40850.45	45942.37	38234.52	31704.78	42240.33	38875.27	36364.74	30994.34	35046.89	40090.97	29760.33	49273.79	48691.58	35623.11	54590.01	44727.93	32260.39	35912.93	38018.73	42413.21	51524.05
K01180	0	29	55.67	6.33	0	10.67	24.67	40.67	23	16	68.66	23.34	4.33	0	3.67	37.99	7.33	25.01	99.01	5.67	35	64.33	42.66	11	111.01	70.34	52.67	98.01	48.33	36.33	0	13	54.99	62	50.67	32.32	8	31.67	69.01	2.67	55.33	119	49.33
K01181	3388.86	6267.84	5887.16	14923.19	2793.39	11002.12	2023.87	7401.9	9836.67	5643.77	9844.11	9895.07	7258.08	10973.92	3179.6	12190.72	5136.66	6639.31	15510.16	3897.09	14869.12	26549.08	18133.2	19587.51	15123.37	7005.93	9882.87	12569.49	9572.84	6894.85	5926.82	9483.81	7419.84	7586.16	17953.19	7182.57	15269.44	11168.1	6689.19	12282.42	13005.05	15574.35	14408.85
K01182	14864.9	5376.16	7786.33	12872.94	14093.24	11439.21	2272.67	9050.83	9198.91	11126.75	11338.67	12298	14750.42	15556.78	3761.34	9115.91	6020.5	6888.67	9309.5	4201.67	14399.5	13267.16	17474.16	10198.42	10882.5	6163.87	8422.5	7682.6	9273.99	5418	13350.06	11217.07	6457.96	11071.89	14087.73	10025.83	12587.83	11150.45	8416.33	10480.95	6444.54	6945.46	18688.67
K01183	3610.98	7541.17	6433.63	22093.02	1535.58	11153	2050.86	7831.5	7393.27	6271.71	7362.04	6309.84	5354.92	7390.25	3902.9	14609.83	6283.8	5401.22	13232.81	3814.77	10681.52	16081.65	13114.18	16626.09	16177.22	7382.88	10835.68	11802.48	9615.09	8012.42	3980.63	5460.88	7570.75	9396.29	19913.19	6692.04	11772.15	13348.81	6686.38	21471.86	11669.32	14769.69	10762.24
K01184	352.67	261	465	3876	0	110.33	159	264	331	107.67	289.33	95	226	137	198	669.67	64	228.33	661.67	231	96.67	218	198.33	1894	460.67	471	180	383	314.33	484	54	102	351	510	240	116	436	134	356	136	715	611	425.33
K01185	2610.23	1176	703.14	8755.41	2199.4	2799	576.34	1117	1108	1206.4	1832.86	1251.4	1619.9	1161.3	544.33	2021.67	327.5	722.33	2236.34	711	1973.17	2125.3	2108.4	2439.5	2100.17	1159.32	1959	1866.67	1637.34	1672.07	879.4	1036.5	1397.17	1875.99	3114	1144.66	1021.1	1599.36	1065.4	1501.8	1325	2210.53	1619.5
K01186	1765.93	1391.27	1185.83	2422.47	4757.16	2403.32	749.35	1686.96	1928.98	528.66	1860.8	1139.99	1443.59	1327.59	679.83	2573.78	1570.67	2495.98	4217	900.92	2539.74	4128.69	3044.17	4008.68	3904.47	2133.33	3335.23	3061.82	2691	1730.75	1437.19	1807.33	2146.59	2684.95	3781.52	1375.67	2417.59	3766.65	1468.72	5320.75	2782.65	3025.32	2472.59
K01187	61762.68	39900.73	41873.65	83650.57	30262.32	63669.82	14512.31	57631.94	51973.6	45706.2	58297.26	52962.81	65289.18	66035.27	21551.65	64358.47	47936.74	45814.28	65792.24	24793.04	66845.8	70223.87	73058.04	66130.38	63184.97	43955.31	63195.46	52578.13	52313.44	36943.35	39993.67	53700.57	43453.97	65444.41	66403.12	44949.18	71068.08	77291.49	50717	73019.97	49034.48	58452.41	89279.33
K01188	66	0	0	0	0	0	0	0	0	0	0	0	0	0	0	0	0	0	0	0	0	0	0	0	0	0	0	0	0	0	0	0	0	0	0	0	0	0	0	0	0	0	0
K01190	14981.88	11582.6	16647.2	47886.09	33281.91	18072.87	3724.01	17600.75	15829.3	17901.53	16165.37	10668.9	10675.24	14357.56	5826	20797.31	21117.83	12268.98	23632.76	8114.52	14039.44	21358.08	19762.13	33534.29	20820.52	12433.94	19611.08	17333.95	18570.59	10634.09	27300.88	23025.64	12712.13	21179.36	30714.47	20903.03	20343.8	27793.42	10854.49	18491.12	16800.27	17325.63	23269.67
K01191	15136.02	9203.77	12089.48	17669.96	4751.91	14957.21	5603.6	20330.69	13666.63	17192.94	13965.21	10802.33	11702.17	17454.53	5334.45	14331.3	14409.63	10199.16	12365.35	6917.33	9754.08	9138.82	13038.08	15890.6	14043.99	9799.9	15508.71	11875.13	14383.58	6281.99	13066.62	20313.94	9655.98	25048.68	18933.93	16056.88	15771.42	18129.76	9048.95	19027.72	12874.12	11375.16	25405.68
K01192	3435.46	3366.25	3372.84	15968.84	7849.74	5407.19	881.01	2722.08	6281.93	5009.34	4223.59	3098.59	2254.34	4419.54	1280	5758.25	4144.33	3493.16	5888.45	1987.75	4473.92	7903.42	5639	10138.08	5479.86	3382	5702.83	4525.59	3734.01	2471.08	4620.18	5356.79	3252.06	4026.29	9952.03	4785.59	8421.58	5411.05	2870.13	8281.04	5671.04	4729	6177.67
K01193	12516.11	3877.5	6977.09	17750.61	18475.81	7951.57	2209	10099	7153.67	10873.99	9113.73	8556.01	10907.25	10848.51	2981	8840.5	6808.5	5694.5	6959.73	3416.5	6754.01	6728.99	9045.18	9336.5	9043.73	4864.28	5816.2	5690.02	6456.5	4052.5	14805.63	9331.36	4753.75	12042	10617.62	8810.43	7453.33	10272.94	5142.71	5801.5	5205.66	5605.2	16944.51
K01194	1670	1463.25	1306.76	8770.59	144	2303.08	511.34	1510.67	977.17	1374.83	2701.24	2228	3173.34	2370	489.33	2542.26	1330.34	1352.83	5243.84	908.75	4399.68	5009.01	4693.16	5399.25	4021.51	1690.07	2575.66	2901.16	2898.33	1766.47	789	1633.67	1946.76	1896.99	3758.66	1422.32	1777.67	2982.32	1502.66	1610	2070	2602.67	3703.49
K01195	8501.77	7496.31	7296.82	9001.84	4242.25	8775.98	2366.01	9516.32	10055.33	5160.52	9673.84	7601.33	9371.67	9254.99	4231.52	12072.14	12556.17	12192.5	9262.31	5372.35	7783.94	6901.47	9547.17	7432.87	9498.72	8871.59	10342.68	8319.25	7923.14	6917.17	4971.45	7196.33	9037.66	10967.76	8272.91	6993.35	13014.96	11625.19	11372.07	6694.99	7422.46	9408.15	14533.68
K01197	629.24	464.17	309	539.75	1390	1436.46	91	1013	358.59	176.62	179.5	193	347	79	135.11	975.27	64.22	113.32	173.83	222	257	512.67	303.75	172	1137.33	199.62	510.66	314.67	337	105.33	205.24	20.38	322.33	275.29	947.8	361.88	511.82	1282.31	163.54	5433.12	353.83	412.33	333.66
K01198	4450.5	4786.17	6413.38	24453.6	1788.4	6059.9	4068.26	15533.32	5307.73	4700.02	5986.96	4386.49	4842.91	5515.34	3122.33	7958.23	4077	4345.99	7288.82	2846.84	6058.77	8206.41	7402.36	14174.52	5732.22	4863.44	7017.71	5444.34	5222.92	3771.34	3022.08	4828.25	5432.67	17475.35	6865.69	4595.66	6981.92	10166.77	5076.91	5281.18	6612.99	8122.22	11300.01
K01200	5414.51	2575	6894	5477.67	4306.75	3354.07	2754	7940	6246.43	11091	5281	2581	2484.5	6339	1538	3565.5	8965	5134.5	2680.33	3042	1684.5	1392	1699	6999	3396	2834.29	4029.46	4576.81	5608	1572	8855.67	11115.5	2891.5	10914.69	5366.77	9215.93	7370.07	5027.09	1698.21	3851	3915	3017	7834.66
K01201	3180.45	2303.01	2653.33	5173.35	3085.76	6629.99	428.67	2882.24	2655.59	3163.18	3714.42	2586.41	3404.33	3043.96	1113.78	4381.52	2265.17	2163.49	6190.27	1514.59	4476.01	7915.75	5658.93	10894.43	7095.86	2199.92	4216.44	4096.4	4260.33	2191.33	2937.45	4035.8	3110.72	2548.72	9044.52	2956.43	4023.57	5222.25	2183.2	9547.54	4047.96	4878.01	4884.4
K01202	0	27	28	62	0	0	3	0	0	0	0	0	0	0	0	0	0	0	79	0	0	0	0	55	0	0	0	0	0	0	0	0	26	0	0	0	0	0	0	0	0	24	0
K01205	377.19	264	275	2497.5	4265.59	1229.32	107.09	1108	528.67	258.02	365	144.32	323.16	65.68	256	957.66	76.83	118.82	867.66	186.68	432.18	648.16	579.36	2122.36	1010.32	227.51	686.51	502.5	318.34	108.84	285.4	346.34	444.5	277.68	1190.87	408.66	474.5	1393.67	319.65	3062.5	492.66	559.34	298.17
K01206	9192.07	8521.06	10675.65	22415.08	10078.56	16622.18	2986.43	11152.98	11681.81	13908.18	15725.83	9304.64	11934.14	12089.83	4094.34	16367.45	17016.16	11713.29	28111.08	6582.86	18838.27	26563.12	22455.93	31240.9	24476.89	12753.83	18907.11	18725.89	19463.45	10614.77	10403.82	17609.41	11975.56	14552.43	24475.45	12880.68	16503.07	20118.03	9022.72	24203.79	16549.83	16462.39	21964.68
K01207	37179.21	35472.88	40266.22	54586.9	16761.65	46209.9	15065.46	42459.32	48717.8	39670.25	44162.48	34824.72	33754.15	47025.84	17177.63	51759.71	55671.78	54425.56	52674.98	25290.26	45823.27	47076.85	49256.41	51541.07	47238.07	45141.17	60594.27	48688.03	47957.85	40177.44	36522.17	48686.94	41093.06	61481.56	59359.99	42546.35	67080.12	54848.47	46898.25	53980.43	47237.64	52064.38	59102.24
K01208	150	111.66	22.33	163	77.33	253.34	125.67	423.33	96.66	116	434.67	119	404.67	255.66	102.34	435.66	80.5	50.67	913.66	35.67	590	473.16	488.66	175.67	342.66	196	82	286.67	257.99	236	33	53.33	189.33	226	45	145.33	78.33	99.33	163.33	150.33	123.99	306.99	343.17
K01209	9470.51	7672.92	9444.82	23742.35	10751.91	12850.24	3994.26	16031.74	9851.76	9474.02	11584.58	10773.75	10774.58	11625.64	4416.5	14206.4	8706	9094.99	17517.27	4940.59	14040.1	20090.33	18040.12	22183.6	13840.77	9231.71	12736.52	11627.66	11528.92	7400.5	11064.41	12030.55	9171.06	17938.2	19507.37	10205.19	13413.24	16931.9	9234.66	11061.05	11097.69	13143.26	20055.1
K01210	114	787	555.5	380	482.5	183.5	694.5	724	762.75	105.34	619.5	33	28.75	65.5	615.5	1504	168.5	927.5	1618.5	648.5	125.5	98	182.5	238.5	1211	1465	899.5	1344.5	1071	1596	245.5	160.25	1065.5	1775	676.75	540.5	1425.25	493.75	1209	20.5	2009	1516.5	363
K01212	13543.26	1176.5	2464.33	4081	1250	8564	1262	7906	3840.66	5823.66	9580.91	9709.84	15111	11784.84	2515	6194.08	632.5	936	3997.34	1609	8804.34	6814.66	11564.34	4896.75	9428.84	2062.74	358.49	3388.42	3455	748	1780	3877	2081.5	4871.92	3132.91	2961.25	1633.51	6523.09	3706.5	5518	948.16	2489.66	19538.34
K01214	0	0	0	0	0	0	0	0	0	0	0	0	0	0	0	0	0	0	0	0	0	14	0	0	20	15	38	0	26	0	0	0	3	13	0	0	0	14	0	0	11	6	25
K01215	266.7	198	583	31	773.37	388	1044	3274	808.5	135	203.5	62	0	96	411	382.5	255	537	467	175	33	185	7	647	103	410.5	414	235.5	283	392	179.6	202.5	364	4082.4	892.7	239	1157.5	906	175	1239	450	656.5	1515
K01216	0	47.5	0	0	0	0	0	31.5	0	0	0	0	0	0	121	144.5	0	0	114.5	44	0	0	0	43	85.5	137	16	58	84.5	66	0	17.5	45.5	97	0	0	0	18	82	0	132	160.5	14
K01217	0	12.5	0	121	0	0	13.5	0	0	15.5	0	0	0	0	0	14	0	3.5	0	10.5	0	4	0	53	0	10.5	0	0	8	15	0	0	0	7	35	0	6.5	6	0	0	23	27	21
K01218	2039.64	1655.08	1939.34	2430.52	3378.92	4018.46	222.34	1381.65	2963.59	2617.02	2775.67	2016.16	1417.41	2431.17	661.83	2746.23	1459.17	1522.82	3229.16	1126.67	3335.19	6249.33	4538.02	6928.19	4482.97	1586.19	2726.77	2713.37	2003.67	3325.84	3728.48	2281.25	1582.17	1942.59	7517.26	2476.52	4466.56	3685.13	1522.74	3965.01	3281.83	3678.02	3619.17
K01219	38	24	0	180	0	0	0	0	0	0	54	8	19	0	0	23	0	22	38	0	45	26	0	368	26	0	0	15	0	0	0	7	35	0	0	9	0	16	0	17	0	39	25
K01220	54.25	0	0	0	246	0	0	0	2.5	0	23.5	0	0	0	0	12.5	0	0	0	0	0	0	0	0	0	0	0	0	0	245	12	0	0	13.5	15.5	0	9.5	0	0	0	0	0	0
K01222	11359.46	10321.6	12370.14	11272.59	3587.46	13710.57	5553.34	18797.33	15657.99	14563.7	13173.36	9400.33	10251	15134.63	6203.06	16190.95	18626.88	17150.32	11809.28	8152.34	9098.83	8149.33	10065.76	12235.75	12512.12	12054.28	14429.6	12978.91	13219.75	9385.61	11361.5	16343.76	11907.46	24436.91	17755.66	14095.12	21215.52	18020.31	12977.32	17690.07	12860.95	14466.1	21844.84
K01223	8800.63	5252	12768.66	22954.94	11973.73	3631	12602	38623.33	7676.5	14426.62	7126.34	3912	912	10441	5841	8330.83	10837.88	8137	8677	5905	1121	1152	896.75	15748	5678.5	7279.83	5831.46	7855.31	10755	4898.72	15523.2	17152.38	7850	51747.63	9975.9	14633.62	9849.42	14842	3940.5	3361.12	10364.5	10029.34	21123
K01224	1378.11	770.17	575.83	4796.01	4642.31	815.3	162.67	868.25	1289.92	874.27	1168.76	1142.58	592.25	1159.76	381	2039.08	374.33	493.82	1830.82	352.85	2080.11	4040.91	2493.94	3043.86	2236.23	831.72	1036.6	1334.53	903.68	796.84	4455.93	1022.75	1054.09	973.05	2588.43	1830.68	1373.57	2562.27	881.12	890	1223.82	1757.67	1914.83
K01226	5470.78	2676.5	7719.78	8326.92	1615.47	3301	2284	7355	5850.5	13144.12	5579.62	3142	2685	7990	1642.5	3746.75	10966.88	5095	2825.67	3133	1760	1182	1788.75	7013	3572	2783.75	4049	4991	6441.5	2014.86	8282.1	12918.88	3102.15	10419.9	4370.3	9464.62	7412.25	4614.95	1623	2964.12	5186	2946.47	8721
K01227	2391.88	1914	3244	3606.75	409	1523	998	2407	3876	5712.62	2541	1295	223	4113	801	2419	4747.88	3193	1909	2010	461	971	530.75	4308	2033	1963	2962	2665	3351	980	4165	7079.38	1711	3726	3426	5044.12	4653.75	3180	1203	1939.12	3359	2130	2362
K01230	88	59	74	272	0	37.56	67	34	19	59	38	23	41	9	9.78	43.44	0	6	114	67	35	14	0	57	60	11	25	7	0	0	8	0	72	96	146.89	24	41	18.22	38	40	27	65	57
K01232	835.5	182	474.38	2082.34	771.25	125	1033	3274	179.5	87	153.62	57	0	75	411	433.5	136	179	586	175	34	15	44	611	166	382	133	214	257	202	465	58	356	4271	483.5	237.5	243.5	945	149	190	432	640.62	1479
K01233	91.67	739.43	311	239.67	80.25	1377.72	127.84	725	631.25	315	954.67	502.33	345.67	524.09	320.78	1492.52	764.16	391.66	913.16	544.76	1336.58	2939.67	2117.84	1215	995.33	520.49	635.66	1475.99	924.17	698	291.75	373.08	684.42	432	2047.65	764.75	796.18	1074.47	604.91	3801.25	1168.16	1712.99	1033.42
K01235	1560.86	1422.51	2508.67	5906.76	2120.72	2854.23	1278.67	4803.41	1803.34	1649.76	2405.42	2185.91	1780.58	2588.84	937.5	3046.74	1646.5	1702.83	4396.16	1031.09	2972.34	4675.58	4147.6	6160.01	3553.07	1927.88	2979.29	2654.55	2818.5	1632.25	1725.55	3006.17	2081.67	5691.38	4636.17	1716.43	2750.74	4170.02	1543.62	2178.42	2770.91	3440.84	4545.26
K01236	15568	11507.66	9879.07	21688.46	2417.57	18168.2	4754.2	16038.16	12553.31	12226.4	17761.16	18118.42	21164.23	20094.63	6791.79	19652.32	7533.16	10695.84	22897.68	6531.84	26470.18	26312.69	28157.8	17659.35	20540.85	14499.69	20674.35	15934.87	16077.72	13125.24	7826.82	12843.24	13457.64	20744.88	19141.84	11343.78	17702.77	20156.93	16561.66	22321.73	16128.95	20292.96	25595.51
K01239	17706.95	12577.25	16115.32	44695.81	8917.14	18514.45	7010.34	22611.4	18322.24	21886.03	17647.16	14068.01	13448.18	21878.2	7392.83	18823.51	17603.55	15204.56	16553.87	9673.83	14869.26	15329.01	16635.16	30379.93	17064.35	12703.1	19607.35	16611.24	18797.67	10680.41	17016.67	24549.1	13769.72	31763.76	23799.11	20763.12	23442.43	21564.9	13061.25	17934.73	16605.79	16590	29297.76
K01240	0	5.5	0	0	0	0	0	0	0	0	0	0	0	0	5.5	8.25	0	0	0	0	0	0	0	0	0	4.25	16	6.5	0	0	4.5	0	5.75	0	0	0	0	7.25	0	0	0	3.75	0
K01241	10491.5	5995.58	6718.03	30342.59	2909.55	10817.39	2671.67	7144.05	5539.31	6799.16	8707.17	7788.65	10171.82	8371.97	2537.83	10930.3	3900.34	5013.41	15199.67	3204.34	13743.52	15779.97	14706.99	18008.01	11983.71	7127.25	12431.09	9552.91	8854.5	8118.95	3560.3	6619.34	7155.16	8431.42	10732.88	5432.92	7911.17	11171.54	7505.72	8594.72	8464.83	10639.4	12410.16
K01243	22279.24	10350.23	25127.39	42669.48	18506.21	17479.67	8273.68	26814.64	19390.82	32710.19	18658.29	13505.81	11767.09	23927.87	5814.58	16996.17	26766.28	16998.68	14378.09	10124.75	11475.1	12415.89	13243.83	29807.83	16029.75	11606.53	16608.57	17908.77	20872.86	8643.77	28226	34317.35	12893.03	33757.4	22250.94	28468.91	23040.76	21794.18	9763.53	17726.28	16711.92	14894.24	29964.31
K01246	26179.54	16545.83	19046.1	46661.95	7621.76	28376.35	8029.19	25835.54	21028.14	22094.44	25210.91	23885.33	28009.31	28304.55	9556.45	29228.46	20010.88	19257.24	32782.06	11156.43	33649.01	34404.53	36420.57	34015.58	28995.68	21134.88	26586.34	24711.89	25239.9	20451.1	15641.8	24324.4	19428.79	31898.08	29367.19	19645.95	28749.82	32391.74	21999.28	31107.93	23123.97	26910.29	38215.92
K01247	26777.23	25691	33808.78	51588.54	4479.52	28627.16	12971.69	38417.32	33911.61	32921.26	31629.99	22536.73	21465.14	33288.46	12510.12	36396.81	46471.55	38363.16	40815.69	18367.92	29953.85	32148.33	32682.19	45735.6	32089.56	32943.41	46817	36373.4	36823.72	28632.67	24252.8	39099.28	31025.46	53269.05	36487.36	32107	46858.27	43103.5	31939.36	22479.93	35612.3	37541.21	44084.66
K01250	3017.5	4498.66	3220.33	2844.11	916.08	4862.17	1455.92	4983.3	3545.74	2817.5	4406.67	4740.5	4535.67	4977.91	2263.67	5778.32	2669.5	4078	7207.71	2653.42	8248.75	7758.33	9463.16	4294.67	4990.46	4948.66	7382.5	5280.34	5651.99	5369.94	2880.81	4011.69	4662.16	7851.22	6925.03	3574.58	6963.5	6565.08	6337.66	6602.08	5033.1	8071.04	5449.42
K01251	30582.29	31884.23	33119.97	44609.72	9348.95	40381.98	13089.45	37335.23	40017.9	28936.59	39869.33	31353.97	33089.08	39796.72	15293.09	45696.93	53500.94	49907.85	51911.77	21429	45706.94	45214.34	48967.71	46102.85	43167.73	43374.96	57961.58	44035.9	41608.25	39230.48	24722.39	37660	38743.88	54886.14	48780.91	31638.35	57170.97	49651.59	46259.48	36787.97	42634.28	47676.57	54765.66
K01252	477.38	1880.42	1394.38	3451.09	0	2660.5	576.67	1761.08	2761.5	2073.12	2502.79	1800.83	1520	3452.17	519.5	2178	2850.21	1599	2885.5	725.17	2922.5	3570.5	3320.42	3852	2545.58	2109	5030.16	3047.33	2952	1757.86	2816.5	3579.88	1968.5	1955.5	4560.67	2273.12	3882.92	4082.92	1655.33	4855.79	1708.17	2061.7	2850.67
K01253	167	360	395.5	1002.5	173	1061	145	279	451	283	745	317	262	253	108	564.66	243	573	600.5	329	524	878.5	606	1715.25	526	267.5	429	615.5	564.75	336	252	508	318.5	412	1514	449	635	652	445	968	644.75	1223	573
K01255	41949.74	36642.99	38419.54	61536.95	8541.63	49966.26	17297.96	48721.74	45319.18	45151.46	49548.16	43247.41	45626.73	54405.79	17614.79	53247.77	53315.66	48622.92	63029.68	24369.42	63980	63278.74	68282.6	60392.33	53846.63	47832.92	65196.66	51929.84	51651.46	44494.17	32054.9	50838.3	41878.69	67572.63	56825.77	40766.44	63506.54	58582.93	49596.87	52593.49	48519.61	55102.68	69531.43
K01256	40675.19	18067.27	16961.8	62264.4	6934.8	38409.74	6792.13	28399.32	20845.8	22877.48	31910.28	33229.67	44843.4	36893.89	9943.68	35079.36	13310	15724.49	38904.5	10960.85	46821.83	47893.67	50794.23	41842.23	38207.77	21333.16	25907.47	26608.02	25773.71	19645.58	12957.52	21630.23	19124.56	24858.58	30017.68	16900.19	24156.06	41582.97	25932.66	47334.07	21748.79	29854.06	52034.16
K01258	15443.08	16802.4	30253.35	26225.38	15720.44	17543.15	9433.84	28027.59	25430.1	33662.3	21816.94	13646.13	8808.68	25204.2	9197.46	22582.28	41479.67	29096.59	22786.5	14294.66	10913.5	11262.03	12222.99	28998.68	19735.94	21146.27	28262.69	24539.19	26882.36	17600.2	30543.76	38888.24	20500.27	43105.8	28069.25	31848.69	36068.91	24480.64	18576.95	11406.98	25728.58	21710.77	31143.82
K01259	30357.44	20469.88	25011.15	54764.58	5343.65	36207.11	11466.95	36991.27	27223.95	25914.98	29948.72	27388.74	31857.27	35174.77	11988.17	34527.96	22659.57	20026.85	39022.76	12708.28	39580.01	39568.7	40614.63	44528.08	33191.37	24975.66	37023.11	30687.64	30443.14	21247.84	20174.46	31792.16	23840.04	42612.69	39350.69	24837.41	37265.61	45492.51	24578.81	34705.34	27952.48	32918.29	44917.4
K01261	90.9	0	0	0	295.8	0	0	0	2.5	0	23.5	0	0	0	0	12.5	0	0	0	0	0	0	0	0	0	0	0	0	0	199	13.6	0	9	26.4	10.7	0	9.5	0	0	0	0	0	8
K01262	43316.63	34477.9	42391.05	72490.54	26318.97	44900.5	17237.2	49164.04	47223.68	45193.93	48284.64	34462.98	36845.15	49347.23	17266.2	51736.14	62608.28	53177	57834.68	24921.51	46632.77	48345.86	50101.06	61686.34	50482.55	47972.72	62969.76	51740.14	50933.76	43368.92	41981.25	52442.53	41621.53	69707.48	55423.78	45240.21	62447.6	58769.94	45397.82	39149.15	48856.22	52471.91	67246.14
K01263	238.17	272	283	120	49	606.33	0	263	201	257	474.33	281	165	432	142	472.67	550	108.33	402.67	165	683.17	803.5	999.33	348	517.67	190	354	424	382.33	335	126	171	298	293	854	391	175	585	424	354	153	345	340.33
K01264	0	67	66	8	0	38	0	38	314	0	118	0	0	6	12	90	48	36	58	64	0	0	0	0	92	100	45	188	73	10	38	41	50	30	178	206	218	150	44	0	156	47	59
K01265	84628.33	49561.4	64359.54	116304.36	37636.77	86994.1	23052.23	80805.73	70236.02	80814.86	82565.77	73502.38	85597.31	98306.39	27826.31	82953.91	78059.49	66979.81	88648.19	35834.77	94492.19	92857.97	103923.13	96221.01	83583	64051.27	82724.05	75487.67	77584.49	56926.83	67743.84	88448.86	59142.9	100877.76	94860.42	70135.06	93620.86	98521.52	67252.95	94008.51	68705.65	77767.12	124990.34
K01266	5607.17	3659.16	7765.67	7850.72	1324	6917.32	3079.34	9203.43	7292.37	8645.51	8230.29	5875.84	5261.41	7908.17	2075.67	5800.62	9196.83	6202	7250.8	3017.51	7863.52	8862.49	8407.5	9132.43	6355.77	5143.64	8192.26	7117.18	7475.42	4011.33	5178.39	7791.03	4966.83	10858.1	7751.91	7472.4	8772.93	7579.64	4233.61	6442.01	5357.11	6681.81	10783.49
K01267	10808.91	3380.5	3105.4	13308.97	11607.78	8022.06	986.26	6757.42	4782.32	5959.49	8042.16	10097.68	12623.5	10502.5	2569.79	8137.59	1446.33	2753.34	7742.17	2546.51	13425.16	11871.82	15768.49	5806.49	9284.26	4341.25	3948.66	5142.01	5890.48	3378.66	8619.83	4999.66	4241.8	6009.08	8146.33	5214.65	5457.83	8835.26	6672.01	10217.17	3139.64	5829.09	14512.84
K01269	0	58	0	71	52	0	0	93	85	72	103.75	258	175	258	47	112	0.5	59	133	60	257	416	431	83.75	196	77	109	99	81	116	7	63	64	200	75.25	32.25	132.5	106.75	151	84	61	310	199
K01270	6686.42	943.67	1558.55	14143.84	12285.95	2625.14	413.5	2567.33	2170.36	1828	1445.62	1884	2460.5	2858	704.5	2586.25	700.17	1128.33	1564.5	1038	2262.5	1753	2067.17	4232.5	2044.5	641.83	1115.33	1479.33	1871.33	549.69	7159.44	2878	1424.42	2279.83	3741.81	3286.86	2277.14	5760.94	1332.17	2264.5	979.5	1051.04	2073
K01271	14022.45	14393.65	22208.81	36969.95	4205.23	14706.2	7818.75	21437.3	19709.5	28798.69	16862.4	10883.55	6352.75	19564.67	6436.13	19041.1	27135.28	18636.76	17576.38	10491	9282.92	11286	9557.83	30449	14345.91	15001.28	24620.41	18338.46	19530.28	13916.69	17517.12	29214.73	13385.96	29422.66	20741.24	24112.57	26497.6	23810.92	11939.4	14906.74	21190.93	17499.64	22128.98
K01273	19696.56	18549.14	22136.55	44328.65	12066.69	26642.96	9621.05	23992.44	26059.22	28311.86	26376.16	19216.75	16709.76	28513.58	7592.43	26070.66	33457.43	23459.12	33371.34	12064	27011.52	31132.45	29207.95	39551.7	27787.05	23952.48	40183.09	29951.92	29708.07	20242.89	27157.7	36270.36	20308.62	34856.07	37789.77	27027.32	35958.54	36031.7	20315.67	28521.69	28207.05	27289.06	35062.74
K01274	6784	2120.84	1908	1898.5	637.5	4519.83	465.67	3718	3135.5	2949.5	5258.5	4852.83	7412	5888.17	1761	4531.33	1754.83	1799	3140.33	1436.17	4557.83	3363.67	5936.67	1831	4653.5	2632.33	2936.83	2937.33	2855.5	2090	1116	2216.5	2303.5	3199.5	2160.84	2248	2588.34	4626	3400.66	2846	2129.83	2889.33	9559.67
K01277	348.26	158	168	227.88	1649.5	159.32	205	311.88	429.81	243	561.38	114	141.25	242	42	345.12	900	708	644	534	504.5	376	661	649.5	999.38	960.17	542.75	946	756	974	506.97	385.25	465	712.67	318.19	454.93	409.57	330.31	731.33	19	828	743	596
K01278	8800.16	5290.09	4926.84	14788.3	4965.53	10880.33	2463.44	7407.03	5807.72	4515.59	8509.38	6415.75	9003.76	7476.83	2681.22	10516.9	7243.51	6381.99	14353	3914.58	12618.26	16189.83	13447.24	15979.44	13106.29	8046.96	7972.08	11295.51	9644.23	7522	3743.77	5615.33	6495.42	8851.41	12700.8	5081.07	8338.42	13369.28	6737.2	17550.76	8886.15	10699.69	13022.08
K01281	977.4	12005.66	7042	2055.5	973.05	6689.33	2782.1	10505	10934.42	2428.5	5869.5	2588.83	1680	3940.58	5525.49	13113.07	10890	10524.32	11557.67	5276.08	4289.33	5570.01	3737.67	5006.16	6871.58	12741.58	21294	11172.18	10367	13262.92	3405.44	4627.57	10777.33	19300.73	13385.88	7804.57	17492.18	16249.83	11939.5	11287.75	14394.49	16180.25	6463.41
K01283	3051.51	1892.59	2231.67	6513.63	277.99	3310.74	1072.18	3090.11	1946.37	2219.41	3153.79	2018.93	2290.84	2094.91	703.17	3150.53	2245	2203.34	3180.51	1126.16	3603.75	4170.91	4184.89	4748.42	3074.81	2372.38	3124.75	2950.34	2562.31	2227.57	817.16	1651.66	2322.59	3789.25	3466.37	2310.89	3424.51	4052.9	3161.97	2340.84	2288.32	3305.27	4079.33
K01284	19317.65	8261.83	7809.05	29932.6	5205.87	16210.36	3389.67	13223.16	9030.76	11081.83	14917.12	17259.32	21799.32	18099.55	4739.12	16154.44	5153.01	7026.48	19956.16	5167.26	25205.69	25011.03	28279.57	21129.6	17586.41	9844.42	12842.5	12315.5	12263.15	10272.44	6520.02	9761.83	9620.42	11951.25	12867.96	8659.44	11721.97	19896.6	13032.75	15567.88	8776.65	12683.7	24415.49
K01286	32877.8	23429.58	35197.94	44378.13	14302.35	39406	14381.3	43112.85	35386.11	43237.72	36922.81	28730.29	28413.88	43510.44	15268.88	40053.94	38160.26	30401.11	36174.36	19357.86	34732.56	34819.25	34975.2	45287.64	36091.87	29154.16	38553.15	39170.56	38872.91	25788.48	36724.52	48625.9	28679.09	57551.4	50604.67	41421.76	46914.02	46920.32	26762.22	45941.1	38629.68	39788.31	51682.67
K01295	16452.17	13622.65	12085.18	39326.26	2756.87	16860.56	5889.27	15917.45	14104.29	10391	14010.04	11901.02	14478.75	14325.08	6545.18	21853.61	11091.66	11531.68	24813.46	6848.25	19908.59	20090.14	20446.64	23824.82	19347.7	15514.8	25418.92	17442.19	17171.13	14570.57	10637.65	15468.94	14686.67	21763.62	16862	13022.22	19372.88	22774.65	15294.85	16278.26	19516.15	21561.23	16559.75
K01297	18950.54	9097.76	14877.38	39678.87	5717.69	21103.4	4681.85	17908.73	12673.72	16593.34	15652.16	13052.76	16894.25	18022.29	4431.44	17521.13	13072.01	10701.07	20837.85	6212.51	19122.51	21242.75	20828.17	28247.16	18229.8	11462.29	18624.16	16660.06	15999.9	12042.02	12275.86	16952.57	11749.2	18522.47	22362.85	12464.65	18449.42	25451.19	10597.82	24006.13	14338.58	16770.63	22918.33
K01299	8435.31	8282.65	15100.65	11199.58	3092.28	10239.03	5069.51	14784.19	12470.54	18837.17	12706.04	9353.54	5551.5	14873.47	4876.97	12020.98	19317.61	13345.43	13705.57	6883.41	9957.84	11711.63	12256.05	16492.1	11351.23	10592.08	16914.83	13836.12	15340.78	9488.16	13468.63	21199.95	10562.57	22748.12	15756.46	16190.81	19090.19	13100.6	8950.12	8854.71	14166.48	12306.51	17742.99
K01301	257.84	1590	1212.5	412.88	432.33	1730.07	1401.42	1565.04	3560.04	1688.5	2603.55	1138.17	817.42	2460.5	574.17	1972.45	4829.33	4136.01	3515.33	1560.83	2152.84	2693.56	2005.16	2881.67	2645.22	3872.71	4502.08	3509.51	3137.24	3176.33	2090	3081.75	2088.34	3521.32	3081.79	1657.49	4101.85	2535.89	2346.37	1951	3204.67	2869.76	3342.16
K01302	78	618	509	40	0	798	178	398	1140	790	876	577	494	1376	94	301	1164	722	969	113	965	1210	830	1498	574	741	2240	785	1003	485	1269	1621	685	605	1718	793	1683	1560	618	584	629	430	937
K01303	422.25	854.5	1055.5	589.5	199	1052.5	299	679.83	1451	981.5	1265.5	825	692.5	1542	119.5	615.5	1763	922	1399	255.5	1349	1696	1355	2091.5	877	1004.5	2470	1206	1296.5	671	1402	1893	876	867.33	1966.5	1122	2091.5	1881	929	758	977	787.5	1796.5
K01304	14646.92	3258.67	6559.95	16409.59	4103.36	9221.33	2459	8977.38	6314.66	8196.4	9766.45	9581.24	13043.82	11683.47	3204	8850.09	3626.34	4674.82	7252.23	3422.42	9330.76	8310.46	11589.15	8768.5	9287.64	4758.08	4535.99	6903.83	7058.33	4385.58	4271.31	6373.44	5167.24	7425.97	6003.46	6309.25	5933.12	10668.98	6002.97	7104.55	4781.11	5651.77	15304.16
K01305	2583.5	1434.9	2585.6	5042.67	1901.5	894	794.75	2494.33	2473.83	6422.4	2196.7	1393.3	676	4219.8	584.8	1577.6	3184.4	2374.6	822.4	1748	492	601.25	339	4525	2332.93	988	1665.33	2553.4	3805.95	742.86	5677.4	7238	2008	4015.15	2559.7	5467.2	2963.5	2399.47	1368.75	1456.67	1900.27	1406.25	3810.4
K01308	10464.88	6258	17304.33	12808.75	5890.62	7816.37	5204	16022.55	14554	24178.37	11395	6720	2967	16776.12	3891	8416.25	21716.88	11187	5916.12	7344	2714	2930	3704.75	15317.25	7822.62	6459.37	10218.41	10623.39	14420	3763	20021.5	28545.76	7481.38	23183.75	13108.87	22254.12	17344	11024.12	4251	7567.24	10580.49	6621.5	17137
K01312	26	22.67	24	515.5	0	42.5	62.17	34	79.17	27.5	34.5	19.83	29	31.17	7	20	24.83	28	15.5	25.17	61.83	0	56.67	22	633	19.83	111.83	37.33	21.5	48	78	129.5	30.5	31	131.67	32	52.17	242	15.33	0	27.5	92.33	44.67
K01318	16.33	13	0	78.67	0	44	34	35.33	104.66	42.33	84.33	45.67	21	45.67	12	36	113	61	46.67	30	75.67	27.33	7.67	109	30.5	26.33	123.66	83.67	57	110	12	26	37	24	81.33	69	228.67	135.34	11	204.67	151	67.33	30.67
K01322	24213.85	15203.16	12339.09	32015.23	4516.62	23447.31	6373.53	20652.27	16933.77	13776.58	21787.78	20430.45	26878.26	23831.74	7907.84	25844.19	14387	14702.75	31022.85	9375.84	32050.51	32338.97	35412.22	27709.83	25760.06	19412.38	27713.09	23111.1	21554.21	18715.56	10329.39	17085.06	16652.5	23145.99	23575.3	13681.78	22934	32306.07	20131.91	24782.69	20484.46	23043.27	33514.57
K01338	37719.7	36888.07	47583.25	62960.2	25864.75	46147.03	17482.72	46311.46	50961.42	43269.57	47747.71	31539.37	31727.9	48242.99	16701.44	50948.17	73996.25	62462.56	58479.62	26739.1	45457.33	45487.34	46514.17	61075.38	48428.51	53191.11	68638.6	55218.58	52785.73	49982.96	46708.1	56095.69	45909.26	72670.55	60407.71	45734.39	69120.61	59548.17	50212.6	37966.93	52153.7	55061.26	63220.66
K01340	26	0	0	496	0	33	0	0	0	16	12	11	29	17	0	0	6	7	0	8	52	0	50	0	0	0	0	0	0	0	12	15	0	0	9	0	0	0	0	0	0	0	22
K01342	1935.86	237	682	487.67	154	1584	89	767.67	735.67	2148.81	1388.34	815.67	2211.01	1928	62.33	515.01	982.86	802.33	347	399.67	1277.34	403.34	1835.33	915	828.33	305.66	626.12	486.3	723.33	295.34	867	1446.52	408.34	1108.33	1038.66	648.14	1356.67	448	274.33	1023.48	577	407.67	1808.33
K01347	58	0	0	0	344	7	0	0	0	0	0	0	0	0	0	0	0	0	0	0	0	0	0	0	0	20	0	0	0	0	47	0	0	55	70	36	36	22	18	0	0	0	0
K01354	13762.33	8248.91	6199.12	31634.23	2370	12960.99	4077.59	10333.58	9918.74	8835.99	13157.28	12066.65	14703.23	12985.64	4283.83	15233.24	8119.33	8849.66	18059.5	5402.25	16775.68	17995.13	17929.25	19419.51	17387.91	12033.51	14414.84	13141.84	11552	13650.7	4702.75	8276.33	8746.4	12668.42	10839.94	7238.66	10481.59	13938.74	11556.75	13990.64	11934.49	13512.14	21811.58
K01355	0	34	0	1657	0	0	0	0	30	47	79	0	42	0	0	149	9	28	0	40	74	39	51	72	88	26	26	44	66	0	18	30	41	37	80	51	0	113	40	0	25	62	65
K01356	36908.89	28800.15	34595.75	54765.42	24402.75	39445.25	13928.78	39638.13	38752.11	38711.56	40115.4	32055.47	33749.08	43674.05	14279.25	42996.23	49261.13	42969.34	46478.25	20356	43446.42	43629.95	47043.71	47218.25	41254.57	38970.32	50206.32	42253.97	41561.84	35663.42	36692.22	43399.46	34313.02	57261.36	47556.73	37348.18	51615.04	47165.06	39541.03	36780.78	39931	44041.24	56765.08
K01358	63953.34	55976.14	63133.57	88346.93	33446.41	76304.13	23483.08	77097.26	71262.04	72138.28	74772.78	63781.77	66447.59	84445.17	27555.56	83265.14	86230.22	76627.91	91777.68	38623.35	86495.85	86900.67	94010.62	90347.28	82220.93	71873.07	92161.22	77603.59	78976.42	64780.24	64054.6	85228.64	64475.29	106994.45	96897.43	68660.73	101714.31	93014.89	74717.68	88775.42	74317.69	85039.02	106834.15
K01361	1059.5	910	2211.33	2593.44	458	823	1804	5057.55	1873	2387.5	1308	893	103	1928	875	1306.25	785	1710	1063.72	1143	355	512	142	2388	1289.22	927.25	1122.83	1456.58	1990.5	909	1450.56	2382.11	1437	6620.64	1891.11	2537	2366	2277.5	794	1596	1339.78	1438.22	3005
K01365	0	3	3	6.88	0	3.75	0	4.88	2.88	0	1.38	0	2.25	0	0	2.12	0	0	0	0	0	0	0	0	5.38	2.88	6.75	0	0	0	0	2.25	0	2.38	7.62	2.5	5	5.38	7.62	0	0	0	0
K01372	917.95	220.33	244	1480	4193.22	959.23	9	465.5	169.26	389.51	320	170.33	462.83	138.67	136	303.83	68.5	86.33	808.33	241.67	598.01	965.33	506.51	2283.68	1076.16	116.13	333.01	335.17	284.17	805.67	1103.3	361.67	434	344.36	1190.28	343.43	314.4	1267.6	319.04	1030	243.33	372.34	278
K01387	222.88	246.42	645	4479.25	94	1247.62	16.67	911	469.83	314.79	388.5	262.83	376	226.17	120.06	1242.88	63.55	101.66	591.5	238.17	197.83	517	504.42	1555	2261	280.58	454.49	400.33	324.5	222.75	131.5	111.88	472.75	150	1418.45	224.12	482.92	1165.85	227.08	3082.12	520.5	664.58	586.33
K01389	0	164.5	57	67	0	0	0	49	116	26	9	0	0	0	121	192	30	99	131	29.5	75	80	70	42	158.5	101.5	302	176.5	139	86	0	0	95	186	5.5	0	50	99.5	154	18	440	203.5	65
K01392	826.67	1562.5	926.67	1334	64	1308.66	212.17	1451.67	895.5	1073.66	1968.49	1440.85	1263	1512.5	609.17	1813	1308.33	719.17	2904.18	723.34	2875	3254.66	3695.32	1477.32	2463.68	2118.17	1691.17	1839.67	1746.99	2054.66	532.33	915.66	1379.66	2658	1917.67	1094.82	744.49	1544.01	2140.69	2871.34	1291.99	2823.17	1769.66
K01399	200.17	127	145	192	0	1451.58	38	76	165	14	50.33	0	53	40	114	178.67	27	5.33	172.67	21	38.17	80.5	35.33	12	208.67	107	172	76	72.33	130.75	2	0	55	142	197.75	20	44	205	132.75	75	63	81.25	19.33
K01400	745	563	1005	2261.44	644	603	329	908	1922	1469	652	452	0	1570	272	524	933.5	1461	369.22	722	219	517.5	0	1550	1395.22	308	1047.46	953.31	1479	396	1498.56	2447.11	828	1550.89	1736.11	1986	2503	1071	474	2316	662.67	471.22	782.5
K01406	2958	2089.75	2149.3	16486	407	3759.5	1238.5	3306.5	2459.5	2808.9	5246.5	6368.4	5331.4	4537.8	1521.5	5538.25	273	2685	8633.27	1362.5	11389.5	13242.8	12774.9	8312.5	7518	4189.5	5061.5	5754	5480.25	4594.5	1516.5	2479	3727.3	6288.5	3467.2	3565	3175	3601.6	4393	5028.8	3479.5	7458.7	5374.5
K01407	30	20	50.38	3153.5	117.5	0	0.5	1	1	5.5	4.12	21	2	7	2	177	0	0	310.5	0	137	37	50.17	27.5	124.5	9	0	51	20	24.86	17	0	21.5	18.5	21.5	30	9	84.5	15.5	65	0	12.12	25
K01408	0	0	0	0	0	0	0	0	0	0	0	0	0	0	0	0	0	0	0	0	8	21	0	0	20	15	38	0	26	0	0	0	3	13	0	0	0	14	0	0	11	6	25
K01409	38503.03	28275.13	35999.57	54883.95	28186.38	40178.48	13508.78	39807.74	38860.95	41429.99	41757.98	33510.1	35442.91	46118.77	13833.72	41937.33	51236.18	43567.77	48652.14	20408.42	46124.18	45763.53	49754.72	51912.68	42785.83	38979.79	51253.33	42870.29	42799.96	35360.51	41362.44	45535.86	34567.54	57793.71	50275.53	38491.41	52726.94	48850.17	39402.32	37297.22	39703.99	43273.78	60236.89
K01411	0	0	0	0	0	0	0	4.75	0	0	0	0	0	0	0	5	0	0	0	0	0	0	0	0	4.25	0	0	0	0	0	0	0	5.25	7	0	0	0	0	0	0	0	0	0
K01414	9879	2120.67	4503.2	24732.27	2250.55	7075.24	880.84	4502.5	2809.84	5006.83	4912.36	4244.85	6693.08	5403	1124.67	5857.92	2160	2023.92	6031.02	1570.59	6760.25	5816.41	7405.91	8430.9	5453.1	3241.17	3784.5	4446.25	4018.99	4594.93	2444.67	3782.33	3206.9	3352.92	4708.62	2830.56	2663.59	6815.54	3494.75	3773.26	3158.99	4994.73	6403.58
K01415	4477.83	4894.84	2813.34	9835.06	346.5	3466.16	1267	5398.54	4266.38	1413.33	3348.71	2510.34	3992.25	2569.5	1922	6222.12	3100.34	2949.66	6566	1926	4049.66	3772.17	3989.83	4885.82	4652.55	4895.21	8578.41	3798.49	3654.32	4225.99	1812.33	3080.08	4174.34	6230.38	2788.21	2268.5	4641.99	8751.88	4962.88	3539.67	5209.66	6423.93	3461.67
K01416	149	1259	725.17	817.34	265.5	3211.66	537.52	1664.33	1922.66	448.5	956.67	901.16	982	1554	652.49	2740.32	781.83	675.15	1021.16	660	1725.91	2103.17	897.84	1603.16	1942.57	1059.75	1674.49	2207.51	1579.5	961.92	735.59	1047.32	990.66	1257.16	3471.09	1302.32	2891.18	3484.84	575.25	10309.01	1954.66	2408.33	1080
K01417	0	82	82	0	0	0	12	16	0	50	26	38	0	0	0	126	0	0	180	0	170	264	172	442	46	124	0	216	60	62	0	0	54	50	0	30	22	66	0	0	26	60	46
K01419	22269.73	13191.82	21979.96	39424.18	4758.05	23013.85	8339.18	21335.49	19858.7	28830.43	23164.45	17059.45	16774.49	25915.55	6469.8	20587.73	27689.45	20300.34	24993.33	10469.83	22562.02	23137.79	25037.73	32718.36	21869.9	19407.33	29989.17	24037.54	24055.86	16976.77	17510.62	29414.87	16745.72	30386.21	24333.41	22068.72	24566.55	24815.38	16121.58	15205.46	22670.92	20558.96	32483.98
K01420	54160.66	33967.24	62009.63	72706.97	16960.39	49191.98	19583.51	58363.96	55346.5	72506.88	54143.33	36638.36	34335.89	59321.99	17759.47	52850.28	86277.33	57216.58	52074.63	29351.6	37509.27	38711.67	43653.49	67949.51	46718.05	43139.32	58573.87	52120.51	54010.13	32867.01	51348.3	79595.38	38847.51	75669.29	55529.94	63198.27	69227.04	58402.83	38891.55	31633.92	50102.8	47944.46	77257.16
K01421	30879.32	11125.74	22454.59	25417.86	26154.42	22784.2	7360.92	26426.02	22622.74	39227.34	25422.03	21667.8	22692.5	36975.01	8015.46	20741.09	23637.71	16557.42	15588.24	11638.42	17331	16218	20256.59	27439.25	21910.77	12909.85	15271.89	19518.79	24025.2	9036.16	36883.73	40610.88	13661.79	33835.94	27481.05	32784.31	25487.01	27133.75	11978.41	27944.73	17692.53	14915.29	42596.15
K01424	37472.77	15692.26	24879.38	57086.37	20401.03	31659.71	7813.84	30730.21	22527.52	29808.4	27426.36	23632.65	28955.96	33911.73	9244.62	28145.28	25542.17	20613.24	29405.26	11708.51	28334.93	28223.34	30574.8	37610.08	27208.93	20025.38	29401.21	25053.36	26719.32	21008.06	28997.5	34096.33	20356.21	35987.04	32498.5	26642.18	29234.83	39470.8	20334.65	24028.07	23951.81	25453.96	40712
K01425	17733.4	7478.09	11229.61	28609.28	4146.93	15247.15	4563.84	15583.33	10668.44	19651.6	14795.37	12952.07	14698.57	19173.26	5093.28	14361.44	10716.88	9662.83	13433.68	6430.09	13977.75	13321.63	16750.41	18278.58	14753.26	8932.69	10960.57	12699.55	13741.34	7710.69	10206.02	16247.95	9343.87	18987.14	14779.45	13712.64	13167.65	14964.93	9581.75	15569.46	11554.21	11935.6	25578.34
K01426	62474.9	78426.04	75155.63	95065.28	13894.53	92221.42	33351.97	102283.66	88584.14	63534.97	83716.37	73813.47	76488.91	90010.03	40946.55	110652.94	100382.23	96923.41	119623.69	48065.71	106588.11	99191.64	112256.54	90172.36	94887.37	98497.07	135759.93	96790.91	99333.06	88009.31	62562.35	92825.68	91361.4	145928.41	111916.22	74751.39	138255.06	120684.06	106489.22	94228.09	104947.09	114397.2	113530.49
K01428	22395.51	12533.75	15750.15	36272.97	3772.41	23492.37	5643.53	18951.33	17036.15	17509.11	19436.26	16881.72	21518.79	22248.27	7551.57	23316.68	15660.66	13376.92	21159.96	9064.09	22563.68	21582.76	23453.26	24574.91	21152.57	14865.53	20407.56	18943.84	18951.21	12940.98	12175.42	19950.45	14952.7	21669.97	21793.52	17226.87	20718.89	25376.48	15238.48	28514.19	18333.02	19432.61	26963.16
K01429	21243.18	10045.41	12656.48	34553.64	3142.41	18428.65	4036.44	15207.66	13232.32	15227.65	16112.77	13440.41	18924.66	18833	5731.12	18127.25	11235.83	10097.75	15812.79	6853.25	16696.19	14704.66	17705.8	19551.09	16147.89	10845.28	14928.06	14146.67	14581.72	9055.07	9467.42	16250.62	11012.71	16438.8	15845.62	13788.05	15073.06	20512.86	11228.05	20462.75	14132.7	14551.44	22481.83
K01430	21708.18	10336.41	13441.48	34786.64	3375.41	19738.65	4163.44	15581.66	13740.32	16003.65	16621.77	14084.91	19326.66	19750.5	5903.12	18675.25	11632.83	10531.75	16169.79	7085.25	16877.19	14989.66	18077.3	20411.09	16558.89	11206.28	15605.06	14612.67	15180.72	9369.07	10411.42	17847.62	11386.71	17000.8	17336.62	14364.05	15760.06	20820.86	11606.05	22533.75	14767.7	14949.44	23136.83
K01432	4817	1674.75	2950	6951.71	639.8	4780.16	954.5	2609.33	2044.33	3123.5	3112.67	3560.67	4191.83	3439	840	3265.76	811	1875.33	4624	973.17	5551.84	5872.83	5985.5	4793.5	4501.16	2467.5	3750.83	3030.17	3073.92	2262.75	1678	2515.17	2576.17	3117	3676.84	2060.5	2623.1	3585.51	2578.73	3819.67	2735.17	3193.33	3245.83
K01433	48151.04	19607.65	25771.02	74866.25	8197.99	42397.01	8143.11	32935.9	26211.56	38392.51	39588.06	38692.73	48826.01	49044.83	12686.42	39395.6	23254.12	21119.17	37795.2	14218.01	46801.84	42665.16	53399.24	44160.18	40015.22	23240.96	26755.73	31212.72	33239.18	19400.59	22198.2	37797	24097.84	33968.36	35529.06	29430.47	31680.79	41745.21	27712.92	41623.66	25590.6	30247.12	62665.16
K01434	14757.76	11743.59	13240.43	29696.85	2979.29	21643.28	5333.29	16158.91	15440.86	17520.16	17610.7	16698.44	17625.84	21857.02	4989.45	18196.04	14054.91	14392.49	24826.56	7688.09	26966.68	29171.74	28746.49	27785.26	20759.27	16115.22	21341.21	18861.67	19685.9	14036.15	13410.82	21618.86	14360.74	21377.96	24147.33	14122.86	21905.91	23298.67	16389.6	23656.6	16055.91	21310.24	24357.26
K01436	22558.1	20836.8	30031.27	24910.3	5170.47	27349.75	11216.52	35345.5	30807.76	39936.4	30261.18	24553.14	21583.68	41692.42	10862.26	27539.22	40410.49	26451.59	30689.62	15916.51	27195.11	28804.04	28293.66	39581.52	29972.46	25037.59	35663.86	30399.67	36238.01	18431.83	33116.55	52167.74	23254.55	48417.94	36873.04	36858.17	42008.89	37543.12	22467.41	29557.53	29639.9	27338.62	47127.74
K01437	0	0	0	0	40	0	0	0	0	0	0	0	0	0	0	0	0	0	0	0	0	0	0	0	0	0	0	0	0	0	0	0	0	0	0	0	0	0	0	0	0	0	0
K01438	19590.1	25573.07	26817.4	50767.53	6340.56	26037.97	12435.61	29648.19	31538.61	31080.73	29383.69	21704.58	19326.07	31604.12	11845.85	35017.7	40867.83	36992.76	41898.98	17914.42	33456.43	34095.94	36257.79	45281.44	33154.47	33429.41	43957.72	35330.67	36456.8	29771.43	23819.46	37245.58	29657.07	48151.96	36913.38	31221.64	45237.94	34698.9	32848.63	20681.22	35280.46	37420.18	36066.09
K01439	36643.34	31835.06	38153.64	59881.13	20607.77	38113.39	13762.69	43847.67	39849.68	40508	39801.12	32908.47	33565.24	45696.43	15860.26	45225.14	47168.28	42340.84	44969	21365.93	41948.67	41301.28	44574.47	48844.57	39790.82	37130.71	53376.36	41682.31	43449.34	33636.26	37347.23	46750.92	36590.06	60697.76	47488.19	40840.46	57580.2	50682.14	40676.18	38341.44	40125.85	44498.89	55569.41
K01442	2282.97	736.25	1057.5	3903	10329.02	1248.14	410.5	957.5	1217.61	837.4	1441.5	922.9	650.65	837.3	515.5	1390.5	2583.5	1350	1780	752.5	1726	1510.3	2188.9	1951.5	1766	1639.83	2036.17	1907	1337.25	2878.75	4434.84	722.25	1279.25	2220.5	3588.89	1836.86	1584.39	2060.56	1535.17	1316.8	1647	1439.75	1767.17
K01443	32588.54	17769.74	25665.38	49432.9	20543.39	33438.24	8627.19	29706.91	26010.45	33366.75	29838.36	26908.12	28981.42	35580.05	10365.07	30307.01	29945.29	23482.4	31995.76	13354.16	33595.44	34532.8	37529.71	36538.43	29935.91	21689.23	29172.64	27449.29	29516.59	18007.44	29106.6	36665.11	20742.55	36379.18	37591.07	29248.87	35898.47	34890.19	21938.51	35920.46	25849.58	27480.87	44142.14
K01444	1480.93	2001	1815.33	2814.21	672.24	3432.07	660.01	1989.11	2353.2	2357.59	3746.13	2503.58	3111.84	3709.08	533	2640.62	3108.5	2575.33	6173.5	1250.16	5450.93	7089.91	5934.91	7643.03	5112.79	3126.88	5346.76	4313.84	4430.66	2830	2252.66	3553.5	2735.93	2990.42	5386.79	2234.07	4111.85	4849.07	2730.53	2573.5	3244.66	3290.85	5519.67
K01446	0	0	0	0	0	0	0	0	0	0	0	0	0	0	0	0	0	0	40	0	0	0	0	0	0	0	0	0	4	0	0	0	0	0	0	0	0	0	0	0	0	0	0
K01447	6846.73	6262	5184.9	8907.58	3153.88	7855.81	3227.67	6519.92	6448.87	5854.15	7295.91	5843.99	6135.98	6278.55	2720.67	9444.57	6658.33	6166.18	13555.84	3448.17	10495.58	12629.88	11569.48	12693.08	10737.09	7768.17	13047.5	9452.75	8955.75	7396.83	4714.55	7247.25	6940.64	9735.01	10288.84	6319.59	9050.64	10136.59	7045.26	6812.64	9236.66	9036.18	8956.66
K01448	56064.98	32241.28	61186.33	78237.53	44285.74	54038.41	19695.94	58003.11	53463.18	84226.95	56188.54	40871.24	40070.9	69808.47	16694.75	48219.43	71712.02	50279.38	54317.58	27614.52	48923.76	48290.03	54411.06	76113.83	52269.5	41254.28	61808.44	55528.86	62102.42	35238.23	74954.39	89317.02	40398.69	82000.69	75218.03	70170.51	71568.57	60778.71	36316.51	54337.51	53127.95	46726.58	78276.7
K01449	25402.54	14672.8	45668.52	25776.69	8187.04	21538.24	13850	41581.1	33632	64071.16	29721.4	17943.6	10600	40901.84	9366.6	20988.2	54095.44	27905.7	15859.76	17404	7387.5	7118	10094.25	36859	18655.66	16482.24	25327.94	26046.55	33299.4	10196	40717.53	66473.51	17226.76	55382.28	31148.75	50233.76	41644.25	25565.34	9870.75	18297.6	27821.85	16488.22	44903.3
K01451	42610.6	23029.49	19805.22	84440.77	9166.28	42197.64	10266.12	32734.67	23987.16	26223.72	33433.58	36696.24	44818.24	38650.67	12416.8	41273.14	13085.18	21172.38	48038.68	13330.27	57095.06	56126.63	62051.61	52349.37	41804.78	27319.51	38626.4	34211.43	34018.31	26892.8	18086.16	25364.65	27219.04	37417.23	41407.53	23117.96	32909.02	49197	31806.77	48342.85	30676.54	38298.84	45775.58
K01452	1704	1365.5	2435	2951	66	782	1636	4845	2049	3370	1594	921	231	2859	911.5	1686.25	2572	1893	1417	1439	325	319	228	3292	1432	1497.25	1681.13	1733.81	2532	702	2736.5	4523	1559.75	6556.67	1578	3395	2359	2720.25	956	533	2323	1625.75	3046.67
K01453	567.33	1697.25	1157.25	3999.69	162.35	1414.75	831.5	1318.5	1175.83	796.33	1031.58	600.67	814.75	631.42	672	2867.58	201	1897.75	3230.17	641.25	1089.42	1409.58	931.17	3469.75	3038.17	1957.91	1740.33	2111.92	1656.75	1785.25	324.5	433.5	1724.75	2116.75	1581.83	1073.25	1587.54	1255.92	1595.3	985.25	2985.83	2510.08	993.67
K01455	5114.67	6951.33	5510.83	9776.9	713.93	6590.23	2450.84	8707.83	5999.66	4095.63	5715	6257.97	5879.64	5808.85	3419.12	9402.19	5056.33	6658.16	11371	3871.01	10468.84	9896.92	10721.38	8080.17	6645.41	8193.07	11254.66	7346.17	7737.99	8148	2717.5	3918.66	7494.75	12195.83	8500.39	4993.33	10768.27	9810.87	9567.23	7062.93	7924.82	10716.73	6952.92
K01457	4468.17	4452.34	3272.66	31044.5	863.55	5063.83	2008.34	4244.75	3991.75	3140.05	4373.92	3820.55	4409.22	3580.52	2336	8296	2268.83	3684	9030.5	2131.59	7128.83	8489.35	7704.64	11424.58	8011.5	4997.99	6095.95	5995.46	5396.09	4702.08	1705.25	2837.83	4700.34	5686.17	4619.92	3084.33	5016.84	5178.98	4987.25	6374.52	6202.83	6519.33	5297.67
K01458	6480.17	2157.75	2326.17	13781.44	1128.2	5550.4	666.17	3790.83	1899.83	2394.18	3448.67	3568.17	4997.83	3147.17	988.5	5154.6	798.17	1791.65	4935.67	1190.01	5663.86	5715.49	6282.34	6812.18	4739.16	2339.17	3247.34	3126	3033.59	4040.58	1203.33	1911.17	3036.18	3242	4631.27	1887.33	1977.73	6628.67	3410.68	3109.5	3011.33	3653.59	3868.49
K01459	79	1337.5	507	646	40	581	922.5	1229	1148	188.5	620	174	94	158	831	2176.5	92	1081.5	3150	571.5	346	484	477	1026	2396.5	2307.5	1708	1945	1489	2202	262	454	1598	2519	1323	847.5	1661.5	949	1565	364	3277	2467	434
K01460	72.5	0	2.38	5.17	352	7	0	0	0	0	4.12	0	0	0	0	5	0	0	0	0	0	0	0	0	0	20	0	0	0	24.86	64	0	0	65.5	84	36	42	22	18	0	0	0.62	0
K01461	92	565	265	3990	0	270	309	365	373	41	163	8	8	28	295	1214	46	349	1384	205	154	98	39	1324	1383	834	560	793	552	780	79	115	565	847	394	264	519	366	571	111	1098	954	99.5
K01462	75184.79	47904.98	60562.71	98057.28	37321.24	75033.22	23815.99	76835.46	65455.26	76742.76	76345.78	66945.9	74622.48	88828.93	25785.27	76440.41	73858.48	64928.51	84413.38	35181.35	89922.6	87465.78	98615.09	89140.74	77972.72	63612.04	78793.61	72693.58	75011.46	55863.57	65118.62	82666.24	57284.5	100740.37	86828.01	67961.1	86704.31	87429.65	65807.82	80342.07	66214.61	74641.76	112645.75
K01464	12231.06	11325.09	14051.35	33203.61	7836.37	13575.26	5473.93	15929.66	15652.9	18287.08	13793.03	10202.01	9816.83	15364.2	5773.62	17721.59	18365.5	12995.5	16702.47	7899.51	12956.41	14528.49	12985.82	24669.99	15829.12	13126.53	18226.9	15791.4	16347.23	11281.65	15834.58	22064.96	13195.17	22744.33	17694.14	18268.98	19643.61	19703.74	11840.89	15242.71	16688.19	16990.15	18478
K01465	56594.42	40395.39	49812.27	93747.22	26302.13	58579.84	21918.38	58039.28	54140.09	58080.63	61513.74	48088.11	51919.73	65157.97	19973.08	62242.76	66813.83	59381.06	76723.29	29103.92	71823.87	73359.01	77870.05	86270.88	66435.14	58082.39	77407.89	65334.3	64729.85	52268.04	47987.7	64675.78	50686.32	82809.81	70378.53	52179.23	72225.54	71199.07	55546.66	52682.18	60960.42	64461.49	85675.66
K01466	15126.66	11943	13919.83	18835	2915.2	18565.26	6410.76	23279.42	15814.4	16223.74	17853.16	16945.18	17714	20926.87	7431.12	18511.17	14639.33	12990.67	17827.78	8824.26	20645.41	20253.82	22834.99	18690.74	17995.21	13509.78	17479.57	15754.57	17224.48	10596.85	12479.08	19909.79	13441.36	28155.08	21056.68	16596.9	21975.08	21617.59	15237.76	23914.21	14786.02	17727.82	27741.25
K01467	6505.57	3072.75	1630.45	13982.88	413.8	4093.24	1057.67	3317.33	2312.83	1498.41	2249.45	2394.73	3924.73	2248.97	1165	4874.42	1579.17	1545.99	4841.34	1087.17	3558.68	2838.63	4033.74	4023.18	3374	2420.67	5651.84	2914	2483.75	2355.33	1214.43	2192.17	2426.24	2914.4	2530.23	1741.33	2812.43	6254.23	2954.48	1965.8	3273.83	3693.15	3225.83
K01468	26861.99	21635.16	25746.37	42829.63	6011.63	30567.28	9658.52	28391.8	29406.16	30261.92	30612.53	25682.43	26433.16	34486.5	10852.45	32964.09	36767	31881.07	36014.17	16108.43	33015.18	33077.23	36078	39349	32242.58	27662.96	35575.96	32027.25	32487.65	25144.6	22304.3	35360.66	25476.89	38057.2	35238.42	28932.07	40006	36815.61	29313.7	28425.84	29566.41	31071.72	43090.66
K01469	9115.5	4556.26	5315.17	17921.59	1770.8	7762.91	2049.42	6487.83	4747.83	4569.34	5352.84	4934	7097.5	5770.67	1732	7423.25	3588.67	3592.32	8087.83	2381.34	7916.84	7452	9291.17	10161.5	6606.33	5115.83	9793.49	6345.16	5645.25	6183.58	3071.5	5298.5	4779.34	6273	5590.01	3828	5483.84	10354.83	5274.33	7940	5749.83	7191.33	8072.33
K01470	11189.44	19158.56	17187.26	26627.1	7300.73	21426.55	9666.61	27169.73	21463.73	16346.1	20125.88	16796.51	14917.38	20422.77	9906.15	24859.39	23804.56	20950.28	28961.22	11128.17	26051.93	25245.85	27992	29573.61	22545.85	23383.21	34734.71	23282.44	24544.57	20690.32	17652.21	24491.24	21338.33	41528.01	31768.02	19856.42	33081.06	30309.97	23155.82	27980.32	26779.48	26848.59	27653.33
K01471	0	493	196	913	0	232	346	427	401	48	163	61	0	28	277	785.5	46	400	1030	215	36	8	29	209	842.5	793	677	736	528	823	92	135	609	970	475	284.5	556	270	574	0	1230	883	267
K01473	19095.16	36879.4	33717.84	26720.47	6154.88	34548.91	14943.68	41024.08	43335.58	24536.5	35343.17	28169.34	25967.16	36422.25	18437.5	47168.42	54868.33	52244.83	46615.83	23349.75	39348.75	34160.83	42397.5	38445.58	35933.24	44533.57	59183.67	40992.86	42271.58	38215.74	29992.26	42793.59	42594.5	63842.32	47214.93	34864.74	68404.94	46940.59	49720.72	25991.92	43710.9	47131.65	44884.43
K01474	19145.16	35330.31	33343.17	24677.57	5770.21	34759.25	14374.35	39278.41	42396.24	25053.5	34905.84	28250.34	25931.33	37152.41	17550.84	44977.33	53798.33	50408	44756.49	22533.42	38920.25	33751.49	41900.66	38120.25	34905.4	42395.07	56539.17	39520.53	41053.82	36246.49	30782.76	44251.42	40961.33	60728.82	47209.93	34360.57	66480.17	43908.92	47450.15	24295.25	41542.39	44622.14	44235.1
K01476	11461.11	16155.72	20808.49	28724.53	3357.98	19393.32	8479.27	23993.63	22030.74	23650.69	19535.25	13695.45	10804.82	23042.59	9154.3	23372.75	28521.11	23253.08	24479.67	11373.59	17497.68	18249.79	16447.99	27839.01	20242.86	20941.01	29629.96	23831.76	24914.45	20628.67	19546.12	30447.74	19943.01	35590.7	25763.24	24289.14	33927.09	26701.74	18259.41	20097.41	26168.78	23542.08	25850.9
K01477	1681.83	3391.5	2166.9	7964.83	462.08	4749.06	928.6	3504.17	2675.24	2255.66	3196.83	4687.01	4644.5	4577.08	1622.79	6023.43	1361.33	2619.34	5622.84	2002.76	8857.74	8092.49	9125.82	4906.49	5263.68	3240.08	3728.33	4220.34	4297.32	2912.07	1593.08	2502.91	3202.14	4111.99	7693.75	2598.56	5302.16	6357	4473.76	10631.42	3623.31	5259.6	4193.92
K01478	4455.43	7704.08	5247.4	8920.15	1606.58	9124.23	2345.18	8282.33	7021.57	6366.74	7741.01	8289.5	8962.84	9657.41	3483.78	10963.84	4814.26	5739.82	14002.49	4083.59	14588.5	15931.24	14277.33	10816	11787.23	8596.5	10663.66	9229.34	9928.41	7539.11	6076.67	9609.83	7361.31	11184.91	13216.33	6427.98	12004.34	11814.67	8984.83	19667.99	10402.15	12437.5	10103.25
K01479	15157.83	6777.83	12159.28	22806.38	2098	11584.66	3218.75	10718.3	10989.49	19236.59	14990.2	12760.75	14219.58	18204.09	3690.5	12064.41	14838.5	8940.33	13325	5855.67	13381.93	13923.66	15388.43	20890.68	14187.91	7786.09	11957.84	12330.34	13393.92	6140.53	10672.83	18983.42	7638.4	12645.59	10428.61	14274.25	13330.6	13348.12	7123.56	9743.67	9807.94	9838.89	23795
K01480	30809.77	22849.07	29433.17	36914.7	13403.93	29629.41	10011.18	34335.9	32056.16	36106.93	34619.39	26809.84	29271.99	41946.69	12782.09	32945.59	39706.1	33935.28	33288.34	17019.27	29449.51	28560.06	31377.74	39693.32	33617.56	28255.74	37968.38	32317.88	35262.85	25120.84	31373.96	42643.62	27737.52	48559.04	35886	35176.2	41330.66	36724.18	29176.86	24210.68	31903.39	32631.59	52749.9
K01481	20.33	32.17	100.67	6.33	0	26.66	47.42	55.67	38.33	56.66	105.32	41.68	15.33	22	3.67	68.99	7.33	25.01	156.84	11.67	97.99	153	168.99	119.32	142.18	98.83	52.67	118.34	69.99	44.66	18.33	41.33	54.99	80.5	65.67	66.32	30.16	78.01	98.52	18.34	77.32	143.34	110
K01482	1526	971.09	1018	2953	3018	1585.08	398.17	1965.22	1369.83	1828.5	1582.5	1383.83	1088	2116.17	665	2011.08	513	1110.83	1538.33	1055.67	1502.83	1836.67	1705.67	2750	2594.5	1170.83	1116.66	1724.33	2307.75	3062.5	2690	2367.5	1626	2771.5	1785.59	2720	1532.84	2467.83	1801.41	3592	1298.94	2116.08	1905.5
K01483	1939.83	1591.5	1299.07	18420.37	764.8	2301.83	859.51	1855.17	1427	1935.06	2891.16	3061.75	2680.4	2308.05	745.17	4018.67	507.83	1760.84	4397.02	1009.34	5547.5	6167.96	5813.64	7893.07	4183.6	2324.83	3338.17	3019.67	2679.75	2346.93	891.83	1425.66	2420.4	2776.66	3506.77	1854.98	1725.59	2608.57	2324.09	3121.14	2376.99	3911.61	3438.58
K01484	6243	2836.17	2523.45	21429.8	274	3883.25	813.17	3533.08	2269	1993.92	2659.87	3238.75	4847.75	3149.75	1140	5630.5	1929.17	1197.5	5162.34	1128	4726.08	4718.25	5666.92	6239.58	3308.92	1998.83	5168.83	3024.16	2520.25	1672.27	1386.5	2426.25	2313.99	2062.83	2809.77	1810.58	2884.1	7015.36	2677.15	2849.17	2436.5	2997.06	4767.67
K01485	15040.33	14010.16	15439.68	55113.56	3056.54	17649.61	8374.52	25979.36	14365.18	12943.07	14772.51	14054.9	14570.08	16965.29	8144.69	23916.74	10688.67	14234.24	23295.98	9247.52	20448.42	19058.03	21011.14	27042.01	19444.94	15788.69	21351.14	17924.78	18436.14	14524.35	9455	15337.07	16803.98	32734.8	19957.4	15476.32	19397.04	26139	17522.07	21241.71	19266.38	22680.68	22572.09
K01486	19187.81	17139.23	31096.81	35222.72	10678.48	16675.37	10784	33479.77	26454.5	40740.79	25115.82	14769.2	11455.4	28456.47	9422.8	22933.6	39472.16	25684.6	22764.04	14588	14639	15563.8	15975.65	35941.75	20962.41	19981.37	29254.58	25233.29	29084.7	17787.5	27707.52	41821.36	19354.13	48522.35	24853.79	35850.94	34840.25	27007.53	16255.25	15365.66	27174.54	23052.56	35788.23
K01487	19849.57	7609.08	12785.03	37258.6	6100.88	14362.82	4277.18	17457.09	10830.69	14887.56	14840.49	13716.26	16356.24	17431.8	5182.18	15383.78	9727	8220.26	13317.02	6370.34	14238.93	13827.34	16252.13	19008.41	14032.82	9155.62	11264.57	11746.27	12336.47	9633.65	9577.83	14245.24	9509.82	18183.4	11318.14	12975.97	11194.11	17459.55	10469.29	11452.72	10193.92	12402.39	24205.75
K01488	33607.29	18250.85	18185.54	54757.04	7096.75	37332.62	5979.62	28245.91	23098.05	21724.34	29460.87	30089.09	38834.34	35618.97	10318.85	34835.45	15959.83	16735.38	33155.27	11171.28	40400.17	39187.73	43129.01	34437.92	33173.19	21381.36	28847.09	25254.67	25329.64	17409.2	17925.77	25884.2	20392.52	28108.22	36693.97	20319.14	28531.14	41996.64	25242.2	47811.96	23588.74	29999.19	45136.35
K01489	37584.78	19732.15	26047.66	41829	19972	35311.32	11421.28	35532.57	29891.19	38275.59	37048.2	33014.8	37103.58	45325.47	11811.42	33052.97	31655.28	26449.09	38076.48	15151.17	41563.84	41151.36	45211.64	45141.93	38240.22	26431.21	37559.45	32655.28	34429.18	21260.26	31608.45	41096.94	23682.89	45423.22	39265.47	31974.13	37877.59	41710.84	25774.84	36184.14	30009.89	30222.18	58002.66
K01491	38803.36	29983.4	37033.8	60561.54	23135.88	42944.96	13759.62	41214.9	40467.77	41445.27	43307.2	34788.15	36591.93	46597.17	14362.04	45081.73	51902.94	45044.51	50371.48	21385.26	47766.85	48158.72	53266.82	54091.85	45344.72	39792.53	52935.28	45102.45	44817.25	36257.76	37774.62	47093.94	36011.37	58111.23	52212.8	38852.79	54639.12	49738.9	40593.73	42117.42	41706.54	46151.68	61919.34
K01492	588.26	0	0	0	2618.3	28.57	0	0	165.43	0	0	0	14	0	0	0	4	0	0	0	0	0	0	0	0	62.29	0	0	0	28	1879.97	19	4	366.29	768.57	426.43	172.57	383.43	78.71	0	0	0	0
K01493	10293.19	7317.23	15858.1	9305.59	15710.1	10508.93	4238.67	13458.72	13027.43	19239.94	11842.36	7382.98	5054.83	13891.59	3854.97	9104.26	21206.61	12874.27	9657.83	6530.01	6142.84	6617.49	7496.75	15860.75	9272.11	9179.17	12752.26	11640.13	13094.53	8173.33	20594.03	20318.2	9198.29	20616.99	16325.8	17525.9	17558.49	12803.78	8105.38	6437.08	11605.58	9552.73	16752.65
K01494	26930.34	20678.75	19358.37	47755.38	7092.2	30028.8	8778.86	25841.14	24994.39	20583.15	29244.04	25679.82	30653.83	31194.63	9930.45	32456.6	28620.17	29103.9	38898.16	13738.16	39474.59	38375.54	41915.47	37445.93	35459.74	28780.74	35304.82	30212.76	29006.98	26569.43	15787.59	24221.66	24326.5	34127.19	32064.16	19158.56	34440.55	34912.96	30807.72	31599.39	26481.81	33419.3	41664.84
K01495	35897.88	24912.9	32228.29	58846.24	14976.43	39786.4	12099.03	36271.91	33504.19	40080.76	39439.03	32751.3	35268.66	44240.72	12280.25	38532.14	42996.12	32980.41	45439.66	17512.42	44728.18	45005.11	48962.47	50775.43	41630.14	33279.62	45786.66	39738.81	40149.76	32477.09	30006.45	44369.11	28893.52	49943.31	44336.01	34385.88	44213.04	43943.65	32132.22	41884.05	36105.72	38607.96	56648.24
K01496	24045.33	12442.67	11752.03	36946.76	6519.92	23709.8	5724.36	17680.02	14884.69	16230.48	20896.92	21251.82	26363.08	24105.04	6851.78	22839.72	9431.67	13052.9	26572.17	7773.08	32320.01	31745.7	35100.8	26405.43	25125.12	17250.2	19814.07	19689.26	19310.73	15761.74	11896.94	15311.82	15105.33	21443.31	22655.65	13345.47	18638.88	25440.52	18856.26	27828.97	16602.31	21899.3	31444.59
K01497	28429.33	10422.85	16634.2	35744.15	3595.5	19325.55	5208.61	20645.5	17042.08	20882.41	22180.93	20431.43	24795.66	27090.01	7079.95	20693.83	15961.99	10396.76	18378.58	7988.18	21589.82	22121.58	25828.83	21865.48	21180.25	11325.66	16037.61	16457.23	17933.9	8323.68	13550.56	23712.1	11616.97	21639.89	14274.45	18814.88	17086.28	22788.68	12722.84	15117.68	13414.14	15836.36	36322.34
K01499	224.35	778.67	516.33	823.88	311.99	944.91	380.18	506.86	587.37	329.23	710.55	426.07	406.33	651.21	437.5	1279.13	634.5	529.83	1666.84	250.66	1195.84	1108.96	1162.8	1333.85	1618.63	1043.37	1846.25	1028.5	899.83	934.66	381.33	683.41	814.52	1247.08	1231.78	731.65	931.02	1020.43	802.62	503.8	1263.83	877.01	705.75
K01501	10084.01	2998.92	5320.82	19311.55	1717.38	7716.23	1427.84	5925.25	4237.42	6701.17	6867.43	6012.34	7724.42	7829.5	1769.67	7425.75	3367	3723.75	7836.01	2878.5	9191.1	8620.39	10297.24	9351.42	7897.02	5137.67	5709.66	6954.09	6996.49	4783.74	4007.5	6480	5033.5	6401.03	6119.6	5419.32	4193.15	8648.89	4981.44	5310.25	5164.17	7115.53	8114.91
K01502	195.67	1262.5	678.5	4327.75	38.5	806	784	1150.88	943.88	332.4	695.72	443.57	442.32	502.8	783	2370.45	295	583.33	2485	398.92	834.34	605.13	636.4	2177	2199.71	1699.63	1750.75	1540.33	1426.67	1447.75	328	675.58	1320.92	2034.88	1000.87	1026.5	1008.97	1012.58	1090.74	313.8	2037.5	1640.33	703.83
K01505	10628.17	3425.16	3087.23	16892.21	1033.58	10081.33	1432.85	6374	4678.08	5145.5	8543.67	8103	11883.34	8997.16	2878	9946.83	1573.33	2866.15	10665.24	2434.09	11020.93	11227.66	12381.74	10110.5	10921.58	4810.41	4935.67	7161.34	6863.99	4351.58	2230.92	4017.57	4543.48	5481.16	8073.36	4362.07	4686.94	8912.11	5040.98	15536.08	5259.15	7937.92	12802.33
K01507	28336.47	16885	16358.54	50527.68	8213.87	29790.54	7624.78	23155.69	20337.52	21864.94	29086.08	26093.5	31660.91	31994.55	8600.62	28966.63	20461.21	19640.24	37587	11065.92	42282.18	42388.03	45178.72	38685.43	33222.79	24395.13	33323.59	28647.1	27527.06	23585.26	16563.67	22771.37	20681.41	29582.41	31858.21	18153.75	27036.62	34499.44	24985.86	32536.6	24203.13	29305.81	42565.26
K01510	0	0	0	0	0	0	0	0	0	0	0	0	0	0	0	0	0	0	0	0	0	0	0	0	0	0	0	0	0	0	0	0	0	0	0	0	0	0	0	0	0	0	0
K01512	20839.82	19777.58	21544.05	22949.69	13091.79	25563.96	10822.44	28594.36	25730.77	18744.82	27625.58	21674.33	23310.24	27070.72	10624.29	29079.8	32301.83	34037.5	34511.83	14435.42	31946.67	30244.2	34486.89	26574.85	30880.13	30011.79	34332.92	29790.35	28464.73	28679.51	19166.35	21984.25	25879.92	43518.97	32206.39	21437.47	35299.45	31341.74	30879.77	22705.56	27118.3	31249.54	37874.35
K01515	34908.74	26787.9	35828.47	51773.95	21815.26	36263.38	11878.53	38271.49	38222.37	40784.93	38759.53	30644.15	31197.01	43968.5	13034.7	39060.67	53220.78	40749.01	41012.66	19396.33	39068.75	37085.32	42922.31	43312.5	36734.24	34715.87	47054.15	37970.39	38981.42	28977.34	38473.54	46970.36	30872.87	53805.47	44139.46	38207.96	51793.36	44689.97	35925.82	33505.92	35869.56	38783.61	55177.99
K01518	20	0	0	0	0	0	0	0	0	0	0	0	0	0	0	0	0	0	0	0	0	0	0	0	0	0	0	0	0	0	0	0	0	0	0	0	0	0	0	0	0	0	0
K01520	31143.42	21532.23	23466.63	44583.8	21455.8	32651.41	8908.02	27295.88	27193.58	24849.58	31729.73	27531.3	31181.65	33451.8	10540.75	33961.44	33683.28	30713.51	40369.61	14947.26	40908	40123.2	44310.06	38518.15	35058.64	29765.24	38736.07	32396.72	31224.43	28662.43	26453.54	28146.33	26588.52	38335.25	39061.76	24066.39	37699.42	37953.14	32287.04	32214.55	29487.56	34426.63	45248.4
K01521	223.5	337.67	172.38	3743.57	79	217.83	344.84	149.5	206.17	123.5	143.87	132.83	125.33	76.17	200.5	1216.34	19.33	21	1143.67	63.42	535.83	359	93.67	560.75	526.17	350.41	531.83	289.5	330.17	240.44	68	108.67	214.92	221.33	239.59	250.08	224.27	496.75	123.06	279	443.5	620.37	78.67
K01523	23291.65	11779.75	10747.32	36927.93	5646.93	22919.64	5139.35	16775.54	13227.53	14935.65	19038.55	20352.82	25599.07	22168.38	6695.78	21821.8	6843.17	10538.4	24830	7039.34	30105.34	28924.37	32258.15	25002.33	23147.12	15021.29	17159.07	17777.59	17417.49	13728.41	10712.44	13371.49	13526.4	18881.77	21229.07	12025.57	16725.36	24046.25	16980.43	27619.97	15612.48	20052.92	29053.92
K01524	48668.3	43194.9	43458.86	69578.91	16884.73	61949.86	17234.54	53513.05	51860.72	44490.79	58607.68	50891.79	57215.88	61995.78	22027.98	64353.28	58271.06	53320	73205.31	28133.86	74473.34	72641.32	80642.73	65733.16	63580.01	56369.54	76350.42	60942.07	59764.5	52828.03	37244.78	53566.89	50266.09	74679.37	69887.67	45020.65	73701.52	72558.02	59604.08	64140.74	57130.02	66485.8	83386
K01525	9255.67	2114.17	4485.03	23967.13	1893.05	7167.66	756.17	4246.16	2684	4704.67	4537.37	3950.67	6278.25	5060.5	1112.5	5762.43	2117.67	1911.74	5611.51	1625.92	6062.76	5060.08	6653.25	7706.25	5209.92	3381.83	3507.83	4289.58	3959	2940.77	2447	3687.5	3212.41	3561.91	4533.19	2721.08	2480.6	6704.53	3571.65	3638.25	2949.5	4948.14	5890.41
K01531	10696.43	1779.59	3615.74	9883.26	2729.41	8352.57	534.51	4263.24	3300.91	4643.7	6563.83	6072.75	9823.01	7917.41	1815	5935.24	1384.05	1233.41	4453.84	1514.24	6839.34	5423	8233.73	3545.6	6373.68	2022.5	2238.33	3470.92	3365.07	1665.66	2086.43	3678.96	2373.58	2125.78	4520.7	2916.94	2571.94	5908.31	3194.57	7379.87	2449.16	3827.85	11225.08
K01533	33282.37	13536.25	14477.39	34656.24	17819.28	28219.54	5088.52	20025.64	18457.34	20171.75	27445.99	25127.6	33030.34	30053.58	7738.5	24256.15	13071.5	15127.25	29919.67	8241.08	35076.68	35048.65	39197.99	30624.76	29927.97	18081.17	24428.51	23243.93	23195.65	16846.16	18663.36	18615.18	16848.31	23611.66	28140.74	16645.16	21595.42	32029.3	20075.34	25937.93	18959.98	22842.61	41048.26
K01534	28261.64	19383.32	34811.78	43169.72	23330.42	22464.88	12008.68	37166.62	30366.14	42377.22	28582.45	19111.04	16746.74	33856.43	9895.31	26896.97	46360.15	34316.18	25930	16315.24	19656.92	19368.21	21728.39	39763.68	22366.88	23655.83	32178.79	27831.04	31105.2	18847.42	38556.9	45183.27	24282.99	52256.02	33021.27	37684.78	41736.86	32998.66	23023.98	16375.04	28063.92	26279.25	40088.25
K01535	308	93.5	0	224	0	248	0	86	50	0	42	25	85	21	13	146	18	0	226.5	59	56	74	29	53	245	155	465	105	71	540.5	17	32	101	142	311	9	22	248	65	293	169.5	92	28
K01537	19942.09	11920.4	21245.45	13144.09	24724.09	17214.51	5251.59	20039.97	18621.1	23437.27	19819.45	14893.13	14764.32	23099.15	6853.97	18385.68	27022.45	17827.1	18264.35	9601.68	15630.85	17448.88	18377.91	21867.26	18447.38	15663.59	19599.93	18624.95	19826.28	13306.08	26092.56	24730.35	14864.64	30042.76	23924.03	21893.31	24602.56	21398.22	15859.97	16512.05	18183.07	18199.11	30963.74
K01539	0	0	5	0	0	0	25	9	20	4	6	0	0	0	0	28	0	37	30	20	0	0	27	4	7	54	0	40	32	40	0	0	18	36	0	14	0	5	32	0	0	31	34
K01545	97.5	233.5	377.4	6248.5	13	63	159	138	211	70.4	205	81.9	23.4	197.55	156	789.5	43	216	775.67	192	150.5	246.3	252.65	1596	275.75	339	271.5	387	303	265	83	127	315.4	373.5	150.6	205.5	510	335.4	327	39.8	482	511.1	343.75
K01546	23049.7	15960.98	15390.96	43750.01	8347.24	24084.28	6246.11	20345.19	19605.54	18897.17	22377.86	19431.13	22314.99	24046.01	8788.25	27405.98	22938.28	21509.67	28458.08	10464.17	26497.6	27629.86	28893.88	32365.85	26070.81	19531.08	25724.75	23325.92	22762.09	16984.68	15058.62	21494.95	19414.07	26063.78	28145.32	18412.62	26782.27	30773.26	21868.74	26374.59	21490.23	24772.73	32508.32
K01547	22685.92	15947.48	15297.29	43855.93	8392.24	23749.95	6152.19	20186.52	19569.21	18683.8	22036.21	19306.78	22237.66	23706.34	8661.58	27072.32	22409.83	21433.66	28043.4	10398.5	25989.94	27302.2	28490.47	32477.53	25778.46	19259.75	25376.75	22997.91	22495.1	16733.02	15257.29	21366	19109.08	25711.78	27740.32	18192.42	26763.36	30386.58	21458.72	26060.37	20851.91	24472.06	31856.65
K01548	22578.37	15748.98	15243.96	43371.01	8654.24	23656.28	6023.11	19803.19	19297.21	18552.84	21589.53	18202.46	21359.99	23587.34	8436.25	26444.98	23125.28	21187.67	26974.41	10292.17	24299.93	24986.53	26685.21	31798.85	24905.14	18903.75	25104.42	22470.25	21964.09	16166.68	15159.62	21377.95	18786.07	25024.78	27915.99	17965.62	26580.6	30080.59	21025.74	25451.59	21142.9	23597.4	31990.65
K01551	4173.52	12075.83	10077.84	3519.11	2017.24	8989.23	3681.59	12663.58	12370.41	6391.17	9608.51	8531	7479.34	9672.92	5234.12	14235.68	16047.33	17178.16	14199.7	7663.59	13171.58	11310.83	13346.83	8168.67	10822.29	13810.83	16815.29	12302.31	12454.16	11841.66	6825.15	9608.86	12940.58	19803.71	13785.09	9247.75	20774.34	14321.21	16410.74	15765.75	12087.49	16988.45	10999.26
K01555	9236.5	12375.41	12672.24	22519.86	1291.88	13665.63	3874.85	13240.83	13908.07	12817.18	12956.01	12129.5	11280.5	15213.42	5042.45	16051.68	14069.33	10754.15	18519.65	6711.26	18188.18	18749.24	18957.34	19441.26	15960.06	12718.34	20415.84	14990.01	16456	10495.58	10987.84	17511.25	11824.32	18254.74	17988.18	14653.24	20144.04	18493.5	12999.62	20805.09	14194.48	17949.84	16767.75
K01556	22517.83	14114.08	14850.49	26524.11	2844.13	23806.72	5989.77	20769.79	17792.06	18719.01	22617.92	21188.5	24597.92	26295.42	7503.28	23100.18	16943	16481.56	27258.38	10358.51	28851.52	29134.07	31254.09	26786.1	25603.87	17861.58	21083.83	22204.59	23263.83	15217.41	12954.81	21336.35	16291.82	25465.13	24828.45	18601.15	23800.11	28117.08	19135.06	27386.67	18774.76	22185.48	33732.83
K01560	24634.75	26638.08	25876.32	53541.26	9004.59	25265.7	11482.53	35072.45	27401.56	23551.58	25998.51	23064.99	22196.91	28340.5	12718.52	37234.75	29119.67	32735.23	40594.24	15957.19	33769.87	35319.77	34032.64	39330.27	29981.66	30702.52	41314.94	31510.49	32785.48	28360.72	19384.23	26972.82	30445.64	51020.38	31159.44	26850.56	40473.95	41121.74	33788.7	28174.08	32253.2	39089.97	34729.09
K01561	3890.67	9870.33	7086.67	13809.57	1669.63	8327.67	4215.93	10714.41	9984.82	4564.15	7913.59	6732.82	5455.82	6205.29	5644.67	13921.16	7640.5	10003.33	17051.3	4868.92	11017.67	13290.79	11895.56	10114	12428.4	12582.34	18395	12210.51	11571.83	12914.75	3375.42	5351.24	10583.17	18324.08	10962.42	7704.07	14482.6	14003.54	11644.4	11904.63	14899.23	14996.16	8253.42
K01563	4845.01	11990.5	12200.99	4616.54	1449.82	9524.33	3852.52	13040.86	14478.7	8017.99	11634.54	8352.01	6367.26	11282.99	5120.84	14685.94	19945.66	17033.68	16717.34	7712	13448.49	12607.32	14029.14	11743.17	12607.05	15246.2	21341.87	14240.48	15011.97	14691.32	9567.16	14362.24	13947.33	19970.42	15024.37	12288.97	21448.51	16118.24	17361.88	8397.34	14651.31	16971.75	13478.68
K01565	21	12	0	0	555.5	5	0	0	13	19	30	0	21.5	11.5	0	8.5	0	3.5	42.5	0	32.5	29.5	32.5	14.5	30.5	0	26.5	29.5	32	20	9	11	8	0	9	5.5	11	28	8.5	0	9.5	4.5	30
K01567	7744.78	3175.5	10665.33	6016.75	6280.55	6112.87	2804	8978.55	7653	16640.87	7289	4521	3510	10516.12	1987.5	4722.5	11905.88	6504.5	3518.62	3982	2180	1642	3786.75	9015.25	4557.62	3556.62	5862.87	5890.2	7875.5	2214	12662.67	16222.26	3996.13	12250	8933.87	11816.12	9649.5	5981.37	2278.75	4693.24	6368.49	3551.25	11080
K01569	1713.56	1176.92	1985.16	2261.46	120.11	3147.78	305.01	1056.08	1912.87	2477.2	1434.38	1125.5	799.26	2024.78	749.5	2102.79	1770.88	1177.5	1763.79	631.49	931.67	1115.33	1682.4	2051.6	1701.5	989.91	3083.7	1476.25	1761.24	968.58	1857.83	3342.34	1339.56	1390.17	4127.65	1699.94	2423.52	1905.02	1245.95	1958.74	3008.82	1006.51	2058.17
K01571	3094.9	1221.08	2813.88	1848.5	11958.37	1247	825	1794	3279.67	2665.5	2238.62	1012	388.5	2006.5	627.5	1775.75	5620.5	3076	1475.75	1258.5	514	1023	646.5	2160	1654	1997.25	2110.5	2220	2267.25	1155.11	9507.34	3643	1266	3498.67	4021.17	4610.83	3939.5	2595	1625	422.5	1765	1953.37	3438.75
K01572	3329.69	26	6.38	129	17226.05	177.21	3	8	778.46	76.5	126.12	0	64	52	2.5	30	64	71.5	125.5	82	110	109.5	163.5	86	304.5	362.87	129	101	23.5	252.86	9335.25	148.5	48	1442.79	3751.38	1830.12	686.21	1701.29	279.88	0	50	68.62	83
K01573	144.66	0	2.38	91	1425.5	2.57	0	0	10.43	13.5	17.12	0	5	7	0	5	24	0	18.5	0	12	41.5	55.5	23	64.5	22.29	0	13	4	53.72	165.97	10	0	21.29	147.57	36.43	17.57	59.43	17.71	0	0	23.62	26
K01574	1492.67	3461.01	2688.5	2836	316.22	2868.55	1391.34	3581.67	3423.25	1389	2596	1356.16	1481.33	1801.84	1782.78	4334.94	3396.33	3058.49	4741.83	1861.59	2273.58	2227	2367.92	2330.5	4234.42	4648.91	6562.49	3873.83	3763.33	4567.5	963.75	1559.42	3688.58	6317.83	4133.65	2301.25	4793.01	4561.97	4054.74	4205.75	5307.83	5275.66	2771.5
K01575	150.74	341.33	146.38	1607.43	783.63	215.98	187.67	406.42	350.25	141.51	243.72	91	147	44.17	180.17	526.15	115.33	94.84	615.83	120.25	211.52	230.14	189.17	710.85	520.26	334.6	918.34	377.68	312.66	1036.25	221.43	266.17	314.34	453.52	633.62	174.49	411.18	562.03	464.07	209	686.5	447.97	392
K01576	3028.5	8790.58	7824.17	4804.07	838.05	6011.56	3627.84	9287.83	10487.08	2866.15	5852.75	3480.65	2460.15	4293.13	3971.94	11526.67	13576.5	14178.66	10526.5	5662.83	4234.5	4467.55	3860.65	5399.83	6962.99	10714.58	12995.5	9624.51	8385.5	9201.5	4307.92	5851.16	10194.83	14447.83	9473.81	6774.16	16149.11	9891.51	11858.9	5027.72	10696.33	11992.25	6414.75
K01577	644.5	887.5	699	5040.9	158.5	1041.5	577.5	1267	929	489.9	1017.5	570.4	672.4	758.05	654	2223.5	328	766.5	2430.5	541	1295.5	1271.8	1477.65	1728	2185.25	1389.5	2018	1592	1478.5	1463.5	386	582	1157.5	1500.5	1274.5	852	1190.6	1868.2	1314.9	682.8	2080.5	1439	966.25
K01578	2412	2539.25	1848.5	4714.4	794.8	3237.33	1817	3042.5	2909	2436.9	3586.17	3248.57	2748.9	2827.05	1455	4217.92	1972.5	2825.83	6420	1494.67	5696.84	6385.13	6428.65	5279.75	5642.08	4160	5653.5	4659.5	4299.67	4494.75	1406.5	2161.5	3622.17	5465	4376.67	2510.5	3567.6	3919.37	3809.9	2890.8	4894	4281.33	3928.08
K01579	26215.55	21066.31	29038.98	24137.64	11897.8	30382.32	9435.36	30249.74	29101.79	33041.28	31133.37	24978.8	26250.43	35645.92	10473.75	30022.9	39133.44	32612.92	33832.48	15420.33	32335.1	31546.07	35793.41	33414.78	31047.22	26366.87	35922.17	30721.64	31571.77	21857.02	27227.69	37264.28	25056.31	41458.16	37582.77	29467.39	40312.2	33275.39	27778.8	27246.41	28662.15	30275.34	45024.67
K01580	8077.99	7909.01	7476.5	3685.4	3208.75	9365.46	3423.59	12629.17	9687.93	4932.83	9494.5	7803.33	9680.25	9620.26	4916.61	12456.6	12220.83	11883.49	9078.33	5617.09	8317.08	6513.83	9283.51	5823.5	10141	9634.69	10481.82	8895.5	8358	9391.83	4599.89	6508.5	9090.41	15859.62	8614.3	7064.01	12747.6	12598.15	11215.02	11067.25	8232.66	11097.32	15783.59
K01581	7004	8072	5009.16	24553.73	3304.62	8155.31	4742.5	7753.5	7567.5	5429.05	7997.41	6604.22	6551.22	6302.35	3838.11	12106.27	5434.5	7490.33	15369.17	3965.42	11680.67	13021.68	12599.22	16230.33	12881.91	10284.91	16254	11791.33	10204.42	10727.55	4170.25	5607.58	9011.65	13556.33	10976.49	6489.5	9874.5	11754.07	9102.42	10455.77	12156.75	12424.25	9978.5
K01582	6246.5	7231.9	12796.36	10617.45	1958.06	6974.5	2897	9040.66	12607	15511.9	9756.11	5626.47	4369.67	11485.8	3325.3	9651.52	20926.4	14961.43	7783.12	6655.67	4803.34	4016.33	5372	10792	7568.15	8662.42	11217	10452.23	11251.37	6732.72	11811.96	17893.94	9375.42	14263.95	10409.98	13867.7	17842	9119.05	9522	5254	9739.27	8766.54	11984.73
K01583	299	29	108	22	0	258	44	63	119	269	128	95	149	136	63	61	0	21	91	41	133	55	133	61	116	43	131	109	171	8	263	193	89	20	203	74	58	45	19	40	0	13	158
K01584	8088	2473.17	4327.82	16610.63	863.1	6294.24	1114.67	4515.83	3129.91	4287	4405.58	3637.34	5921.58	4714.42	1512.5	6146.93	1885.34	2237.57	6170.68	1604.67	5781.18	4806.91	6340.75	6935.25	5307.59	3643.74	4134.99	4609.92	4084.5	3266.77	1947.25	3498.92	3683.66	3844.58	4559.69	2941.83	2992.44	7044.95	3687.98	3387.5	4838.08	5560.1	5455.16
K01585	5375.64	3644.5	4851.62	14293.72	3218.78	7393.52	2256.51	4720.99	5753.93	6110.04	7572.61	4677.51	5382.67	7071.79	1464.67	6081.75	8340.71	7799.83	11250.29	3457	8420	10094.35	9938.91	11947.43	9797.45	7917.17	9454.14	8879.58	8422.33	8630.77	4806.97	7780.26	5549.95	8018.73	10269.63	5009.7	7170.23	6780.09	5584.64	5237.75	7123.86	7415.98	10789.84
K01586	48791.65	36190.67	43734.23	76604.86	28819.26	52956.82	15933.22	48926.07	47646.6	48102.41	49298.11	40439.11	44834.14	56377.78	17521.59	54267.68	56396.28	49303.74	57527.65	24876.35	56798.25	56878.75	59055.88	66496.34	51867.64	45636.95	61614.26	52558.28	51852.59	40812.53	45839.79	55138.77	41340.86	67215.72	63838.28	46314.86	64049.9	65697.06	46069.96	57302.95	49454.54	55176.6	69926.24
K01588	37024.53	27818.73	34798.97	51132.45	22750.55	39569.98	13429.2	39366.74	38097.62	39535.09	41025.78	32776.3	35111.91	44542.97	13686.92	41285.23	49003.61	42473.84	47921.32	20075.92	45550.68	45222.53	49252.72	49869.68	42271.23	38185.29	50570.5	42108.39	42180.26	34743.26	36060.37	44371.36	34100.04	55736.56	48149.83	36867.71	51625.44	47510.37	38400.32	37097.22	38758.39	42383.53	58264.74
K01589	32649.62	19051.5	25041.87	49470.45	6980.6	33814.91	9923.03	30705.74	25658.52	34836.69	32810.58	28969	33491.41	38387.17	10003.62	31409.13	27470.71	23929.24	37554.34	13358.42	40297.18	40667.53	44003.22	43044.18	34789.63	24526.25	35938.5	30855.49	32141.56	23178.26	21701.66	35715.36	22719.54	37759.45	35958.39	27138.25	34740.87	37061.81	24618.36	35882.72	27914.79	30397.28	48510.26
K01590	70	555.25	30.38	505	118	616	102.5	190	123.83	119	157.12	137.5	114	193.5	159	543.75	220.17	224.33	444	131	207	398.25	229.5	420	183	203.75	278.83	402	210.75	172	122	74	40.5	163.25	797	228	374	448.83	87.25	329	387.5	446.37	296.33
K01591	37580.7	27888.73	34941.97	51230.12	23509.55	39713.48	13491.53	39588.74	38348.37	39809.09	41629.45	33230.97	35578.83	45107.97	13799.92	41601.4	49038.61	42780.67	48249.99	20227.59	46151.85	46157.86	50461.72	50124.68	42616.56	38434.79	50788.5	42534.22	42601.43	34997.26	36332.87	44577.44	34319.71	56206.56	48381.58	37170.71	51957.19	47757.29	38769.99	37334.22	38918.39	42882.86	58696.74
K01592	0	6	25	34	0	19	0	14	7	36	15	9	29	12	0	2	0	3	30	8	21	14	18	38	59	22	7	20	15	1745	0	13	0	29	0	4	0	0	0	0	0	15	35
K01593	2016.5	3927.07	3217.67	1501.14	710.33	4492.17	2643.43	4894.75	5076.66	3920.99	5851.83	5488.18	4990.34	6750.99	2078	5242.4	6201.17	6777.84	8853.67	3360.17	10025.58	9613.75	10708.98	5629.32	6302.33	6998.08	7161.33	7363.18	7243.39	6403	4020.25	5788.99	5074.57	7717.91	7408.08	4173.97	8138.66	6451.68	6567.43	6567.84	6089.31	7064.92	7403.67
K01594	0	0	0	0	0	0	0	0	0	0	0	0	0	2	0	14	0	0	35	9	18	48	0	40	27	0	0	11	0	8	0	0	0	0	0	0	0	0	33	0	0	20	0
K01595	27820.27	16434.66	20517.2	40289.55	6776.55	30625.25	8349.02	26698.83	22680.07	23858.93	26973.12	24666.07	28789.47	31271.65	9454.46	28317.68	22473.54	21112.66	32971.02	11069.93	35660.51	36290.42	39306.97	34195.08	29111.53	22211.97	31090.92	25817.73	27158.24	20416.18	17382.86	28279.59	20351.77	33272.23	33211.85	20884.1	30825.02	33013.98	22597.41	29716.69	24194.68	25945.9	40877.02
K01596	20075.16	14919.41	14832.76	20556.99	4270.96	22335.06	5122.19	19994.41	17223.9	12967.33	19284.92	18438.52	22886.59	21794.08	7792.96	23508.09	16842.33	18936.41	23251.16	9390.68	25831.59	23976.98	27483.23	19061.74	21827.41	18257.67	20344.16	18520.6	18390.89	14937.65	11105.01	16511.07	17496.66	23464.99	22192.99	13795.47	23999.1	25503.14	22514.16	24506.34	16841.46	23459.98	27557.01
K01597	310.06	671.5	2066.68	4415.33	530.8	656.33	1172.67	4114	930.17	1499.83	1409.66	909.35	483	1524.34	771.34	1338.83	1162.66	680.01	2170.24	853.67	1694.66	1727	1965.99	3589.32	1849.01	1519.34	1226.34	1537.67	1771.66	3859.99	710.27	1258	1602.83	5608.06	1219.37	1401.49	1363.16	1658.84	919.02	709.01	1461.49	2107.67	2680.34
K01598	458.58	429.67	152.33	233.21	625.79	302.41	460.01	485.86	557.04	78.33	310.88	95	121.26	73.66	211	589.29	351	1258	608.67	276.99	307.67	738.33	567.65	502.35	754.38	777.54	602.75	683.67	511.99	771.33	150.6	239.58	550.68	718.82	514.65	316.15	565.52	416.4	593.95	192	625.33	551.01	446.67
K01599	34976.31	21100.89	28662.97	50093.78	14045.09	36922.41	10798.53	33037.74	29225.77	38040.09	37046.28	31096.8	34146.16	42221.97	10843.42	33788.73	37200.61	29424.34	42539.49	15438.92	43938.18	43990.03	47451.72	47298.68	38240.73	30043	41211.5	35579.89	36287.76	28241.26	27427.86	39852.11	25916.54	44543.7	40801.14	30038.45	38685.12	40422.86	28744.61	36213.72	32412.39	34685.03	53789.41
K01601	3312.17	4038	4777.5	7863.8	1042.83	4204.83	1670.17	4290.75	3946	3860	4729.67	2561.17	2865.5	3477	1899.5	5386.51	4879.5	4736.33	6211.17	2420.67	4494.67	3852.33	4864.5	7567	5914.75	6077.83	6922.46	5970.31	5254.34	5994.33	1909	3285	5094.59	7893.33	4706.67	3586.33	4781.2	5172.5	5391.3	5646	5813	7186	5865.83
K01602	1373.67	2827.25	1668	1662.07	681.5	1461	997.67	2953.25	2002	703	1447.67	561.17	669.17	581.5	1366	3470.59	1880	2324.33	3674.17	1209.17	1111.67	1120.33	1144.5	1989	2803.25	3698.33	4136	2842.33	2657.59	3654.58	524	811.33	3018.09	5097.33	2247.5	1532.83	2774.1	3232.33	3162.57	3577	3622	3831	1310.33
K01607	46704.85	30555.25	32029.98	77041.96	18585.3	45177.44	11731.11	38890.07	38026.25	31178.34	41617.99	37781.34	46538.49	46638.67	17219.11	52522.79	35268.34	34832.55	49587.09	19035.68	47670.69	43615.14	54232.51	44962.01	48524.41	37001.19	45526.74	41240.97	40356.08	32565.56	30016.06	36810.17	34546.4	48322.36	44675.2	34518.57	47946.26	54064.64	41324.59	47573.17	39335.81	45303.94	61705.92
K01608	1279.5	2236.76	1415.07	10855.02	323.05	3306.72	858.84	3277.25	2105.41	1300.5	1862.33	1582	1721	1367.59	1071.61	4193.69	879.17	2286.65	3527.84	1178.42	2228.42	2863.83	2680.17	2765	3538.09	2248.57	3176.82	2908.5	2532.08	2029.85	600.75	1046.25	2204.9	3022.99	3409.58	1726.08	3250.11	5254.33	2387.81	9600.75	3259.66	5163.93	1822.25
K01609	36182.45	26376.9	34033.92	48120.12	17433.22	39416.15	13017.11	38306.07	36536.54	39071.93	40252.17	32207.62	34653.33	44021.97	13323.25	40053.57	47963.28	41965.33	45692.48	19568.25	44792.02	44506.2	48528.06	49288.36	40983.55	36909.12	46204.83	40981.55	41223.27	33389.24	33064.71	43288.28	33175.55	53882.48	47034.08	35726.22	49656.7	45358.78	37572.05	37017.88	37367.4	40847.57	57694.41
K01610	13755.46	9503.23	14564.71	26273.21	12990.21	13056.39	5169.51	12496.49	14421.96	20495.06	15210.78	11114.28	10421.4	17434.43	4114.97	12928.79	18700.06	13484.6	17298.62	6854.16	14797.59	16313.2	15705.07	24123.11	15280.36	11861.76	20789.23	15870.72	16696.45	10617.27	19821.76	21602.44	11181.91	18646.17	18601.61	17889.04	20551.25	16738.61	10041.58	10567.47	14336.04	12611.2	20277.82
K01611	15776.88	9111.39	21417.89	25957.61	7140.04	15868.75	5954.34	17691.05	17355.41	33032.19	18185.32	12629.31	10277.42	24630.45	5006.14	15028.83	26647.61	15539.69	14507.94	9295.26	11984.84	13490.07	14752.82	25680.17	15227.47	11252.24	16709.49	17443.44	20283.86	10203.02	23621.88	35143.66	11302.08	24696.29	21882.31	24997.39	21427.75	16410.7	8788.17	13560.86	16086.29	12977.07	25800.14
K01613	24405.87	17702.23	24394.39	45254.37	13574.28	27804.57	10419.69	26338.26	24801.05	30077.93	27338.53	22009.13	21060.9	30569.64	8765.92	28145.48	30666.11	26771.59	35669.56	13093.68	32963.09	34923.79	35565.65	40688.58	30351.98	25627.96	36799.17	30810.8	30719.94	24400.76	24806.44	34049.78	22359.7	38272.46	36060.89	26229.97	33957	33545.93	22893.24	26332.47	29028.73	29499.36	38299.82
K01615	514	0	0	0	1474.66	8	0	0	58	0	0	0	0	0	0	0	0	0	0	0	0	0	0	0	0	10	0	0	0	0	544	4	0	91	217	87	51	162	0	0	0	0	0
K01616	1710.5	2488.16	1731.83	1216	454.08	3493.34	892.17	2964.08	1889.91	2186.5	2676.17	4267	4409.17	4295.41	1306.67	3499.49	744	2206	4457.16	1670.42	7838.25	6393.16	7649.16	2907.67	3124.74	2623.66	3345	3088.34	3575.99	2519.58	1424.75	2096.08	2649.16	4263.83	4662.25	1943.58	4246.83	4877.58	3806.83	6753.08	2326.99	4160.82	3423.92
K01617	4553	5397.32	10978.77	6571.34	1031.75	5408.5	2212.17	6991.5	10267.08	11901.9	7702.7	6474.8	3768	9334.05	2923.8	7610.68	16295.9	6658.27	6634.9	4445.25	7565.83	7246.83	8711.17	8230.83	6239.85	5796.5	8542.5	8066.73	9834.12	4156.33	8958.9	15364.25	5418.42	9448.23	8189.03	12806.28	13009.3	7102.55	5567.7	8188.42	6303.93	6232.17	10473.49
K01619	28476.95	18635.33	26163.39	42895.42	19559.67	29691.9	9427.03	29927.15	28600.36	34262.44	32175.83	27377.25	27688.83	38102.92	10427.12	30239.88	35637.71	28627.82	34619.42	14331.92	35758.18	37478.53	38715.05	40614.6	31798.79	25578.54	34338.66	30392.24	32234.81	23490.26	29378.13	38830.69	22829.14	41467.49	36497.94	30268.93	37655.09	34779.21	24683.34	29917.14	28219.63	29008.43	47336.59
K01620	30270.01	29746.17	29637.86	55185.72	17651.87	35090.94	12741.87	38606.57	36118.08	28510.55	35714.21	30032.4	31195.14	38071.69	14292.62	42372	45053.66	40773.16	47844.42	19177.59	42901.51	43671.58	44908.88	45209.18	39583.34	38189.87	52063.33	39138.02	38983.4	34658.59	27852.89	35272.16	33996.73	56291.91	43292.09	31431.22	50647.45	48044.07	40241.6	34914.78	38600.54	43011.99	51163.1
K01621	3107.67	14055.66	10035.17	14044.55	2695.25	10295.47	4398.27	14770.05	14160.21	4762.46	9312.22	6631.97	5953.14	7878.35	6579.6	18571.56	16552.84	17161.48	17143.67	7488.5	10010.34	11619.19	9169.47	11474.16	12348.29	15681.95	19616.07	14254.01	13294.75	14252.84	6247.34	8592.74	14623.17	21617.45	15266.26	9928.56	21870.27	17796.34	16624.2	19223.02	16685.82	19158.17	11533.08
K01622	0	21	44	7	0	0	8	25	63	3	68	17	0	25	17	30	260	233	23	58	128	127	111.5	109	33	30	45	40	34	75	3	7	11	90	29	15	78	21	57	28	13	23	63
K01623	4298.67	4504.75	3628	10101.59	802.5	4851.33	2511.67	6848.25	3787	3418.5	3303.08	2319.5	2969.5	2721	2015	5854.92	2956	3597.5	6353.56	2075.75	3545	4022.5	3632	8467.83	5696.81	4340.58	8514.5	4314.83	4265.5	3477.83	1630.06	3147.11	4270.17	8582.72	4692.61	3041.08	5665.1	6182.08	4031.65	5664.67	5441.17	5694.39	5379.5
K01624	45008.45	30129.64	38669.32	57114.74	35991.24	42875.3	16611.19	56317.96	42441.32	42556.64	43813.27	37000.34	41412.74	50314.94	18074.66	48579.99	47403.61	42501.42	50512.05	21815.68	47071.85	45631.53	50515.99	50570.75	45888.03	38419.48	48060.68	43112.59	44721.98	33000.6	45525.19	48023.7	36464.2	75426.12	54969.96	43250.67	56889.71	57519.4	39991.25	48819.87	42185.67	46708.91	69834.88
K01625	48695.22	25292.32	33587.13	54052.85	17923.9	49337.17	15025.95	48573.6	36581.77	42012.52	43835.46	39380.11	46403.82	52605.01	16384.4	44484.47	37025.12	31972.64	45995.3	19037.5	47428.45	45099.95	54428.75	51456.95	45202.69	32550.41	43303.19	39460.76	40988.03	27640.44	34885.62	50366.63	30598.67	58724.85	51683.23	37082.47	48335.96	51212.58	33321.3	45697.09	38135.67	39296.57	72870.56
K01626	40987.52	21613.75	20691.84	78936.49	15650.1	40662.19	8649.79	31243.89	25356.89	25812.14	35363.19	35957.17	45049.16	41406.45	11904.06	40448.11	17211.18	22387.8	43384.35	13380.09	53569.26	50672.71	58376.55	44116.83	40868.65	27543.28	34029.98	32955.52	32012.39	28269.56	20769.44	25971.89	25758.2	35401.09	39726.73	22863.05	33491.28	46273.93	32593.35	47369.31	26867.61	35467.31	52085.92
K01627	16110.11	10088.92	11088.86	35483.09	6222.87	17287.55	5905.18	12700.19	12988.3	12361.41	16660.5	12277.9	13792.74	15604.88	4730	16618.13	15133.17	15425.24	24430.34	6873.33	22087.77	23736.04	23636.73	26860.86	20157.71	17267.25	24436.76	19280.75	17895.91	17410.27	9279.3	14227.75	13880.34	20145.63	18827.47	11218.91	15724.02	20251.64	14375.64	10613.72	16873.66	18266.74	21656.33
K01628	6765.91	13697.14	16111.6	10168.59	9762.86	13197.32	6740.93	14512.4	19253.75	13016.87	15337.83	9446.67	6315.74	14411.32	6604.77	18587.02	30951.79	24013.52	19591.38	10016.33	12439	13120.29	13934.81	17247.85	17612.2	19693.75	23245.29	19787.11	18410.57	16805.26	15784.14	19095.83	16398.5	24962.6	21593.42	16829.56	26113.53	18266.36	18448.57	14660.97	20307.11	19527.59	20048.64
K01629	915.09	196.5	517.38	2409.17	5515.42	199.57	1033	3311	328.26	348.83	244.45	171.67	62	176.67	493	643.5	173	211	936.67	180	185.67	186.33	433.67	620.5	321.67	456.12	177.33	290.17	348	254.36	1940.97	141.5	388.5	4345.79	1394.4	676.93	428.74	1401.6	222.71	384	485.83	704.45	1683.67
K01630	858.68	1137.92	643.21	4114.38	1181.99	1202.24	593.35	919.69	917.7	580	1077.5	638.67	534.42	642.16	515.17	1931.88	649.66	769.33	2088.01	418.66	1801.67	1490.15	2219.82	1562.35	2030.05	1408.54	2227.09	1795.01	1521.09	1310.26	815.33	1029.41	1130.02	1927.58	1424.29	1102.32	1084.85	1150.73	1066.79	789	1429.83	1915.46	1061
K01631	6035.17	4775.17	3759.33	28436.76	986	5948.91	2130.17	5296.08	4559	3854.42	5360.99	5494.92	5889.75	4406.75	2041	8621.51	2120.17	3505.66	10504.08	2046.42	8891.09	10721.58	9994.25	11676.08	7223.42	4915.58	10074.83	5719.66	5480.75	4720.27	2016.5	3222.25	4787.91	6144.83	6013.44	3611.58	5417.5	8483.53	5165.25	5601.67	6269	7198.76	6356.83
K01633	33610.71	25224.23	32585.63	51894.41	8753.44	37405.4	11535.19	36260.38	32760.16	36221.59	35519.48	29096.8	32675.9	39543.47	12673.75	38329.61	40653.78	35618.17	41638.5	17796.6	39006.68	38619.36	42583.57	46089.41	37552.19	31590.41	40814.58	36143.05	36497.27	28960.93	24571.86	39567.69	30362.36	46703.64	40659.38	31842.97	45957	41695.14	33615.04	35332.72	33695.56	36728.69	51749.23
K01635	1255.39	1475.25	2506.5	1348.96	641.49	1171.41	792.51	1829.11	2726.37	2591.78	2478.88	1636	878.76	1918.83	835	2427.04	4268.21	2068	2531.5	1214.99	2051.17	2564	2202.9	2056.02	2558.13	2019.54	2694.75	2810	2925.24	1859.08	2221.83	3890.96	1669.93	3044.75	1719.78	3429.44	3286.94	1694.9	1555.95	1087.12	2428.83	2241.34	2675.17
K01637	24050.04	9104.65	16902.81	44663.15	3232.69	20225.83	4332.18	16404.71	14404.24	24018.77	19268.98	17277.07	21437.84	23968.64	5495.31	20013.01	15252.61	11649.35	17823.79	7590.18	20309.25	20015.57	22280.74	27771.32	19533.74	11317.91	13823.99	16780.48	17066.93	11071.92	12306.88	21565.15	11639.57	18017.78	16928.42	17763.22	17165.78	22403.66	12197.73	17534.47	13930.86	15094.18	29268.74
K01638	35309.87	17061.31	24169.64	48238.72	4579.27	31807.06	7648.28	27241.71	23921.48	34623.43	31882.15	29652.57	35718.84	38163.72	10157.26	32017.44	24932.94	19294.18	30689.62	12595.1	36868.5	34735.06	40732.74	36513.82	32237.57	20634.49	25159.82	27193.83	28359.76	18872.59	18238.3	31622.06	19757.98	30541.77	27850.73	26776.79	29150.19	33863.3	22583.74	34865.38	22896.67	25531.5	48801.33
K01639	3217.74	1989.17	3738.04	4412.54	9542.86	1871.23	795.51	2241.36	3658.47	4550.33	2859	1413	531.76	2882.66	751.5	2383.54	6291	2613.5	2424.17	1816.49	1065.67	1277.83	1374.82	3194.35	2617.38	2373.08	4060.58	3042.25	3255.49	1414.69	6769.47	6091.58	1677.68	4002.38	4013.52	5335.58	4298.59	3442.83	1550.91	1207	3093.33	1918.13	3210.67
K01640	24930.33	25340.73	33277	51157.82	5438.84	32220.2	10006.28	31743.96	32494.15	33987.74	31281.62	24168.49	24544.91	33621.14	11915.25	37124.55	44485.4	33270.49	38182.85	17387.27	34050.69	33530.06	36472.58	44017.75	34180.45	29659.24	38161.67	34843.34	36408.95	24681.22	25632.94	41162.72	29405.48	43952.74	38670.05	33645.25	47855.6	38981.84	31213.57	35346.26	32525.6	35691.64	40445.48
K01641	142.56	557.5	1297.68	3467	471.8	562.33	260.67	1023.33	929.5	1127.33	1352.66	666.35	344	1018.34	424.34	1346.83	1222.66	638.01	2192.74	919.67	1505.66	1833	1805.99	2512.82	1786.84	1725.34	1383.67	1859.67	1588.16	2647.99	578.27	976	1369.83	2058.06	1108.37	1276.99	1202.16	1180.01	1179.02	640.68	1383.16	2056.67	1300.34
K01643	207	13	6.38	52.9	968.84	49	0.5	0	33	25	7.12	0	4	10	0	8	12	15	32	77	2.5	20	0.67	31.5	142	0	35	10	3	511.22	343	6	3.5	54.5	146.5	43	41.6	84	5.4	0	3	8.62	12
K01644	38528.5	25319.41	22145.8	50700.43	6800.75	41563.69	10434.53	33032.41	27643.8	25458.23	34641.88	34605.74	43628.65	39029.71	13596.39	42593.68	18550.17	22179.72	44920.15	14339.93	50363.84	48495.69	53641.24	40578.91	43170.64	30535.73	42605.98	34801.11	34039.9	27559.21	17024.59	27422.32	27512.24	39308.73	39194.05	22679.06	36534.19	47054.65	32405.73	53261.39	33036.54	40076.75	50720.01
K01646	207	0	2.38	8.5	911.84	0	0.5	0	20	0	4.12	0	0	0	0	5	0	0	1	0	2.5	0	0.67	4.5	0	0	0	0	0	508.22	343	0	0.5	48.5	124.5	43	40	63	0	0	0	0.62	0
K01647	54403.74	48587.88	51592.41	70661.99	29798.65	66555.11	20728.82	64360.62	62012.64	55196.43	64830.52	54087.29	57843.66	68179.43	23624.34	72925.2	72716.39	69552.77	80792.83	32907.94	76872.25	79885.77	83018.28	75853.32	71084.9	63288.24	81416.19	69140.8	67591.67	56071.17	49842.14	62721.86	57330.6	90340.1	79877.03	55848.64	86779.49	77442.38	66581.57	78455.35	64393.35	75475.46	90109.65
K01649	51647.59	44926.21	55704.2	73440.97	26545.38	59888.19	20295.39	58709.43	59132.57	59385.78	62438.75	49233.27	50018.43	66658.92	21442.17	65180.05	80952.72	72191.84	73266.37	32549.25	69764.95	68475.77	75721.03	73124.28	64074.1	60868.33	77606.9	64631.66	64923.78	53670	50540.45	67276.32	54897.4	87462.71	75357.04	55955.5	82594.59	70026.61	64329.98	60460.25	62383.73	69582.81	85464.4
K01652	99071.18	78982.14	91184.45	135707.91	45549.54	109068.86	35550.33	105715.77	100951.89	97032.38	104347.55	86859.27	93377.22	116892.44	42242.49	120482.22	121310.34	105538.98	122529.28	54006.6	111894.11	107307.97	121397.1	121495.35	109317.34	100308.49	129464.88	109753.42	111480.36	89983.35	90789.45	119282.24	93623.08	148408.59	124685.49	99318.69	137267.03	131447.68	103709.36	107167.57	109056.83	115094.72	147780.48
K01653	37238.1	25491.4	33189.51	49927.29	28460.42	37782.24	12677.86	37175.07	35680.29	38127.42	38758.58	31499.29	33907.25	42600.3	13055.25	39339.99	46841.28	41080	44305.9	19330.58	42987.68	42258.37	46613.72	46973.18	39585.39	35894.45	43210.11	39441.27	39562.6	32139.29	37747.21	41475.86	31659.05	53542.56	46494.4	35812.39	47292.62	44299.36	36423.47	35997.88	36228.57	39531.47	56512.16
K01654	5745.29	5752.92	5013	9565.02	1293.91	6997.36	3169.17	10684.13	6103.71	4117.76	5248.38	4327.16	5227.08	4890.46	3256.5	9019.2	5134.33	5435.83	9035.11	3451.34	5919.09	6411.5	6810.18	8231.93	6853.66	7584.09	10564.21	7204.5	7328.42	8618.17	3200.08	5332.8	6756.63	14588.55	6685.09	5013	8035.25	11969.83	7424.36	10413.12	9359.79	9695.67	8407.83
K01655	28.33	17.33	17.01	6.67	40	0	15.5	33	39.17	11.67	41.17	18.67	20.67	25.34	11.17	26.17	132.33	21.5	35.16	23	67	32.67	76	35	32.33	34.17	24.17	18.83	17.67	29.33	21.34	39.67	17.84	59.33	7	35.67	28.67	12.33	19	3.67	33	23.33	80.34
K01657	43775.61	25922.65	35006.97	49994.95	18835.72	43578.56	12722.03	40469.24	37769.28	43005.92	44690.11	37811.47	42781.41	50867.64	14132.42	41950.48	48973.11	41864.34	46042.49	19900.42	49357.85	48156.03	54508.39	49133.18	43737.9	36369.37	45025.83	41587.06	42062.26	32358.01	33967.37	45202.36	33206.54	53627.81	45991.41	36808.21	49723.61	47557.21	38640.32	38917.72	35443.55	39826.11	67055.08
K01658	26479.57	22027.32	29852.59	36849.14	15811.52	26979.54	11038.18	31213.49	29201.3	30756.39	31989.83	23401.96	21949.66	32146.27	10063.47	30215.82	44774.4	37640.17	36967.92	17082.83	35265.68	35569.13	38724.64	40354.43	30833.67	32053.58	40343.6	34231.15	34166.02	29139.82	26983.26	34132.72	28402.68	47559.37	34858.92	29703.86	40091.68	35228.02	32965.07	18395.56	29314.37	33625.9	43197.32
K01659	15585.67	2467.67	4807.48	22811.53	1715.05	11518.66	796.34	6750.83	4402.83	7797	8859.08	9526.84	14312.75	11237.17	2443.5	8624.35	1985.67	1862.24	6599.35	1959.92	10665.76	9406.91	13067.75	9666.25	8651.76	3253.74	2405.49	4762.33	4717.17	2153.1	2856.5	5377	3484.08	2945.83	4868.02	3857.41	2903.87	9764.03	4549.05	6914.25	2667.83	4791.52	15604.58
K01661	17712.18	16710.72	21500.99	20474.27	5082.43	17686.83	7314.84	26016.8	21528.91	24181.07	22993.48	19027.15	19976	27221.89	8776.31	23273	30790.56	25015.44	22744.28	12949.26	23329.59	20046.82	24545.5	21707.67	21372.4	20178.92	22098.85	21490.25	23512.52	17853.1	17116.28	26961.36	19549.74	35379.79	21289.74	23459.6	31087.99	25009.97	23205.68	20704.09	18928.52	23104.75	34194.16
K01662	37717.63	27561.07	33879.29	50604.62	25228.62	40865.11	12921.53	38349.41	37309.21	38675.66	39651.79	32641.68	35294.31	44265.35	13699.69	41179.5	45975.95	39749.32	45757.48	19190.42	45063.35	45252.33	48381.05	49331.36	41155.8	35293.07	48386.82	40398.72	40572.1	30378.1	38199.74	43496.36	32558.87	52204.7	50426.93	36973.65	50451.69	47783.88	36508.75	40468.01	37168.73	40696.52	56729.32
K01663	42	32	0	4	46	20	31	48	37	45	51	53	30	9	2.5	33.5	27	70.5	24	0	130	60	97	36	51	30.5	42	63.5	59	9.5	23	27	8	25.5	22.5	4	17.5	58	2.5	41	15	43	39
K01664	15606.55	9631.48	14048.31	13968.24	6329.09	19657.17	6131.85	18874.17	15677.69	21451	18242.04	17956.37	20140.24	24425.55	6652.75	17546.72	16338.61	14677.1	18453.23	7818.75	21792.84	20292.85	23771.23	17781.92	17798.73	13460.16	14923.98	15864.98	16845.93	12494.69	14755.13	22138.61	11885.46	22971.77	21431.78	15830.05	22901.11	18561.49	13217.53	25134.29	15651.91	15787	28595.24
K01665	9549.32	7066.67	10903.61	22730.85	7548.72	13492.31	4614.19	12511.25	10754.21	15859.77	13104.16	9733.91	10304.32	14318.75	3611.11	12453.38	13280.71	10604.66	16446.79	5385.75	15188	16908.87	16122.06	23421.26	14904.66	10293.79	14500.67	13731.24	13197.82	9310.52	10560.3	15528.25	8842.28	18891.13	18903.07	11886.93	15670.92	14725.25	8271.09	17265.47	13441.3	13544.57	18413.5
K01666	8116.65	6888.65	11246.77	12579.55	6400.66	9845.16	2204.76	7205.83	12385.67	13959.83	9504.2	5741.13	5064.83	10971.17	3274.24	10039.69	16639.9	7336.42	7025.35	4822.25	5708.01	6562.58	6858.01	11768.76	8477.12	6593.67	10852.92	9629.47	10708.29	4755.5	15296.47	18291.96	5765.13	11249.19	14074.71	14506.87	14818.22	9350.33	5307.64	13847.87	10502.8	8458.26	11938.32
K01667	373.87	340.67	7	240.88	1512.71	530.65	182.75	73.38	249.81	86	454.88	138.5	88.25	159	227	516.62	44.5	119	399.33	305	306	369.92	206.5	610.5	530.88	225.17	334.75	642.5	292.75	364.5	513.64	70.75	249	612.09	1229.86	269.26	265.07	882.31	150.08	1180	259.83	1082.25	186
K01668	58	7.5	4	0	260	20	0	0	6	3	6.5	0	4	6	0	3	11	23	31.5	0	0	4	0	2.5	11	39	0	0	11.5	6.5	47	8	7.5	70	70	36	36	36	18	0	7.5	8	10
K01669	27189.51	21858.67	21593.87	46425.38	5808.12	31365.29	9010.11	27754.9	26427.73	21894.4	30997.12	26921.25	31571.5	31363.72	10565.62	33620.61	31286.67	30181.91	40937.83	14598.59	41281.1	41553.54	44063.63	39253.1	35636.25	30310.74	36162.13	32078.73	30785.22	27725.68	15582.33	24554.25	26630.08	36843.28	34788.5	20820.38	36747.95	37267.55	32662.23	32436.31	28017.8	35187.98	44031.51
K01671	14.5	65	35.5	2082.67	0	15	6	37.33	42.33	0	8	29	0	7	23	217	0	49	288	11	105.75	128.5	44	249.5	180.08	61.5	68.33	163.5	55	82.86	29.75	16.5	43.5	45.5	24.75	22	52	107.67	35	96.67	87.67	67	25
K01673	44798.9	37189.26	42859.72	79764.29	12230.63	55698.37	17608.68	49895.5	46991.29	46842.45	52074.93	42152.53	47585.31	55437.06	18384.43	59797.62	53259.1	48318.27	68201.45	25509.92	64244.42	66940.34	68185.81	70921.27	60795.65	48986.38	66219.85	58048.81	55853.37	45123.64	33373.93	51860.25	44619.83	67835.62	66343.26	43548.21	64724.94	65854.48	48366.84	69978.5	53707.67	60113.3	72280.26
K01674	5049.57	1840.17	1861.42	16785.54	972.55	3894	490	3300.71	1926.38	1117.17	2369.8	2171.67	3544.17	2427.5	1172.5	4508.04	937.17	920.41	3866	1009.42	3158.92	3279.58	3519.75	4533.75	2253.46	1406.38	3743.54	2634.72	1921	1775.33	1355.6	1974.58	1970.84	1815.53	3344.49	1295.25	2343.6	6297.21	2165.19	2439.25	1921.5	2824.5	2823.08
K01676	19959.86	11920.49	18772.85	36192.77	4663.25	21591.72	6238.27	19059.01	16656.05	24528.22	18548.9	14319.15	15407.83	21887.17	5677.58	19279.9	20288.99	13265.35	20163.7	8195.92	19054.42	18539.72	19717.57	27763.9	19778.53	14814.12	20201.32	18933.98	19477.43	14300.37	15724.04	24812.3	13465.28	25909.67	24345.36	19003.5	21034.77	23644.18	12948.91	26248.54	18515.41	18540.44	25517.23
K01677	3302.4	1128	2597.5	1169	12616.37	1505.33	502	1660.5	3403.75	2528	1725.5	891.5	274.83	1593.25	606	1588.67	4278.5	2131	1067.25	1006.25	613.75	1135.5	714.5	1569.5	1382	1308.25	2246.5	1635.17	1944.5	1064.25	9697.92	3307.42	1291.75	3433.75	5014.92	4581.25	4618	3031.42	1373.58	1661.75	1383.25	1497.75	2187
K01678	2579.4	417	510.5	116	12354.37	734	155	597.5	1096.75	332	535.5	273.5	227.5	379.25	154	425	783.5	1023	415.25	264.25	349.75	534.5	427.5	569.5	590	676.25	895.5	401.5	367.5	707.25	8031.92	389.75	624.75	2163.75	3609.25	2051.25	2036	2089.75	926.25	313.75	454.25	947.75	400
K01679	33898.35	27536.33	33780.77	57592.24	8213.93	38782.41	12309.53	35707.74	36581.27	38555.71	39816.08	32264.9	34697.06	43264.97	13214.12	41115.13	48201.09	41899.24	46665.01	19722.92	44274.68	44121.83	48180.37	48512.68	41088.13	36807.75	49295.5	41092.99	41071.56	33472.01	27444.06	43228.49	33101.44	49827.55	43950.54	34386.37	50186.47	44726.46	37716.26	36842.14	37600.79	41337.88	55624.26
K01681	50981.53	29931.98	40132	73455.87	22595.04	49890.63	14057.37	45307.24	41748.95	46199.93	48622.31	41150.48	47949.65	55142.64	15710.09	49073.65	51131.11	44924.59	52830.17	22007.68	53924.27	52015.77	59207.47	58908.93	49094.82	40875.38	52430.34	45999.73	46124.84	35788.25	38257.53	49581.03	37103.94	58920.73	51790.87	40107.61	54184.56	56436.42	42674.95	43814.81	40899.71	47326.85	71989.99
K01682	6302	1334.5	3372.61	20281.29	1386.8	4576.58	442.5	2924	1578	3380.5	3192.79	2957.67	4620	3882.5	698.5	3902.67	1629.5	1269.83	3883.67	999.67	4599.84	3350.83	4738.67	7468	3575.83	1705	1889	3012	2563.17	1367.61	1661	3048	2270.57	1851	3335.02	2049	1369.1	4463.37	2458.65	2839	1754	3286.05	4574.33
K01683	28	3	3	6.88	57	25.08	0	4.88	2.88	0	1.38	0	6.58	0	0	18.79	0	0	7	0	0	0	0	0	14.38	2.88	6.75	5.67	0	0	4	9.92	0	2.38	31.29	2.5	5	33.05	12.95	19	3	0	0
K01684	14719.18	12223.34	9157.78	40079.1	2315.74	16297.96	4751.45	17657.73	13063.98	9704.51	14755.38	12835.49	15688.16	14532.58	5791.49	18442.24	7730	11516.14	17642.83	7217.91	17868.43	17046.58	22099.83	21740.69	16939.24	12455.76	21341.28	13993.33	14363.24	10381.44	6498.75	11146.25	12205.83	20470.88	16951.45	11221.22	16845.7	20509.92	14250.3	19828.43	13741.65	18291.99	21478.42
K01685	6803.51	4958.25	4610.29	21945.65	6605.41	7491.63	2432.85	5890.11	4736.63	6274.59	7972.51	7054.92	7179.42	7770.08	2282.5	9473.06	4293	5340.24	13080.17	3035.25	12060.36	15482.82	13534.83	15437.53	11309.54	6403.75	8812.59	8867.84	9206.34	5562.91	5795.63	7205.67	6715.61	8759.54	10178.87	6746.41	6833.12	9655.83	6503.37	7710.75	7765.16	8273.97	10845.24
K01686	7068.79	4118.58	5914.42	20362.92	8830.7	9033.17	2718.5	8289.5	6337.19	7085.88	7769.41	6127.83	5841.33	7677.29	2300.5	7267.08	4649.38	6163.33	11424.78	3675.67	9244.68	11992.33	10872.93	16989.43	10044.78	5889.71	8780.25	8060.14	8762.92	5174.78	7438.67	8837.43	6071.88	11282.09	12487.02	7007.98	8387.47	8983.81	5543.25	9408.24	7536.71	7970.58	11856.66
K01687	54885.66	48543.89	52683.95	100242.27	28431.67	63472.37	24111.22	62480.48	60048.02	55411.26	62836.13	51091.27	52771.13	65009.11	24799.08	73997.91	67755.95	65243.72	86148.49	31283.18	75508.31	79208.23	80517.32	85346.55	71476.21	65354.94	88591	70339.91	68970.94	60061.25	50018.72	64450.54	58263.21	92444.03	77192.34	55587.95	84518.76	81916.02	64492.39	62799.68	71770.62	77375.88	83503.25
K01689	37907.34	28891.65	35423.97	58177.73	26486.26	40279.01	13644.7	40238.28	38879.34	39817.59	41604.83	33153.97	35300.83	45133.22	14102.37	43376.2	50259.94	43560.35	49162.32	20445.5	46372.77	46710.01	49896.38	51189.35	43069.95	39209.79	51825.58	42956.4	42813	35557.59	38091.36	44998.36	34819.63	57249.09	49847.5	37948.21	52612.46	49297.67	39417.05	37543.47	39922.14	43497.04	59332.66
K01690	12751.17	7406.92	7177.2	31571.12	1270.8	12062.58	2356.17	8471.33	6500.25	6047.82	8127.37	7115.32	9988.57	7790.55	3224.83	12423.5	4676.17	5015.74	12475.51	3627.92	11253.09	11143.13	11976.65	14824.08	9706.5	7466.24	13239.83	9010.91	7895	6376.35	3352.25	6190.83	7153.24	9481.91	11310.52	5828.83	8342.7	14394.06	8554.97	9516.47	8585	11463.72	10829.58
K01692	54736.7	64662.56	54874.87	96711.7	11321.54	75678.4	21926.31	71431.93	64827.45	48924.72	68649.82	60623.46	68552.39	69607.24	29768.28	95995.58	66552.33	71186.26	94882.88	38727.55	92645.89	89529.42	96138.38	83761.12	85763.21	78128.01	93475.48	79882.1	76355.42	69532.02	37274.87	58894.44	70082.79	103901.83	89329.01	54561.44	92197.41	99633.41	86835.04	119688.54	75683.43	99108.46	93416.98
K01693	34095.27	25116.07	32306.59	44386.95	19254.22	34514.5	12452.53	36550.24	35084.36	37328.08	37401.66	30174.97	31823.08	41538.8	12740.92	37690.4	46785.11	40628.51	40918.83	18770.25	40908.17	39167.7	44465.54	42989.5	36551.57	34756.66	43190.82	37460.22	37831.09	29764.73	33379.57	40465.69	30962.54	52447.18	42372.5	34332.78	46582.04	42085.78	36084.78	34564.72	35286.06	38021.32	53889.08
K01695	36584.68	28158.23	35031.97	50687.45	19038.92	39532.98	13540.28	39593.74	38305.12	39577.09	41268.28	32896.3	35067.91	44837.47	13894.92	41649.23	50008.11	43503.84	48190.99	20279.92	45721.18	46195.53	49438.22	50444.18	42138.23	38565.29	50755.5	42560.89	42383.76	34553.26	34185.87	44495.36	34283.04	56101.31	47555.33	36797.21	51964.94	47283.54	39008.07	37212.22	39348.89	42927.03	58754.91
K01696	39744.28	29114.23	37798.3	54264.45	18957.05	41043.98	14039.53	41595.74	40620.79	44244.09	43742.78	34281.8	36949.91	48590.47	14480.92	43088.48	53558.61	44492.84	48673.99	21491.92	46935.18	46614.53	50677.72	53277.68	44022.23	39060.54	52037.33	44590.47	45456.76	34777.26	37777.54	50225.86	35743.04	58163.4	48986	41405.54	54472.44	48918.54	39366.07	37968.22	40769.89	43513.03	61855.91
K01697	16748.34	11998.92	10065.89	23551.56	3564.07	21606.04	3691.7	16873.02	13223.18	11572.99	18035.48	18536.36	23744.84	21470.25	6675.62	20389.78	9409.33	10506.66	23947.25	6841.26	28136.84	27922.47	29088.98	22575.67	21896.47	14229.54	18776.91	16720.19	17490.29	14127.73	9941.99	15174.73	13731.41	19095.75	21960.03	11557.2	20054.6	26440.14	16691.98	27582.6	14604.87	19096.38	26777.59
K01698	35002.22	27823.73	34807.75	51517.62	12335.8	39359.41	13456.28	39322.74	37562.44	39459.09	41058.4	32643.3	35097.66	44483.97	13686.92	41284.23	49014.61	42522.84	47832.16	19998.92	45560.18	45093.53	49228.72	50171.68	42099.23	38059.5	50557.5	42108.89	42164.76	34007.76	29850.13	44361.11	34091.44	54663.87	45784.41	35618.28	51124.62	46478.56	38205.11	37048.22	38766.39	42460.75	58341.41
K01699	93	508.66	152.33	205.67	16.33	122.34	93.67	745.58	218.66	251	363.67	507	200.67	685.66	225.84	913.16	298	277.67	1688.16	132.17	1048	1366.66	680.66	1067.17	689.91	654.5	456	800.17	623.49	889.86	444.5	621.33	551.58	1003.5	170.5	249.83	388.83	336.83	552.33	154.33	722.99	1203.99	477.67
K01702	196	319	160	1445.5	103	664	116	255.75	181	135.25	314.75	224.25	282.75	247.25	41	808.5	48	115.34	626.5	130	516.41	832.25	663.59	852.41	560.25	177	388	456.66	511.25	117	96	350.75	316.75	277	668	366.75	226	535.5	400.25	303.84	363	381.5	577.34
K01703	38465.53	27848.23	35124.64	61021.38	24369.72	41443.37	13831.78	40114.32	37123.12	39925.59	41264.45	33899.8	36516.55	44252.97	13980.92	43445.42	48063.78	43390.17	48750.78	20485.42	47255.35	47585.78	51554.22	53768.93	43956.7	38846.96	47140.33	42582.08	42590.59	34909.59	35454.43	42733.33	34403.46	57802.95	48072.72	36718.21	50162.44	48388.73	39776.71	40125.72	38854.56	44016.42	59899.91
K01704	37672.03	27690.73	34871.64	59048.38	24049.22	40732.37	13790.78	39871.32	36980.37	39559.59	40818.78	33443.8	35918.3	43927.97	13842.92	42920.42	47979.78	43188.17	47960.78	20345.42	46576.68	46883.78	50680.22	53170.93	43241.7	38639.29	46879.33	42128.08	42231.59	34692.09	35446.93	42519.58	34157.46	57556.95	47714.97	36485.21	49754.19	47986.48	39343.21	39328.72	38637.56	43761.42	59404.41
K01705	0	0	4	0	0	13	0	0	6	3	0	0	4	6	0	3	0	0	0	0	0	4	22	53	11	0	0	0	3	0	0	6	0	0	0	0	0	13	0	0	0	8	10
K01706	5853.34	5173.35	5580.52	25942.94	1418.35	7738.63	2186.59	7348.21	5908.79	6003.17	6128.51	6284.17	6547.59	6037.92	2682.11	11022.4	4809.67	4174.81	9505.93	3223.26	10163.93	9795.33	11360	10747	7879.21	5609.21	7318.24	7222.32	7692	4376.93	3833.25	5872.16	5382.56	7612.87	8565.64	6021.58	7664.44	10420.24	6687.35	10896.92	6368.66	8585.15	7387.41
K01707	5652.5	4390.27	3554.57	22297.88	641.55	7136.04	1839.93	5755.75	4219.74	4473.5	5162.5	5954	6610	5162.26	2018.28	8199.7	1137.83	3222.82	8737	2774.26	10089.59	9510	11780.34	11101.75	7597.26	4681.32	6622.32	6088.66	5790.17	3804.99	2062.25	3209.25	4732.91	6099.99	9165.92	3612.41	6139.95	8424	6234.22	9275.92	5465.32	8100.43	6676.92
K01708	4192.17	1591.92	3516.45	22283.05	622.8	3949.66	695.17	2413.83	1877.5	2596.17	2725.12	2499.67	3371.5	3017	780.5	4450.93	1090.67	1440.49	4749.01	918.17	3799.51	3524.33	3973.83	7719.5	3679.67	2032.33	2522.83	2838.83	2544.75	1757.63	1412.5	2501.5	2281.91	2003.83	3434.94	1881.83	2083.6	3896.03	2413.4	2537	2837.5	3876.39	3542.16
K01709	3544.84	7405	8791.5	6612.1	3108.08	5965.03	3548.67	10477.47	9267.55	3593.18	6071.96	3282	3094.57	4875.42	3463.5	9362.71	13491.55	12726.34	8876.63	5277.84	4802.25	4279.72	4752.97	8064.57	6898.51	9664.08	12346.49	8384.39	7528.82	7778.86	5485.83	6124.26	9263.96	15534.63	8738.49	6651.35	13163.66	9735.38	10865.05	3047.88	8895.37	10056.51	9179.58
K01710	41402.18	44532.31	49930.36	60846.51	26784.72	52169.47	19430.8	55671.3	58200.33	47978.04	55118.05	41864.7	41267.32	55499.8	20984.04	61773.26	80252.82	70304.33	70891.92	31270.83	60981.03	63400.4	65759.02	67411.88	57712.71	60707.36	75600.64	62260.03	61258.58	53829.12	45846.61	59440.7	52487.35	82965.03	70234.87	51010.49	82459.62	66093.01	60881.37	51340.01	60098.97	66854.99	76593.84
K01711	16996.73	17636.09	18409.34	35013.68	7724.65	24816.17	8944.35	24811.27	21583.88	17747.26	23025.88	19803.84	20377.26	24678.21	9493.67	27014.89	23563.84	23661.98	35071.29	11703.58	31761.27	33755.49	34367	37210.11	28311.25	26012.87	31819.66	26661.3	26256.58	24255.51	16788.89	24758.05	22095.25	35406.88	30268.16	18111.16	31834.11	30689.85	25041.47	19530.71	26282.62	27942.52	31936.42
K01712	27856.48	22104.66	26653.87	47902.2	6043.13	31631.45	9743.02	28899.8	29584.15	31572.41	31454.52	26690.94	26982.83	35807.51	11136.95	33586.25	37375.5	32458.24	36851.18	16516.43	33673.02	34128.72	37016.68	42171.83	33058.59	28138.62	36520.45	32681.42	33304.15	25512.46	23086.8	36898.99	26184.39	38398.2	35381.41	29640.57	40264.11	37492.95	30007.6	28640.01	29891.4	31642.21	44532.34
K01713	2525.17	1057.25	940.78	9699.4	573	2233.66	485.17	1206.75	1578.33	1260	988.12	1262.67	1517	1317	508.83	2362.76	620.17	904.82	2710.01	450.67	1573.51	1743.83	1893.33	3240.5	2099.75	1199.99	2435.33	1270.67	1295.42	1237.02	938	1004	1285.32	1613.16	2456.27	848.83	1971.6	2187.03	908.4	2567	1960.75	1846.55	926.99
K01714	90221.65	76264.47	89113.72	165248.39	45899.22	102493.07	37952.52	110004.88	98173.91	95398.72	102788.81	87879.76	89836.16	109952.52	41190.92	118424.97	111305.18	101345.62	128276.02	52772.26	117427.06	118857.06	129403.94	134865.47	114657.6	98882.26	131084.43	109226.16	109972.04	87911.32	81818.77	109089.06	90725.17	155375.09	124363.81	96356.92	134724.67	126689.65	100074.62	105357.15	107562.65	116609.44	144983.64
K01715	19015.07	22136.22	29534.28	19077.25	7574.58	22212.65	8773.76	28182.92	31640.74	28750.73	29662.35	21087.33	18552.82	30709.39	10957.65	29237.92	48030.39	34170.79	30277.79	17237.93	24739.58	25461.4	27378.99	29572.32	28239.25	28759.26	35248.02	31195.76	33743.26	27710.82	26781.71	38032.2	26176.15	42725.21	28880	33926.59	41717.75	31247.24	29574.34	14790.6	26588.65	30359.89	42355.83
K01716	3798.83	3217.75	2520.28	18057.64	1470.3	4924.25	2005.5	3427	3098	2784.9	4115.12	3502.9	3307.9	3097.05	1551	5973.75	2183	3829	8068.17	2012	6245.17	6669.3	6170.32	8678.5	7108.25	5140.5	6264.5	5727.5	4928.25	5212.36	1363.5	2283	4309.4	5609.5	5165.85	3090	3888.5	4517.4	4852.75	3591.3	5400.5	5924.47	4571.75
K01719	42477.76	21179.98	28762.81	55249.47	7638.83	40445.11	10792.52	35080.42	29930.95	43400.56	40990.45	36960.3	44996.32	49821.11	12291.92	37678.38	30134.06	25472.68	43573.45	15971.01	48921.11	49065.09	54280.82	52059.43	43046.11	26707.67	36166.21	36392.16	38510.93	21824.93	26000.02	43538.44	25186.73	41632.39	39472.43	32810.85	37425.1	43654.25	27417.58	41857.06	31500.52	33960.68	61849.24
K01720	8056.56	2227	1751.06	4450.66	1293.49	7329.15	1007.43	4703.44	3664.2	4999.28	6600.04	7058.17	9601.92	8077.83	1980	5886.97	1756.38	2498.33	5068.28	1602.99	7531.01	7110.16	9514.9	5046.85	7243.14	2861.2	3050.41	3849.26	3826.99	2296.77	1943.33	3611.3	2647.25	3161.83	3878.3	2913.27	2661.04	5547.19	4183.76	4800.62	2393.66	3167.61	12259.17
K01721	3234	9934.66	5773.83	14877.16	1508.83	6834.84	4736.67	10577.58	8302.15	4115.5	7885.67	6474	5242.17	6334.66	5020.34	13759.16	6928.51	9438.66	17537.8	4265.17	12154	13306.16	10468.66	11816.67	13579.41	13577.5	16849.49	12481.17	11652.49	13942.5	2845	5071.33	10779.58	18994.5	9541	6915.83	11618.33	13509.82	11495.33	16824.83	15242.99	17297.99	8582.16
K01724	21903.19	24509.83	25159.83	36518.09	5259.78	29073.24	10505.37	27718.27	29678.85	23864.82	28729.48	22660.01	23509.17	28720.05	10648.74	33900.39	37776.49	34301.09	40905.5	16057	36529.78	38356.48	38962.12	38590.02	34046.31	32895.55	42412.21	34369.76	33211.71	30776.31	18338.75	29366.07	28494.76	40578.05	35925.93	24316.36	42597.92	37129.37	32984.17	32844.98	32000.47	38588.04	38359.59
K01725	2930.22	1868.5	3005.28	13373.46	851.5	3467.83	1186.17	3789.25	2560.5	2096.02	2846.12	2305.07	2798.07	2420.55	1150.5	4253.34	1904.88	2197.16	4918.01	1200.92	3395.34	3801.13	3735.23	5435	4166.17	3138.58	3852.5	3967.33	3260.17	3080.33	1169	2166.21	2800.74	3572.83	2968.1	2182.95	3109.35	4239.73	2846.57	7026.42	3522	4858.97	3752.91
K01727	2208.21	2010.84	4458	2531.25	122.25	3374.45	601.42	3373.67	4275.91	4463.12	2929.5	1346.5	555	2472.09	998.56	3516.38	7570.88	2149.66	1233.83	1817.92	246.75	699.33	619.09	2098	2477.67	1665.25	2995.37	3195.93	3857	803	3678.75	6519.63	1848.08	2858.83	3014.2	6155.87	4310.09	3037.19	1088.41	8794.37	2592.66	2045.16	3891.92
K01728	258.01	1533.58	1271.17	12281.36	369.5	3684.49	303.69	1973.65	2756.32	1011.17	3217.85	2748.01	1867.01	3200.66	1117.49	4372.24	1173.33	1483.81	4271.5	1511.84	4781.6	9262.17	6510.17	7946.49	4037.05	1483.44	2589.79	4048.89	2331.68	1890.51	1215.26	1784.97	1737.68	1305	8162.29	1766.48	4693.36	4486.19	1930.66	4688.68	3629.16	5781.16	3892.15
K01729	373.5	367	334.4	8827.64	93.75	409.5	135	432.5	234.75	217.67	450.5	469	385.5	230.25	204	1331	65.5	254.5	1130.17	195.75	686.25	844.5	1016.5	1842.75	1015.5	357.5	428	533	512.75	315.5	170.75	302.25	430.15	538.5	432.35	342.75	452.5	756.45	501.5	547.75	419.25	1094.1	591.75
K01730	234.29	345.5	348.5	10342.17	11.29	520.5	134	847.75	524.5	128.75	516.75	425.25	173.25	344.75	130.5	1766	344.5	268	1071	169.5	534.25	1137.75	868.25	1947.5	974.25	388	382	490	475.5	274.5	283	636.75	355.75	364	575	251.75	482	2164.5	494.25	128.5	570	805	629.5
K01732	232.67	446	167	7106.67	141	162	144	235	213	55	49.67	15.67	18.67	28	157	809.67	0	178.33	1103	25.67	116.67	101.33	47	2079	559.33	417.5	430	343.83	263.67	367	208	136.83	344.67	417	304	174.5	125	227	361.67	88	633	687.83	42.33
K01733	44286.05	47547.48	54437.31	59936.04	25745.73	56525.4	22318.91	63248.12	63560.43	55111.42	59481.8	45556.38	44744.02	63300.91	22647.7	66003.98	84867.27	73184.99	73790.57	33617.82	64195.85	64655.27	69023.27	69654.96	63362.92	64053.49	81338.2	66133.03	66323.32	56450.25	51900.79	68374.72	55218.03	93383.54	75043.74	57473.67	88841.08	72412.59	63659.63	62656.43	65226.91	70562.87	83295.34
K01734	17002.48	5087.9	15229.73	25520.02	21191.33	11955.42	3514.67	12991.38	10296.69	20382.45	12540.74	10255.3	10959.25	17027.09	3169.3	10253.02	14794.95	8803.84	10930.24	5635.59	11339.43	11805.91	12598.18	20053.18	10724.85	6418.37	8974.25	10725.87	12207.54	4925.19	22516.5	19997.37	7240.64	16439.12	16650.5	16481.76	13280.07	14692.86	5644.57	9569.49	9342.09	8031.1	19315.48
K01735	38008.78	23099.9	33132.63	53077	21609.75	40339.63	11668.12	35151.09	32633	40345.53	39376.42	33104.72	36309.85	45114.33	11873.42	36265.02	40055.94	33964.33	43491.72	17139.49	45821.44	46461.22	49537.65	49832.46	40328.01	32835.38	42827.75	38612.06	38947.1	28256.34	34263.36	42942.19	29033.31	49433.44	46290.44	34310.56	42849.62	43249.33	32053.13	38514.75	34735.9	38365.11	57519.08
K01736	37108.53	26896.23	34808.97	50993.45	22842.67	39831.6	13142.53	38830.74	37348.62	39794.84	40991.78	32784.3	35086.91	44706.09	13415.42	40546.31	49110.61	42975.34	46598.11	19921.92	45495.18	45062.53	49140.72	49730.93	41914.35	37939.24	47970.08	41512.7	41743.76	34404.51	35566.37	43578.24	33662.17	55796.56	48265.2	36536.71	50373.36	46200.41	38493.07	37380.34	38019.27	41871.28	58539.41
K01737	29248.89	16966.98	24844.31	39627.24	12481.84	29844.07	9324.61	27208.05	26288.5	31661.35	32748.41	23515.22	27123	35375.48	8447.81	26342.52	34969.44	28707.84	35728.16	12765.66	33995.12	34588.95	37019.13	41909.63	32977.03	26557.01	38127.77	31422.22	31727.35	24475.09	23455.2	33927.54	23112.32	38664.24	34690.14	25767.71	33658.37	34607.55	23561.19	21053.64	28197.46	27978.89	46356.16
K01738	55992.98	40659.16	49186.15	74785.84	32372.41	62271.93	20302.64	58320.91	56458.78	62893.37	60683.37	49884.65	53530.81	67306.14	20618.92	64434.32	66680.03	56278.86	67672.11	28468.02	66469.91	66035.25	72883.27	73259.73	64184.92	50690.75	73080.02	61837.01	62036.73	47447.85	53992.41	67695.69	47141.76	81067.23	77031.49	57517.65	73803.33	72947.03	50757.35	71844.49	60017.76	59465.88	87760.99
K01739	34435.61	23237.48	26993.5	27931.66	7419.8	37695.99	10238.7	36265.7	32456.64	38252.99	38850.4	35098.24	40182.66	46804.31	13675.93	36972.99	33281.76	28085.28	37956.49	15939.33	41064.58	38957.5	45320.7	32517.66	38409.07	29872.96	39385.41	32159.67	34498.33	28401.99	25010.77	40079.99	25510.71	47474.61	37439.49	30937.94	42409.45	42321.82	31111.61	41454.56	31488.89	33900.86	60277.34
K01740	50175	24748.05	35550.17	60061.51	39113.41	43723.34	10842.93	38413.04	36063.85	43029.99	43218.71	38927.51	47113.71	51642.82	14226.98	43497.94	40542.95	35919.08	46885.48	18495.35	50713.7	47678.04	54869.61	52705.77	43744.59	33448.45	42954.92	39094.96	40372.02	28215.9	43697.75	43688.7	32730.71	48655.77	49126.48	38069.83	46628.67	51411.81	37123.96	38098.47	34932.9	39489.97	63476.32
K01744	29320.18	6744.01	12502.28	29235.28	9113.85	21401.2	3360.67	14753.08	15315.57	24040.64	23908.11	20984.24	28565.9	31948.1	5829.83	16536.91	13642.67	8853.49	13276.71	6609.92	20013.09	16040.46	24224	19365.25	20054.96	8515.35	10804.52	13321.96	15696.33	5046.27	18213.65	24270.63	8807.03	12577.33	16836.22	18229.25	14393.8	19778.35	10219.71	15677.17	9439.7	7786.04	39760.42
K01745	34577.85	25622.33	31092.68	78950.31	7500.78	40127.49	10734.03	33999.63	31986.48	36904.1	36007.02	31587.27	32270.5	42974.02	13112.39	41570.53	35524.83	31572.04	44601.59	18447.44	41685.29	44657.14	45102.01	55181.68	39986.16	30527.68	41905.46	38550.09	39947.99	28294.75	27823.12	43773.66	29382.53	44434.77	44805.6	35436.9	43713.85	45057.56	31601.28	41392.18	35953.4	40419.99	49926.83
K01746	112	0	0	0	353	0	0	0	0	0	0	0	0	0	0	0	0	0	0	0	0	0	0	0	0	0	0	0	0	0	104	0	0	23	21	13	24	25	0	0	0	0	0
K01749	35452.62	28392.57	34697.47	50202.95	13852.5	39507.3	13537.7	39628.99	37918.27	39400.84	41056.03	32964.88	34884.41	44608.39	13761.2	42203	49210.11	42653	47620.82	20155.59	45880.26	46405.45	49908.64	49783.18	42988.98	38462.08	50874.66	42494.22	42279.76	34330.51	30888.63	44237.86	34283.79	54996.37	46048.04	36005.03	51294.46	46764.41	38379.77	39432.72	39316.22	43231.36	58452.91
K01750	24167.88	19383.34	20909.91	46385.26	4032.59	29138.81	8588.96	25838.84	24576.25	22104.69	25708.42	23103.4	23588.56	27599.05	10880.66	32310.57	22186.88	21508.97	32396.54	12021.01	30339.67	31422.32	31965.9	31779.24	30056.96	23153.39	35818.84	28433.33	27914.25	22169.08	15324.41	25105	21414.41	33740.04	32778.24	24107.91	33094.82	36071.22	22779.7	38069.42	28082.24	31125.65	33122.99
K01751	1407.4	4050	2811.78	3295.07	2805.87	3716	1513.17	4058	4086.5	1705.5	2599.12	1808	1300	2859	2025.5	4925.17	4285	4171	4740.77	1834.5	2514	2351	2684	3630	3231.67	4488.83	6956	3796	3951.17	4249.19	4583	4105.5	4453.57	7028.08	6000.1	3354.83	6716.1	5013.53	4209.65	1840	5736	5326.89	3039.5
K01752	49118.46	17214.79	30743.46	65201.86	29882.94	39095.09	9617.28	37014.5	30691.05	51813.02	41216.92	36397.02	42044.9	53866.31	11296.56	33362.86	33635.65	23875.95	31761.15	14958.35	38757.45	37964.16	43459.24	47432.85	37371.71	19969.11	28795.16	31178.71	35528.87	17665.62	41457.42	49642.99	21280.29	42458.52	42515.97	40069.18	36288.6	44810.73	21182.03	40162.03	26015.47	23528.02	68482.72
K01753	11471.05	2599.67	7305.3	23729.25	1366.11	7836.74	1629.67	6732.55	4191	7669.79	6243.87	5655.67	8317.58	9103.25	1674	6194.35	2813.05	4015.24	4530.56	2789.92	6591.26	4724.08	6343.58	9388.75	5666.39	2270.58	3873.33	4876.75	5823.5	2281.27	4775.56	7930.16	4211.76	5373.97	5805.12	6420.2	4876.45	8400.25	3459.13	5609.37	3436.28	4637.26	7918.66
K01754	66276.18	57126.63	60099.82	118607.83	25916.89	76500.08	26662.66	74251.51	72627.45	67614.18	76497.64	64512.4	67665.43	81477.87	27602.98	86699.29	79984.61	73532.64	101361.98	36896.09	92654.82	94845.81	99294.94	99457.8	86084.4	76351.61	108096.75	83397.93	82824.99	68302.68	56965.46	78448.78	65537.62	105424.92	93726.07	66648.64	98410.39	101138.71	72997.91	83000.88	82300.1	88261.57	101746.4
K01755	40794.36	32789.23	41582.87	60487.85	23360.3	44556.47	16656.28	48691.4	44937.86	46079.59	47046.28	37459.8	38078.07	50569.72	16611.42	48171.82	56960.61	48870.17	54853.49	23624.67	50929.85	51632.78	55350.22	58576.68	48103.47	43930.45	59490.62	49101.21	50119.01	40172.76	42268.87	52144.95	39562.94	70486.14	55571.1	45446.46	60794.54	55768.42	43612.88	45386.48	45501.48	50713.63	66419.16
K01756	37893.36	30799.98	38789.97	53074.62	22711.05	40619.31	15121.53	45450.74	41298.62	42151.09	43280.78	33726.3	35272.24	46320.97	15320.92	44464.65	55418.11	45999.34	50715.99	21955.92	46056.85	45879.53	49853.72	52308.68	44139.23	41520.04	55373.5	45050.06	45509.76	37517.26	37627.37	47956.03	36845.04	64874.06	49874	40611.71	55704.94	51125.71	41276.15	37934.22	42295.39	46178.53	62583.41
K01757	0	13	0	56	0	0	0	0	0	0	0	0	0	0	0	48	0	0	0	13	0	0	10	0	31	21	6	26	19	0	0	0	0	21	0	0	0	0	0	0	0	0	9
K01758	8038.35	8182.75	7837.05	18259.03	1643.82	14106.99	3519.11	10481.77	10035.19	7394.66	10778.66	10455.18	11300.93	13516.82	3814.17	12480.02	10796	10656.99	15562.41	5286	17916.25	18011.32	18059.8	15362.17	11989.71	11119.04	15515.41	12702.18	12582.3	9849.32	8972.58	12765.23	9953.92	13431.08	15793.46	8498.63	15986.85	17018.74	11543.8	14410.34	10793.97	13112.54	13741
K01759	36170.13	31854.39	38572.34	74710.14	20575.32	36235.37	14913.77	43799.88	39967.75	42284.81	37668.36	26221.03	26276.8	38000.98	15255.81	45884.1	49615.9	45754	47499.37	21836.95	34770.21	36783.4	39418.57	55383.61	39586.88	38914.12	55802.51	43656.76	44059.62	35728.93	35279.02	48323.78	38097.76	64354.57	47310.3	41629.02	54649.02	50444.74	39605.59	28162.93	43602.61	45524.41	48074.06
K01760	21083.22	11745.5	18330.13	44505.89	5799	19277.85	7538.51	19571.47	16576.58	23836.2	20437.03	14885.66	17605.64	21364.09	5899.17	19888.93	21956.38	17409.41	26070.19	9256.68	21961.36	23782.62	24563.57	35965.51	22190.6	16408.21	24450.63	22162.34	22160.92	15305.1	16256.56	24760.71	14826.47	25821.56	22513.34	19310.85	21470.88	24000.57	13677.12	15732.13	19816.82	19306.35	29062.15
K01761	14259.17	9247.25	11156.74	15994.55	2431.64	15530.65	5546.93	13147.37	14441.95	16597.08	16993.47	12626.25	14126.17	18506.67	4803.5	14606.44	15394.16	13626.67	16638.21	7365.08	15506.25	15524.73	16724.75	19908	18122.35	13262.3	18645.24	17008.84	16505.74	13112	10726.73	17768.02	11199.57	18518.87	15923.84	14303.15	18059.03	16621.26	11169.45	18700.09	13856	15140.91	23546.08
K01766	207.5	107	158.78	10089.64	616.5	7	0.5	0	0	16	4.12	192	140	45	20	798	0	9	678.17	9	144.5	115	264.67	995.5	242	29	0	70	41	52.61	66	0	38.9	73.5	94.1	66	55	224.2	117	159	0	152.22	260
K01768	36908.67	44497.17	39615.52	66689.02	7049.03	47100.46	20253.03	52906.23	48783.82	31364.62	48759.83	42005.29	43172.28	47291.79	23026.46	67883.49	50493.49	58644	77990.33	27867.42	67357.92	65544.2	71972.91	58391.28	63755.92	62412.43	80479.32	60978.82	56864.97	60681.56	26472.41	40772.08	53997.59	80030.47	56842.06	39370.96	65326.91	67721.32	63990.61	48340.97	64805.03	70610.93	60288.95
K01769	0	22	0	0	0	0	0	40	0	0	0	0	0	0	0	57	0	0	40	0	0	0	0	0	0	0	58	0	7	84	0	0	17	95	0	0	0	16	49	0	21	90	0
K01770	31195.97	21855.82	30068.96	37100.37	18042.09	33463.56	10189.19	32904.66	31545.79	33775.61	33133.95	26467.3	29020.59	38241.17	10928.74	32282.16	42846.95	36128.49	34550.16	16439.33	33925.94	32457.32	36443.5	35772.36	31642.06	29228.95	37446.66	32344.22	33359.11	23532.52	31568.1	39130.28	26877.88	44872	40200.71	30686.39	43310.45	38036.92	30463.47	31106.41	29756.41	32896.62	48411.98
K01771	83.85	143.5	221	279.75	131.91	148.57	115.5	425	78.76	231.62	409	351	191	362	233.5	677.25	534.55	152.83	726	224	1017	1530	1180.75	795	512	190.29	277.83	609	402	416.75	210.07	177.38	352.25	278.29	701.57	345.55	214.32	777.51	292.46	418.12	285	482.75	557.33
K01772	32792.79	19361.48	26078.96	49922.78	6573.6	34104.41	10342.53	30774.74	26291.1	36177.42	33993.61	29227.63	33354.49	39373.63	10262.25	32415.56	30584.28	25494.84	39600.58	14501.92	41274.68	40862.86	44742.22	44791.18	36441.9	27100.33	35098.83	33056.56	33781.34	25131.68	21736.22	36381.94	23385.95	39245.52	35429.34	27488.28	34672.45	37077.28	26032.86	35881.55	29471.39	31822.7	50313.32
K01775	45411.85	29807.73	38661.69	71635.32	28652.18	45186.19	14262.86	43880.7	41767.08	45059.84	44875.68	37199.97	39969.15	49865.43	15138.75	46731.6	53566.78	45572.83	52327.03	21767.76	50044.6	50688.11	54088.07	56637.41	45128.05	40384.71	53089.82	45102.45	45302.43	36215.15	41776.13	49119.32	36112.16	59666.56	52702.34	41223.88	56212.61	54348.52	41633.94	41451.34	42428.93	45797.56	63473.66
K01776	35415.85	25264.48	34258.8	50109.57	21597.06	36705.49	12626.43	40058.55	34918.75	37585.93	37520.4	30936.8	33535.82	41498.98	13167.09	38280.36	45879.61	39689.01	42370.82	18719.6	40459.76	38938.45	43621.07	45515	37265.94	33548.16	43438.08	36688.29	37611.52	29849.26	33699.45	41535.95	30933.61	54377.31	44655.21	34738.4	46760.25	43947.88	34970.87	35124.05	34611.23	38484.1	55697.74
K01777	471	2706.09	2280	2122.5	618.75	2069.89	1248.17	3510.75	2957.25	1244	2470.5	1522.83	1036	1377.42	1799.28	4265.77	2689.33	2317	3546.83	1669.42	1830.08	2277.17	2156.67	2400	3203.75	2884.33	4281.83	3728.83	3027	2881.25	1444.75	1750.25	2795.25	4907.75	3561.98	3293.25	3850.84	3833.72	2991.41	1989.25	3982.83	4648.58	2753.42
K01778	36946.49	27549.82	34619.86	51397.28	24213.41	39399.48	13437.2	39058.74	37737.12	39557.92	40627.61	32694.46	35045.74	44412.3	13610.75	41331.64	47683.61	42057.34	47549	20011.59	45119.51	45026.36	48769.89	49560.68	42118.9	37826.28	50207.16	41878.39	41951.84	34189.68	35288.93	44100.69	33715.1	55046.83	47668.4	36494.04	51118.11	47153.91	38113.65	37055.05	38303.89	42049.13	58042.24
K01779	11665.67	12018.42	12675.73	22275.37	6072.08	12597.66	6896.09	19974.43	11744.91	13798.67	12561.5	9654.67	9020.75	11628	5659	16037.85	9255.84	9986.16	18958.9	6852.67	13279.17	15623.58	14783.17	21822.16	15340.39	12275.66	22160.57	14429.27	14774.17	11316.35	10695.56	14582.86	12250.33	27318.22	15387.55	13315.66	16250.25	18835.86	12080.5	12698.51	15634.81	18732.41	18004.83
K01781	248	2074	1247	318	205	722	648	1860	1592	263	801	285	182	376	1016	2342	1637	1787	2475	888	424	344	480	499	1519	2500	3401	1848	1748	2459	343	550	1966	3598	1480	1178	2499	2294	2208	605	2939	2699	876
K01782	7210.68	11453.01	9944.11	22392.43	2076.74	14486.15	4367.6	11767.53	10956.28	8537.39	11796.49	10565.91	11014.99	12817.13	5177	16073.78	9623.33	10852.17	18897.68	6732.58	19501.99	18372.96	19475.63	17528.83	16239.89	14587.79	19686.41	15537.67	14436.81	15443.43	7538.66	10846.66	12411.48	18564.91	16969.81	9849.39	16519.55	18035.06	14884.76	21913.9	14442.32	18349.23	14392.34
K01783	38396.1	29126.48	35951.47	52508.52	26487	40428.98	14992.28	43771.49	39288.12	39870.59	41936.95	33160.97	35469.58	45126.47	14598.92	42950.15	50149.61	44506.17	50181.49	20834.59	46133.85	45915.86	49854.72	51237.18	43756.31	40470.54	52142.5	43582.22	43630.68	36592.12	39020.87	44834.19	35637.46	62864.06	50349.83	38170.71	53030.54	49872.54	40132.14	39564.22	41020.39	45054.86	60457.74
K01784	84856.15	86524.38	98135.09	110332.46	40023.44	108365.21	41858.55	117904.66	115023.11	98997.33	113598.88	88365.15	89703.07	120306.46	45197.81	124960.36	146317.56	129749.21	138688.61	61878.51	122410.32	120985.68	131103.43	127204.07	120456.08	119873.1	149024.31	124220.16	121426.37	110061.7	87529.21	122427.88	102728.26	177063.54	136590.59	102545.85	159990.81	135277.69	117898.35	116186.37	124194.25	132714.6	161481.45
K01785	51492.15	26976.15	31301.68	78567.26	26107.09	45774.98	11445.39	42334.4	34817.28	41738.38	44468.38	40989.37	50369.85	51294.45	15440.99	48307.85	32952.07	27099.16	51591.1	17581.01	51741.2	53601.92	59659.04	53649.05	50382.57	31016.63	41646.89	38778.26	40347.31	25110.45	35823.63	44654.52	29190.87	47813.01	47615.44	37921.53	44018.87	53194.63	32703.64	46918.17	35306.99	38889.79	69993.75
K01787	895.86	46.5	94	738	5874.4	216.57	15	39.5	143.6	20	24	15	86.5	14	0	40	135.5	23	248	0	71	90	78.5	252	109.5	101.79	63	50.5	26.5	18	1857.84	38.5	55.5	451.96	967.74	331.76	187.57	524.93	168.71	327.5	31.5	132	136.5
K01788	6004.11	2338.92	6518.38	7315.76	8583.86	5212.74	1982.25	6619.49	5149.32	7454.95	4949.95	3923.17	2107	6693.91	1778	3566.83	6009.88	3418	3921.24	2462	3021.92	3538.41	4244.59	6173.5	4263.15	2653.99	4745.06	4262.25	5671	2073.97	9632.25	10160.14	3159.26	9297.75	7912.65	7768.62	6295.42	5036.42	2245	3758.7	4238.76	3348.7	6978.84
K01790	37272.83	30389.23	34941.13	54153.83	21721.03	41419.1	13207.61	40457.81	37486.57	35018.68	40166.83	34398.84	36818.72	43575.27	15086.58	45466.71	47852.67	43806.66	51384.63	21459.58	50001.78	48961.15	54881.35	50863.03	43522.41	40599.18	50720.32	42832.94	43157.6	36425.27	33727.81	41409.85	36093.27	57407.37	49010.12	35375.42	52220.45	50906.49	42979.43	42324.05	41135.25	47083.65	57349.81
K01791	35291.38	26691.07	37344.62	47628.16	13620.45	36940.69	10491.61	33879.62	38365.09	43969.57	38493.69	27176.47	27684.91	43245.84	13033.75	37978.36	54305.87	40336.35	37240.96	19487.49	31408.25	30958.79	34917.63	41914.58	33996.75	33365.87	49152.86	38312.55	39338.35	29816.59	34302.52	50566	30419.61	47822.28	42758.83	39329.37	50406.11	44840.18	32856.87	30033.42	36259.54	37147.65	53067.33
K01792	8078.5	1146.17	2046.95	21224.48	1719.8	4761.08	348.5	3225.33	1411.17	2079.17	2252.95	2986.5	4432	2717	780.5	4051.17	391.67	711.16	3340.84	620	3776.84	3610	4035	5248	2409.67	1105	1678.33	1877.83	1780.66	909.19	1073.17	1447.5	1667.57	1317.67	2304.69	1062.33	1271.5	4994.03	1839.75	2471	1387.5	2145.14	2753.33
K01795	177.5	194	216.4	7673.14	0	46	58	204	81	57	269	360	269	201	78	879	11	177	612.17	88	421	538	802	1195	382	197	206	351	302	228.75	30	97	221.4	416	48.6	197	88	212.2	359	209	120	591.6	410
K01796	8230.5	7981.75	5307.17	11643.32	1376.18	12203.98	2729.68	9141.24	7336.4	5147.25	7825.09	8431.08	10656.42	9155.66	3646.78	12483.67	3963.67	5863.49	13023.32	4306.92	15188.41	13979.66	14800.75	12575.83	11440.98	9334.67	10851.32	10559.67	10189.57	8001.33	4758.17	7544.49	8145.16	11896.41	13587.07	6270.49	11917.84	15279.47	10477.74	21897.59	10108.57	12961.99	10347.09
K01799	2723.83	4438.25	4253.33	7674.97	803.68	6377.48	2351.34	5854.33	5393.57	4703	4543.17	3819.83	3459.65	3752.08	2007.33	7079.42	4793	3617.32	6603.32	2620.84	5377.75	5928.33	5326.33	7104.67	6874.65	5144.81	6895.66	5950.03	6260.24	4455.49	3448.75	5880.1	4794.32	8328.99	8170.77	5828.08	5412.5	8665.43	4165.89	17234.75	6677.57	6854.56	5209.42
K01800	5565.83	3411.25	4078.48	14452.29	597.55	5854.83	1304.67	3447.25	3295	3415.65	4356.17	4060.82	4870.9	4525.3	1349	5666.51	2188.5	2300.08	7045.84	1560.92	7047.51	6994.13	7432.15	7325.25	5966.75	3479.83	7743.5	5085.25	4713.09	4704.83	2386	4557.75	3824.49	4322.58	5289.52	3589.83	4326.6	5941.9	4355.4	4153.55	4153	5887.35	5781.33
K01801	11789.33	5875.92	7157.8	19052.97	1519.55	10677.82	2823.84	8462.25	6625.5	6071.08	8309.28	7655.6	10036.16	8192.75	2852.67	10757.34	4511	5190.92	13509.35	3363.59	12103.34	12805.66	14031.99	12618.15	10827.85	7612.17	13185.5	9728.92	8461.49	9191.68	3876.83	6711.75	7579.25	9685.58	9488.18	6175.65	7787.69	12996.01	7833.4	7263.76	9386.49	10678.13	9906.08
K01802	37948.71	30448.42	23084.4	55267.34	10219.1	43724.94	11420.97	36330.34	31627.46	25983.71	39113.48	37948.24	45685.25	42426.51	14833.96	48497.6	25741.32	26590.59	56228.09	15972.41	56919.16	58515.24	60784.1	49531.26	48872.29	36313.21	52831.08	40008.93	38281.71	35063.06	19898.95	30691.14	31620.24	45768.69	44986.92	26634.47	43678.13	52872.07	38147.77	51225.54	38122.61	45693.36	60857.8
K01803	45136.46	29557.73	37183.35	64001.95	26257.38	44386.98	14020.28	42872.74	41489.45	44502.92	46893.73	38080.47	42636.91	51906.64	15125.42	45929.73	52218.61	45240.84	51391.16	21657.92	50467.35	49088.61	55172.89	55148.18	47258.9	40487.96	52315.83	44765.06	44938.01	36337.76	39194.87	48794.36	35798.54	58327.81	50971	40160.71	54134.61	52046.21	41340.23	39850.22	40857.72	44463.23	68807.08
K01804	13064.69	7342.07	8707.21	13847.34	9078.8	14581.38	3472.01	13365.66	10291.83	10952.84	13510.79	13856.5	15720.75	16235.83	5219.45	13626.92	8685	7723.83	16296.49	5107.67	17602.35	18879.32	20476.34	17108.18	15332.65	8943.55	10964.13	11154.24	11835.66	7233.45	12870.47	14663.41	8520.83	14965.38	18655.05	10821.42	14851.99	15190.57	9948.79	11762	10678.73	11246.95	22135
K01805	15994.35	17635.64	18434.54	26149.1	5597.02	21712.14	7289.78	23929.73	21002.32	17182.32	22523.59	18833.97	20890.1	23978.83	9350.75	26168.1	24051.23	25027.59	30396.85	12040.58	26181.53	26385.54	28801.82	27483.95	25928.72	23057.08	27951.74	23764.65	23541.76	19025.52	14397.2	22280.2	20361.88	32599.34	27585.13	18373.51	30575.28	27149.73	24217.94	25827.87	24032.79	26216.98	33584.98
K01807	17519.51	13881.92	19150.53	35503.59	6349.47	18867.84	6715.85	19733.69	18333.55	15771.76	17864.49	12398.25	14101.49	16357	6841.67	21247.13	24659.71	22101.75	22402.47	10005.83	17805.09	17464.21	19102.29	24191.09	18262.35	17956.7	23768.66	19776.31	19338.73	16823.26	11474.23	17995.92	17906.96	26445.27	21664.78	16264.02	25759.1	21074.6	19030.83	12476.63	18376.2	20989.82	22448.99
K01808	47746.95	27688.15	35387.65	38693.77	24281.42	45962.49	13589.19	45735.87	42813.98	45430.03	50394.82	42467.38	50226.59	58239.1	16158.91	44336.93	50284.61	42352.07	45996.2	21026.09	49456.6	46329	56847.36	48507.12	47142.99	36989.24	46721.92	41795.97	43058.2	30591.75	40521.1	51188.2	32965.21	58932.17	49797.4	40560.49	52604.76	50887.83	39234.77	44428.5	37216.05	39779.07	80546.76
K01809	20861.03	15179.39	16910.38	34644.92	10945.54	22395.5	7769.53	21828.35	20498.95	25375.35	23093.46	20550.72	21677.85	28030.16	8026.92	24626.39	24182.11	19876.93	29101.84	10900.08	26875.83	27896.65	30072.32	30009.68	27534.66	19619.61	25415.49	24101.14	24746.76	16894.93	21487	28988.25	16593.37	31029.23	28155.74	21775.97	27265.2	26613	18223.46	28191.08	22799.78	23372.2	36898.43
K01810	37746.2	24351.57	32691.97	55125.89	22632.6	38121.98	11983.28	36527.49	34610.12	41218.02	39584.2	32473.23	34493.02	44809.09	12171.75	37609.48	44087.78	34774.34	44366.49	17745.84	44568.93	45211.16	48924.57	49044.43	40630.81	33640.28	46160.82	39556.21	40458.67	31709.35	36155.62	45368.36	29400.46	51345.64	45137.66	36279.12	45594.85	44782.01	32517.66	37331.09	35914.89	38629.95	57180.5
K01811	3793.65	5351.92	5576.72	18070.26	9180.31	7099.67	2152.18	8915.83	6247.06	3897.67	5319.61	4866.84	3890.66	4945.42	2727	9164.31	5071.83	5684.5	10991.17	2884.59	6994.25	11300.5	9027.67	12734.83	8975.5	5590.63	8023.05	6665.52	6477.49	4799.16	5423.5	6060.41	5707.91	10646.54	12268.63	5142.38	8494.85	11571.25	5484.56	6378.09	7961.31	8844.47	9390.92
K01812	15876.95	6227.65	9637.37	19166.76	8549.28	13434.99	4322.69	15926.23	10159.16	13819.04	15037.8	13580.25	15767.43	17254.9	4575.51	12284.97	9124.88	8011.67	15264.99	5004.83	17281.18	19657.56	20449.99	18662.78	15213.32	8091.72	10401.13	11775.41	13007.64	6189.28	10954.05	14454.45	8082.84	19403.01	14284.23	11878.44	11909.17	14103.21	8287.19	12783.95	8867.8	10468.95	25313.01
K01813	869.83	489.5	686.38	2331.05	2255.07	384.01	1102.67	3344.54	313.47	276.58	467.17	176.67	101.92	331.79	458.67	724.2	797.66	588.01	1317.45	256.33	437.34	304.98	578.66	990.09	603.34	802.87	972.03	749.42	723.99	479.69	1048.47	647.63	531.22	4652.28	1056.23	668.92	632.34	1436.78	357.33	297.12	942.55	975.46	1768
K01814	34326.88	22226.15	32189.3	50243.66	20475.38	33577.32	11787.03	33294.52	32978.5	36570.83	36479.49	26562.87	28484.9	38183.19	11327.64	34915.02	47361.11	39437.51	38807.84	17395.58	34944.95	34811.91	38973.2	46380.21	36129.37	32902.5	42068.6	36276.55	35976.02	30233.34	31876.11	38912.45	29381.82	48638.65	39533.64	33150.87	42256.45	38490.92	32533.86	21529.02	32730.65	33747.31	52493.49
K01815	5971.2	4012.08	6467.71	15111.42	4158.99	6757.42	2238.17	7743	5366.19	8383.38	6607.62	4528.33	4143.83	7208.29	1978	6123.5	7970.38	4830.83	8238.95	2964.67	5512.01	8627.33	7725.26	12929.18	6510.45	4298.12	6548.92	6086.56	7071.84	2971.61	7422.27	10811.93	4401.05	9971	9583.02	7279.31	7185.97	7192.14	3499.75	5424.74	6318.21	5764.13	10836.16
K01816	28850.35	16187	15262.36	52782.27	3476.22	28163.78	5808.19	22828.9	18806.31	16810	25973.21	23001.15	30936.57	26936.22	9077.95	29739.27	14095.84	16277.89	32351.17	9240.84	31793.45	31943.44	34573.82	32456.46	30136.42	20871.83	31298.42	23817.05	22827.65	18770.04	9505.24	16629.67	19288.17	27297.54	27036.34	15178.56	22658.39	35817.31	21885.85	29237.8	22822.97	26808.73	39137.25
K01817	43763.11	27738.56	36114.59	52748.95	19081.05	44724.14	13512.28	41818.49	39283.28	42982.93	46937.32	38248.3	43317.74	51560.31	14944.92	44430.06	49945.11	43856.67	49606.82	21189.09	51359.69	50362.19	56689.73	53102.36	46494.81	39382.29	47141.01	44706.23	44299.43	35172.57	34489.2	45762.03	34987.29	56327.65	49952.67	38288.21	51778.94	49036.54	40813.4	40548.22	39065.55	44114.08	69756.91
K01818	1062.09	229	481.33	325.5	4411.79	705	62.5	223.5	690.67	778	396.5	237	179	357	4.33	443.58	633.5	646.33	382.5	369	72.5	114	858.17	411	467.83	301.91	615.29	272.56	457	209.69	1576.07	704	346.83	388.42	1507.17	682.33	784.5	556	217	364	354	208.83	691
K01819	0	0	0	0	323	0	0	0	0	0	0	0	0	0	0	0	0	0	0	0	0	0	0	0	0	0	0	0	0	454	0	0	0	16	0	0	0	0	0	0	0	0	0
K01820	2258	6847.49	4956.5	16725.51	776.58	8126.22	1796.68	6798.58	6186.57	3099.34	6541.84	5331.5	5340.67	5915.25	3422.45	10655.59	6240	6399.32	11404.32	3377.26	8952.43	11041.82	8724.01	11778.68	9441.57	7249.84	10086.63	8491.65	8053.66	6455.92	3919.75	6081.24	6891	9707	11574.99	5399.74	10974.34	12298.97	7355.16	12879.25	8706.31	10292.16	8305.92
K01821	29404.92	15282.74	27180.73	54022.36	3291.99	26668.09	7795.35	26653.97	24780.66	34393.47	27455	19626.21	22938.66	30481.27	8852.36	26844.58	32847.24	18877.99	23279.39	11986.51	21382.53	19782.18	24029.89	34880.08	25538.26	17044.49	25035.77	24656.2	26837.86	14353.48	22090.81	37916.52	17632.44	30586.13	24532.46	30578.68	27688.02	29543.45	15580.16	20254.81	23500.72	21171.93	38740.88
K01822	403.5	872	610.5	339.4	95	406	110	727	651	354	673	441	462	476	478	1575	167	410	1028	436	693	680	784	1199	1272	953	1817	1034	952	782	130	305	654	1245	584	504	445.6	1383	984.4	499	1600	1490.5	752
K01823	9904.39	10797.49	15450.89	17851.61	2727.23	14719.09	5060.35	17347.58	13741.9	20980.92	14499.95	13413.18	12518	19063.21	5667.62	16092.58	17102.66	12379.33	19391.83	7895.76	18405.67	19517.82	19099.67	21922.75	16670.33	12442.38	17463.92	15967.41	18103.32	13251.02	13848.33	22752.4	12030.45	24559.87	21053.92	16883.73	21837.75	18232.52	11779.26	20084.38	16302.85	16762.25	21975.1
K01825	202.84	426	350.11	11800.19	257.83	123.07	69.67	76.54	94.54	151.5	230.17	287.67	194.92	183	49.67	1086.45	281.33	192.01	1113.67	85.33	558.84	350.31	641.16	1542.67	720.72	418.21	771.08	505.01	377.99	339.94	127	171.25	302.74	464.57	264.39	144.49	235.35	465.43	263.12	246	278.67	410.73	493
K01826	2034.33	3745.34	2863.61	14223.28	551.1	3363.72	1262.34	4278	3324.83	2331.67	2978.29	1924	1554.5	2727.17	1625.28	5580.78	2366	3791.66	5115.24	2362.34	2406.84	2470.5	2861.67	6408.5	6602	3879.83	5547.16	4648.33	4808.84	3792.19	2210	3351.5	4404.24	6167.83	5234.17	4088.83	4676.04	5517.25	4264.29	4611	5454.83	5354.55	3359.83
K01829	284.67	260	641	592	66	171.33	1042	3291.5	136	93	174.83	36	53	86	411	437.17	171.5	184.33	1033.17	244	193.67	293	142.83	4014.5	852.17	463.5	331	248.5	384.83	149.5	26	68.5	601	4065	275.5	173	220.5	905	141	125	451	797	1530.33
K01834	29087.6	17401	23523.8	44386.52	10615.64	28955.34	12455.02	40289.11	23274.26	29656.86	26834.13	24858.96	28159.46	31979.81	10580.95	29771.51	19894.09	19604.24	32476.28	12819.42	32731.43	32364.95	35650.78	35983.5	28795.45	22339.64	28025.64	25975.96	26941.4	20537.01	18480.13	27772.29	20181.27	48630.97	31920.93	23284.91	30739.02	36356.26	20924.73	38219.47	24513.52	29421.33	45003.84
K01835	30212.54	16313.4	21860.13	44405.72	22566.17	27150.24	8229.11	27405.1	23341.87	30773.01	28246.36	25353.54	28780.16	33882.63	8826.92	27095.05	25248.61	22267.85	31620.58	11624.17	34209.35	34925.61	37452.14	36998.86	28520.98	21239.38	29360.5	25426.39	27293.76	19863.44	29454.45	31017.19	19212.87	35600.74	33078.66	26083.71	30139.18	32332.29	21426.58	28966.63	24279.12	24698.36	43444.07
K01838	4682	1042.67	2492.34	11389.68	1127.67	3866.66	2281	8897.66	1952.33	1313.18	1789	2082.33	3047.83	1969.67	1373	3442.33	730.34	1285.99	3048.83	837.67	2393.01	2691.33	3054.01	6225.68	1800.66	1443.34	1562.13	1513.64	1640.83	1428.83	981.33	1573.67	1819.34	9032.17	2934.35	1199	2426.83	6945.83	1683.33	2939.5	1727.33	2787.68	5161
K01839	15300.93	13508.4	23133.98	26101.37	12580.6	14550.87	6933	20872.88	21955.5	24003.34	18491.32	12046.7	9463.4	20439.97	6672.3	18902.6	36526.45	25944.43	17198.49	11426	11308	11225.8	12395.4	22758.75	14170.69	17195.37	22162.74	19209.62	20346.03	13440.69	23627.06	28618.37	16488.3	29327.94	20718.05	24147.32	29532	20992.2	17117	9489.04	18522.26	17459.01	25141.4
K01840	26754.44	26985.91	21520.17	31325.01	8079.77	35994.59	9635.55	32645.8	31126.97	23838.41	36550.18	34965.6	39873.61	40331.49	13133.4	39241.16	31260.16	32688.82	47449.65	16524.33	52238.43	51489.55	55356.64	39401.28	42318.9	34965.79	46327.5	36768.7	36322.96	29454.54	19460.97	29899.39	30710.59	45305.78	42409.93	24697.79	45805.79	43874.68	38834.95	47483.68	32208.44	41274.66	53750.44
K01841	245.39	280.75	110.67	568.83	170.41	337.46	281.84	286.67	214.43	185.9	210.99	196.68	166.33	110	102.45	521.52	91.09	217.01	471.68	144.67	413.33	527.33	579.49	525.82	1257.35	500.29	486.67	398.84	280.41	510.74	155.4	165.59	319.66	644.12	642.13	199.32	416.56	359.99	278.73	448.58	464.99	572.51	311
K01843	9488.99	10603.99	12766.84	16543.88	3498.25	10455.32	6003.1	13457.05	13321.22	18435.05	14674.95	11831.26	8249.82	16361.29	5201.17	14598.68	15857.5	14260.52	18121	8237.84	17438.99	19307.38	18961.12	21227.89	16710.39	13574.34	16996.25	16754.35	17451.13	14539.91	12288.8	19672.82	12376.56	22398.5	16614.94	17019.22	17292.22	14752.95	13042.03	14150.23	15182.3	16470.01	18464.42
K01844	1700.33	2814.24	2415.67	1261.5	499.83	2967.67	928.93	3130.83	2409.99	2484.16	3479.16	4411.18	4057	4377.49	1272.34	3680.73	2255.83	2530.51	5904.67	1666.17	8231.91	8022.74	8606.65	4008.32	3815.75	3304.26	3958.67	3860.35	3939.23	3297.83	1894.75	2695.82	2855.82	4754.25	4961.42	2615.81	4997.99	3328.18	4436.27	3487.34	2718.81	4963.25	4766.67
K01845	42425.61	45310.97	57509.07	65523.45	15716.72	60025.16	20769.04	64225	59762.54	61886.21	58781.03	45320.96	44594.61	66648.51	23535.5	63856.98	80095.22	65041.76	67939.72	31939.58	59934.36	56369.56	64709.22	69962.45	58110.03	58843.82	81045.31	63043.6	66312.29	51962.25	51484.51	76749.06	54844.44	93439.99	74936.99	59195.84	88214.65	72865.79	59006.56	54558.26	65188.71	65587.83	81341.81
K01846	156	333	74	208	205.5	1440.33	171	804	324.49	0	324	93	254	6.5	343	1183	10.34	95.99	286.33	222.5	103.5	184.5	87	10	1156.33	276.41	640.66	637.67	586	301.25	110.5	66.5	480.5	386.33	826.83	481.5	432	938.16	195.75	5729.17	465.25	962	124.16
K01847	24975.99	23330.58	29368.83	31044.37	6973.41	27708.16	10979.02	30519.68	27534.17	40853.72	32586.92	27361.06	27051.39	37186.18	10946.74	32823.43	34286.16	25334.51	38071.92	17253.52	41503.59	38961.31	42140.54	43896.59	35265.68	27324.9	37358	35163.02	37288.8	24410.07	26822.06	43542.96	24340.57	43212.39	35794.17	36070.74	38334.91	37003.37	26568.91	41704.27	30636.69	33218.26	42438.33
K01848	4683.33	21756.34	21073.85	4982.89	2962.33	16262.53	8847.94	22083.88	28872.04	11630.17	20063.06	12237.66	9131.92	18016.01	9090.39	25225.15	46035.16	41600.48	27923.23	15646.67	18440.16	18781.92	18965.51	19236.16	20570.53	30509.15	34783.07	26971.5	25417.42	26133.17	15212.68	22234.74	25980.5	37634.87	26129.42	18627.99	44670.36	23341.49	32021.94	15534.01	27158.32	31516.16	25603.76
K01849	4217.83	15962.25	15010.68	4248.84	2249.08	14005.39	5866.51	16549.33	19974.08	9769.17	15210.01	10854	8908.17	15159.59	6822.28	18230.35	30432.83	27224.99	21912.57	10353.75	17270	17137.42	16801.17	14804.83	15635.74	21764.93	29311.83	19508	19548.92	19242.5	11662.01	17245.58	18766.92	28700.99	22621.73	13691.08	32325.18	20253.97	22526.58	14955.59	20609.16	23384.33	19282.84
K01851	621	5944	5830	1151	527	2709	1871	5804	6877	1683	3979	1934	892	2754	2657	6975	11875	11087	5698	4194	2261	1832	2394	2736	3553	7296	8666	5850	5296	6289.75	3224	4290	7041	9633	5519	4733	10886	5995	8683	1311	5827	7377	4515
K01852	21.34	82	203	0	0	121	8	224.34	28.34	144.66	333.34	245	97.68	227	99.66	240.68	467.68	95	431	156	662.34	832.02	1014.66	301	354	219.32	108.32	439.32	300.32	364.68	43	92.34	186.34	249.66	572.32	287.32	130.34	231	334.32	341	140	357.68	263
K01853	0	0	41	0	0	0	0	8	0	25	13	11	0	0	0	0	0	0	29	0	20	39	86	17	0	16	0	0	0	0	0	0	0	0	0	15	11	33	0	0	0	0	23
K01854	17426.59	10980.08	8384	20888.51	13316.99	15051.17	3046.17	13409.58	11137.16	9298.16	13757.01	14766.67	19574.59	16814.83	5563.5	16445.75	5761.01	7992	18266.66	5637.42	21244.76	18887.5	23210.58	13892	15872.16	11730.74	19148.32	12223.5	12633.98	10063.61	13027.35	11428.67	9993.5	15824.56	15326.53	9579.74	14454.92	22293.16	13947.82	20682.25	11203.82	16814.66	21722.17
K01856	3549.01	1673.59	2335.96	8123.6	757.04	4488.66	689.1	2154.57	2572.25	2065.5	1881.63	2555	3092.76	2448.66	689	3286.75	1170.17	1583.92	3395.08	798.74	2730.75	3238.58	2984.24	4350.76	3368.85	1837.08	3733.79	1989.22	2197.91	1665.82	1447.33	2477.83	1898.19	2303.54	4593.57	1777.73	3193.32	3777.27	1493.27	4826.09	2797.33	2482.14	2577.26
K01857	16461.84	8924.33	6482.78	28911.68	2417.18	16673.22	3558.35	13445.66	9481.41	8317.33	12852.79	14209.84	18063.67	14897.58	5746.28	17266.44	4150	7500.65	17325.34	5231.26	19936.76	18917.99	22255.33	15000.5	15469.16	10602.65	12741.66	11828.51	11595.41	9578.66	4966.92	8198.74	10066.99	14475.66	13796.09	7962.57	13096.48	18146.67	12573.61	20926.58	11921.98	14808.37	18191.08
K01858	12416.75	19357.07	16798.52	8269.83	4407.91	21110.96	7473.53	23240.67	23250.74	13390.71	23241.74	19609.91	20748.14	24311.68	9728.12	27038.64	30163.33	28949	31219.99	12642.43	29239.83	30695.17	31155.28	20744.32	25604.07	25982.55	29283.34	25789.7	25084.71	23146.91	13184.89	19488.9	22174.89	33583.61	27391.98	17302.38	34291.15	27693.41	28452.56	29684.36	24281.35	31527.83	31976.52
K01865	0	0	9	0	0	17	0	0	78	17	28	14	0	17	0	11	37	11	20	0	0	0	0	130	11	0	0	17	14	0	54	102	0	0	15	8	50	20	0	0	33	16	0
K01866	38060.03	28766.23	36931.97	52737.39	23565.22	40804.73	15199.53	44310.74	39988.62	40904.59	42750.78	34347.3	36185.91	45935.97	14562.42	43107.98	50547.61	45050.34	50135.71	21165.92	47359.18	47446.03	51143.72	51680.68	44598.45	39927.04	52429.5	43746.39	43775.26	36208.51	36768.43	45337.47	35478.79	62803.95	50190.44	38424.71	54112.94	49423.79	39858.82	39425.22	40228.06	44774.5	61602.41
K01867	44923.58	32386.57	40703.52	62772.05	24116.3	49702.2	15906.54	48952.07	45033.03	45148.88	46614.9	37785.63	41978.41	52602.72	16038.86	49262.16	54657.16	47530.32	54069.32	22980.17	52586.68	52460.78	55549.97	58215.01	47556.64	43270.29	58017.32	47992.14	47885.92	38418.7	40701.54	51518.15	38589.37	66238.39	58270.23	41927.74	61247.7	60255.76	43332.15	57404.76	44910.05	49897.15	65803.99
K01868	39589.03	30139.23	39775.85	53493.62	23567.42	43790.24	15650.62	45874.12	42542.03	44999.34	44512.9	35129.3	36244.91	49067.17	15124.03	44950.16	53933.61	46489.17	51114.44	22203.5	47267.18	48159.45	52207.22	54403.76	44745.26	40976	54590.41	45631.12	45768.26	36719.93	39340.54	50177.65	36522.42	63771.06	54546.76	41221.62	57707.03	51283.72	40448.57	44106.26	43091.79	46059.82	63851.66
K01869	37626.53	29806.98	36134.97	52074.95	22940.55	39935.98	13814.53	41120.74	39517.62	39928.09	41881.78	33081.3	35266.91	45121.97	14522.92	43254.48	51483.61	44817.34	49674.99	21015.92	45950.18	45557.03	49594.72	50238.93	43171.23	40440.79	53769.5	43544.89	43656.26	36849.01	36384.37	44837.36	35789.54	59493.06	49090.83	37867.71	53820.94	49543.04	40762.82	37619.22	40874.39	44963.53	59436.41
K01870	38024.53	28669.73	36792.47	51904.95	23135.05	41253.48	15078.53	44024.07	39423.12	41365.09	42947.28	33769.8	35927.91	46128.47	14480.42	42623.98	51214.61	44645.84	49273.49	21212.92	47095.68	47145.53	51767.22	51918.68	43315.73	39516.29	51743.96	43628.2	43476.76	35841.01	36595.87	45438.36	35364.79	62030.89	51129.83	38321.71	53543.44	49216.29	39685.07	38530.22	40277.89	44285.28	61788.91
K01872	43339.43	34795.73	45673.48	59402.06	31830.48	43808.54	18181.53	51574.13	48658.29	53869.59	50201.12	37657.97	37318.42	55339.81	17078.2	49515.43	66504.45	54559.67	56552.37	26367.92	49428.85	49677.21	53119.55	61164.18	50705.28	48001.37	61888.16	52735.88	54077.09	42728.93	50838.44	61152.31	41741.3	76085.86	57259.99	51112.04	63996.78	58311.17	45662.73	39999.89	49085.17	51450.67	71953.08
K01873	37620.1	29260.81	35946.14	52681.12	23397.51	41354.55	13965.62	40414.57	40514.13	40747.59	42704.78	34190.3	36045.91	47015.05	14367.75	43078.14	51536.61	44561.17	50185.99	20632.5	47539.93	48473.28	51113.22	52780.01	43836.89	40030.17	54023	44283.23	44165.51	36269.68	38188.86	46868.77	35573.79	58160.1	52494.15	38471.05	55512.18	50113.56	40128.95	39358.14	41001.97	44400.95	60353.66
K01874	38596.03	31534.9	39145.8	58012.62	23949.05	41881.37	15407.28	46364.57	42515.28	42813.59	43711.45	34362.8	35862.41	47492.47	15594.7	46454.17	54194.61	47316.34	51777.82	22308.42	46661.1	47034.2	50580.72	53987.18	45778.81	42371.96	56097.66	45724.97	45764.26	37950.26	38895.29	47992.86	37123.29	65715.48	51795.47	40509.71	57456.94	52677.18	41650.82	42215.89	43246.89	47267.28	62640.91
K01875	38140.41	28345.73	35852.3	51468.7	23023.67	40691.85	13534.2	39858.74	38993.79	41111.96	41779.28	33199.13	35461.91	45459.26	13827.92	41951.31	50708.32	44010.34	48470.61	20621.09	45836.01	45441.53	50239.14	50373.93	43499.35	39005.49	52086.74	42734.61	42971.26	35309.76	36677.87	45528.62	34673.92	57089.98	49832.54	37540.83	52721.28	48139.16	39263.48	37930.46	39977.77	43188.36	59676.08
K01876	37664.53	28133.73	35050.97	51206.45	25254.05	39689.98	13550.28	39631.74	38573.62	39611.09	41177.03	32814.3	35142.91	44761.97	13842.92	41484.73	49900.11	43377.34	48158.99	20344.92	45570.18	45239.53	49250.72	49877.43	43073.23	38765.79	51165.5	42351.89	42415.76	35184.76	38286.37	44494.36	34350.04	57165.06	49163.08	37517.96	52133.44	48479.79	39175.82	37097.22	39264.39	42969.53	58568.41
K01878	19447.9	9637.82	14334.13	37545.71	5061.86	17122.11	6702.34	16945.08	12102	19547.13	16394.06	12570.8	14046.23	17804.72	5222.47	16738.02	15040.4	12937.52	20114.79	7602.84	18474.5	17469.96	20068.31	25912.65	17898.82	14434.87	19244.95	17944.23	17162.19	14528.43	11115.33	18218.46	12914.28	23169.38	16423.38	14479.6	14432.84	18074.41	12683.17	11573.18	16948.97	16703.48	22760.48
K01879	19011.23	9580.32	12928.14	36929.71	5060.86	16906.61	6532.34	16649.83	11551.67	15546.05	15892.98	12390.72	14141.65	16364.31	5057.14	16306.19	13620.73	12606.52	20042.45	7138.84	19076.25	18349.38	20591.56	24038.15	17678.9	14390.54	21688.62	17326.56	16273.36	14426.26	9325.67	15089.88	12838.87	23476.71	16891.38	12813.02	13653.51	18562.74	12988.42	11599.35	16812.47	16745.31	21748.82
K01880	17748.63	18422.91	20576.84	13603.74	17857.69	22491.87	6748.19	22554.66	26095.62	19981.96	24599.72	20217.5	21070.68	26951.25	8551.45	24608.71	34456.21	30086.82	27865.2	12596.08	26973.68	27671.57	29158.41	23828.03	24296.41	24053.92	31432.55	24217.66	24986.57	20490.33	24997.04	26172.9	21276.76	33333.68	31741.45	22457.11	37364.1	29515.63	26256.65	25505.04	22110.42	26102.05	35545.93
K01881	38842.86	29060.15	37705.48	52092.12	24066.17	42594.68	15154.29	44811.46	41605.12	42400.51	43116.12	34185.8	36107.58	46608.43	14693.92	43611.14	51376.77	45541	49964.93	21392.92	47034.76	48038.45	51686.89	52621.26	45261.59	40047.92	53478.91	44294.28	44314.68	36310.01	37481.13	46422.07	35893.84	62697.89	52682.29	38936.54	56724.37	50516.58	40088.15	44177.68	41296.54	45388.36	62751.92
K01883	37713.53	28710.23	35361.02	51864.28	23338.55	40054.14	13621.7	40179.91	38716.62	39889.25	41732.97	33246.48	35567.74	45092.47	13943.59	42164.06	50077.94	43600.68	48967.67	20441.84	46271.51	46089.36	49979.04	50517.75	43037.08	39336.21	51346.17	42887.23	42888.58	35814.67	36324.7	44778.69	34775.78	57674.56	48932.25	37353.28	52322.93	48605.3	39480.84	39749.06	39648.38	43837.24	59023.24
K01884	0	66.83	41	984	18.5	16.66	26	84	38.83	161.01	123	49.33	5.33	29.17	51	72.33	92.5	146.83	237.33	4.67	183.01	273.33	237.51	699.68	62.66	67.84	99.01	202.67	79.67	92.67	15.33	39.67	92	92.17	57.01	66	117.33	175.67	60.83	17	121.83	217.84	195.5
K01885	44859.59	37223.15	37061.97	51372.72	27778.68	48913.97	15762.71	44852.97	47669.07	35810.94	50769.98	41973.3	46072.4	51206.1	18156.59	53910.01	58645.06	55297.52	63019.7	24531.83	60042.26	60655.07	65640.35	56473.18	54289.74	51588.75	69880.21	52813.21	50194.74	47707.75	37817.37	43249.78	44745.46	65482.94	58387.47	38633.23	64575.62	61580.73	54694.62	43062.91	48107.76	55599.24	72574.58
K01886	19083.04	8279	16571.86	32019.88	16065.37	17730.59	5031.84	15753	14777.93	22698.71	16363.86	11073.18	11924.91	18977.79	4081.17	13944.92	19729.88	14003.08	17250.72	7201.76	14625.43	15223.24	16827	25815	16867.38	12831.5	17513.25	16707.06	17304.66	10232.1	22374.3	24490.26	11869.78	22194.8	22455.98	18659.28	17398.99	19039.76	10305.46	10769.33	14446.7	13768.57	22710.16
K01887	47583.91	33331.4	44092.47	56174.2	24341.92	50074.18	16547.04	51282.57	48067.2	53448.96	51882.28	40687.13	44568.91	56985.34	17357.25	50979.72	61029.99	50011	54956.44	24762.67	52605.01	51530.95	57706.64	58368.76	51208.93	44623.33	59029.74	50637.45	50949.51	39240.43	43202.54	57154.53	39623.92	69538.06	59101.54	47248.24	63479.95	59052.16	44236.65	49835.71	46682.26	50198.53	76527.16
K01889	37644.87	28464.73	35245.97	51194.45	22958.3	40280.14	13599.53	39700.74	38534.37	40043.09	41709.44	33030.3	35295.91	45099.22	14013.92	41921.57	50224.11	43481.5	48636.83	20471.67	45881.77	45694.03	49515.38	50354.68	43233.57	38885.79	51443.5	42934.39	42746.92	35481.01	36264.12	44589.11	34511.79	56979.56	49140.08	37273.46	52167.44	48060.29	39086.32	37387.47	39353.64	43851.03	58932.32
K01890	37262.53	28079.73	35013.97	51566.62	22919.55	39626.98	13489.28	39555.07	38292.95	39611.09	41193.78	32837.8	35123.91	44754.97	13780.92	41380.23	49856.61	43358.34	47904.99	20313.92	45593.18	45288.78	49266.72	49869.68	42314.56	38536.79	50795.83	42215.89	42306.51	35017.76	36124.37	44414.36	34285.04	56583.81	48251.83	36922.71	51896.94	47642.71	39049.57	37128.89	39057.06	42882.78	58551.41
K01892	38361.2	30790.56	38089.57	53930.33	23240.38	40820.05	15696.95	46047.78	40723.83	41944.76	43247.74	33870.14	35428	46927.31	15437.26	44575.85	52380.77	46392.35	50728.65	22128.75	46337.02	45850.01	49798.38	52668.35	44445.28	41513.67	55071.04	45190.12	45753.42	37741.92	37908.71	47250.78	37406.97	66075.88	50601.62	40453.37	55508.96	51804.35	41817.44	38094.39	42621.06	46492.86	62411.75
K01893	10600.53	6923.9	15164.49	12598.9	15673.84	13599.09	4908.68	13699.08	13687.72	20410.44	14332.86	9010.98	6008.09	16736.84	3545.14	10171.3	22393.94	13945.94	14252.99	7050.58	9950.59	11931.66	11362.07	19812.6	13344.99	11882.63	15814.35	15030.22	16138.52	12070.6	20539.95	23388.37	9659.89	21217.15	19475.58	17583.64	17692.08	14347.92	8001.01	13228	13618.66	11252.11	20848.24
K01894	14232.17	7576.42	8057.53	33607.55	2155.55	13149.91	3609.67	9178.58	8425.67	9128.82	10522.37	9113.82	11466.9	10594.3	3246.5	12736.51	6600.17	6959.91	15708.51	4047.67	15044.34	15358.13	16227.15	18851.08	12825.92	9583.58	16255.83	11459.41	10654.5	10381.27	5710.67	8906.25	8787.91	10727.75	11809.11	7175.41	10210.1	15131.98	9521.4	9131.72	10121.5	11751.89	13599.33
K01895	76523.82	60413.43	74469.9	93312.06	15234.82	80926.33	26572.63	85945.36	79364.06	81800.18	84732.59	68106.12	75837.98	93540.92	32302.89	90389.43	102779.14	84280.31	89815.38	42360.93	82943.35	78279.79	89936.52	85165.42	84268.53	76547.82	96791.57	83887.69	84198.08	66837.49	56814.25	91765.74	69632.92	115489.53	84495.65	76382.95	105875.47	99769.13	78859.68	81194.36	80157.84	86316.67	124178.7
K01896	36	243.33	206.5	49	86	0	109	392	195	0	224	40	0	54	89	211	422	663	128	108	143	44	77	248	11	171	430	139	138	174	23	73	345	518	77	186	942	129	469	0	162	556	30
K01897	110986.45	116200.02	131414.84	163689.74	35357.6	137011.94	48557.87	150296.02	144438.04	138729.72	141283.51	116319.36	116866.41	163024.7	57161.37	165305.71	180562.89	157942.48	171986.51	81820.65	157212.4	154493.67	163946.13	165370.19	152369.48	147004.69	181251.88	156767.55	161750.27	134537.39	114554.2	173235.04	134900.73	214412.38	166690.5	143213.09	207442.87	180076.81	153634.42	169967.98	154703.24	169701.3	191327.47
K01902	34161.12	28460.82	35400.47	51616.95	9025.35	41127.24	13618.2	39989.24	38377.44	39727.59	41562.03	33047.63	35262.41	44954.39	14140.42	42504.98	50245.44	43591.34	48610.82	20681.34	45703.26	45592.2	49638.89	50157.18	43224.23	38719.83	51901.83	43157.22	42969.76	34651.76	27838.28	44635.11	34793.79	55680.12	46384.23	35855.78	52193.54	47093.11	39218.19	40399.97	40134.72	44176.36	58883.83
K01903	34070.12	28403.82	35329.97	51568.45	8989.35	41048.24	13602.2	39934.74	38350.44	39708.59	41500.53	33031.13	35260.91	44912.39	14129.92	42492.81	50062.94	43498.34	48585.82	20661.84	45680.76	45567.2	49621.89	50122.43	43160.73	38669.16	51777.33	43101.72	42909.51	34577.76	27800.78	44606.61	34750.79	55632.62	46316.73	35824.78	52119.71	47018.11	39110.69	40388.47	40070.22	44024.36	58839.83
K01904	6696	404	840	1724	592	4208	108	2247	1786	2713	4640.5	4619	7357	5683	1015	2799	248	340	1562	673	4150	2843	5351	1331	3955	792	83	1485	1503	216	854	1838	750	350	1291	1374	608	2702	1637	2390	183	705	8909
K01905	134	71	208	4010	298	32	0	336	117	98.67	212	84	72	97	72	649	42	75	180	28	99	241	160	691	239	254	111	104	99	275	165	73	235	364	154	115	21	643	292	21	69	396	229
K01906	405	44	116	313	190	112	49	387	107	42	159	171	638	50	18	47	0	62	16	53	49	0	54	0	252	19	17	114	119	14	38.5	37	95	111.75	52	95.5	92.5	43	65.25	104	29	70	293
K01907	7746.33	20255.74	17438.4	18704.28	2168.46	15919.06	6972.69	21380.49	21645.31	13114.84	16994.18	14605.16	12394.84	18409.58	9076.12	23912	25074.16	26294.32	25617.81	12240.85	22870.76	21462.57	23469.92	19743.52	20407.97	22619	34974	22029.84	23890.24	21328.5	14268.25	21229.82	22622.06	33543.74	26315.76	19184.65	34859.54	27268.75	26676.12	21228.33	23606.05	26399.66	20728.59
K01908	13393.17	5706.75	6762.25	13891.12	1859.3	12786.91	3031.17	8692.5	8288.25	9001.07	11787.25	10935.07	14237.15	13391.8	3596.83	10893.67	4770	6396.74	12457.67	3616.42	14436.76	14684.38	15993.9	13782.25	13309.75	8298.24	10863	10035.92	9397.92	7344.02	4987.5	8227.75	7808.67	10187.41	11584.17	6720.33	9313.6	12364.61	8704.9	12705.8	8580	10722.58	17266.57
K01909	10.67	225	94	20	0	26	52	160.67	216.67	109.33	127.67	10	11.34	5	187.33	370.34	88.34	122	292	63	104.67	161.01	98.33	577	293	297.66	622.66	398.66	301.66	233.34	0	22.67	149.67	344.33	69.66	195.66	94.67	297	318.66	19	664	512.34	113
K01910	148	0	2.38	13.67	1396.5	4	0.5	0	32	0	4.12	0	0	0	0	5	0	0	1	0	2.5	0	0.67	4.5	0	5	0	0	0	508.22	431	0	0.5	46.5	145.5	65.5	32	77	0	0	0	0.62	0
K01911	16801.78	15350.32	19960.05	18004.94	4857.23	16996.83	6921.84	24706.8	20109.24	22175.33	21709.61	17982.68	19592.33	24949.42	8132.84	21787.73	28156.16	23032.84	21333.55	11849.26	22129.09	19082.82	23410.33	19940.34	19534.47	18915.75	20449.18	19915.85	21333.15	16800.77	15452.54	24248.69	18066.9	32283.06	20182.54	20974.23	29403.99	23342.84	21819.68	18905.42	17317.92	21799.25	32394.42
K01912	37416.09	23245.07	29115.76	63143.99	14260.31	37202.6	9925.46	33920.33	28961.18	29378.6	32800.2	29331.52	33540.58	37533.67	12072.04	38988.78	30183.12	31053.85	37916.61	16172.52	38729.75	37296.92	41992.95	43711.82	35382.81	28472.33	33952.29	33234.6	32290.15	24351.13	24259.27	32909.11	28778.94	41561.66	36345.2	27801.52	38589.1	44185.09	32966.2	43976.27	28869.66	37278.7	44833.4
K01914	2662.31	724.5	2111.38	4027.5	12280.92	589.07	256.5	1029	2184.43	2202	1284.12	639	89	1205	395.5	1070.25	3743	999.5	690	747	225.5	516	342.67	1186	884	867.54	1155.46	1329.81	1639	1549.86	7889.24	3209	670.25	2267.94	3258.77	4018.93	2231.07	1982.18	564.46	293	889	543.37	1855
K01915	79418.24	70896.19	72452.28	144933.31	54279.27	94409.86	30319.67	92909.26	86014.81	74629.14	90639.91	79987.11	85877.63	99100.25	35657.43	106192.45	97831.96	94585.33	114209.38	46167.19	112937.6	108491.73	120445.4	113234.45	103063.48	91391.68	115098.98	95938.27	94587.29	85221.9	77642.54	88068.01	81673.77	132120.76	116539.25	77181.95	121073.64	116865.84	98561.25	101422.78	93198.73	106392.99	130239.48
K01916	19828.94	10779.81	16561.94	34613.58	4255.81	16526.6	7135.51	18561.05	16186.82	25070.26	20175.48	16269.82	16709.67	22921.25	6249.59	18712.53	21511.28	16075.11	20038.09	9079.51	18187	18071.15	21278.41	26917.82	20519.95	14895.62	19931.57	18831.21	19078.52	13281.1	13848.06	23284.86	12922.09	25369.94	17473.39	18977.8	17879.99	17611.96	13167.6	13358.08	18349.57	15533.2	31779.07
K01918	34090.88	27172.56	33928.47	45068.95	13407.5	37929.48	12763.53	38030.74	35955.37	37727.59	38342.78	30877.3	33488.16	42152.47	13506.42	39966.73	46878.61	41381.84	44756.99	19194.42	41712.68	40954.53	45344.22	45786.68	39648.23	35620.29	46594.5	39339.39	39522.26	31957.76	30151.77	41722.11	32545.54	53062.66	44171.38	34511.71	49106.19	44325.79	36773.82	35373.22	37362.39	40428.53	55340.41
K01919	21483.07	10763.18	10951.21	46833.22	5592.9	20773.13	4547.27	14505.5	11603.83	11334.98	14551.03	13586.83	17547.32	14401.55	5215.94	20812.69	7855.51	8955.9	22187.52	5998.59	22376.34	23428.55	23159.14	25486.73	18717.76	13234.91	19645.15	16964.08	14926.23	16023.93	8048.77	10313.91	12180.57	15965.05	19692.62	10144.3	14181.02	24723.21	13330.41	23279.81	15357.48	18298.49	18591.08
K01920	14704.5	7596.92	8068.2	35607.71	2837.3	12826.24	3614.34	9726.25	7784.25	8944.48	10773.36	9324	11650.73	9987.05	3342.17	13379.67	6147.5	6718.92	16290.52	4328.09	15962.75	16090.96	17479.81	19067.9	13801.1	10010.25	14889.5	12181.75	10607.99	11106.68	4407.58	7592.83	8957.65	11671.08	11214.86	6994.65	8888.59	14792.24	10181.92	9808.31	10229.74	12774.23	14013.58
K01921	42304.28	41614.3	46574.42	68540.86	25650.3	51222.38	18272.97	54185.54	53017.58	47605.08	54151.44	43737.32	44408.33	57809.54	19891.7	59714.09	68992.61	63939.52	68423.17	29043.84	63911.01	63363.19	68741.86	64648.33	57009.28	55936.52	70220.08	59046.58	58095.23	50554.98	44617.71	56792.51	50125.33	79331.27	67731.28	48741.24	76735.77	64203.86	58657.13	54849.98	55378.69	63771.34	74447.16
[truncated: 6,263 more rows]
