# Supplementary material for: Effects of low wildfire burn severity due to pre-fire shrub thinning on the chaparral soil bacteriome in the Santa Monica Mountains of Southern California
Source: Microbiol Spectr. 2025 Jun 30;13(8):e00185-25. doi: 10.1128/spectrum.00185-25 (PMC12323652; doi:10.1128/spectrum.00185-25)
Supplement: File S8 — Raw pathway file. [file spectrum.00185-25-s0008.txt]

1CMET2-PWY	3-HYDROXYPHENYLACETATE-DEGRADATION-PWY	AEROBACTINSYN-PWY	ALL-CHORISMATE-PWY	ANAEROFRUCAT-PWY	ANAGLYCOLYSIS-PWY	ARG+POLYAMINE-SYN	ARGDEG-PWY	ARGORNPROST-PWY	ARGSYN-PWY	ARGSYNBSUB-PWY	ARO-PWY	ASPASN-PWY	AST-PWY	BIOTIN-BIOSYNTHESIS-PWY	BRANCHED-CHAIN-AA-SYN-PWY	CALVIN-PWY	CATECHOL-ORTHO-CLEAVAGE-PWY	CENTFERM-PWY	CHLOROPHYLL-SYN	COA-PWY	COBALSYN-PWY	CODH-PWY	COLANSYN-PWY	COMPLETE-ARO-PWY	CRNFORCAT-PWY	DAPLYSINESYN-PWY	DENITRIFICATION-PWY	DENOVOPURINE2-PWY	DHGLUCONATE-PYR-CAT-PWY	DTDPRHAMSYN-PWY	ECASYN-PWY	ENTBACSYN-PWY	FAO-PWY	FASYN-ELONG-PWY	FASYN-INITIAL-PWY	FERMENTATION-PWY	FOLSYN-PWY	FUC-RHAMCAT-PWY	FUCCAT-PWY	GALACT-GLUCUROCAT-PWY	GALACTARDEG-PWY	GALACTUROCAT-PWY	GALLATE-DEGRADATION-I-PWY	GALLATE-DEGRADATION-II-PWY	GLCMANNANAUT-PWY	GLUCARDEG-PWY	GLUCARGALACTSUPER-PWY	GLUCONEO-PWY	GLUCOSE1PMETAB-PWY
LS01	38409.2117	4413.531112	61.70468787	9281.419546	43447.67135	43650.5885	17908.81613	62.98375242	7828.016534	35608.63601	42368.90106	43200.00755	32384.69791	5272.364579	19346.52448	52951.80253	48974.09954	11568.38147	6665.71467	1140.163697	37517.74751	19016.61528	1798.062825	26753.29603	45733.84555	11607.78191	42615.31703	2183.702281	28121.46577	474.530243	38707.99973	67.96014515	2472.585658	53133.76259	43474.64173	19482.11889	26079.18603	39117.31425	1882.799294	1779.048302	14860.37106	1540.748891	17706.85842	1500.044489	1176.725424	5882.93209	1582.001381	1540.748891	44470.85316
LS02	26185.21383	5418.388923	10.930065	13081.01165	29885.46938	33853.54221	14140.67092	119.0187056	10622.11473	30631.81034	32764.01317	30570.70914	9601.43023	1229.709004	9983.663112	46440.60751	33572.80501	5283.954486	4343.804677	526.0757835	29061.81886	17311.9459	2304.096848	18145.64987	32243.19767	1689.453117	32952.55332	2100.735222	6418.981175	245.3239907	33010.46147	30.40090496	7600.699749	48673.0805	33734.17431	11703.73	13404.56612	26636.24196	0	441.2178059	7688.617722	1637.303119	9446.058198	1419.06417	1419.06417	3210.799049	1991.865321	1637.303119	32604.35553
LS03	31442.8931	5193.441827	0	15306.37635	37779.47903	41953.0587	22632.63	255.8583347	8795.170157	37148.39119	40258.28173	38093.04212	16550.89836	1774.746269	14438.80192	54223.9348	42029.09013	4750.860011	11551.08023	654.0522798	35901.25285	20534.79357	3422.536402	21461.55348	40515.98755	2421.514768	38147.94989	2560.459126	14861.67643	219.7376303	41307.25357	106.3045889	6378.031229	60006.17356	44596.73928	14356.67649	22595.50952	34947.7704	206.4612072	907.6575794	8539.850686	1162.103024	14161.41226	1202.981974	1143.372707	6439.591611	1198.734373	1162.103024	39866.62741
LS04	58584.77848	12986.67785	965.3310016	25395.148	57088.30095	59188.48706	37621.25344	13485.70065	12362.26034	57152.90923	60508.60164	60974.51361	38754.1051	22714.79991	47236.82487	78216.52547	68301.98505	12974.08527	6017.089886	792.6365989	52668.87401	35604.97438	1357.042241	44243.99076	64294.09497	8121.080191	64441.19139	4199.811815	31102.37375	6312.148329	57794.36233	5689.380418	14158.49322	93001.85316	77781.41785	61496.6567	40570.10519	59475.31572	1738.637634	1640.881135	22260.1706	7281.33695	29183.64769	6086.432761	6086.432761	7958.641089	7366.2297	7281.33695	62525.8399
LS08	21154.99012	1109.411829	0	0	22295.18751	28590.38063	8698.156769	0	3842.303974	20680.85741	21531.30639	26267.64721	15156.5493	275.4806569	9065.465868	29654.1636	29932.55339	1176.028144	4326.112372	822.185211	22777.65915	17726.38889	547.4232001	10779.4539	27187.11809	1670.629828	23380.52222	307.8409234	20405.64549	181.5503291	24854.70522	260.3867842	0	9233.938701	19755.22172	9573.38982	15767.18776	19363.07596	3927.978424	4789.819695	7757.205527	961.2190397	10649.44843	347.4125505	311.5216998	11731.65903	1599.261744	961.2190397	23282.73716
LS09	38828.37927	4775.126838	52.59877991	17231.09551	45201.82868	46743.30213	19903.22575	0	9989.897212	39716.44517	44403.5458	45694.8012	25963.52746	2946.952422	20003.29101	60494.60077	49279.28223	10260.25643	4555.738629	1070.099025	40375.98982	22798.93511	1326.25383	28384.09937	48069.44408	10146.46007	44571.66043	3046.566934	13336.78583	281.948308	45117.12712	0	11886.87563	62235.02479	48447.43632	21672.7033	23827.5006	40397.62132	545.071666	1258.291219	13650.34503	2050.618159	16017.97683	2020.346261	1339.588884	3783.622752	2189.780855	2050.618159	47539.18201
LS10	11628.57168	1882.410458	22.57119355	4873.388356	14335.10706	16151.09988	7910.418352	0	3683.983551	14653.40727	15761.9839	14654.54316	4913.34175	222.3531376	4350.814416	21999.36658	16538.78566	1716.499332	3105.221036	371.0814861	13766.87195	8311.609115	932.064863	10206.45623	15578.50755	522.9966405	14899.44273	707.6459671	7762.768615	144.3607192	14613.41819	1.2200595	2750.578355	20001.08481	19739.9699	6074.605537	7971.552837	12541.97956	4.452897018	122.1293861	3673.605701	806.3499505	5701.053662	395.5066034	395.5066034	1512.83212	1005.161153	806.3499505	14844.60559
LS11	37004.96073	6723.455754	74.60312583	16803.83655	49168.00526	49517.9173	20746.82128	0	12266.30966	42586.93627	45992.08034	43604.22405	19784.32497	2698.965588	14512.90324	61993.09385	50421.91738	8084.623217	9174.956748	857.0522289	40726.89048	23386.2542	2733.333156	25403.14922	46321.85897	6508.755392	44961.13744	2221.415079	24365.58938	163.2607998	43752.56602	0	8215.845603	62510.00395	48994.37196	15245.43297	24626.47417	39702.99151	0	432.6281632	13703.52307	1523.007019	16999.39149	1136.505068	1136.505068	4469.013351	1703.438691	1523.007019	49720.54266
LS14	33542.65497	5988.493548	31.66078392	15126.8225	41005.41048	45864.42335	22321.92088	0	10441.43912	41465.67568	44881.69621	42133.21253	18763.86797	962.4859714	11787.10249	60534.55791	46571.93535	6359.035864	9394.727425	311.7527306	39369.83537	22088.14648	3576.340049	24940.28177	44529.33765	5105.863223	42267.83238	2693.065911	16177.39419	299.8016636	43447.26643	0	10931.34297	62670.69774	46090.50667	11639.02707	22912.96803	35542.16878	1051.603523	1277.061763	10619.66467	1453.27737	14658.35278	1086.381185	1086.381185	6058.265798	1674.329667	1453.27737	45173.07625
LS15	37431.74435	5323.114902	42.14647876	14832.88721	44015.8394	46203.69122	27484.49546	0	9959.034401	41528.94953	45863.72281	44482.63885	27423.48633	976.4114763	15623.38483	57910.47502	48992.63915	6098.852709	15413.31995	348.0425614	40127.48908	21454.1188	4664.733103	23768.7873	47398.23369	7501.899344	39391.57733	3758.466112	17639.81183	0	42525.68072	0	7914.108171	59673.54966	53458.3434	14649.26643	25898.57145	40773.48978	296.7099078	1437.733485	10993.63432	1031.393202	19621.24869	1247.347709	487.7317084	7859.048474	1093.002129	1031.393202	45805.52262
LS16	38962.47812	5342.849021	126.4481155	16953.53463	45314.53613	48354.91487	21969.21408	17.50600893	10761.1862	42461.25431	46675.262	47163.23222	27171.94496	1645.000316	16114.23047	63251.54862	51422.1645	9023.101294	8240.661558	979.096279	42309.47599	22135.19086	3224.292223	27696.27	49903.28901	10962.87537	44682.55972	2678.069416	13222.48295	0	44606.10407	8.816517758	9525.616631	63221.8248	51089.65238	18086.74756	21237.76685	40458.80578	408.3120428	754.550366	14922.74412	1773.049041	18203.51423	1749.088524	1357.907044	5209.638995	1949.112331	1773.049041	48758.26073
LS17	32258.66822	3974.629368	17.56727975	12933.27561	37799.2278	38527.6858	15709.22426	169.8859643	10713.72014	33649.3159	37238.91823	38737.45509	23052.98	2431.315775	12578.17826	49631.02282	41365.74347	8828.398886	4647.440365	630.7924562	33436.63958	18428.49079	1269.570786	20728.61778	40808.69126	11330.71503	36785.12602	1803.880246	12235.62488	703.3812292	36515.27792	44.51653355	7591.666596	50142.57098	37441.73538	14383.30632	17786.92375	33818.97482	0	452.7443881	13180.28171	1120.260544	15344.59573	1475.633047	1190.940304	2880.476034	1201.318395	1120.260544	40220.7446
LS18	36345.9725	2795.877253	46.05494118	14377.06119	41483.27213	41001.19758	15420.10849	0	10249.57604	34090.016	39857.70046	41619.26325	29624.49527	3997.858883	14883.28137	51535.006	45939.12807	12258.99047	1526.933131	527.1565497	35701.24826	17863.26615	306.8685908	24075.36491	43785.8638	14087.68094	40006.40264	1589.16978	9399.067565	589.8927278	37603.68648	0	7328.263067	53155.35281	35993.22336	15315.45142	17383.85707	37247.31529	214.7465543	338.1180564	13876.87641	983.0970555	13019.05371	1570.895536	1013.258182	1169.857282	1019.134679	983.0970555	44373.93401
LS19	41953.47493	6020.890564	30.01533292	18982.78645	50656.14995	52600.42008	25690.55398	54.02262696	12598.08919	46105.15603	51083.48425	51902.39832	33712.78019	2310.25001	16377.8622	66142.07901	56362.39882	9837.988455	9262.679908	944.110278	45726.36869	24439.8696	3279.950897	28341.87039	54980.91926	13079.4556	48619.14043	3042.185904	13662.39664	187.7312485	47787.87063	14.88665443	12062.19552	67543.31727	52975.72863	15049.58322	24107.56527	45157.01166	0	683.4944094	16592.46849	1150.384639	22416.7582	1392.954175	1392.954175	5575.668079	1207.998368	1150.384639	54612.15479
LS20	12976.15615	2661.061573	0	6023.376301	16339.58247	17021.19354	7167.411218	8.742875595	4909.755074	15011.30457	16198.93625	15665.57418	7248.607659	727.6654716	4713.394112	22779.17185	17517.67794	3181.875061	2447.169787	305.203758	14147.89198	8016.784658	771.9206011	9603.659217	16533.59827	3058.26667	16289.37935	647.9064242	5820.331495	0	16098.76941	4.279970426	2651.511527	22986.20746	15911.26807	5496.332998	7412.824861	13577.10724	12.22667457	8.646544574	5031.9836	760.9483201	5879.430157	528.9144676	528.9144676	1449.61739	919.9188621	760.9483201	17619.88083
LS21	40478.17719	7569.474055	25.79355906	19291.54964	47423.05118	50253.85788	22876.24176	1010.172898	14499.06476	44188.08182	47986.77107	47006.27029	21303.02928	4599.738432	19545.4564	68046.61207	51844.86117	9938.967913	6624.209618	942.6851743	42738.71454	24362.96025	2429.81194	29854.66169	49493.03287	7619.201372	49216.47668	2814.266377	14138.92778	601.5759658	48704.62857	351.392417	9885.650918	71699.90217	50412.38365	22819.18753	24988.38653	41827.39156	353.6296124	844.6105543	14818.66455	3098.503017	17162.91	2519.610193	2519.610193	4231.821757	3457.222404	3098.503017	50575.90216
LS22	37790.12515	6154.263653	20.84314791	17258.06206	44291.2194	58798.93861	30680.2468	0	9178.394475	53423.14874	57617.5285	52375.45028	18487.24641	201.5799031	9669.162097	77303.31942	57683.15403	3674.347153	14536.40559	136.809657	51057.99846	25231.66385	7831.910559	28701.54179	55767.06039	800.2162327	50971.95157	3918.981864	14991.77693	0	61054.01801	0	10348.91954	83729.18407	56199.70984	7787.464218	27776.38299	42288.26151	0	1201.144274	6932.807468	990.8541224	14128.96433	644.3394805	644.3394805	8708.837418	1201.934617	990.8541224	53057.77124
LS23	33874.59839	6165.629997	600.1072027	14973.73037	40351.22058	51156.25514	24001.07627	0	10318.39035	45952.60886	49293.89974	46686.46224	12887.1086	267.6566214	11857.94014	68964.84604	50166.182	4125.772513	7895.207275	361.2913919	44417.49439	22414.28366	4650.636149	27736.04906	49569.3556	1107.633787	46167.57159	2046.199939	11102.75472	0	49655.24997	0	6211.678454	69599.96737	49005.67005	12777.70453	19129.69573	36184.90169	22.07881111	1204.363092	9413.675343	1198.806698	12093.1131	895.9050808	477.467432	4347.803985	1387.937092	1198.806698	46326.44708
LS24	46197.25896	6505.029842	65.09312788	22405.28649	51664.00215	56940.74447	25553.79893	1420.716932	17134.19196	49439.98232	53199.20007	53499.94078	19342.80206	3278.286122	20728.09998	78375.97943	58090.86814	8041.53178	5167.359977	873.8718305	49863.5747	27874.22801	2825.563403	37025.75834	56300.12919	5456.318539	53943.28763	3036.554962	16851.98267	454.9422142	55971.99354	600.9947268	11672.73897	77535.87972	67744.63598	29069.90942	29642.69823	47059.61419	740.9190925	733.367429	15442.5423	3314.635442	20168.82032	2337.402778	2228.553224	4408.496915	3631.752957	3314.635442	53202.83405
LS25	18082.59838	3785.925651	60.13257674	7913.279824	21727.85753	24254.94733	11971.13708	0	6132.793762	21707.88917	23489.45969	22247.6491	8730.032787	516.7050663	7157.738297	32413.11428	24422.31352	3108.403887	4806.178276	212.9485327	20721.13225	11556.61718	1836.719896	13269.19951	23622.77264	1912.757043	22342.7699	1305.354363	6256.02879	0	23468.94997	0	3607.983542	34581.89632	24130.6811	7489.223774	10406.25635	19238.19538	42.74493831	684.7674175	5729.018495	672.9026162	7576.269963	686.8787319	535.3303181	2982.149298	774.365626	672.9026162	23609.44672
LS32	45102.79187	4479.961259	107.7431656	19619.76598	50439.14936	52793.66685	22010.28438	260.3662426	16815.48411	45264.51014	50607.53809	53244.01876	25335.31677	3004.642854	20233.51429	70574.2714	55369.59046	9477.488092	1473.541562	1105.280492	46952.18416	27455.43645	1050.859323	32210.71497	56036.74295	11324.94307	51119.58135	2337.156058	10655.8136	435.1873485	52007.21458	81.16889055	12299.78525	71335.48409	58243.17326	25793.48839	23943.40856	46341.99906	21.34971951	143.202982	15288.37738	2840.465199	19352.15135	2426.454823	2126.535822	2233.75233	3216.945993	2840.465199	52293.72544
LS33	45145.37117	4278.508679	63.75141106	19406.46153	49343.13893	52655.05741	23316.97331	120.2504045	17578.87981	45664.65868	49476.48434	52731.56921	22106.86136	2696.072244	19037.1527	71404.92068	54117.93565	8353.431186	2567.695659	1075.41666	46740.68746	26467.77598	823.408436	34067.72397	55437.02145	9438.502765	50608.67834	2949.266915	12784.63442	617.6950179	52747.96844	36.85794687	12560.84822	69929.12938	61872.93293	28737.75604	28378.38672	45884.52919	0	224.4438896	15334.7046	2400.356335	22884.8269	3362.413679	3362.413679	2660.515342	2694.025684	2400.356335	49496.60576
LS34	49914.11063	4898.144026	142.7989361	19688.29091	55116.95886	57531.8428	24389.2309	345.8172006	17706.86435	48931.66262	54951.31095	57973.33911	29490.16617	3348.837066	21282.80115	76206.62829	60254.03659	10822.20591	2291.126679	1147.31958	50906.58999	28329.43195	1453.477105	34902.41116	61025.02259	13514.06253	54958.35621	2454.82639	20088.67514	453.1737994	56911.94507	97.15882618	11964.10566	76186.341	63412.87498	27395.67217	28654.14289	50895.76135	769.6900922	1522.621791	18156.56685	3384.258154	22071.03343	3195.106329	2506.215704	2916.62328	3928.020197	3384.258154	56824.59567
LS35	49169.92383	8437.685398	53.22521102	22326.06796	52679.62235	57842.79192	31443.1841	0	12210.54136	52360.83629	55249.85706	56051.21426	27221.7631	4897.459808	28835.0074	77855.47566	61438.86755	6251.450217	10652.39062	1399.983629	51318.31404	30346.77611	3304.027928	39672.39178	59409.87542	4387.086552	55077.42599	5745.723824	22151.67974	0	57063.02846	11.19067	11973.79608	78414.85304	79137.23222	39020.06862	30738.19895	51103.5255	39.56847211	795.7981955	15561.98603	2767.56794	26062.61584	3854.409037	3829.394586	5952.664448	2839.256636	2767.56794	52877.67657
LS36	42053.63011	7573.151645	35.92911572	19690.49554	47172.12883	50309.84914	23771.54611	560.4258426	13933.89265	43362.54524	47422.23844	48916.86313	24804.64247	2159.506321	19397.77058	68001.67816	52911.4438	9658.150821	5334.916564	865.6999227	43466.43682	24030.78622	1859.67501	32021.73126	51499.36378	9840.990815	47057.81026	2958.665262	12411.84233	276.7677546	47106.05893	185.4901888	11051.87833	66134.85746	58861.24934	26400.65368	26944.28249	42072.71594	207.3684862	890.0392785	15675.60382	3099.270932	20339.45551	3321.224857	2013.578308	4741.334541	3491.074963	3099.270932	49666.77897
LS37	34034.42535	5640.137731	31.93047729	16426.61747	39592.903	45760.9401	19664.32285	48.59485236	12417.14876	40945.081	44033.12654	42468.8848	12520.33115	878.1946185	13344.80269	62977.86919	45779.41818	5832.165722	5114.406952	369.2476197	39700.55916	21671.29751	3344.15372	28163.70062	44836.67167	2527.402142	42815.08004	2389.560307	14261.02233	268.9549977	44663.22961	19.19976015	8961.756714	62145.65286	49734.22762	16868.25875	18134.94819	34503.3185	798.0034501	579.0670737	9506.273802	2041.166505	11563.17638	1283.25592	1283.25592	3834.80543	2430.287366	2041.166505	42931.38503
LS38	46237.59948	8312.011622	0	23553.22968	49534.7914	59406.2071	27950.26867	0	15557.06623	54874.3424	58686.98659	53791.77845	16278.97191	287.4727762	16713.33872	82975.46567	58547.33911	7773.895515	7116.305357	770.9849148	53250.81667	28628.77556	3931.338464	33930.79147	56672.48118	344.0068422	56778.60194	3069.081501	9906.896166	931.9913148	56725.67161	0	15551.47608	80026.76113	73495.34681	21362.91268	23204.53372	46804.47318	0	1154.943392	11261.69377	2997.712957	15726.20288	1953.168203	1953.168203	6446.658984	3722.262653	2997.712957	53679.19532
LS39	38936.35246	7092.425073	58.48805475	19383.94508	44392.12635	49961.16007	23830.06224	311.5750141	12095.02677	44242.87168	47900.0746	46898.83373	18425.48053	1406.536562	17184.34376	67674.64261	50476.33665	6631.678218	7759.579643	682.4070552	43561.66345	23693.11499	2980.605382	30950.1623	49634.16519	4239.203936	46663.69268	2499.679748	12051.00582	0	48188.87937	107.4677944	11899.60911	69717.68951	58090.61845	20511.14423	21642.10948	40211.54446	0	528.865217	12351.56231	2654.45324	16832.56241	2121.72253	1706.175104	5209.011818	3093.333138	2654.45324	47267.02235
LS40	39222.48395	7934.951368	34.88275272	19409.70068	45220.12	50341.41008	24194.47813	142.8264173	13122.06831	44689.46887	48372.1936	47205.80228	20780.40416	964.6289266	16753.53068	67187.93921	50779.044	6872.116978	8867.107605	667.5316957	43257.46189	25466.24255	3112.215136	29206.34195	50028.52285	4476.519816	46245.05188	2735.772744	12304.72855	178.54008	47803.41298	42.35672815	11184.42477	68809.00864	57121.50176	18201.35071	22154.79642	40976.2992	0	872.8713027	13015.43512	2286.659169	18975.30688	1983.002626	1687.376888	5820.488839	2691.217454	2286.659169	48208.8966
LS41	31075.96344	5153.20243	55.75976123	16425.92036	35714.91171	41495.10615	18815.95166	0	11487.0769	36436.51232	39050.53952	38187.53947	8307.231482	596.2775851	12053.58925	57288.47052	40774.70177	5132.22779	3478.627908	513.3596791	36071.49099	21273.29148	2358.641993	24695.93346	40276.61997	906.3554543	38427.88169	1854.856067	14163.146	223.9473397	39753.66368	52.71996203	7660.259874	56778.54172	49634.6886	16366.35367	20905.99508	31386.73026	540.8189035	403.8075387	7513.797314	1856.760251	9058.572505	1174.798525	1174.798525	2504.073716	2205.299416	1856.760251	37778.74591
LS42	31292.24132	4258.960981	42.73721445	11584.42961	35663.91814	44199.65089	21781.17057	47.46494251	10420.77148	37848.39647	40807.64678	40727.3573	21889.48844	705.6855491	9805.140639	52216.6421	44113.5135	3104.988114	11036.04704	290.9206787	36582.15139	22007.74218	3736.679992	17601.80244	43023.74481	2513.168076	37638.87308	2563.362534	34469.51906	4.99764401	40070.93665	39.47777257	8483.010756	44971.89819	46979.8502	8247.212226	27825.73046	33267.60688	3397.766956	2688.354204	9408.813558	1240.565842	16346.03268	1238.90322	1238.90322	10687.96062	1440.275859	1240.565842	39524.74201
LS43	39292.49359	6690.547018	23.9785184	18544.06095	47078.16074	52452.7627	30859.47803	0	12457.03195	47493.30619	51918.69817	48865.93353	28334.74265	1159.483765	14536.90791	67134.38834	53843.75181	5320.266431	15981.71817	558.807347	45421.30943	24780.20329	5296.184865	27294.39345	52002.29165	5070.810704	45217.43311	4257.940188	10827.83312	0	50489.25181	0	11621.27017	71456.5402	58350.69275	12347.82837	29042.27796	44243.87575	401.246412	1332.762496	12733.60113	1675.922147	22133.86389	1986.536984	1986.536984	10315.6083	1854.186189	1675.922147	51384.86912
LS44	30829.99608	6370.434298	0	15386.71589	35701.59007	40917.98576	18001.67237	25.33181647	10455.20536	36313.8208	38991.92615	37827.78543	12623.45553	1348.07173	13647.05083	55872.45675	40591.02784	5611.156	4882.072332	391.9373512	35282.2302	19814.91256	2033.178581	23116.39835	40022.78671	2663.45985	38663.68045	1923.448305	10030.55805	83.0737526	39396.9102	13.89396452	8241.664689	58043.18509	43361.96622	16557.05179	16119.80055	31914.63026	222.6089685	658.5786779	9578.466	1773.778953	12074.19127	1537.083506	1274.615924	3118.966764	1997.375203	1773.778953	38792.23219
LS45	50427.04489	10308.13455	51.23614816	22743.74318	62830.06145	70242.75174	30767.35039	34.96569379	18065.82148	62126.63627	66257.90296	61807.86511	18930.3829	627.6693495	17224.90709	90981.61747	69400.25495	8136.949136	13168.00552	596.9854492	57932.74485	34544.09572	5335.26213	35458.52904	65632.20664	1357.224715	62312.60873	3160.091013	38930.07277	151.5895053	62606.34604	42.08637898	9915.287437	85128.82367	76509.1618	20331.64438	35756.47845	52860.14848	1436.486918	749.2438543	15343.67453	2544.844466	24171.61951	1162.016756	994.5203395	7454.948708	3321.935032	2544.844466	65244.41869
LS46	44056.46197	6433.549649	50.01509743	21973.96895	52654.96786	58421.67693	25808.00405	56.86954653	16985.86246	50024.76114	53914.07837	54567.19064	22910.13938	1015.243869	19471.42101	74968.31925	58143.62484	7506.292519	7641.780188	1086.427036	49238.74555	31433.51939	2525.307506	30614.26687	57309.0988	3960.408552	52683.10695	2814.341437	35817.51909	6.49772101	55732.51444	49.43540639	17048.62617	71305.00871	64715.86597	23846.06155	33182.1734	45879.21307	3069.75102	2588.125137	13928.4916	2305.19098	20493.29649	2775.142141	1134.233844	7331.318993	2562.732889	2305.19098	55749.06402
LS47	33363.83021	7186.185036	0	14518.72866	39758.18693	44600.75489	23865.32551	109.6010308	10498.39013	40107.07201	43518.16928	41325.58001	21913.85333	756.6387808	13213.55108	56885.85609	45337.80846	5047.501419	12773.5748	505.6788717	37727.97525	22231.99896	3879.740142	21107.03164	43931.44337	4120.748189	39551.39872	3182.661273	23442.46232	0	42458.71866	63.74653199	9193.806133	58977.43486	49518.64455	12585.59519	26100.33325	36241.47183	1678.666151	1284.386423	10959.39949	1672.380722	18103.51399	1258.350565	1056.283018	8690.835645	1973.874181	1672.380722	43062.02924
LS48	44305.8152	8223.597163	22.98112234	22398.6441	54129.47792	62281.28787	28429.22323	16.79103138	16463.25801	56118.64723	59969.89101	56072.78398	19530.66882	428.6677732	13819.65467	83238.30905	61351.75399	6512.008997	11866.25049	696.6824735	53753.43867	32528.59025	4322.4293	30691.99478	59235.04072	2150.015781	57061.17888	2941.589008	21446.63707	393.7494018	59681.70551	20.50822795	15096.45111	87590.79445	59789.86765	14391.04073	28983.58421	47890.66872	1336.530784	1454.946586	13594.47219	1695.635171	17904.51397	1615.025146	1615.025146	7251.169531	1990.513093	1695.635171	59549.69715
LS49	45820.64572	8225.617834	0	23399.17901	54988.56381	57939.77323	24730.37953	449.9139967	15534.35406	49527.22931	54162.14189	52846.52018	26456.43439	5500.4267	20448.29285	75197.76475	58895.80095	10481.92291	7443.017873	517.527679	49173.7921	28408.53553	2929.09092	33052.41617	55714.8595	7913.196919	55624.66316	3342.832772	26274.8556	508.0311383	54404.12434	171.1754965	16137.66003	77393.7141	60737.4583	19932.79582	27271.17954	46876.66495	1599.476095	1037.934321	15508.65904	1976.212041	19748.67751	1793.069275	1710.893954	5937.639618	2146.648458	1976.212041	56917.7552
LS50	34745.57566	6542.482433	43.8603775	15572.28826	39997.37456	46255.3473	17572.76188	93.15175575	13334.21064	40891.85879	43830.91758	43578.98312	14060.15604	1560.537802	13995.43994	63318.41547	46290.57367	6735.106183	2803.637913	400.0244148	40066.32705	22739.78634	2431.265291	24765.01534	46012.20332	4764.065277	44102.31568	1875.761263	11381.14415	15.98543821	45074.26309	23.48886	7446.720002	66291.4895	43677.02833	17578.68281	16336.74809	35659.20055	535.7811219	419.0409063	10961.30093	1719.007811	11747.23268	1683.56202	1286.783405	2798.752215	1939.763966	1719.007811	44993.39111
LS51	36867.04499	6079.133741	0	16205.989	47369.4548	46078.59644	19538.09554	393.9795657	16655.40342	40614.55095	44492.47257	42564.30727	19132.40304	1605.793426	13902.87559	59295.79865	46783.53694	11500.74583	4437.239872	651.2333447	37596.82124	29670.92585	519.1331117	25416.73875	44090.96757	7510.805785	43944.68487	1491.408675	9594.783395	506.1866254	44779.2846	131.4715394	21058.73454	62741.29953	38416.82427	16265.3175	25861.46273	37001.09864	172.9469513	679.0638482	12018.73038	1347.886272	16905.20114	1807.097425	1191.3996	2519.709074	1500.818622	1347.886272	48626.08801
LS56	35385.22642	7189.442877	0	16132.80973	40691.48661	46656.13297	22975.87634	0	13293.47241	42314.99762	45655.44575	42513.23649	13974.91776	953.2049468	14190.84193	65371.77759	47025.51655	6434.161145	7303.553021	536.6693609	40263.19551	23622.71397	3375.495277	29683.19293	44849.77919	936.4906923	43877.00679	2656.928882	13791.08536	264.2781465	45993.09066	0	8005.195937	63095.81576	53889.10329	17125.99317	20473.62312	36896.26121	0	681.6219251	9625.199851	2220.860226	13785.80249	1777.600506	1777.600506	5126.997628	2491.125539	2220.860226	43472.31879
LS57	40142.79347	6865.421286	93.57676352	20356.0727	46647.8024	51506.2763	22672.65475	2.889110141	15807.50211	45512.75866	48893.72993	47131.92026	12188.13314	1882.488656	18192.20016	71683.23069	51020.48568	7779.075528	5199.27537	879.9788584	44296.44531	25246.22197	2875.900216	29468.14873	49658.65085	2129.670517	49621.79563	2365.681317	13497.3928	766.5337187	49794.84942	1.328352607	9624.024928	72738.90912	55266.63455	23400.33506	21594.26811	40923.90238	0	406.6119962	11913.74731	2980.889813	14669.91748	2299.937823	2299.937823	3571.043468	3332.251956	2980.889813	49048.26467
LS58	56415.08338	7182.362721	77.19995338	23134.00021	68378.93759	69887.44927	29207.11057	207.6797798	13648.6176	60065.01367	66204.48843	67787.80871	42959.61173	3001.849814	20275.97004	87494.56876	75816.29633	14499.40522	11037.07031	668.8386056	59833.22464	28501.31696	3088.198978	38932.16948	71737.16962	19516.36547	63081.42187	3184.994097	27322.70078	777.4643306	63395.61943	58.97250599	10897.56524	82987.16329	68872.79381	21653.8534	31236.95816	59045.95605	0	1284.036945	23405.27624	1827.500482	27261.45798	2132.667358	2028.815755	6186.708902	1959.023367	1827.500482	72620.65995
[truncated: 377 more columns]
