# Supplementary material for: Effects of low wildfire burn severity due to pre-fire shrub thinning on the chaparral soil bacteriome in the Santa Monica Mountains of Southern California
Source: Microbiol Spectr. 2025 Jun 30;13(8):e00185-25. doi: 10.1128/spectrum.00185-25 (PMC12323652; doi:10.1128/spectrum.00185-25)
Supplement: File S9 — Correlation raw data and results where significant findings were identified. [file spectrum.00185-25-s0009.xlsx]

## Sheet: S2023_high
ID	ASV1298	ASV4672	ASV5350	ASV6949	ASV7592		Correlations >		Var1	Var2	Freq	p[, 3]	padj[, 3]
LS22	0	0.00445499	0.00108	0.000617141	0.000327856			1	ASV1298	HCAMHPDEG.PWY	0.392792	0.441113	1
LS23	0	0.00483518	0	0	0.000485726			2	ASV4672	HCAMHPDEG.PWY	-0.463817	0.354164	1
LS32	0	0	0	0	0.000205787			3	ASV5350	HCAMHPDEG.PWY	0.130931	0.804726	1
LS33	0.000840836	0.00133303	0	0	0			4	ASV6949	HCAMHPDEG.PWY	0.676123	0.140357	1
LS34	0	0.000996741	0	0	0			5	ASV7592	HCAMHPDEG.PWY	0.173931	0.741734	1
LS35	0	0	0	0.000747678	0.000710294			6	ASV1298	P125.PWY	-0.392792	0.441113	1
								7	ASV4672	P125.PWY	0.550782	0.257369	1
								8	ASV5350	P125.PWY	0.654654	0.158302	1
								9	ASV6949	P125.PWY	-0.169031	0.748868	1
								10	ASV7592	P125.PWY	-0.231908	0.658374	1
								11	ASV1298	P164.PWY	-0.130931	0.804726	1
	Chao1	Shannon						12	ASV4672	P164.PWY	0.666737	0.14809	1
LS22	859.531	5.74693						13	ASV5350	P164.PWY	0.392792	0.441113	1
LS23	932.469	6.1671						14	ASV6949	P164.PWY	0.371868	0.46791	1
LS32	915.919	5.67881						15	ASV7592	P164.PWY	0.724714	0.103243	1
LS33	989.635	5.92119						16	ASV1298	P621.PWY	-0.654654	0.158302	1
LS34	918.488	5.55202						17	ASV4672	P621.PWY	0.260897	0.617534	1
LS35	928.429	5.88339						18	ASV5350	P621.PWY	0.130931	0.804726	1
								19	ASV6949	P621.PWY	0.43948	0.383221	1
								20	ASV7592	P621.PWY	0.927634	0.00766584	1
								21	ASV1298	PWY.3941	-0.392792	0.441113	1
								22	ASV4672	PWY.3941	0.0579771	0.913132	1
								23	ASV5350	PWY.3941	-0.654654	0.158302	1
								24	ASV6949	PWY.3941	-0.304256	0.557699	1
								25	ASV7592	PWY.3941	0.231908	0.658374	1
								26	ASV1298	PWY.4722	0.664211	0.1502	1
								27	ASV4672	PWY.4722	-0.441176	0.38117	1
								28	ASV5350	PWY.4722	-0.531369	0.277963	1
								29	ASV6949	PWY.4722	-0.463046	0.355072	1
								30	ASV7592	PWY.4722	-0.794118	0.0592179	1
								31	ASV1298	PWY.5088	-0.130931	0.804726	1
								32	ASV4672	PWY.5088	0.666737	0.14809	1
								33	ASV5350	PWY.5088	0.392792	0.441113	1
								34	ASV6949	PWY.5088	-0.101419	0.848394	1
								35	ASV7592	PWY.5088	0.376851	0.461483	1
								36	ASV1298	PWY.5741	0.392792	0.441113	1
								37	ASV4672	PWY.5741	0	1	1
								38	ASV5350	PWY.5741	-0.392792	0.441113	1
								39	ASV6949	PWY.5741	-0.845154	0.0341094	1
								40	ASV7592	PWY.5741	-0.550782	0.257369	1
								41	ASV1298	PWY.5757	NA	NA	NA
								42	ASV4672	PWY.5757	NA	NA	NA
								43	ASV5350	PWY.5757	NA	NA	NA
								44	ASV6949	PWY.5757	NA	NA	NA
								45	ASV7592	PWY.5757	NA	NA	NA
								46	ASV1298	PWY.5845	0.130931	0.804726	1
								47	ASV4672	PWY.5845	0.20292	0.699798	1
								48	ASV5350	PWY.5845	-0.392792	0.441113	1
								49	ASV6949	PWY.5845	-0.371868	0.46791	1
								50	ASV7592	PWY.5845	0.289886	0.577352	1
								51	ASV1298	PWY.5850	0.130931	0.804726	1
								52	ASV4672	PWY.5850	0.20292	0.699798	1
								53	ASV5350	PWY.5850	-0.392792	0.441113	1
								54	ASV6949	PWY.5850	-0.371868	0.46791	1
								55	ASV7592	PWY.5850	0.289886	0.577352	1
								56	ASV1298	PWY.5860	0.130931	0.804726	1
								57	ASV4672	PWY.5860	0.20292	0.699798	1
								58	ASV5350	PWY.5860	-0.392792	0.441113	1
								59	ASV6949	PWY.5860	-0.371868	0.46791	1
								60	ASV7592	PWY.5860	0.289886	0.577352	1
								61	ASV1298	PWY.5862	0.130931	0.804726	1
								62	ASV4672	PWY.5862	0.20292	0.699798	1
								63	ASV5350	PWY.5862	-0.392792	0.441113	1
								64	ASV6949	PWY.5862	-0.371868	0.46791	1
								65	ASV7592	PWY.5862	0.289886	0.577352	1
								66	ASV1298	PWY.5896	0.130931	0.804726	1
								67	ASV4672	PWY.5896	0.20292	0.699798	1
								68	ASV5350	PWY.5896	-0.392792	0.441113	1
								69	ASV6949	PWY.5896	-0.371868	0.46791	1
								70	ASV7592	PWY.5896	0.289886	0.577352	1
								71	ASV1298	PWY.5941	-0.392792	0.441113	1
								72	ASV4672	PWY.5941	0.782691	0.0657038	1
								73	ASV5350	PWY.5941	0.392792	0.441113	1
								74	ASV6949	PWY.5941	0.135225	0.798399	1
								75	ASV7592	PWY.5941	0.376851	0.461483	1
								76	ASV1298	PWY.6174	-0.130931	0.804726	1
								77	ASV4672	PWY.6174	-0.376851	0.461483	1
								78	ASV5350	PWY.6174	0.392792	0.441113	1
								79	ASV6949	PWY.6174	-0.101419	0.848394	1
								80	ASV7592	PWY.6174	-0.463817	0.354164	1
								81	ASV1298	PWY.6185	0.130931	0.804726	1
								82	ASV4672	PWY.6185	-0.0579771	0.913132	1
								83	ASV5350	PWY.6185	-0.392792	0.441113	1
								84	ASV6949	PWY.6185	0.338062	0.512225	1
								85	ASV7592	PWY.6185	0.695725	0.124789	1
								86	ASV1298	PWY.6397	-0.130931	0.804726	1
								87	ASV4672	PWY.6397	0.463817	0.354164	1
								88	ASV5350	PWY.6397	0.130931	0.804726	1
								89	ASV6949	PWY.6397	0.43948	0.383221	1
								90	ASV7592	PWY.6397	0.840668	0.0360576	1
								91	ASV1298	PWY.6404	-0.130931	0.804726	1
								92	ASV4672	PWY.6404	0.463817	0.354164	1
								93	ASV5350	PWY.6404	0.130931	0.804726	1
								94	ASV6949	PWY.6404	0.43948	0.383221	1
								95	ASV7592	PWY.6404	0.840668	0.0360576	1
								96	ASV1298	PWY.6690	0.392792	0.441113	1
								97	ASV4672	PWY.6690	-0.463817	0.354164	1
								98	ASV5350	PWY.6690	0.130931	0.804726	1
								99	ASV6949	PWY.6690	0.676123	0.140357	1
								100	ASV7592	PWY.6690	0.173931	0.741734	1
								101	ASV1298	PWY.6728	0.130931	0.804726	1
								102	ASV4672	PWY.6728	0.898645	0.0148886	1
								103	ASV5350	PWY.6728	0.392792	0.441113	1
								104	ASV6949	PWY.6728	-0.338062	0.512225	1
								105	ASV7592	PWY.6728	0.0289886	0.956529	1
								106	ASV1298	PWY.6876	-0.130931	0.804726	1
								107	ASV4672	PWY.6876	0.753702	0.0835233	1
								108	ASV5350	PWY.6876	0.392792	0.441113	1
								109	ASV6949	PWY.6876	-0.338062	0.512225	1
								110	ASV7592	PWY.6876	0.115954	0.826848	1
								111	ASV1298	PWY.6948	0.130931	0.804726	1
								112	ASV4672	PWY.6948	-0.0579771	0.913132	1
								113	ASV5350	PWY.6948	-0.392792	0.441113	1
								114	ASV6949	PWY.6948	0.338062	0.512225	1
								115	ASV7592	PWY.6948	0.695725	0.124789	1
								116	ASV1298	PWY.7255	0.392792	0.441113	1
								117	ASV4672	PWY.7255	0.637748	0.173071	1
								118	ASV5350	PWY.7255	-0.130931	0.804726	1
								119	ASV6949	PWY.7255	-0.676123	0.140357	1
								120	ASV7592	PWY.7255	-0.173931	0.741734	1
								121	ASV1298	PWY.7385	-0.130931	0.804726	1
								122	ASV4672	PWY.7385	0.144943	0.784108	1
								123	ASV5350	PWY.7385	0.392792	0.441113	1
								124	ASV6949	PWY.7385	0.845154	0.0341094	1
								125	ASV7592	PWY.7385	0.840668	0.0360576	1
								126	ASV1298	PWY.7539	-0.392792	0.441113	1
								127	ASV4672	PWY.7539	0.695725	0.124789	1
								128	ASV5350	PWY.7539	0.392792	0.441113	1
								129	ASV6949	PWY.7539	-0.338062	0.512225	1
								130	ASV7592	PWY.7539	0.115954	0.826848	1
								131	ASV1298	PWY0.1277	0.130931	0.804726	1
								132	ASV4672	PWY0.1277	-0.40584	0.424663	1
								133	ASV5350	PWY0.1277	0.392792	0.441113	1
								134	ASV6949	PWY0.1277	0.845154	0.0341094	1
								135	ASV7592	PWY0.1277	0.318874	0.537901	1
								136	ASV1298	PWY0.1415	0.654654	0.158302	1
								137	ASV4672	PWY0.1415	-0.463817	0.354164	1
								138	ASV5350	PWY0.1415	-0.392792	0.441113	1
								139	ASV6949	PWY0.1415	-0.371868	0.46791	1
								140	ASV7592	PWY0.1415	-0.811679	0.0498576	1
								141	ASV1298	VALDEG.PWY	-0.392792	0.441113	1
								142	ASV4672	VALDEG.PWY	0.0579771	0.913132	1
								143	ASV5350	VALDEG.PWY	-0.654654	0.158302	1
								144	ASV6949	VALDEG.PWY	-0.304256	0.557699	1
								145	ASV7592	VALDEG.PWY	0.231908	0.658374	1
pathway	HCAMHPDEG-PWY	P125-PWY	P164-PWY	P621-PWY	PWY-3941	PWY-4722	PWY-5088	PWY-5741	PWY-5757	PWY-5845	PWY-5850	PWY-5860	PWY-5862	PWY-5896	PWY-5941	PWY-6174	PWY-6185	PWY-6397	PWY-6404	PWY-6690	PWY-6728	PWY-6876	PWY-6948	PWY-7255	PWY-7385	PWY-7539	PWY0-1277	PWY0-1415	VALDEG-PWY
LS22	1.17E-04	0.00138233	0.00202627	7.75E-06	0	0	3.62E-05	4.73E-04	0	0.00167561	0.00167561	0.0012359	0.0012359	0.00167561	0.00100476	4.50E-05	4.26E-04	3.75E-05	1.14E-04	1.17E-04	6.91E-04	6.64E-04	1.25E-05	9.13E-04	8.64E-05	0.00501457	3.94E-04	0.00278308	0
LS23	8.79E-05	0.00105856	0.00215178	7.89E-05	1.50E-05	0	3.83E-05	5.70E-04	0	0.001783	0.001783	0.00132293	0.00132293	0.001783	0.00124417	1.51E-05	5.39E-04	8.06E-05	2.31E-04	8.79E-05	7.87E-04	6.77E-04	2.53E-05	0.0012077	2.02E-05	0.00503601	2.79E-04	0.00259548	1.82E-05
LS32	1.10E-04	0.0010082	0.00169434	7.38E-06	4.19E-06	8.57E-06	3.18E-05	6.52E-04	0	0.00174135	0.00174135	0.00130889	0.00130889	0.00174135	6.98E-04	4.63E-05	4.54E-04	1.84E-05	6.40E-05	1.10E-04	3.28E-04	4.11E-04	1.51E-05	0.00100805	5.51E-06	0.00497139	3.05E-04	0.00304412	5.08E-06
LS33	1.41E-04	9.50E-04	0.00178002	1.67E-06	2.09E-06	1.32E-05	2.83E-05	6.36E-04	0	0.0017352	0.0017352	0.00130759	0.00130759	0.0017352	7.04E-04	4.09E-05	5.03E-04	1.99E-05	6.90E-05	1.41E-04	3.39E-04	4.10E-04	1.59E-05	0.00102588	1.34E-05	0.00493405	3.81E-04	0.00309081	2.52E-06
LS34	9.83E-05	0.0010987	0.00162092	5.46E-06	5.74E-06	1.19E-05	2.60E-05	5.35E-04	0	0.00160475	0.00160475	0.00119583	0.00119583	0.00160475	7.21E-04	4.11E-05	3.74E-04	1.37E-05	4.78E-05	9.83E-05	2.52E-04	4.07E-04	1.12E-05	7.64E-04	0	0.00497025	2.93E-04	0.0030669	6.99E-06
LS35	1.75E-04	8.35E-04	0.00179312	3.58E-05	5.41E-06	4.89E-06	2.70E-05	4.58E-04	0	0.00170895	0.00170895	0.00129083	0.00129083	0.00170895	7.08E-04	3.65E-05	6.42E-04	5.59E-05	1.98E-04	1.75E-04	2.19E-04	3.91E-04	5.90E-05	7.48E-04	1.03E-04	0.00481604	4.83E-04	0.00289194	6.53E-06

## Sheet: S2023_low
ID	ASV1298	ASV4672	ASV5350	ASV6949	ASV7592				Var1	Var2	Freq	p[, 3]	padj[, 3]
LS24	0.00211804	0.00940714	0.00228977	0.00463679	0.00143111			1	ASV1298	HCAMHPDEG.PWY	-0.666667	0.0709877	1
LS25	0.00332693	0.0120894	0.00206176	0.00285835	0.00149946			2	ASV4672	HCAMHPDEG.PWY	-0.619048	0.101733	1
LS36	0.00178981	0.00619884	0.00235731	0.00438721	0.00139692			3	ASV5350	HCAMHPDEG.PWY	0.0952381	0.822505	1
LS37	0.00184242	0.0128727	0.00341818	0.00210909	0.00128485			4	ASV6949	HCAMHPDEG.PWY	0.238095	0.570156	1
LS38	0.00177581	0.0100388	0.0019389	0.00424021	0.00115971			5	ASV7592	HCAMHPDEG.PWY	-0.47619	0.232936	1
LS39	0.00152591	0.00904487	0.00311816	0.00340565	0.00148168			6	ASV1298	P125.PWY	-0.142857	0.735765	1
LS40	0.00265105	0.00804153	0.00284988	0.00220921	0.00172319			7	ASV4672	P125.PWY	0.238095	0.570156	1
LS41	0.00212515	0.0113079	0.00254493	0.00275482	0.00220386			8	ASV5350	P125.PWY	-0.285714	0.492726	1
								9	ASV6949	P125.PWY	-0.142857	0.735765	1
								10	ASV7592	P125.PWY	-0.261905	0.530923	1
								11	ASV1298	P164.PWY	-0.309524	0.455645	1
	Chao1	Shannon						12	ASV4672	P164.PWY	0.333333	0.419753	1
LS24	1148.51	6.28192						13	ASV5350	P164.PWY	0.571429	0.13896	1
LS25	436.143	5.47273						14	ASV6949	P164.PWY	-0.5	0.207031	1
LS36	1039.25	6.05506						15	ASV7592	P164.PWY	0.0714286	0.866526	1
LS37	1081.2	6.35971						16	ASV1298	P621.PWY	-0.203596	0.628675	1
LS38	981.057	6.01944						17	ASV4672	P621.PWY	0.0359288	0.932691	1
LS39	1089.45	6.26363						18	ASV5350	P621.PWY	0.239525	0.567772	1
LS40	1026.34	6.11932						19	ASV6949	P621.PWY	0.19162	0.64941	1
LS41	875.652	6.13304						20	ASV7592	P621.PWY	0.0119763	0.977547	1
								21	ASV1298	PWY.3941	-0.47619	0.232936	1
								22	ASV4672	PWY.3941	0.119048	0.778886	1
								23	ASV5350	PWY.3941	0	1	1
								24	ASV6949	PWY.3941	-0.0714286	0.866526	1
								25	ASV7592	PWY.3941	-0.047619	0.910849	1
								26	ASV1298	PWY.4722	NA	NA	NA
								27	ASV4672	PWY.4722	NA	NA	NA
								28	ASV5350	PWY.4722	NA	NA	NA
								29	ASV6949	PWY.4722	NA	NA	NA
								30	ASV7592	PWY.4722	NA	NA	NA
								31	ASV1298	PWY.5088	-0.595238	0.11953	1
								32	ASV4672	PWY.5088	-0.166667	0.693239	1
								33	ASV5350	PWY.5088	-0.452381	0.260405	1
								34	ASV6949	PWY.5088	0.619048	0.101733	1
								35	ASV7592	PWY.5088	-0.47619	0.232936	1
								36	ASV1298	PWY.5741	-0.333333	0.419753	1
								37	ASV4672	PWY.5741	0.309524	0.455645	1
								38	ASV5350	PWY.5741	-0.0238095	0.955374	1
								39	ASV6949	PWY.5741	0.0238095	0.955374	1
								40	ASV7592	PWY.5741	-0.285714	0.492726	1
								41	ASV1298	PWY.5757	0.238095	0.570156	1
								42	ASV4672	PWY.5757	0.619048	0.101733	1
								43	ASV5350	PWY.5757	0.0952381	0.822505	1
								44	ASV6949	PWY.5757	-0.52381	0.182721	1
								45	ASV7592	PWY.5757	0.404762	0.319889	1
								46	ASV1298	PWY.5845	0.047619	0.910849	1
								47	ASV4672	PWY.5845	-0.119048	0.778886	1
								48	ASV5350	PWY.5845	-0.214286	0.610344	1
								49	ASV6949	PWY.5845	0.214286	0.610344	1
								50	ASV7592	PWY.5845	0.119048	0.778886	1
								51	ASV1298	PWY.5850	0.047619	0.910849	1
								52	ASV4672	PWY.5850	-0.119048	0.778886	1
								53	ASV5350	PWY.5850	-0.214286	0.610344	1
								54	ASV6949	PWY.5850	0.214286	0.610344	1
								55	ASV7592	PWY.5850	0.119048	0.778886	1
								56	ASV1298	PWY.5860	0.190476	0.651401	1
								57	ASV4672	PWY.5860	-0.285714	0.492726	1
								58	ASV5350	PWY.5860	-0.0238095	0.955374	1
								59	ASV6949	PWY.5860	0.142857	0.735765	1
								60	ASV7592	PWY.5860	0.309524	0.455645	1
								61	ASV1298	PWY.5862	0.190476	0.651401	1
								62	ASV4672	PWY.5862	-0.285714	0.492726	1
								63	ASV5350	PWY.5862	-0.0238095	0.955374	1
								64	ASV6949	PWY.5862	0.142857	0.735765	1
								65	ASV7592	PWY.5862	0.309524	0.455645	1
								66	ASV1298	PWY.5896	0.047619	0.910849	1
								67	ASV4672	PWY.5896	-0.119048	0.778886	1
								68	ASV5350	PWY.5896	-0.214286	0.610344	1
								69	ASV6949	PWY.5896	0.214286	0.610344	1
								70	ASV7592	PWY.5896	0.119048	0.778886	1
								71	ASV1298	PWY.5941	0.0714286	0.866526	1
								72	ASV4672	PWY.5941	0.690476	0.0579903	1
								73	ASV5350	PWY.5941	-0.285714	0.492726	1
								74	ASV6949	PWY.5941	-0.190476	0.651401	1
								75	ASV7592	PWY.5941	-0.190476	0.651401	1
								76	ASV1298	PWY.6174	0.142857	0.735765	1
								77	ASV4672	PWY.6174	-0.047619	0.910849	1
								78	ASV5350	PWY.6174	0.142857	0.735765	1
								79	ASV6949	PWY.6174	0.0952381	0.822505	1
								80	ASV7592	PWY.6174	-0.261905	0.530923	1
								81	ASV1298	PWY.6185	0.166667	0.693239	1
								82	ASV4672	PWY.6185	-0.380952	0.351813	1
								83	ASV5350	PWY.6185	-0.166667	0.693239	1
								84	ASV6949	PWY.6185	-0.0238095	0.955374	1
								85	ASV7592	PWY.6185	0.166667	0.693239	1
								86	ASV1298	PWY.6397	0.0952381	0.822505	1
								87	ASV4672	PWY.6397	0.714286	0.0465282	1
								88	ASV5350	PWY.6397	-0.333333	0.419753	1
								89	ASV6949	PWY.6397	-0.333333	0.419753	1
								90	ASV7592	PWY.6397	-0.047619	0.910849	1
								91	ASV1298	PWY.6404	-0.047619	0.910849	1
								92	ASV4672	PWY.6404	0.714286	0.0465282	1
								93	ASV5350	PWY.6404	-0.119048	0.778886	1
								94	ASV6949	PWY.6404	-0.428571	0.289403	1
								95	ASV7592	PWY.6404	-0.0952381	0.822505	1
								96	ASV1298	PWY.6690	-0.666667	0.0709877	1
								97	ASV4672	PWY.6690	-0.619048	0.101733	1
								98	ASV5350	PWY.6690	0.0952381	0.822505	1
								99	ASV6949	PWY.6690	0.238095	0.570156	1
								100	ASV7592	PWY.6690	-0.47619	0.232936	1
								101	ASV1298	PWY.6728	-0.285714	0.492726	1
								102	ASV4672	PWY.6728	0.428571	0.289403	1
								103	ASV5350	PWY.6728	-0.309524	0.455645	1
								104	ASV6949	PWY.6728	0.0952381	0.822505	1
								105	ASV7592	PWY.6728	-0.47619	0.232936	1
								106	ASV1298	PWY.6876	-0.047619	0.910849	1
								107	ASV4672	PWY.6876	0.714286	0.0465282	1
								108	ASV5350	PWY.6876	-0.404762	0.319889	1
								109	ASV6949	PWY.6876	-0.047619	0.910849	1
								110	ASV7592	PWY.6876	-0.333333	0.419753	1
								111	ASV1298	PWY.6948	-0.428571	0.289403	1
								112	ASV4672	PWY.6948	0.285714	0.492726	1
								113	ASV5350	PWY.6948	0.166667	0.693239	1
								114	ASV6949	PWY.6948	-0.285714	0.492726	1
								115	ASV7592	PWY.6948	-0.214286	0.610344	1
								116	ASV1298	PWY.7255	0.190476	0.651401	1
								117	ASV4672	PWY.7255	0.904762	0.00200828	0.271117
								118	ASV5350	PWY.7255	0.0952381	0.822505	1
								119	ASV6949	PWY.7255	-0.52381	0.182721	1
								120	ASV7592	PWY.7255	0.142857	0.735765	1
								121	ASV1298	PWY.7385	NA	NA	NA
								122	ASV4672	PWY.7385	NA	NA	NA
								123	ASV5350	PWY.7385	NA	NA	NA
								124	ASV6949	PWY.7385	NA	NA	NA
								125	ASV7592	PWY.7385	NA	NA	NA
								126	ASV1298	PWY.7539	0.190476	0.651401	1
								127	ASV4672	PWY.7539	0.428571	0.289403	1
								128	ASV5350	PWY.7539	-0.785714	0.0208151	1
								129	ASV6949	PWY.7539	0.285714	0.492726	1
								130	ASV7592	PWY.7539	-0.119048	0.778886	1
								131	ASV1298	PWY0.1277	-0.619048	0.101733	1
								132	ASV4672	PWY0.1277	-0.595238	0.11953	1
								133	ASV5350	PWY0.1277	0.0238095	0.955374	1
								134	ASV6949	PWY0.1277	0.261905	0.530923	1
								135	ASV7592	PWY0.1277	-0.333333	0.419753	1
								136	ASV1298	PWY0.1415	0.047619	0.910849	1
								137	ASV4672	PWY0.1415	-0.261905	0.530923	1
								138	ASV5350	PWY0.1415	-0.761905	0.0280049	1
								139	ASV6949	PWY0.1415	0.880952	0.00385032	0.515943
								140	ASV7592	PWY0.1415	-0.119048	0.778886	1
								141	ASV1298	VALDEG.PWY	-0.491027	0.216608	1
								142	ASV4672	VALDEG.PWY	0.0958101	0.821452	1
								143	ASV5350	VALDEG.PWY	0.0718576	0.86573	1
								144	ASV6949	VALDEG.PWY	-0.0838338	0.843546	1
								145	ASV7592	VALDEG.PWY	0	1	1
pathway	HCAMHPDEG-PWY	P125-PWY	P164-PWY	P621-PWY	PWY-3941	PWY-4722	PWY-5088	PWY-5741	PWY-5757	PWY-5845	PWY-5850	PWY-5860	PWY-5862	PWY-5896	PWY-5941	PWY-6174	PWY-6185	PWY-6397	PWY-6404	PWY-6690	PWY-6728	PWY-6876	PWY-6948	PWY-7255	PWY-7385	PWY-7539	PWY0-1277	PWY0-1415	VALDEG-PWY
LS24	1.54E-04	0.00119771	0.002176	1.52E-04	1.13E-05	0	1.11E-04	7.16E-04	1.72E-06	0.002031	0.002031	0.0015522	0.0015522	0.002031	0.0012245	2.38E-05	6.49E-04	7.14E-05	2.44E-04	1.54E-04	8.64E-04	7.93E-04	6.04E-05	0.0013532	0	0.0048051	4.08E-04	0.00281633	1.37E-05
LS25	1.66E-04	0.00131216	0.00204354	7.58E-05	1.85E-05	0	8.96E-05	6.26E-04	1.92E-05	0.00180355	0.00180355	0.00135187	0.00135187	0.00180355	0.00112033	6.42E-06	7.14E-04	1.08E-04	3.25E-04	1.66E-04	8.14E-04	7.99E-04	4.99E-05	0.00145444	0	0.00489015	4.80E-04	0.00275464	2.26E-05
LS36	2.31E-04	0.00135175	0.00212868	1.43E-04	2.25E-05	0	1.18E-04	6.95E-04	2.15E-06	0.00190313	0.00190313	0.00145031	0.00145031	0.00190313	9.91E-04	2.07E-05	6.93E-04	7.07E-05	2.43E-04	2.31E-04	0.00103594	7.88E-04	5.66E-05	0.00116343	0	0.00481172	5.81E-04	0.00275767	2.76E-05
LS37	1.70E-04	0.00134954	0.002674	1.43E-04	2.11E-05	0	9.36E-05	7.47E-04	5.35E-06	0.00190249	0.00190249	0.0014272	0.0014272	0.00190249	0.00141067	2.28E-05	5.73E-04	1.04E-04	3.35E-04	1.70E-04	0.00104327	0.00102936	6.88E-05	0.00153874	0	0.00479285	4.63E-04	0.00245845	2.58E-05
LS38	2.07E-04	0.0014136	0.00236628	9.36E-05	2.89E-05	0	2.09E-04	7.51E-04	2.62E-06	0.00192696	0.00192696	0.00144191	0.00144191	0.00192696	0.00159264	7.05E-06	7.08E-04	1.46E-04	4.81E-04	2.07E-04	0.00117804	0.0011002	1.14E-04	0.00143669	0	0.00487152	5.37E-04	0.0025894	3.53E-05
LS39	2.30E-04	0.00121576	0.00244799	1.22E-04	2.88E-05	0	1.04E-04	6.61E-04	6.07E-06	0.00187565	0.00187565	0.00141703	0.00141703	0.00187565	0.00109694	2.82E-06	7.11E-04	8.75E-05	2.91E-04	2.30E-04	7.51E-04	7.77E-04	6.51E-05	0.0013859	0	0.00477055	6.00E-04	0.00256483	3.53E-05
LS40	1.81E-04	0.00125155	0.00222551	8.83E-05	1.77E-05	0	8.13E-05	6.42E-04	2.34E-06	0.001922	0.001922	0.00145931	0.00145931	0.001922	0.00109873	9.62E-06	7.68E-04	7.87E-05	2.64E-04	1.81E-04	7.43E-04	7.53E-04	6.06E-05	0.00122746	0	0.00476368	5.18E-04	0.00248832	2.15E-05
LS41	1.50E-04	0.00138373	0.00284937	1.58E-04	3.19E-05	0	1.13E-04	7.76E-04	8.38E-06	0.00235719	0.00235719	0.0018167	0.0018167	0.00235719	0.00149964	8.43E-06	5.55E-04	1.07E-04	3.46E-04	1.50E-04	0.00112622	0.00109566	7.15E-05	0.00157277	0	0.00481235	4.00E-04	0.00258723	3.93E-05

## Sheet: Soct2021_high
ID	ASV3	ASV588	ASV656	ASV802	ASV881	ASV1034	ASV1829	ASV1861	ASV2341	ASV2632	ASV3055	ASV3475	ASV4940	ASV5110	ASV5523	ASV5688	ASV6248	ASV7372	ASV7572
LS17	0	0	0.00180411	0	0	0	0	0	0	0	0.00151312	0.00125124	0.00145493	0	0	0	0	0	0
LS18	0	0	0.00174045	0	0	0	0	0	0	0	0.00171326	0.0015229	0.00163168	0	0	0	0	0	0
LS19	0	0	0.00167249	0	0	0	0	0	0	0	0.00141844	0.00129141	0.00165132	0	0	0	0	0	0
	Chao1	Shannon
LS17	608.561	5.22984
LS18	492.538	4.57437
LS19	629.591	5.24994
pathway	GLUCARDEG-PWY	GLYCOGENSYNTH-PWY	HCAMHPDEG-PWY	HEME-BIOSYNTHESIS-II	ILEUSYN-PWY	OANTIGEN-PWY	P101-PWY	P124-PWY	P261-PWY	P621-PWY	PWY-1541	PWY-2221	PWY-5088	PWY-5101	PWY-5677	PWY-5941	PWY-6396	PWY-6404	PWY-6608	PWY-6690	PWY-6728	PWY-6876	PWY-6906	PWY-6944	PWY-6948	PWY-7046	PWY-7094	PWY-7199	PWY-7200	PWY-7254	PWY-7255	PWY-7376	PWY-7431	PWY0-1277	PWY4FS-7	PWY4FS-8	VALSYN-PWY
LS17	1.72161e-4	0.00436174	1.00088e-4	0.00339089	0.00818085	0.00479006	3.81136e-4	0.00239843	8.68088203604754e-5	1.58720157512779e-5	1.2107e-4	1.77813e-4	2.76214918786546e-5	0.0084378	0	5.77296e-4	8.20279e-4	0	0.0053537	1.00088e-4	2.58455e-4	3.60112e-4	2.32445379089537e-5	8.77744686305708e-5	0	1.59497733848798e-5	0.00781149	0.00409449	0.00433828	0.00477566	9.09862e-4	0.00124274	0.00189681	3.14371e-4	0.00606095	0.00606095	0.00818085
LS18	1.40147e-4	0.00450138	6.14045074947238e-5	0.00343407	0.00800736	0.00469224	4.36388e-4	0.00215541	4.26991469354202e-5	0	8.75839748170541e-5	9.4234008520415e-5	2.23596630674067e-6	0.00833339	2.43760426347391e-6	4.1782e-4	6.70604e-4	0	0.00531276	6.14045074947238e-5	3.94084e-4	3.24309e-4	4.00227278007007e-5	8.15911366249209e-5	0	1.23360652142002e-5	0.00777765	0.00443049	0.00450266	0.0050235	7.23186e-4	0.00122871	0.00172139	1.99155e-4	0.00600206	0.00600206	0.00800736
LS19	1.26693e-4	0.00434018	5.83866466129699e-5	0.00351227	0.00796067	0.00474527	3.99255e-4	0.00221466	7.36069134665862e-5	5.62381607227743e-6	7.472823264818e-5	1.59052e-4	5.33886222271532e-6	0.00818869	6.28591766737146e-7	4.43561e-4	8.76806e-4	0	0.00530585	5.83866466129699e-5	1.91179e-4	3.57036e-4	1.92042663603147e-5	8.47588006432138e-5	0	9.19220252447819e-6	0.00777719	0.00404173	0.00431214	0.00462475	8.04157e-4	0.00107442	0.0019767	2.06872e-4	0.00602836	0.00602836	0.00796067
#ASV correlations								#Diversity Correlations
	Var1	Var2	Freq	p[, 3]	padj[, 3]			Var1	Var2	Freq	p[, 3]	padj[, 3]
1	ASV3	GLUCARDEG.PWY	NA	NA	NA		1	Chao1	GLUCARDEG.PWY	-0.5	0.666667	1
2	ASV588	GLUCARDEG.PWY	NA	NA	NA		2	Shannon	GLUCARDEG.PWY	-0.5	0.666667	1
3	ASV656	GLUCARDEG.PWY	1	0	0	D-glucarate degradation	3	Chao1	GLYCOGENSYNTH.PWY	-1	0	0
4	ASV802	GLUCARDEG.PWY	NA	NA	NA		4	Shannon	GLYCOGENSYNTH.PWY	-1	0	0
5	ASV881	GLUCARDEG.PWY	NA	NA	NA		5	Chao1	HCAMHPDEG.PWY	-0.5	0.666667	1
6	ASV1034	GLUCARDEG.PWY	NA	NA	NA		6	Shannon	HCAMHPDEG.PWY	-0.5	0.666667	1
7	ASV1829	GLUCARDEG.PWY	NA	NA	NA		7	Chao1	HEME.BIOSYNTHESIS.II	0.5	0.666667	1
8	ASV1861	GLUCARDEG.PWY	NA	NA	NA		8	Shannon	HEME.BIOSYNTHESIS.II	0.5	0.666667	1
9	ASV2341	GLUCARDEG.PWY	NA	NA	NA		9	Chao1	ILEUSYN.PWY	-0.5	0.666667	1
10	ASV2632	GLUCARDEG.PWY	NA	NA	NA		10	Shannon	ILEUSYN.PWY	-0.5	0.666667	1
11	ASV3055	GLUCARDEG.PWY	0.5	0.666667	1		11	Chao1	OANTIGEN.PWY	0.5	0.666667	1
12	ASV3475	GLUCARDEG.PWY	-0.5	0.666667	1		12	Shannon	OANTIGEN.PWY	0.5	0.666667	1
13	ASV4940	GLUCARDEG.PWY	-1	0	0		13	Chao1	P101.PWY	-0.5	0.666667	1
14	ASV5110	GLUCARDEG.PWY	NA	NA	NA		14	Shannon	P101.PWY	-0.5	0.666667	1
15	ASV5523	GLUCARDEG.PWY	NA	NA	NA		15	Chao1	P124.PWY	0.5	0.666667	1
16	ASV5688	GLUCARDEG.PWY	NA	NA	NA		16	Shannon	P124.PWY	0.5	0.666667	1
17	ASV6248	GLUCARDEG.PWY	NA	NA	NA		17	Chao1	P261.PWY	0.5	0.666667	1
18	ASV7372	GLUCARDEG.PWY	NA	NA	NA		18	Shannon	P261.PWY	0.5	0.666667	1
19	ASV7572	GLUCARDEG.PWY	NA	NA	NA		19	Chao1	P621.PWY	0.5	0.666667	1
20	ASV3	GLYCOGENSYNTH.PWY	NA	NA	NA		20	Shannon	P621.PWY	0.5	0.666667	1
21	ASV588	GLYCOGENSYNTH.PWY	NA	NA	NA		21	Chao1	PWY.1541	-0.5	0.666667	1
22	ASV656	GLYCOGENSYNTH.PWY	0.5	0.666667	1		22	Shannon	PWY.1541	-0.5	0.666667	1
23	ASV802	GLYCOGENSYNTH.PWY	NA	NA	NA		23	Chao1	PWY.2221	0.5	0.666667	1
24	ASV881	GLYCOGENSYNTH.PWY	NA	NA	NA		24	Shannon	PWY.2221	0.5	0.666667	1
25	ASV1034	GLYCOGENSYNTH.PWY	NA	NA	NA		25	Chao1	PWY.5088	0.5	0.666667	1
26	ASV1829	GLYCOGENSYNTH.PWY	NA	NA	NA		26	Shannon	PWY.5088	0.5	0.666667	1
27	ASV1861	GLYCOGENSYNTH.PWY	NA	NA	NA		27	Chao1	PWY.5101	-0.5	0.666667	1
28	ASV2341	GLYCOGENSYNTH.PWY	NA	NA	NA		28	Shannon	PWY.5101	-0.5	0.666667	1
29	ASV2632	GLYCOGENSYNTH.PWY	NA	NA	NA		29	Chao1	PWY.5677	-0.5	0.666667	1
30	ASV3055	GLYCOGENSYNTH.PWY	1	0	0	Glycogen biosynthesis I (from ADP-D-Glucose)	30	Shannon	PWY.5677	-0.5	0.666667	1
31	ASV3475	GLYCOGENSYNTH.PWY	0.5	0.666667	1		31	Chao1	PWY.5941	0.5	0.666667	1
32	ASV4940	GLYCOGENSYNTH.PWY	-0.5	0.666667	1		32	Shannon	PWY.5941	0.5	0.666667	1
33	ASV5110	GLYCOGENSYNTH.PWY	NA	NA	NA		33	Chao1	PWY.6396	1	0	0
34	ASV5523	GLYCOGENSYNTH.PWY	NA	NA	NA		34	Shannon	PWY.6396	1	0	0
35	ASV5688	GLYCOGENSYNTH.PWY	NA	NA	NA		35	Chao1	PWY.6404	NA	NA	NA
36	ASV6248	GLYCOGENSYNTH.PWY	NA	NA	NA		36	Shannon	PWY.6404	NA	NA	NA
37	ASV7372	GLYCOGENSYNTH.PWY	NA	NA	NA		37	Chao1	PWY.6608	-0.5	0.666667	1
38	ASV7572	GLYCOGENSYNTH.PWY	NA	NA	NA		38	Shannon	PWY.6608	-0.5	0.666667	1
39	ASV3	HCAMHPDEG.PWY	NA	NA	NA		39	Chao1	PWY.6690	-0.5	0.666667	1
40	ASV588	HCAMHPDEG.PWY	NA	NA	NA		40	Shannon	PWY.6690	-0.5	0.666667	1
41	ASV656	HCAMHPDEG.PWY	1	0	0		41	Chao1	PWY.6728	-1	0	0
42	ASV802	HCAMHPDEG.PWY	NA	NA	NA		42	Shannon	PWY.6728	-1	0	0
43	ASV881	HCAMHPDEG.PWY	NA	NA	NA		43	Chao1	PWY.6876	0.5	0.666667	1
44	ASV1034	HCAMHPDEG.PWY	NA	NA	NA		44	Shannon	PWY.6876	0.5	0.666667	1
45	ASV1829	HCAMHPDEG.PWY	NA	NA	NA		45	Chao1	PWY.6906	-1	0	0
46	ASV1861	HCAMHPDEG.PWY	NA	NA	NA		46	Shannon	PWY.6906	-1	0	0
47	ASV2341	HCAMHPDEG.PWY	NA	NA	NA		47	Chao1	PWY.6944	0.5	0.666667	1
48	ASV2632	HCAMHPDEG.PWY	NA	NA	NA		48	Shannon	PWY.6944	0.5	0.666667	1
49	ASV3055	HCAMHPDEG.PWY	0.5	0.666667	1		49	Chao1	PWY.6948	NA	NA	NA
50	ASV3475	HCAMHPDEG.PWY	-0.5	0.666667	1		50	Shannon	PWY.6948	NA	NA	NA
51	ASV4940	HCAMHPDEG.PWY	-1	0	0	3-phenylpropanoate and 3-(3-hydroxyphenyl)propanoate degradation to 2-hydroxypentadienoate	51	Chao1	PWY.7046	-0.5	0.666667	1
52	ASV5110	HCAMHPDEG.PWY	NA	NA	NA		52	Shannon	PWY.7046	-0.5	0.666667	1
53	ASV5523	HCAMHPDEG.PWY	NA	NA	NA		53	Chao1	PWY.7094	-0.5	0.666667	1
54	ASV5688	HCAMHPDEG.PWY	NA	NA	NA		54	Shannon	PWY.7094	-0.5	0.666667	1
55	ASV6248	HCAMHPDEG.PWY	NA	NA	NA		55	Chao1	PWY.7199	-1	0	0
56	ASV7372	HCAMHPDEG.PWY	NA	NA	NA		56	Shannon	PWY.7199	-1	0	0
57	ASV7572	HCAMHPDEG.PWY	NA	NA	NA		57	Chao1	PWY.7200	-1	0	0
58	ASV3	HEME.BIOSYNTHESIS.II	NA	NA	NA		58	Shannon	PWY.7200	-1	0	0
59	ASV588	HEME.BIOSYNTHESIS.II	NA	NA	NA		59	Chao1	PWY.7254	-1	0	0
60	ASV656	HEME.BIOSYNTHESIS.II	-1	0	0	Heme b biosynthesis I (aerobic)	60	Shannon	PWY.7254	-1	0	0
61	ASV802	HEME.BIOSYNTHESIS.II	NA	NA	NA		61	Chao1	PWY.7255	0.5	0.666667	1
62	ASV881	HEME.BIOSYNTHESIS.II	NA	NA	NA		62	Shannon	PWY.7255	0.5	0.666667	1
63	ASV1034	HEME.BIOSYNTHESIS.II	NA	NA	NA		63	Chao1	PWY.7376	-0.5	0.666667	1
64	ASV1829	HEME.BIOSYNTHESIS.II	NA	NA	NA		64	Shannon	PWY.7376	-0.5	0.666667	1
65	ASV1861	HEME.BIOSYNTHESIS.II	NA	NA	NA		65	Chao1	PWY.7431	1	0	0
66	ASV2341	HEME.BIOSYNTHESIS.II	NA	NA	NA		66	Shannon	PWY.7431	1	0	0
67	ASV2632	HEME.BIOSYNTHESIS.II	NA	NA	NA		67	Chao1	PWY0.1277	0.5	0.666667	1
68	ASV3055	HEME.BIOSYNTHESIS.II	-0.5	0.666667	1		68	Shannon	PWY0.1277	0.5	0.666667	1
69	ASV3475	HEME.BIOSYNTHESIS.II	0.5	0.666667	1		69	Chao1	PWY4FS.7	0.5	0.666667	1
70	ASV4940	HEME.BIOSYNTHESIS.II	1	0	0		70	Shannon	PWY4FS.7	0.5	0.666667	1
71	ASV5110	HEME.BIOSYNTHESIS.II	NA	NA	NA		71	Chao1	PWY4FS.8	0.5	0.666667	1
72	ASV5523	HEME.BIOSYNTHESIS.II	NA	NA	NA		72	Shannon	PWY4FS.8	0.5	0.666667	1
73	ASV5688	HEME.BIOSYNTHESIS.II	NA	NA	NA		73	Chao1	VALSYN.PWY	-0.5	0.666667	1
74	ASV6248	HEME.BIOSYNTHESIS.II	NA	NA	NA		74	Shannon	VALSYN.PWY	-0.5	0.666667	1
75	ASV7372	HEME.BIOSYNTHESIS.II	NA	NA	NA
76	ASV7572	HEME.BIOSYNTHESIS.II	NA	NA	NA
77	ASV3	ILEUSYN.PWY	NA	NA	NA
78	ASV588	ILEUSYN.PWY	NA	NA	NA
79	ASV656	ILEUSYN.PWY	1	0	0
80	ASV802	ILEUSYN.PWY	NA	NA	NA
81	ASV881	ILEUSYN.PWY	NA	NA	NA
82	ASV1034	ILEUSYN.PWY	NA	NA	NA
83	ASV1829	ILEUSYN.PWY	NA	NA	NA
84	ASV1861	ILEUSYN.PWY	NA	NA	NA
85	ASV2341	ILEUSYN.PWY	NA	NA	NA
86	ASV2632	ILEUSYN.PWY	NA	NA	NA
87	ASV3055	ILEUSYN.PWY	0.5	0.666667	1
88	ASV3475	ILEUSYN.PWY	-0.5	0.666667	1
89	ASV4940	ILEUSYN.PWY	-1	0	0	L-isoleucine biosynthesis (from threonine)
90	ASV5110	ILEUSYN.PWY	NA	NA	NA
91	ASV5523	ILEUSYN.PWY	NA	NA	NA
92	ASV5688	ILEUSYN.PWY	NA	NA	NA
93	ASV6248	ILEUSYN.PWY	NA	NA	NA
94	ASV7372	ILEUSYN.PWY	NA	NA	NA
95	ASV7572	ILEUSYN.PWY	NA	NA	NA
96	ASV3	OANTIGEN.PWY	NA	NA	NA
97	ASV588	OANTIGEN.PWY	NA	NA	NA
98	ASV656	OANTIGEN.PWY	0.5	0.666667	1
99	ASV802	OANTIGEN.PWY	NA	NA	NA
100	ASV881	OANTIGEN.PWY	NA	NA	NA
101	ASV1034	OANTIGEN.PWY	NA	NA	NA
102	ASV1829	OANTIGEN.PWY	NA	NA	NA
103	ASV1861	OANTIGEN.PWY	NA	NA	NA
104	ASV2341	OANTIGEN.PWY	NA	NA	NA
105	ASV2632	OANTIGEN.PWY	NA	NA	NA
106	ASV3055	OANTIGEN.PWY	-0.5	0.666667	1
107	ASV3475	OANTIGEN.PWY	-1	0	0	O-antigen building blocks biosynthesis (E. coli)
108	ASV4940	OANTIGEN.PWY	-0.5	0.666667	1
109	ASV5110	OANTIGEN.PWY	NA	NA	NA
110	ASV5523	OANTIGEN.PWY	NA	NA	NA
111	ASV5688	OANTIGEN.PWY	NA	NA	NA
112	ASV6248	OANTIGEN.PWY	NA	NA	NA
113	ASV7372	OANTIGEN.PWY	NA	NA	NA
114	ASV7572	OANTIGEN.PWY	NA	NA	NA
115	ASV3	P101.PWY	NA	NA	NA
116	ASV588	P101.PWY	NA	NA	NA
117	ASV656	P101.PWY	-0.5	0.666667	1
118	ASV802	P101.PWY	NA	NA	NA
119	ASV881	P101.PWY	NA	NA	NA
120	ASV1034	P101.PWY	NA	NA	NA
121	ASV1829	P101.PWY	NA	NA	NA
122	ASV1861	P101.PWY	NA	NA	NA
123	ASV2341	P101.PWY	NA	NA	NA
124	ASV2632	P101.PWY	NA	NA	NA
125	ASV3055	P101.PWY	0.5	0.666667	1
126	ASV3475	P101.PWY	1	0	0	Ectoine biosynthesis
127	ASV4940	P101.PWY	0.5	0.666667	1
128	ASV5110	P101.PWY	NA	NA	NA
129	ASV5523	P101.PWY	NA	NA	NA
130	ASV5688	P101.PWY	NA	NA	NA
131	ASV6248	P101.PWY	NA	NA	NA
132	ASV7372	P101.PWY	NA	NA	NA
133	ASV7572	P101.PWY	NA	NA	NA
134	ASV3	P124.PWY	NA	NA	NA
135	ASV588	P124.PWY	NA	NA	NA
136	ASV656	P124.PWY	0.5	0.666667	1
137	ASV802	P124.PWY	NA	NA	NA
138	ASV881	P124.PWY	NA	NA	NA
139	ASV1034	P124.PWY	NA	NA	NA
140	ASV1829	P124.PWY	NA	NA	NA
141	ASV1861	P124.PWY	NA	NA	NA
142	ASV2341	P124.PWY	NA	NA	NA
143	ASV2632	P124.PWY	NA	NA	NA
144	ASV3055	P124.PWY	-0.5	0.666667	1
145	ASV3475	P124.PWY	-1	0	0
146	ASV4940	P124.PWY	-0.5	0.666667	1
147	ASV5110	P124.PWY	NA	NA	NA
148	ASV5523	P124.PWY	NA	NA	NA
149	ASV5688	P124.PWY	NA	NA	NA
150	ASV6248	P124.PWY	NA	NA	NA
151	ASV7372	P124.PWY	NA	NA	NA
152	ASV7572	P124.PWY	NA	NA	NA
153	ASV3	P261.PWY	NA	NA	NA
154	ASV588	P261.PWY	NA	NA	NA
155	ASV656	P261.PWY	0.5	0.666667	1
156	ASV802	P261.PWY	NA	NA	NA
157	ASV881	P261.PWY	NA	NA	NA
158	ASV1034	P261.PWY	NA	NA	NA
159	ASV1829	P261.PWY	NA	NA	NA
160	ASV1861	P261.PWY	NA	NA	NA
161	ASV2341	P261.PWY	NA	NA	NA
162	ASV2632	P261.PWY	NA	NA	NA
163	ASV3055	P261.PWY	-0.5	0.666667	1
164	ASV3475	P261.PWY	-1	0	0
165	ASV4940	P261.PWY	-0.5	0.666667	1
166	ASV5110	P261.PWY	NA	NA	NA
167	ASV5523	P261.PWY	NA	NA	NA
168	ASV5688	P261.PWY	NA	NA	NA
169	ASV6248	P261.PWY	NA	NA	NA
170	ASV7372	P261.PWY	NA	NA	NA
171	ASV7572	P261.PWY	NA	NA	NA
172	ASV3	P621.PWY	NA	NA	NA
173	ASV588	P621.PWY	NA	NA	NA
174	ASV656	P621.PWY	0.5	0.666667	1
175	ASV802	P621.PWY	NA	NA	NA
176	ASV881	P621.PWY	NA	NA	NA
177	ASV1034	P621.PWY	NA	NA	NA
178	ASV1829	P621.PWY	NA	NA	NA
179	ASV1861	P621.PWY	NA	NA	NA
180	ASV2341	P621.PWY	NA	NA	NA
181	ASV2632	P621.PWY	NA	NA	NA
182	ASV3055	P621.PWY	-0.5	0.666667	1
183	ASV3475	P621.PWY	-1	0	0	Coenzyme M biosynthesis I
184	ASV4940	P621.PWY	-0.5	0.666667	1
185	ASV5110	P621.PWY	NA	NA	NA
186	ASV5523	P621.PWY	NA	NA	NA
187	ASV5688	P621.PWY	NA	NA	NA
188	ASV6248	P621.PWY	NA	NA	NA
189	ASV7372	P621.PWY	NA	NA	NA
190	ASV7572	P621.PWY	NA	NA	NA
191	ASV3	PWY.1541	NA	NA	NA
192	ASV588	PWY.1541	NA	NA	NA
193	ASV656	PWY.1541	1	0	0
194	ASV802	PWY.1541	NA	NA	NA
195	ASV881	PWY.1541	NA	NA	NA
196	ASV1034	PWY.1541	NA	NA	NA
197	ASV1829	PWY.1541	NA	NA	NA
198	ASV1861	PWY.1541	NA	NA	NA
199	ASV2341	PWY.1541	NA	NA	NA
200	ASV2632	PWY.1541	NA	NA	NA
201	ASV3055	PWY.1541	0.5	0.666667	1
202	ASV3475	PWY.1541	-0.5	0.666667	1
203	ASV4940	PWY.1541	-1	0	0
204	ASV5110	PWY.1541	NA	NA	NA
205	ASV5523	PWY.1541	NA	NA	NA
206	ASV5688	PWY.1541	NA	NA	NA
207	ASV6248	PWY.1541	NA	NA	NA
208	ASV7372	PWY.1541	NA	NA	NA
209	ASV7572	PWY.1541	NA	NA	NA
210	ASV3	PWY.2221	NA	NA	NA
211	ASV588	PWY.2221	NA	NA	NA
212	ASV656	PWY.2221	0.5	0.666667	1
213	ASV802	PWY.2221	NA	NA	NA
214	ASV881	PWY.2221	NA	NA	NA
215	ASV1034	PWY.2221	NA	NA	NA
216	ASV1829	PWY.2221	NA	NA	NA
217	ASV1861	PWY.2221	NA	NA	NA
218	ASV2341	PWY.2221	NA	NA	NA
219	ASV2632	PWY.2221	NA	NA	NA
220	ASV3055	PWY.2221	-0.5	0.666667	1
221	ASV3475	PWY.2221	-1	0	0
222	ASV4940	PWY.2221	-0.5	0.666667	1
223	ASV5110	PWY.2221	NA	NA	NA
224	ASV5523	PWY.2221	NA	NA	NA
225	ASV5688	PWY.2221	NA	NA	NA
226	ASV6248	PWY.2221	NA	NA	NA
227	ASV7372	PWY.2221	NA	NA	NA
228	ASV7572	PWY.2221	NA	NA	NA
229	ASV3	PWY.5088	NA	NA	NA
230	ASV588	PWY.5088	NA	NA	NA
231	ASV656	PWY.5088	0.5	0.666667	1
232	ASV802	PWY.5088	NA	NA	NA
233	ASV881	PWY.5088	NA	NA	NA
234	ASV1034	PWY.5088	NA	NA	NA
235	ASV1829	PWY.5088	NA	NA	NA
236	ASV1861	PWY.5088	NA	NA	NA
237	ASV2341	PWY.5088	NA	NA	NA
238	ASV2632	PWY.5088	NA	NA	NA
239	ASV3055	PWY.5088	-0.5	0.666667	1
240	ASV3475	PWY.5088	-1	0	0
241	ASV4940	PWY.5088	-0.5	0.666667	1
242	ASV5110	PWY.5088	NA	NA	NA
243	ASV5523	PWY.5088	NA	NA	NA
244	ASV5688	PWY.5088	NA	NA	NA
245	ASV6248	PWY.5088	NA	NA	NA
246	ASV7372	PWY.5088	NA	NA	NA
247	ASV7572	PWY.5088	NA	NA	NA
248	ASV3	PWY.5101	NA	NA	NA
249	ASV588	PWY.5101	NA	NA	NA
250	ASV656	PWY.5101	1	0	0
251	ASV802	PWY.5101	NA	NA	NA
252	ASV881	PWY.5101	NA	NA	NA
253	ASV1034	PWY.5101	NA	NA	NA
254	ASV1829	PWY.5101	NA	NA	NA
255	ASV1861	PWY.5101	NA	NA	NA
256	ASV2341	PWY.5101	NA	NA	NA
257	ASV2632	PWY.5101	NA	NA	NA
258	ASV3055	PWY.5101	0.5	0.666667	1
259	ASV3475	PWY.5101	-0.5	0.666667	1
260	ASV4940	PWY.5101	-1	0	0
261	ASV5110	PWY.5101	NA	NA	NA
262	ASV5523	PWY.5101	NA	NA	NA
263	ASV5688	PWY.5101	NA	NA	NA
264	ASV6248	PWY.5101	NA	NA	NA
265	ASV7372	PWY.5101	NA	NA	NA
266	ASV7572	PWY.5101	NA	NA	NA
267	ASV3	PWY.5677	NA	NA	NA
268	ASV588	PWY.5677	NA	NA	NA
269	ASV656	PWY.5677	-0.5	0.666667	1
270	ASV802	PWY.5677	NA	NA	NA
271	ASV881	PWY.5677	NA	NA	NA
272	ASV1034	PWY.5677	NA	NA	NA
273	ASV1829	PWY.5677	NA	NA	NA
274	ASV1861	PWY.5677	NA	NA	NA
275	ASV2341	PWY.5677	NA	NA	NA
276	ASV2632	PWY.5677	NA	NA	NA
277	ASV3055	PWY.5677	0.5	0.666667	1
278	ASV3475	PWY.5677	1	0	0
279	ASV4940	PWY.5677	0.5	0.666667	1
280	ASV5110	PWY.5677	NA	NA	NA
281	ASV5523	PWY.5677	NA	NA	NA
282	ASV5688	PWY.5677	NA	NA	NA
283	ASV6248	PWY.5677	NA	NA	NA
284	ASV7372	PWY.5677	NA	NA	NA
285	ASV7572	PWY.5677	NA	NA	NA
286	ASV3	PWY.5941	NA	NA	NA
287	ASV588	PWY.5941	NA	NA	NA
288	ASV656	PWY.5941	0.5	0.666667	1
289	ASV802	PWY.5941	NA	NA	NA
290	ASV881	PWY.5941	NA	NA	NA
291	ASV1034	PWY.5941	NA	NA	NA
292	ASV1829	PWY.5941	NA	NA	NA
293	ASV1861	PWY.5941	NA	NA	NA
294	ASV2341	PWY.5941	NA	NA	NA
295	ASV2632	PWY.5941	NA	NA	NA
296	ASV3055	PWY.5941	-0.5	0.666667	1
297	ASV3475	PWY.5941	-1	0	0
298	ASV4940	PWY.5941	-0.5	0.666667	1
299	ASV5110	PWY.5941	NA	NA	NA
300	ASV5523	PWY.5941	NA	NA	NA
301	ASV5688	PWY.5941	NA	NA	NA
302	ASV6248	PWY.5941	NA	NA	NA
303	ASV7372	PWY.5941	NA	NA	NA
304	ASV7572	PWY.5941	NA	NA	NA
305	ASV3	PWY.6396	NA	NA	NA
306	ASV588	PWY.6396	NA	NA	NA
307	ASV656	PWY.6396	-0.5	0.666667	1
308	ASV802	PWY.6396	NA	NA	NA
309	ASV881	PWY.6396	NA	NA	NA
310	ASV1034	PWY.6396	NA	NA	NA
311	ASV1829	PWY.6396	NA	NA	NA
312	ASV1861	PWY.6396	NA	NA	NA
313	ASV2341	PWY.6396	NA	NA	NA
314	ASV2632	PWY.6396	NA	NA	NA
315	ASV3055	PWY.6396	-1	0	0
316	ASV3475	PWY.6396	-0.5	0.666667	1
317	ASV4940	PWY.6396	0.5	0.666667	1
318	ASV5110	PWY.6396	NA	NA	NA
319	ASV5523	PWY.6396	NA	NA	NA
320	ASV5688	PWY.6396	NA	NA	NA
321	ASV6248	PWY.6396	NA	NA	NA
322	ASV7372	PWY.6396	NA	NA	NA
323	ASV7572	PWY.6396	NA	NA	NA
324	ASV3	PWY.6404	NA	NA	NA
325	ASV588	PWY.6404	NA	NA	NA
326	ASV656	PWY.6404	NA	NA	NA
327	ASV802	PWY.6404	NA	NA	NA
328	ASV881	PWY.6404	NA	NA	NA
329	ASV1034	PWY.6404	NA	NA	NA
330	ASV1829	PWY.6404	NA	NA	NA
331	ASV1861	PWY.6404	NA	NA	NA
332	ASV2341	PWY.6404	NA	NA	NA
333	ASV2632	PWY.6404	NA	NA	NA
334	ASV3055	PWY.6404	NA	NA	NA
335	ASV3475	PWY.6404	NA	NA	NA
336	ASV4940	PWY.6404	NA	NA	NA
337	ASV5110	PWY.6404	NA	NA	NA
338	ASV5523	PWY.6404	NA	NA	NA
339	ASV5688	PWY.6404	NA	NA	NA
340	ASV6248	PWY.6404	NA	NA	NA
341	ASV7372	PWY.6404	NA	NA	NA
342	ASV7572	PWY.6404	NA	NA	NA
343	ASV3	PWY.6608	NA	NA	NA
344	ASV588	PWY.6608	NA	NA	NA
345	ASV656	PWY.6608	1	0	0
346	ASV802	PWY.6608	NA	NA	NA
347	ASV881	PWY.6608	NA	NA	NA
348	ASV1034	PWY.6608	NA	NA	NA
349	ASV1829	PWY.6608	NA	NA	NA
350	ASV1861	PWY.6608	NA	NA	NA
351	ASV2341	PWY.6608	NA	NA	NA
352	ASV2632	PWY.6608	NA	NA	NA
353	ASV3055	PWY.6608	0.5	0.666667	1
354	ASV3475	PWY.6608	-0.5	0.666667	1
355	ASV4940	PWY.6608	-1	0	0
356	ASV5110	PWY.6608	NA	NA	NA
357	ASV5523	PWY.6608	NA	NA	NA
358	ASV5688	PWY.6608	NA	NA	NA
359	ASV6248	PWY.6608	NA	NA	NA
360	ASV7372	PWY.6608	NA	NA	NA
361	ASV7572	PWY.6608	NA	NA	NA
362	ASV3	PWY.6690	NA	NA	NA
363	ASV588	PWY.6690	NA	NA	NA
364	ASV656	PWY.6690	1	0	0
365	ASV802	PWY.6690	NA	NA	NA
366	ASV881	PWY.6690	NA	NA	NA
367	ASV1034	PWY.6690	NA	NA	NA
368	ASV1829	PWY.6690	NA	NA	NA
369	ASV1861	PWY.6690	NA	NA	NA
370	ASV2341	PWY.6690	NA	NA	NA
371	ASV2632	PWY.6690	NA	NA	NA
372	ASV3055	PWY.6690	0.5	0.666667	1
373	ASV3475	PWY.6690	-0.5	0.666667	1
374	ASV4940	PWY.6690	-1	0	0
375	ASV5110	PWY.6690	NA	NA	NA
376	ASV5523	PWY.6690	NA	NA	NA
377	ASV5688	PWY.6690	NA	NA	NA
378	ASV6248	PWY.6690	NA	NA	NA
379	ASV7372	PWY.6690	NA	NA	NA
380	ASV7572	PWY.6690	NA	NA	NA
381	ASV3	PWY.6728	NA	NA	NA
382	ASV588	PWY.6728	NA	NA	NA
383	ASV656	PWY.6728	0.5	0.666667	1
384	ASV802	PWY.6728	NA	NA	NA
385	ASV881	PWY.6728	NA	NA	NA
386	ASV1034	PWY.6728	NA	NA	NA
387	ASV1829	PWY.6728	NA	NA	NA
388	ASV1861	PWY.6728	NA	NA	NA
389	ASV2341	PWY.6728	NA	NA	NA
390	ASV2632	PWY.6728	NA	NA	NA
391	ASV3055	PWY.6728	1	0	0
392	ASV3475	PWY.6728	0.5	0.666667	1
393	ASV4940	PWY.6728	-0.5	0.666667	1
394	ASV5110	PWY.6728	NA	NA	NA
395	ASV5523	PWY.6728	NA	NA	NA
396	ASV5688	PWY.6728	NA	NA	NA
397	ASV6248	PWY.6728	NA	NA	NA
398	ASV7372	PWY.6728	NA	NA	NA
399	ASV7572	PWY.6728	NA	NA	NA
400	ASV3	PWY.6876	NA	NA	NA
401	ASV588	PWY.6876	NA	NA	NA
402	ASV656	PWY.6876	0.5	0.666667	1
403	ASV802	PWY.6876	NA	NA	NA
404	ASV881	PWY.6876	NA	NA	NA
405	ASV1034	PWY.6876	NA	NA	NA
406	ASV1829	PWY.6876	NA	NA	NA
407	ASV1861	PWY.6876	NA	NA	NA
408	ASV2341	PWY.6876	NA	NA	NA
409	ASV2632	PWY.6876	NA	NA	NA
410	ASV3055	PWY.6876	-0.5	0.666667	1
411	ASV3475	PWY.6876	-1	0	0
412	ASV4940	PWY.6876	-0.5	0.666667	1
413	ASV5110	PWY.6876	NA	NA	NA
414	ASV5523	PWY.6876	NA	NA	NA
415	ASV5688	PWY.6876	NA	NA	NA
416	ASV6248	PWY.6876	NA	NA	NA
417	ASV7372	PWY.6876	NA	NA	NA
418	ASV7572	PWY.6876	NA	NA	NA
419	ASV3	PWY.6906	NA	NA	NA
420	ASV588	PWY.6906	NA	NA	NA
421	ASV656	PWY.6906	0.5	0.666667	1
422	ASV802	PWY.6906	NA	NA	NA
423	ASV881	PWY.6906	NA	NA	NA
424	ASV1034	PWY.6906	NA	NA	NA
425	ASV1829	PWY.6906	NA	NA	NA
426	ASV1861	PWY.6906	NA	NA	NA
427	ASV2341	PWY.6906	NA	NA	NA
428	ASV2632	PWY.6906	NA	NA	NA
429	ASV3055	PWY.6906	1	0	0	*also in total
430	ASV3475	PWY.6906	0.5	0.666667	1
431	ASV4940	PWY.6906	-0.5	0.666667	1
432	ASV5110	PWY.6906	NA	NA	NA
433	ASV5523	PWY.6906	NA	NA	NA
434	ASV5688	PWY.6906	NA	NA	NA
435	ASV6248	PWY.6906	NA	NA	NA
436	ASV7372	PWY.6906	NA	NA	NA
437	ASV7572	PWY.6906	NA	NA	NA
438	ASV3	PWY.6944	NA	NA	NA
439	ASV588	PWY.6944	NA	NA	NA
440	ASV656	PWY.6944	0.5	0.666667	1
441	ASV802	PWY.6944	NA	NA	NA
442	ASV881	PWY.6944	NA	NA	NA
443	ASV1034	PWY.6944	NA	NA	NA
444	ASV1829	PWY.6944	NA	NA	NA
445	ASV1861	PWY.6944	NA	NA	NA
446	ASV2341	PWY.6944	NA	NA	NA
447	ASV2632	PWY.6944	NA	NA	NA
448	ASV3055	PWY.6944	-0.5	0.666667	1
449	ASV3475	PWY.6944	-1	0	0
450	ASV4940	PWY.6944	-0.5	0.666667	1
451	ASV5110	PWY.6944	NA	NA	NA
452	ASV5523	PWY.6944	NA	NA	NA
453	ASV5688	PWY.6944	NA	NA	NA
454	ASV6248	PWY.6944	NA	NA	NA
455	ASV7372	PWY.6944	NA	NA	NA
456	ASV7572	PWY.6944	NA	NA	NA
457	ASV3	PWY.6948	NA	NA	NA
458	ASV588	PWY.6948	NA	NA	NA
459	ASV656	PWY.6948	NA	NA	NA
460	ASV802	PWY.6948	NA	NA	NA
461	ASV881	PWY.6948	NA	NA	NA
462	ASV1034	PWY.6948	NA	NA	NA
463	ASV1829	PWY.6948	NA	NA	NA
464	ASV1861	PWY.6948	NA	NA	NA
465	ASV2341	PWY.6948	NA	NA	NA
466	ASV2632	PWY.6948	NA	NA	NA
467	ASV3055	PWY.6948	NA	NA	NA
468	ASV3475	PWY.6948	NA	NA	NA
469	ASV4940	PWY.6948	NA	NA	NA
470	ASV5110	PWY.6948	NA	NA	NA
471	ASV5523	PWY.6948	NA	NA	NA
472	ASV5688	PWY.6948	NA	NA	NA
473	ASV6248	PWY.6948	NA	NA	NA
474	ASV7372	PWY.6948	NA	NA	NA
475	ASV7572	PWY.6948	NA	NA	NA
476	ASV3	PWY.7046	NA	NA	NA
477	ASV588	PWY.7046	NA	NA	NA
478	ASV656	PWY.7046	1	0	0
479	ASV802	PWY.7046	NA	NA	NA
480	ASV881	PWY.7046	NA	NA	NA
481	ASV1034	PWY.7046	NA	NA	NA
482	ASV1829	PWY.7046	NA	NA	NA
483	ASV1861	PWY.7046	NA	NA	NA
484	ASV2341	PWY.7046	NA	NA	NA
485	ASV2632	PWY.7046	NA	NA	NA
486	ASV3055	PWY.7046	0.5	0.666667	1
487	ASV3475	PWY.7046	-0.5	0.666667	1
488	ASV4940	PWY.7046	-1	0	0
489	ASV5110	PWY.7046	NA	NA	NA
490	ASV5523	PWY.7046	NA	NA	NA
491	ASV5688	PWY.7046	NA	NA	NA
492	ASV6248	PWY.7046	NA	NA	NA
493	ASV7372	PWY.7046	NA	NA	NA
494	ASV7572	PWY.7046	NA	NA	NA
495	ASV3	PWY.7094	NA	NA	NA
496	ASV588	PWY.7094	NA	NA	NA
497	ASV656	PWY.7094	1	0	0
498	ASV802	PWY.7094	NA	NA	NA
499	ASV881	PWY.7094	NA	NA	NA
500	ASV1034	PWY.7094	NA	NA	NA
501	ASV1829	PWY.7094	NA	NA	NA
502	ASV1861	PWY.7094	NA	NA	NA
503	ASV2341	PWY.7094	NA	NA	NA
504	ASV2632	PWY.7094	NA	NA	NA
505	ASV3055	PWY.7094	0.5	0.666667	1
506	ASV3475	PWY.7094	-0.5	0.666667	1
507	ASV4940	PWY.7094	-1	0	0
508	ASV5110	PWY.7094	NA	NA	NA
509	ASV5523	PWY.7094	NA	NA	NA
510	ASV5688	PWY.7094	NA	NA	NA
511	ASV6248	PWY.7094	NA	NA	NA
512	ASV7372	PWY.7094	NA	NA	NA
513	ASV7572	PWY.7094	NA	NA	NA
514	ASV3	PWY.7199	NA	NA	NA
515	ASV588	PWY.7199	NA	NA	NA
516	ASV656	PWY.7199	0.5	0.666667	1
517	ASV802	PWY.7199	NA	NA	NA
518	ASV881	PWY.7199	NA	NA	NA
519	ASV1034	PWY.7199	NA	NA	NA
520	ASV1829	PWY.7199	NA	NA	NA
521	ASV1861	PWY.7199	NA	NA	NA
522	ASV2341	PWY.7199	NA	NA	NA
523	ASV2632	PWY.7199	NA	NA	NA
524	ASV3055	PWY.7199	1	0	0
525	ASV3475	PWY.7199	0.5	0.666667	1
526	ASV4940	PWY.7199	-0.5	0.666667	1
527	ASV5110	PWY.7199	NA	NA	NA
528	ASV5523	PWY.7199	NA	NA	NA
529	ASV5688	PWY.7199	NA	NA	NA
530	ASV6248	PWY.7199	NA	NA	NA
531	ASV7372	PWY.7199	NA	NA	NA
532	ASV7572	PWY.7199	NA	NA	NA
533	ASV3	PWY.7200	NA	NA	NA
534	ASV588	PWY.7200	NA	NA	NA
535	ASV656	PWY.7200	0.5	0.666667	1
536	ASV802	PWY.7200	NA	NA	NA
537	ASV881	PWY.7200	NA	NA	NA
538	ASV1034	PWY.7200	NA	NA	NA
539	ASV1829	PWY.7200	NA	NA	NA
540	ASV1861	PWY.7200	NA	NA	NA
541	ASV2341	PWY.7200	NA	NA	NA
542	ASV2632	PWY.7200	NA	NA	NA
543	ASV3055	PWY.7200	1	0	0
544	ASV3475	PWY.7200	0.5	0.666667	1
545	ASV4940	PWY.7200	-0.5	0.666667	1
546	ASV5110	PWY.7200	NA	NA	NA
547	ASV5523	PWY.7200	NA	NA	NA
548	ASV5688	PWY.7200	NA	NA	NA
549	ASV6248	PWY.7200	NA	NA	NA
550	ASV7372	PWY.7200	NA	NA	NA
551	ASV7572	PWY.7200	NA	NA	NA
552	ASV3	PWY.7254	NA	NA	NA
553	ASV588	PWY.7254	NA	NA	NA
554	ASV656	PWY.7254	0.5	0.666667	1
555	ASV802	PWY.7254	NA	NA	NA
556	ASV881	PWY.7254	NA	NA	NA
557	ASV1034	PWY.7254	NA	NA	NA
558	ASV1829	PWY.7254	NA	NA	NA
559	ASV1861	PWY.7254	NA	NA	NA
560	ASV2341	PWY.7254	NA	NA	NA
561	ASV2632	PWY.7254	NA	NA	NA
562	ASV3055	PWY.7254	1	0	0
563	ASV3475	PWY.7254	0.5	0.666667	1
564	ASV4940	PWY.7254	-0.5	0.666667	1
565	ASV5110	PWY.7254	NA	NA	NA
566	ASV5523	PWY.7254	NA	NA	NA
567	ASV5688	PWY.7254	NA	NA	NA
568	ASV6248	PWY.7254	NA	NA	NA
569	ASV7372	PWY.7254	NA	NA	NA
570	ASV7572	PWY.7254	NA	NA	NA
571	ASV3	PWY.7255	NA	NA	NA
572	ASV588	PWY.7255	NA	NA	NA
573	ASV656	PWY.7255	0.5	0.666667	1
574	ASV802	PWY.7255	NA	NA	NA
575	ASV881	PWY.7255	NA	NA	NA
576	ASV1034	PWY.7255	NA	NA	NA
577	ASV1829	PWY.7255	NA	NA	NA
578	ASV1861	PWY.7255	NA	NA	NA
579	ASV2341	PWY.7255	NA	NA	NA
580	ASV2632	PWY.7255	NA	NA	NA
581	ASV3055	PWY.7255	-0.5	0.666667	1
582	ASV3475	PWY.7255	-1	0	0
583	ASV4940	PWY.7255	-0.5	0.666667	1
584	ASV5110	PWY.7255	NA	NA	NA
585	ASV5523	PWY.7255	NA	NA	NA
586	ASV5688	PWY.7255	NA	NA	NA
587	ASV6248	PWY.7255	NA	NA	NA
588	ASV7372	PWY.7255	NA	NA	NA
589	ASV7572	PWY.7255	NA	NA	NA
590	ASV3	PWY.7376	NA	NA	NA
591	ASV588	PWY.7376	NA	NA	NA
592	ASV656	PWY.7376	1	0	0
593	ASV802	PWY.7376	NA	NA	NA
594	ASV881	PWY.7376	NA	NA	NA
595	ASV1034	PWY.7376	NA	NA	NA
596	ASV1829	PWY.7376	NA	NA	NA
597	ASV1861	PWY.7376	NA	NA	NA
598	ASV2341	PWY.7376	NA	NA	NA
599	ASV2632	PWY.7376	NA	NA	NA
600	ASV3055	PWY.7376	0.5	0.666667	1
601	ASV3475	PWY.7376	-0.5	0.666667	1
602	ASV4940	PWY.7376	-1	0	0
603	ASV5110	PWY.7376	NA	NA	NA
604	ASV5523	PWY.7376	NA	NA	NA
605	ASV5688	PWY.7376	NA	NA	NA
606	ASV6248	PWY.7376	NA	NA	NA
607	ASV7372	PWY.7376	NA	NA	NA
608	ASV7572	PWY.7376	NA	NA	NA
609	ASV3	PWY.7431	NA	NA	NA
610	ASV588	PWY.7431	NA	NA	NA
611	ASV656	PWY.7431	-0.5	0.666667	1
612	ASV802	PWY.7431	NA	NA	NA
613	ASV881	PWY.7431	NA	NA	NA
614	ASV1034	PWY.7431	NA	NA	NA
615	ASV1829	PWY.7431	NA	NA	NA
616	ASV1861	PWY.7431	NA	NA	NA
617	ASV2341	PWY.7431	NA	NA	NA
618	ASV2632	PWY.7431	NA	NA	NA
619	ASV3055	PWY.7431	-1	0	0
620	ASV3475	PWY.7431	-0.5	0.666667	1
621	ASV4940	PWY.7431	0.5	0.666667	1
622	ASV5110	PWY.7431	NA	NA	NA
623	ASV5523	PWY.7431	NA	NA	NA
624	ASV5688	PWY.7431	NA	NA	NA
625	ASV6248	PWY.7431	NA	NA	NA
626	ASV7372	PWY.7431	NA	NA	NA
627	ASV7572	PWY.7431	NA	NA	NA
628	ASV3	PWY0.1277	NA	NA	NA
629	ASV588	PWY0.1277	NA	NA	NA
630	ASV656	PWY0.1277	0.5	0.666667	1
631	ASV802	PWY0.1277	NA	NA	NA
632	ASV881	PWY0.1277	NA	NA	NA
633	ASV1034	PWY0.1277	NA	NA	NA
634	ASV1829	PWY0.1277	NA	NA	NA
635	ASV1861	PWY0.1277	NA	NA	NA
636	ASV2341	PWY0.1277	NA	NA	NA
637	ASV2632	PWY0.1277	NA	NA	NA
638	ASV3055	PWY0.1277	-0.5	0.666667	1
639	ASV3475	PWY0.1277	-1	0	0
640	ASV4940	PWY0.1277	-0.5	0.666667	1
641	ASV5110	PWY0.1277	NA	NA	NA
642	ASV5523	PWY0.1277	NA	NA	NA
643	ASV5688	PWY0.1277	NA	NA	NA
644	ASV6248	PWY0.1277	NA	NA	NA
645	ASV7372	PWY0.1277	NA	NA	NA
646	ASV7572	PWY0.1277	NA	NA	NA
647	ASV3	PWY4FS.7	NA	NA	NA
648	ASV588	PWY4FS.7	NA	NA	NA
649	ASV656	PWY4FS.7	0.5	0.666667	1
650	ASV802	PWY4FS.7	NA	NA	NA
651	ASV881	PWY4FS.7	NA	NA	NA
652	ASV1034	PWY4FS.7	NA	NA	NA
653	ASV1829	PWY4FS.7	NA	NA	NA
654	ASV1861	PWY4FS.7	NA	NA	NA
655	ASV2341	PWY4FS.7	NA	NA	NA
656	ASV2632	PWY4FS.7	NA	NA	NA
657	ASV3055	PWY4FS.7	-0.5	0.666667	1
658	ASV3475	PWY4FS.7	-1	0	0
659	ASV4940	PWY4FS.7	-0.5	0.666667	1
660	ASV5110	PWY4FS.7	NA	NA	NA
661	ASV5523	PWY4FS.7	NA	NA	NA
662	ASV5688	PWY4FS.7	NA	NA	NA
663	ASV6248	PWY4FS.7	NA	NA	NA
664	ASV7372	PWY4FS.7	NA	NA	NA
665	ASV7572	PWY4FS.7	NA	NA	NA
666	ASV3	PWY4FS.8	NA	NA	NA
667	ASV588	PWY4FS.8	NA	NA	NA
668	ASV656	PWY4FS.8	0.5	0.666667	1
669	ASV802	PWY4FS.8	NA	NA	NA
670	ASV881	PWY4FS.8	NA	NA	NA
671	ASV1034	PWY4FS.8	NA	NA	NA
672	ASV1829	PWY4FS.8	NA	NA	NA
673	ASV1861	PWY4FS.8	NA	NA	NA
674	ASV2341	PWY4FS.8	NA	NA	NA
675	ASV2632	PWY4FS.8	NA	NA	NA
676	ASV3055	PWY4FS.8	-0.5	0.666667	1
677	ASV3475	PWY4FS.8	-1	0	0
678	ASV4940	PWY4FS.8	-0.5	0.666667	1
679	ASV5110	PWY4FS.8	NA	NA	NA
680	ASV5523	PWY4FS.8	NA	NA	NA
681	ASV5688	PWY4FS.8	NA	NA	NA
682	ASV6248	PWY4FS.8	NA	NA	NA
683	ASV7372	PWY4FS.8	NA	NA	NA
684	ASV7572	PWY4FS.8	NA	NA	NA
685	ASV3	VALSYN.PWY	NA	NA	NA
686	ASV588	VALSYN.PWY	NA	NA	NA
687	ASV656	VALSYN.PWY	1	0	0
688	ASV802	VALSYN.PWY	NA	NA	NA
689	ASV881	VALSYN.PWY	NA	NA	NA
690	ASV1034	VALSYN.PWY	NA	NA	NA
691	ASV1829	VALSYN.PWY	NA	NA	NA
692	ASV1861	VALSYN.PWY	NA	NA	NA
693	ASV2341	VALSYN.PWY	NA	NA	NA
694	ASV2632	VALSYN.PWY	NA	NA	NA
695	ASV3055	VALSYN.PWY	0.5	0.666667	1
696	ASV3475	VALSYN.PWY	-0.5	0.666667	1
697	ASV4940	VALSYN.PWY	-1	0	0
698	ASV5110	VALSYN.PWY	NA	NA	NA
699	ASV5523	VALSYN.PWY	NA	NA	NA
700	ASV5688	VALSYN.PWY	NA	NA	NA
701	ASV6248	VALSYN.PWY	NA	NA	NA
702	ASV7372	VALSYN.PWY	NA	NA	NA
703	ASV7572	VALSYN.PWY	NA	NA	NA

## Sheet: S0ct2021_low
ID	ASV3	ASV588	ASV656	ASV802	ASV881	ASV1034	ASV1829	ASV1861	ASV2341	ASV2632	ASV3055	ASV3475	ASV4940	ASV5110	ASV5523	ASV5688	ASV6248	ASV7372	ASV7572
LS20	0.00276672	0.00330657	0	0.00242931	0.000472367	0.00236183	0.000404886	0.00384641	0.000607328	0.00377893	0	0	0	0.000674809	0.00148458	0.00188947	0.000202443	0.00931237	0.0024968
LS21	0.00343597	0.00298974	0	0.00245426	0.000535475	0.00209728	0.000356983	0.00363677	0.000669344	0.00305667	0	0	0	0.000713967	0.00138331	0.00180723	0.000200803	0.00771977	0.00205266
	Chao1	Shannon
LS20	315	5.12493
LS21	853.622	5.94927
pathway	GLUCARDEG-PWY	GLYCOGENSYNTH-PWY	HCAMHPDEG-PWY	HEME-BIOSYNTHESIS-II	ILEUSYN-PWY	OANTIGEN-PWY	P101-PWY	P124-PWY	P261-PWY	P621-PWY	PWY-1541	PWY-2221	PWY-5088	PWY-5101	PWY-5677	PWY-5941	PWY-6396	PWY-6404	PWY-6608	PWY-6690	PWY-6728	PWY-6876	PWY-6906	PWY-6944	PWY-6948	PWY-7046	PWY-7094	PWY-7199	PWY-7200	PWY-7254	PWY-7255	PWY-7376	PWY-7431	PWY0-1277	PWY4FS-7	PWY4FS-8	VALSYN-PWY
LS20	3.03939e-4	0.00387302	2.23767e-4	0.00298224	0.00914051	0.00507582	6.06341e-4	0.00426682	4.22835e-4	1.29613e-4	1.65597812255913e-5	9.42991e-4	1.8982e-4	0.00915095	3.89263145571917e-5	0.00157496	0.00159779	4.56356e-4	0.00514552	2.23767e-4	0.00109026	0.00101899	0	2.04573e-4	1.05734e-4	1.60677e-4	0.00854924	0.00328197	0.00381755	0.00363314	0.00162897	0.00165153	0.00351436	5.9835e-4	0.00583797	0.00583797	0.00914051
LS21	3.74975e-4	0.00371486	2.867e-4	0.00278823	0.00890705	0.00499644	6.0087e-4	0.00401924	3.48007e-4	1.33754e-4	1.33167654796517e-5	7.17132e-4	1.48294e-4	0.00899278	5.00094506630872e-5	0.00130096	0.00138793	3.6869e-4	0.00512091	2.867e-4	9.4225e-4	8.2102e-4	0	2.08486e-4	8.20528381797924e-5	1.54381e-4	0.0086801	0.00318261	0.00373745	0.00358968	0.00167278	0.0016402	0.00365356	6.98873e-4	0.00583852	0.00583852	0.00890705
No significant correlations

## Sheet: Oct2021total
	Var1	Var2	Freq	p[, 3]	padj[, 3]
429	ASV3055	PWY.6906	1	0	0	Chitin derivatives degradation	Segetibacter
325	ASV588	PWY.6404	1	3.97186e-24	2.78825e-21	Superpathway of mycolyl-arabinogalactan-peptidoglycan complex biosynthesis	Solirubrobacterales	67-14
329	ASV1034	PWY.6404	1	3.97186e-24	2.78825e-21		Burkholderia-Caballeronia-Paraburkholderia
330	ASV1829	PWY.6404	1	3.97186e-24	2.78825e-21		Chthoniobacter
331	ASV1861	PWY.6404	1	3.97186e-24	2.78825e-21		Gaiellales
333	ASV2632	PWY.6404	1	3.97186e-24	2.78825e-21		Segetibacter
338	ASV5523	PWY.6404	1	3.97186e-24	2.78825e-21		Actinoallomurus
339	ASV5688	PWY.6404	1	3.97186e-24	2.78825e-21		Ellin6067
340	ASV6248	PWY.6404	1	3.97186e-24	2.78825e-21		Chitinophaga
341	ASV7372	PWY.6404	1	3.97186e-24	2.78825e-21		Bradyrhizobium
342	ASV7572	PWY.6404	1	3.97186e-24	2.78825e-21		Aeromicrobium
458	ASV588	PWY.6948	1	3.97186e-24	2.78825e-21	Sitosterol degradation to androstenedione	Solirubrobacterales
462	ASV1034	PWY.6948	1	3.97186e-24	2.78825e-21		Burkholderia-Caballeronia-Paraburkholderia
463	ASV1829	PWY.6948	1	3.97186e-24	2.78825e-21		Chthoniobacter
464	ASV1861	PWY.6948	1	3.97186e-24	2.78825e-21		Gaiellales
466	ASV2632	PWY.6948	1	3.97186e-24	2.78825e-21		Segetibacter
471	ASV5523	PWY.6948	1	3.97186e-24	2.78825e-21		Actinoallomurus
472	ASV5688	PWY.6948	1	3.97186e-24	2.78825e-21		Ellin6067
473	ASV6248	PWY.6948	1	3.97186e-24	2.78825e-21		Chitinophaga
474	ASV7372	PWY.6948	1	3.97186e-24	2.78825e-21		Bradyrhizobium
475	ASV7572	PWY.6948	1	3.97186e-24	2.78825e-21		Aeromicrobium
1	ASV3	GLUCARDEG.PWY	0.894427	0.0405193	1
2	ASV588	GLUCARDEG.PWY	0.782624	0.117614	1
3	ASV656	GLUCARDEG.PWY	-0.564288	0.321723	1
4	ASV802	GLUCARDEG.PWY	0.894427	0.0405193	1
5	ASV881	GLUCARDEG.PWY	0.894427	0.0405193	1
6	ASV1034	GLUCARDEG.PWY	0.782624	0.117614	1
7	ASV1829	GLUCARDEG.PWY	0.782624	0.117614	1
8	ASV1861	GLUCARDEG.PWY	0.782624	0.117614	1
9	ASV2341	GLUCARDEG.PWY	0.894427	0.0405193	1
10	ASV2632	GLUCARDEG.PWY	0.782624	0.117614	1
11	ASV3055	GLUCARDEG.PWY	-0.666886	0.218894	1
12	ASV3475	GLUCARDEG.PWY	-0.872082	0.0538542	1
13	ASV4940	GLUCARDEG.PWY	-0.974679	0.00481823	1
14	ASV5110	GLUCARDEG.PWY	0.894427	0.0405193	1
15	ASV5523	GLUCARDEG.PWY	0.782624	0.117614	1
16	ASV5688	GLUCARDEG.PWY	0.782624	0.117614	1
17	ASV6248	GLUCARDEG.PWY	0.782624	0.117614	1
18	ASV7372	GLUCARDEG.PWY	0.782624	0.117614	1
19	ASV7572	GLUCARDEG.PWY	0.782624	0.117614	1
20	ASV3	GLYCOGENSYNTH.PWY	-0.894427	0.0405193	1
21	ASV588	GLYCOGENSYNTH.PWY	-0.782624	0.117614	1
22	ASV656	GLYCOGENSYNTH.PWY	0.872082	0.0538542	1
23	ASV802	GLYCOGENSYNTH.PWY	-0.894427	0.0405193	1
24	ASV881	GLYCOGENSYNTH.PWY	-0.894427	0.0405193	1
25	ASV1034	GLYCOGENSYNTH.PWY	-0.782624	0.117614	1
26	ASV1829	GLYCOGENSYNTH.PWY	-0.782624	0.117614	1
27	ASV1861	GLYCOGENSYNTH.PWY	-0.782624	0.117614	1
28	ASV2341	GLYCOGENSYNTH.PWY	-0.894427	0.0405193	1
29	ASV2632	GLYCOGENSYNTH.PWY	-0.782624	0.117614	1
30	ASV3055	GLYCOGENSYNTH.PWY	0.974679	0.00481823	1
31	ASV3475	GLYCOGENSYNTH.PWY	0.872082	0.0538542	1
32	ASV4940	GLYCOGENSYNTH.PWY	0.666886	0.218894	1
33	ASV5110	GLYCOGENSYNTH.PWY	-0.894427	0.0405193	1
34	ASV5523	GLYCOGENSYNTH.PWY	-0.782624	0.117614	1
35	ASV5688	GLYCOGENSYNTH.PWY	-0.782624	0.117614	1
36	ASV6248	GLYCOGENSYNTH.PWY	-0.782624	0.117614	1
37	ASV7372	GLYCOGENSYNTH.PWY	-0.782624	0.117614	1
38	ASV7572	GLYCOGENSYNTH.PWY	-0.782624	0.117614	1
39	ASV3	HCAMHPDEG.PWY	0.894427	0.0405193	1
40	ASV588	HCAMHPDEG.PWY	0.782624	0.117614	1
41	ASV656	HCAMHPDEG.PWY	-0.564288	0.321723	1
42	ASV802	HCAMHPDEG.PWY	0.894427	0.0405193	1
43	ASV881	HCAMHPDEG.PWY	0.894427	0.0405193	1
44	ASV1034	HCAMHPDEG.PWY	0.782624	0.117614	1
45	ASV1829	HCAMHPDEG.PWY	0.782624	0.117614	1
46	ASV1861	HCAMHPDEG.PWY	0.782624	0.117614	1
47	ASV2341	HCAMHPDEG.PWY	0.894427	0.0405193	1
48	ASV2632	HCAMHPDEG.PWY	0.782624	0.117614	1
49	ASV3055	HCAMHPDEG.PWY	-0.666886	0.218894	1
50	ASV3475	HCAMHPDEG.PWY	-0.872082	0.0538542	1
51	ASV4940	HCAMHPDEG.PWY	-0.974679	0.00481823	1
52	ASV5110	HCAMHPDEG.PWY	0.894427	0.0405193	1
53	ASV5523	HCAMHPDEG.PWY	0.782624	0.117614	1
54	ASV5688	HCAMHPDEG.PWY	0.782624	0.117614	1
55	ASV6248	HCAMHPDEG.PWY	0.782624	0.117614	1
56	ASV7372	HCAMHPDEG.PWY	0.782624	0.117614	1
57	ASV7572	HCAMHPDEG.PWY	0.782624	0.117614	1
58	ASV3	HEME.BIOSYNTHESIS.II	-0.894427	0.0405193	1
59	ASV588	HEME.BIOSYNTHESIS.II	-0.782624	0.117614	1
60	ASV656	HEME.BIOSYNTHESIS.II	0.564288	0.321723	1
61	ASV802	HEME.BIOSYNTHESIS.II	-0.894427	0.0405193	1
62	ASV881	HEME.BIOSYNTHESIS.II	-0.894427	0.0405193	1
63	ASV1034	HEME.BIOSYNTHESIS.II	-0.782624	0.117614	1
64	ASV1829	HEME.BIOSYNTHESIS.II	-0.782624	0.117614	1
65	ASV1861	HEME.BIOSYNTHESIS.II	-0.782624	0.117614	1
66	ASV2341	HEME.BIOSYNTHESIS.II	-0.894427	0.0405193	1
67	ASV2632	HEME.BIOSYNTHESIS.II	-0.782624	0.117614	1
68	ASV3055	HEME.BIOSYNTHESIS.II	0.666886	0.218894	1
69	ASV3475	HEME.BIOSYNTHESIS.II	0.872082	0.0538542	1
70	ASV4940	HEME.BIOSYNTHESIS.II	0.974679	0.00481823	1
71	ASV5110	HEME.BIOSYNTHESIS.II	-0.894427	0.0405193	1
72	ASV5523	HEME.BIOSYNTHESIS.II	-0.782624	0.117614	1
73	ASV5688	HEME.BIOSYNTHESIS.II	-0.782624	0.117614	1
74	ASV6248	HEME.BIOSYNTHESIS.II	-0.782624	0.117614	1
75	ASV7372	HEME.BIOSYNTHESIS.II	-0.782624	0.117614	1
76	ASV7572	HEME.BIOSYNTHESIS.II	-0.782624	0.117614	1
77	ASV3	ILEUSYN.PWY	0.782624	0.117614	1
78	ASV588	ILEUSYN.PWY	0.894427	0.0405193	1
79	ASV656	ILEUSYN.PWY	-0.564288	0.321723	1
80	ASV802	ILEUSYN.PWY	0.782624	0.117614	1
81	ASV881	ILEUSYN.PWY	0.782624	0.117614	1
82	ASV1034	ILEUSYN.PWY	0.894427	0.0405193	1
83	ASV1829	ILEUSYN.PWY	0.894427	0.0405193	1
84	ASV1861	ILEUSYN.PWY	0.894427	0.0405193	1
85	ASV2341	ILEUSYN.PWY	0.782624	0.117614	1
86	ASV2632	ILEUSYN.PWY	0.894427	0.0405193	1
87	ASV3055	ILEUSYN.PWY	-0.666886	0.218894	1
88	ASV3475	ILEUSYN.PWY	-0.872082	0.0538542	1
89	ASV4940	ILEUSYN.PWY	-0.974679	0.00481823	1
90	ASV5110	ILEUSYN.PWY	0.782624	0.117614	1
91	ASV5523	ILEUSYN.PWY	0.894427	0.0405193	1
92	ASV5688	ILEUSYN.PWY	0.894427	0.0405193	1
93	ASV6248	ILEUSYN.PWY	0.894427	0.0405193	1
94	ASV7372	ILEUSYN.PWY	0.894427	0.0405193	1
95	ASV7572	ILEUSYN.PWY	0.894427	0.0405193	1
96	ASV3	OANTIGEN.PWY	0.782624	0.117614	1
97	ASV588	OANTIGEN.PWY	0.894427	0.0405193	1
98	ASV656	OANTIGEN.PWY	-0.666886	0.218894	1
99	ASV802	OANTIGEN.PWY	0.782624	0.117614	1
100	ASV881	OANTIGEN.PWY	0.782624	0.117614	1
101	ASV1034	OANTIGEN.PWY	0.894427	0.0405193	1
102	ASV1829	OANTIGEN.PWY	0.894427	0.0405193	1
103	ASV1861	OANTIGEN.PWY	0.894427	0.0405193	1
104	ASV2341	OANTIGEN.PWY	0.782624	0.117614	1
105	ASV2632	OANTIGEN.PWY	0.894427	0.0405193	1
106	ASV3055	OANTIGEN.PWY	-0.872082	0.0538542	1
107	ASV3475	OANTIGEN.PWY	-0.974679	0.00481823	1
108	ASV4940	OANTIGEN.PWY	-0.872082	0.0538542	1
109	ASV5110	OANTIGEN.PWY	0.782624	0.117614	1
110	ASV5523	OANTIGEN.PWY	0.894427	0.0405193	1
111	ASV5688	OANTIGEN.PWY	0.894427	0.0405193	1
112	ASV6248	OANTIGEN.PWY	0.894427	0.0405193	1
113	ASV7372	OANTIGEN.PWY	0.894427	0.0405193	1
114	ASV7572	OANTIGEN.PWY	0.894427	0.0405193	1
115	ASV3	P101.PWY	0.782624	0.117614	1
116	ASV588	P101.PWY	0.894427	0.0405193	1
117	ASV656	P101.PWY	-0.872082	0.0538542	1
118	ASV802	P101.PWY	0.782624	0.117614	1
119	ASV881	P101.PWY	0.782624	0.117614	1
120	ASV1034	P101.PWY	0.894427	0.0405193	1
121	ASV1829	P101.PWY	0.894427	0.0405193	1
122	ASV1861	P101.PWY	0.894427	0.0405193	1
123	ASV2341	P101.PWY	0.782624	0.117614	1
124	ASV2632	P101.PWY	0.894427	0.0405193	1
125	ASV3055	P101.PWY	-0.666886	0.218894	1
126	ASV3475	P101.PWY	-0.564288	0.321723	1
127	ASV4940	P101.PWY	-0.666886	0.218894	1
128	ASV5110	P101.PWY	0.782624	0.117614	1
129	ASV5523	P101.PWY	0.894427	0.0405193	1
130	ASV5688	P101.PWY	0.894427	0.0405193	1
131	ASV6248	P101.PWY	0.894427	0.0405193	1
132	ASV7372	P101.PWY	0.894427	0.0405193	1
133	ASV7572	P101.PWY	0.894427	0.0405193	1
134	ASV3	P124.PWY	0.782624	0.117614	1
135	ASV588	P124.PWY	0.894427	0.0405193	1
136	ASV656	P124.PWY	-0.666886	0.218894	1
137	ASV802	P124.PWY	0.782624	0.117614	1
138	ASV881	P124.PWY	0.782624	0.117614	1
139	ASV1034	P124.PWY	0.894427	0.0405193	1
140	ASV1829	P124.PWY	0.894427	0.0405193	1
141	ASV1861	P124.PWY	0.894427	0.0405193	1
142	ASV2341	P124.PWY	0.782624	0.117614	1
143	ASV2632	P124.PWY	0.894427	0.0405193	1
144	ASV3055	P124.PWY	-0.872082	0.0538542	1
145	ASV3475	P124.PWY	-0.974679	0.00481823	1
146	ASV4940	P124.PWY	-0.872082	0.0538542	1
147	ASV5110	P124.PWY	0.782624	0.117614	1
148	ASV5523	P124.PWY	0.894427	0.0405193	1
149	ASV5688	P124.PWY	0.894427	0.0405193	1
150	ASV6248	P124.PWY	0.894427	0.0405193	1
151	ASV7372	P124.PWY	0.894427	0.0405193	1
152	ASV7572	P124.PWY	0.894427	0.0405193	1
153	ASV3	P261.PWY	0.782624	0.117614	1
154	ASV588	P261.PWY	0.894427	0.0405193	1
155	ASV656	P261.PWY	-0.666886	0.218894	1
156	ASV802	P261.PWY	0.782624	0.117614	1
157	ASV881	P261.PWY	0.782624	0.117614	1
158	ASV1034	P261.PWY	0.894427	0.0405193	1
159	ASV1829	P261.PWY	0.894427	0.0405193	1
160	ASV1861	P261.PWY	0.894427	0.0405193	1
161	ASV2341	P261.PWY	0.782624	0.117614	1
162	ASV2632	P261.PWY	0.894427	0.0405193	1
163	ASV3055	P261.PWY	-0.872082	0.0538542	1
164	ASV3475	P261.PWY	-0.974679	0.00481823	1
165	ASV4940	P261.PWY	-0.872082	0.0538542	1
166	ASV5110	P261.PWY	0.782624	0.117614	1
167	ASV5523	P261.PWY	0.894427	0.0405193	1
168	ASV5688	P261.PWY	0.894427	0.0405193	1
169	ASV6248	P261.PWY	0.894427	0.0405193	1
170	ASV7372	P261.PWY	0.894427	0.0405193	1
171	ASV7572	P261.PWY	0.894427	0.0405193	1
172	ASV3	P621.PWY	0.894427	0.0405193	1
173	ASV588	P621.PWY	0.782624	0.117614	1
174	ASV656	P621.PWY	-0.666886	0.218894	1
175	ASV802	P621.PWY	0.894427	0.0405193	1
176	ASV881	P621.PWY	0.894427	0.0405193	1
177	ASV1034	P621.PWY	0.782624	0.117614	1
178	ASV1829	P621.PWY	0.782624	0.117614	1
179	ASV1861	P621.PWY	0.782624	0.117614	1
180	ASV2341	P621.PWY	0.894427	0.0405193	1
181	ASV2632	P621.PWY	0.782624	0.117614	1
182	ASV3055	P621.PWY	-0.872082	0.0538542	1
183	ASV3475	P621.PWY	-0.974679	0.00481823	1
184	ASV4940	P621.PWY	-0.872082	0.0538542	1
185	ASV5110	P621.PWY	0.894427	0.0405193	1
186	ASV5523	P621.PWY	0.782624	0.117614	1
187	ASV5688	P621.PWY	0.782624	0.117614	1
188	ASV6248	P621.PWY	0.782624	0.117614	1
189	ASV7372	P621.PWY	0.782624	0.117614	1
190	ASV7572	P621.PWY	0.782624	0.117614	1
191	ASV3	PWY.1541	-0.894427	0.0405193	1
192	ASV588	PWY.1541	-0.782624	0.117614	1
193	ASV656	PWY.1541	0.974679	0.00481823	1
194	ASV802	PWY.1541	-0.894427	0.0405193	1
195	ASV881	PWY.1541	-0.894427	0.0405193	1
196	ASV1034	PWY.1541	-0.782624	0.117614	1
197	ASV1829	PWY.1541	-0.782624	0.117614	1
198	ASV1861	PWY.1541	-0.782624	0.117614	1
199	ASV2341	PWY.1541	-0.894427	0.0405193	1
200	ASV2632	PWY.1541	-0.782624	0.117614	1
201	ASV3055	PWY.1541	0.872082	0.0538542	1
202	ASV3475	PWY.1541	0.666886	0.218894	1
203	ASV4940	PWY.1541	0.564288	0.321723	1
204	ASV5110	PWY.1541	-0.894427	0.0405193	1
205	ASV5523	PWY.1541	-0.782624	0.117614	1
206	ASV5688	PWY.1541	-0.782624	0.117614	1
207	ASV6248	PWY.1541	-0.782624	0.117614	1
208	ASV7372	PWY.1541	-0.782624	0.117614	1
209	ASV7572	PWY.1541	-0.782624	0.117614	1
210	ASV3	PWY.2221	0.782624	0.117614	1
211	ASV588	PWY.2221	0.894427	0.0405193	1
212	ASV656	PWY.2221	-0.666886	0.218894	1
213	ASV802	PWY.2221	0.782624	0.117614	1
214	ASV881	PWY.2221	0.782624	0.117614	1
215	ASV1034	PWY.2221	0.894427	0.0405193	1
216	ASV1829	PWY.2221	0.894427	0.0405193	1
217	ASV1861	PWY.2221	0.894427	0.0405193	1
218	ASV2341	PWY.2221	0.782624	0.117614	1
219	ASV2632	PWY.2221	0.894427	0.0405193	1
220	ASV3055	PWY.2221	-0.872082	0.0538542	1
221	ASV3475	PWY.2221	-0.974679	0.00481823	1
222	ASV4940	PWY.2221	-0.872082	0.0538542	1
223	ASV5110	PWY.2221	0.782624	0.117614	1
224	ASV5523	PWY.2221	0.894427	0.0405193	1
225	ASV5688	PWY.2221	0.894427	0.0405193	1
226	ASV6248	PWY.2221	0.894427	0.0405193	1
227	ASV7372	PWY.2221	0.894427	0.0405193	1
228	ASV7572	PWY.2221	0.894427	0.0405193	1
229	ASV3	PWY.5088	0.782624	0.117614	1
230	ASV588	PWY.5088	0.894427	0.0405193	1
231	ASV656	PWY.5088	-0.666886	0.218894	1
232	ASV802	PWY.5088	0.782624	0.117614	1
233	ASV881	PWY.5088	0.782624	0.117614	1
234	ASV1034	PWY.5088	0.894427	0.0405193	1
235	ASV1829	PWY.5088	0.894427	0.0405193	1
236	ASV1861	PWY.5088	0.894427	0.0405193	1
237	ASV2341	PWY.5088	0.782624	0.117614	1
238	ASV2632	PWY.5088	0.894427	0.0405193	1
239	ASV3055	PWY.5088	-0.872082	0.0538542	1
240	ASV3475	PWY.5088	-0.974679	0.00481823	1
241	ASV4940	PWY.5088	-0.872082	0.0538542	1
242	ASV5110	PWY.5088	0.782624	0.117614	1
243	ASV5523	PWY.5088	0.894427	0.0405193	1
244	ASV5688	PWY.5088	0.894427	0.0405193	1
245	ASV6248	PWY.5088	0.894427	0.0405193	1
246	ASV7372	PWY.5088	0.894427	0.0405193	1
247	ASV7572	PWY.5088	0.894427	0.0405193	1
248	ASV3	PWY.5101	0.782624	0.117614	1
249	ASV588	PWY.5101	0.894427	0.0405193	1
250	ASV656	PWY.5101	-0.564288	0.321723	1
251	ASV802	PWY.5101	0.782624	0.117614	1
252	ASV881	PWY.5101	0.782624	0.117614	1
253	ASV1034	PWY.5101	0.894427	0.0405193	1
254	ASV1829	PWY.5101	0.894427	0.0405193	1
255	ASV1861	PWY.5101	0.894427	0.0405193	1
256	ASV2341	PWY.5101	0.782624	0.117614	1
257	ASV2632	PWY.5101	0.894427	0.0405193	1
258	ASV3055	PWY.5101	-0.666886	0.218894	1
259	ASV3475	PWY.5101	-0.872082	0.0538542	1
260	ASV4940	PWY.5101	-0.974679	0.00481823	1
261	ASV5110	PWY.5101	0.782624	0.117614	1
262	ASV5523	PWY.5101	0.894427	0.0405193	1
263	ASV5688	PWY.5101	0.894427	0.0405193	1
264	ASV6248	PWY.5101	0.894427	0.0405193	1
265	ASV7372	PWY.5101	0.894427	0.0405193	1
266	ASV7572	PWY.5101	0.894427	0.0405193	1
267	ASV3	PWY.5677	0.894427	0.0405193	1
268	ASV588	PWY.5677	0.782624	0.117614	1
269	ASV656	PWY.5677	-0.872082	0.0538542	1
270	ASV802	PWY.5677	0.894427	0.0405193	1
271	ASV881	PWY.5677	0.894427	0.0405193	1
272	ASV1034	PWY.5677	0.782624	0.117614	1
273	ASV1829	PWY.5677	0.782624	0.117614	1
274	ASV1861	PWY.5677	0.782624	0.117614	1
275	ASV2341	PWY.5677	0.894427	0.0405193	1
276	ASV2632	PWY.5677	0.782624	0.117614	1
277	ASV3055	PWY.5677	-0.666886	0.218894	1
278	ASV3475	PWY.5677	-0.564288	0.321723	1
279	ASV4940	PWY.5677	-0.666886	0.218894	1
280	ASV5110	PWY.5677	0.894427	0.0405193	1
281	ASV5523	PWY.5677	0.782624	0.117614	1
282	ASV5688	PWY.5677	0.782624	0.117614	1
283	ASV6248	PWY.5677	0.782624	0.117614	1
284	ASV7372	PWY.5677	0.782624	0.117614	1
285	ASV7572	PWY.5677	0.782624	0.117614	1
286	ASV3	PWY.5941	0.782624	0.117614	1
287	ASV588	PWY.5941	0.894427	0.0405193	1
288	ASV656	PWY.5941	-0.666886	0.218894	1
289	ASV802	PWY.5941	0.782624	0.117614	1
290	ASV881	PWY.5941	0.782624	0.117614	1
291	ASV1034	PWY.5941	0.894427	0.0405193	1
292	ASV1829	PWY.5941	0.894427	0.0405193	1
293	ASV1861	PWY.5941	0.894427	0.0405193	1
294	ASV2341	PWY.5941	0.782624	0.117614	1
295	ASV2632	PWY.5941	0.894427	0.0405193	1
296	ASV3055	PWY.5941	-0.872082	0.0538542	1
297	ASV3475	PWY.5941	-0.974679	0.00481823	1
298	ASV4940	PWY.5941	-0.872082	0.0538542	1
299	ASV5110	PWY.5941	0.782624	0.117614	1
300	ASV5523	PWY.5941	0.894427	0.0405193	1
301	ASV5688	PWY.5941	0.894427	0.0405193	1
302	ASV6248	PWY.5941	0.894427	0.0405193	1
303	ASV7372	PWY.5941	0.894427	0.0405193	1
304	ASV7572	PWY.5941	0.894427	0.0405193	1
305	ASV3	PWY.6396	0.782624	0.117614	1
306	ASV588	PWY.6396	0.894427	0.0405193	1
307	ASV656	PWY.6396	-0.872082	0.0538542	1
308	ASV802	PWY.6396	0.782624	0.117614	1
309	ASV881	PWY.6396	0.782624	0.117614	1
310	ASV1034	PWY.6396	0.894427	0.0405193	1
311	ASV1829	PWY.6396	0.894427	0.0405193	1
312	ASV1861	PWY.6396	0.894427	0.0405193	1
313	ASV2341	PWY.6396	0.782624	0.117614	1
314	ASV2632	PWY.6396	0.894427	0.0405193	1
315	ASV3055	PWY.6396	-0.974679	0.00481823	1
316	ASV3475	PWY.6396	-0.872082	0.0538542	1
317	ASV4940	PWY.6396	-0.666886	0.218894	1
318	ASV5110	PWY.6396	0.782624	0.117614	1
319	ASV5523	PWY.6396	0.894427	0.0405193	1
320	ASV5688	PWY.6396	0.894427	0.0405193	1
321	ASV6248	PWY.6396	0.894427	0.0405193	1
322	ASV7372	PWY.6396	0.894427	0.0405193	1
323	ASV7572	PWY.6396	0.894427	0.0405193	1
324	ASV3	PWY.6404	0.875	0.0520456	1
326	ASV656	PWY.6404	-0.860309	0.0613438	1
327	ASV802	PWY.6404	0.875	0.0520456	1
328	ASV881	PWY.6404	0.875	0.0520456	1
332	ASV2341	PWY.6404	0.875	0.0520456	1
334	ASV3055	PWY.6404	-0.860309	0.0613438	1
335	ASV3475	PWY.6404	-0.860309	0.0613438	1
336	ASV4940	PWY.6404	-0.860309	0.0613438	1
337	ASV5110	PWY.6404	0.875	0.0520456	1
343	ASV3	PWY.6608	-0.894427	0.0405193	1
344	ASV588	PWY.6608	-0.782624	0.117614	1
345	ASV656	PWY.6608	0.974679	0.00481823	1
346	ASV802	PWY.6608	-0.894427	0.0405193	1
347	ASV881	PWY.6608	-0.894427	0.0405193	1
348	ASV1034	PWY.6608	-0.782624	0.117614	1
349	ASV1829	PWY.6608	-0.782624	0.117614	1
350	ASV1861	PWY.6608	-0.782624	0.117614	1
351	ASV2341	PWY.6608	-0.894427	0.0405193	1
352	ASV2632	PWY.6608	-0.782624	0.117614	1
353	ASV3055	PWY.6608	0.872082	0.0538542	1
354	ASV3475	PWY.6608	0.666886	0.218894	1
355	ASV4940	PWY.6608	0.564288	0.321723	1
356	ASV5110	PWY.6608	-0.894427	0.0405193	1
357	ASV5523	PWY.6608	-0.782624	0.117614	1
358	ASV5688	PWY.6608	-0.782624	0.117614	1
359	ASV6248	PWY.6608	-0.782624	0.117614	1
360	ASV7372	PWY.6608	-0.782624	0.117614	1
361	ASV7572	PWY.6608	-0.782624	0.117614	1
362	ASV3	PWY.6690	0.894427	0.0405193	1
363	ASV588	PWY.6690	0.782624	0.117614	1
364	ASV656	PWY.6690	-0.564288	0.321723	1
365	ASV802	PWY.6690	0.894427	0.0405193	1
366	ASV881	PWY.6690	0.894427	0.0405193	1
367	ASV1034	PWY.6690	0.782624	0.117614	1
368	ASV1829	PWY.6690	0.782624	0.117614	1
369	ASV1861	PWY.6690	0.782624	0.117614	1
370	ASV2341	PWY.6690	0.894427	0.0405193	1
371	ASV2632	PWY.6690	0.782624	0.117614	1
372	ASV3055	PWY.6690	-0.666886	0.218894	1
373	ASV3475	PWY.6690	-0.872082	0.0538542	1
374	ASV4940	PWY.6690	-0.974679	0.00481823	1
375	ASV5110	PWY.6690	0.894427	0.0405193	1
376	ASV5523	PWY.6690	0.782624	0.117614	1
377	ASV5688	PWY.6690	0.782624	0.117614	1
378	ASV6248	PWY.6690	0.782624	0.117614	1
379	ASV7372	PWY.6690	0.782624	0.117614	1
380	ASV7572	PWY.6690	0.782624	0.117614	1
381	ASV3	PWY.6728	0.782624	0.117614	1
382	ASV588	PWY.6728	0.894427	0.0405193	1
383	ASV656	PWY.6728	-0.666886	0.218894	1
384	ASV802	PWY.6728	0.782624	0.117614	1
385	ASV881	PWY.6728	0.782624	0.117614	1
386	ASV1034	PWY.6728	0.894427	0.0405193	1
387	ASV1829	PWY.6728	0.894427	0.0405193	1
388	ASV1861	PWY.6728	0.894427	0.0405193	1
389	ASV2341	PWY.6728	0.782624	0.117614	1
390	ASV2632	PWY.6728	0.894427	0.0405193	1
391	ASV3055	PWY.6728	-0.564288	0.321723	1
392	ASV3475	PWY.6728	-0.666886	0.218894	1
393	ASV4940	PWY.6728	-0.872082	0.0538542	1
394	ASV5110	PWY.6728	0.782624	0.117614	1
395	ASV5523	PWY.6728	0.894427	0.0405193	1
396	ASV5688	PWY.6728	0.894427	0.0405193	1
397	ASV6248	PWY.6728	0.894427	0.0405193	1
398	ASV7372	PWY.6728	0.894427	0.0405193	1
399	ASV7572	PWY.6728	0.894427	0.0405193	1
400	ASV3	PWY.6876	0.782624	0.117614	1
401	ASV588	PWY.6876	0.894427	0.0405193	1
402	ASV656	PWY.6876	-0.666886	0.218894	1
403	ASV802	PWY.6876	0.782624	0.117614	1
404	ASV881	PWY.6876	0.782624	0.117614	1
405	ASV1034	PWY.6876	0.894427	0.0405193	1
406	ASV1829	PWY.6876	0.894427	0.0405193	1
407	ASV1861	PWY.6876	0.894427	0.0405193	1
408	ASV2341	PWY.6876	0.782624	0.117614	1
409	ASV2632	PWY.6876	0.894427	0.0405193	1
410	ASV3055	PWY.6876	-0.872082	0.0538542	1
411	ASV3475	PWY.6876	-0.974679	0.00481823	1
412	ASV4940	PWY.6876	-0.872082	0.0538542	1
413	ASV5110	PWY.6876	0.782624	0.117614	1
414	ASV5523	PWY.6876	0.894427	0.0405193	1
415	ASV5688	PWY.6876	0.894427	0.0405193	1
416	ASV6248	PWY.6876	0.894427	0.0405193	1
417	ASV7372	PWY.6876	0.894427	0.0405193	1
418	ASV7572	PWY.6876	0.894427	0.0405193	1
419	ASV3	PWY.6906	-0.860309	0.0613438	1
420	ASV588	PWY.6906	-0.860309	0.0613438	1
421	ASV656	PWY.6906	0.894737	0.0403431	1
422	ASV802	PWY.6906	-0.860309	0.0613438	1
423	ASV881	PWY.6906	-0.860309	0.0613438	1
424	ASV1034	PWY.6906	-0.860309	0.0613438	1
425	ASV1829	PWY.6906	-0.860309	0.0613438	1
426	ASV1861	PWY.6906	-0.860309	0.0613438	1
427	ASV2341	PWY.6906	-0.860309	0.0613438	1
428	ASV2632	PWY.6906	-0.860309	0.0613438	1
430	ASV3475	PWY.6906	0.894737	0.0403431	1
431	ASV4940	PWY.6906	0.684211	0.202631	1
432	ASV5110	PWY.6906	-0.860309	0.0613438	1
433	ASV5523	PWY.6906	-0.860309	0.0613438	1
434	ASV5688	PWY.6906	-0.860309	0.0613438	1
435	ASV6248	PWY.6906	-0.860309	0.0613438	1
436	ASV7372	PWY.6906	-0.860309	0.0613438	1
437	ASV7572	PWY.6906	-0.860309	0.0613438	1
438	ASV3	PWY.6944	0.894427	0.0405193	1
439	ASV588	PWY.6944	0.782624	0.117614	1
440	ASV656	PWY.6944	-0.666886	0.218894	1
441	ASV802	PWY.6944	0.894427	0.0405193	1
442	ASV881	PWY.6944	0.894427	0.0405193	1
443	ASV1034	PWY.6944	0.782624	0.117614	1
444	ASV1829	PWY.6944	0.782624	0.117614	1
445	ASV1861	PWY.6944	0.782624	0.117614	1
446	ASV2341	PWY.6944	0.894427	0.0405193	1
447	ASV2632	PWY.6944	0.782624	0.117614	1
448	ASV3055	PWY.6944	-0.872082	0.0538542	1
449	ASV3475	PWY.6944	-0.974679	0.00481823	1
450	ASV4940	PWY.6944	-0.872082	0.0538542	1
451	ASV5110	PWY.6944	0.894427	0.0405193	1
452	ASV5523	PWY.6944	0.782624	0.117614	1
453	ASV5688	PWY.6944	0.782624	0.117614	1
454	ASV6248	PWY.6944	0.782624	0.117614	1
455	ASV7372	PWY.6944	0.782624	0.117614	1
456	ASV7572	PWY.6944	0.782624	0.117614	1
457	ASV3	PWY.6948	0.875	0.0520456	1
459	ASV656	PWY.6948	-0.860309	0.0613438	1
460	ASV802	PWY.6948	0.875	0.0520456	1
461	ASV881	PWY.6948	0.875	0.0520456	1
465	ASV2341	PWY.6948	0.875	0.0520456	1
467	ASV3055	PWY.6948	-0.860309	0.0613438	1
468	ASV3475	PWY.6948	-0.860309	0.0613438	1
469	ASV4940	PWY.6948	-0.860309	0.0613438	1
470	ASV5110	PWY.6948	0.875	0.0520456	1
476	ASV3	PWY.7046	0.782624	0.117614	1
477	ASV588	PWY.7046	0.894427	0.0405193	1
478	ASV656	PWY.7046	-0.564288	0.321723	1
479	ASV802	PWY.7046	0.782624	0.117614	1
480	ASV881	PWY.7046	0.782624	0.117614	1
481	ASV1034	PWY.7046	0.894427	0.0405193	1
482	ASV1829	PWY.7046	0.894427	0.0405193	1
483	ASV1861	PWY.7046	0.894427	0.0405193	1
484	ASV2341	PWY.7046	0.782624	0.117614	1
485	ASV2632	PWY.7046	0.894427	0.0405193	1
486	ASV3055	PWY.7046	-0.666886	0.218894	1
487	ASV3475	PWY.7046	-0.872082	0.0538542	1
488	ASV4940	PWY.7046	-0.974679	0.00481823	1
489	ASV5110	PWY.7046	0.782624	0.117614	1
490	ASV5523	PWY.7046	0.894427	0.0405193	1
491	ASV5688	PWY.7046	0.894427	0.0405193	1
492	ASV6248	PWY.7046	0.894427	0.0405193	1
493	ASV7372	PWY.7046	0.894427	0.0405193	1
494	ASV7572	PWY.7046	0.894427	0.0405193	1
495	ASV3	PWY.7094	0.894427	0.0405193	1
496	ASV588	PWY.7094	0.782624	0.117614	1
497	ASV656	PWY.7094	-0.564288	0.321723	1
498	ASV802	PWY.7094	0.894427	0.0405193	1
499	ASV881	PWY.7094	0.894427	0.0405193	1
500	ASV1034	PWY.7094	0.782624	0.117614	1
501	ASV1829	PWY.7094	0.782624	0.117614	1
502	ASV1861	PWY.7094	0.782624	0.117614	1
503	ASV2341	PWY.7094	0.894427	0.0405193	1
504	ASV2632	PWY.7094	0.782624	0.117614	1
505	ASV3055	PWY.7094	-0.666886	0.218894	1
506	ASV3475	PWY.7094	-0.872082	0.0538542	1
507	ASV4940	PWY.7094	-0.974679	0.00481823	1
508	ASV5110	PWY.7094	0.894427	0.0405193	1
509	ASV5523	PWY.7094	0.782624	0.117614	1
510	ASV5688	PWY.7094	0.782624	0.117614	1
511	ASV6248	PWY.7094	0.782624	0.117614	1
512	ASV7372	PWY.7094	0.782624	0.117614	1
513	ASV7572	PWY.7094	0.782624	0.117614	1
514	ASV3	PWY.7199	-0.894427	0.0405193	1
515	ASV588	PWY.7199	-0.782624	0.117614	1
516	ASV656	PWY.7199	0.872082	0.0538542	1
517	ASV802	PWY.7199	-0.894427	0.0405193	1
518	ASV881	PWY.7199	-0.894427	0.0405193	1
519	ASV1034	PWY.7199	-0.782624	0.117614	1
520	ASV1829	PWY.7199	-0.782624	0.117614	1
521	ASV1861	PWY.7199	-0.782624	0.117614	1
522	ASV2341	PWY.7199	-0.894427	0.0405193	1
523	ASV2632	PWY.7199	-0.782624	0.117614	1
524	ASV3055	PWY.7199	0.974679	0.00481823	1
525	ASV3475	PWY.7199	0.872082	0.0538542	1
526	ASV4940	PWY.7199	0.666886	0.218894	1
527	ASV5110	PWY.7199	-0.894427	0.0405193	1
528	ASV5523	PWY.7199	-0.782624	0.117614	1
529	ASV5688	PWY.7199	-0.782624	0.117614	1
530	ASV6248	PWY.7199	-0.782624	0.117614	1
531	ASV7372	PWY.7199	-0.782624	0.117614	1
532	ASV7572	PWY.7199	-0.782624	0.117614	1
533	ASV3	PWY.7200	-0.894427	0.0405193	1
534	ASV588	PWY.7200	-0.782624	0.117614	1
535	ASV656	PWY.7200	0.872082	0.0538542	1
536	ASV802	PWY.7200	-0.894427	0.0405193	1
537	ASV881	PWY.7200	-0.894427	0.0405193	1
538	ASV1034	PWY.7200	-0.782624	0.117614	1
539	ASV1829	PWY.7200	-0.782624	0.117614	1
540	ASV1861	PWY.7200	-0.782624	0.117614	1
541	ASV2341	PWY.7200	-0.894427	0.0405193	1
542	ASV2632	PWY.7200	-0.782624	0.117614	1
543	ASV3055	PWY.7200	0.974679	0.00481823	1
544	ASV3475	PWY.7200	0.872082	0.0538542	1
545	ASV4940	PWY.7200	0.666886	0.218894	1
546	ASV5110	PWY.7200	-0.894427	0.0405193	1
547	ASV5523	PWY.7200	-0.782624	0.117614	1
548	ASV5688	PWY.7200	-0.782624	0.117614	1
549	ASV6248	PWY.7200	-0.782624	0.117614	1
550	ASV7372	PWY.7200	-0.782624	0.117614	1
551	ASV7572	PWY.7200	-0.782624	0.117614	1
552	ASV3	PWY.7254	-0.894427	0.0405193	1
553	ASV588	PWY.7254	-0.782624	0.117614	1
554	ASV656	PWY.7254	0.872082	0.0538542	1
555	ASV802	PWY.7254	-0.894427	0.0405193	1
556	ASV881	PWY.7254	-0.894427	0.0405193	1
557	ASV1034	PWY.7254	-0.782624	0.117614	1
558	ASV1829	PWY.7254	-0.782624	0.117614	1
559	ASV1861	PWY.7254	-0.782624	0.117614	1
560	ASV2341	PWY.7254	-0.894427	0.0405193	1
561	ASV2632	PWY.7254	-0.782624	0.117614	1
562	ASV3055	PWY.7254	0.974679	0.00481823	1
563	ASV3475	PWY.7254	0.872082	0.0538542	1
564	ASV4940	PWY.7254	0.666886	0.218894	1
565	ASV5110	PWY.7254	-0.894427	0.0405193	1
566	ASV5523	PWY.7254	-0.782624	0.117614	1
567	ASV5688	PWY.7254	-0.782624	0.117614	1
568	ASV6248	PWY.7254	-0.782624	0.117614	1
569	ASV7372	PWY.7254	-0.782624	0.117614	1
570	ASV7572	PWY.7254	-0.782624	0.117614	1
571	ASV3	PWY.7255	0.894427	0.0405193	1
572	ASV588	PWY.7255	0.782624	0.117614	1
573	ASV656	PWY.7255	-0.666886	0.218894	1
574	ASV802	PWY.7255	0.894427	0.0405193	1
575	ASV881	PWY.7255	0.894427	0.0405193	1
576	ASV1034	PWY.7255	0.782624	0.117614	1
577	ASV1829	PWY.7255	0.782624	0.117614	1
578	ASV1861	PWY.7255	0.782624	0.117614	1
579	ASV2341	PWY.7255	0.894427	0.0405193	1
580	ASV2632	PWY.7255	0.782624	0.117614	1
581	ASV3055	PWY.7255	-0.872082	0.0538542	1
582	ASV3475	PWY.7255	-0.974679	0.00481823	1
583	ASV4940	PWY.7255	-0.872082	0.0538542	1
584	ASV5110	PWY.7255	0.894427	0.0405193	1
585	ASV5523	PWY.7255	0.782624	0.117614	1
586	ASV5688	PWY.7255	0.782624	0.117614	1
587	ASV6248	PWY.7255	0.782624	0.117614	1
588	ASV7372	PWY.7255	0.782624	0.117614	1
589	ASV7572	PWY.7255	0.782624	0.117614	1
590	ASV3	PWY.7376	0.782624	0.117614	1
591	ASV588	PWY.7376	0.894427	0.0405193	1
592	ASV656	PWY.7376	-0.564288	0.321723	1
593	ASV802	PWY.7376	0.782624	0.117614	1
594	ASV881	PWY.7376	0.782624	0.117614	1
595	ASV1034	PWY.7376	0.894427	0.0405193	1
596	ASV1829	PWY.7376	0.894427	0.0405193	1
597	ASV1861	PWY.7376	0.894427	0.0405193	1
598	ASV2341	PWY.7376	0.782624	0.117614	1
599	ASV2632	PWY.7376	0.894427	0.0405193	1
600	ASV3055	PWY.7376	-0.666886	0.218894	1
601	ASV3475	PWY.7376	-0.872082	0.0538542	1
602	ASV4940	PWY.7376	-0.974679	0.00481823	1
603	ASV5110	PWY.7376	0.782624	0.117614	1
604	ASV5523	PWY.7376	0.894427	0.0405193	1
605	ASV5688	PWY.7376	0.894427	0.0405193	1
606	ASV6248	PWY.7376	0.894427	0.0405193	1
607	ASV7372	PWY.7376	0.894427	0.0405193	1
608	ASV7572	PWY.7376	0.894427	0.0405193	1
609	ASV3	PWY.7431	0.894427	0.0405193	1
610	ASV588	PWY.7431	0.782624	0.117614	1
611	ASV656	PWY.7431	-0.872082	0.0538542	1
612	ASV802	PWY.7431	0.894427	0.0405193	1
613	ASV881	PWY.7431	0.894427	0.0405193	1
614	ASV1034	PWY.7431	0.782624	0.117614	1
615	ASV1829	PWY.7431	0.782624	0.117614	1
616	ASV1861	PWY.7431	0.782624	0.117614	1
617	ASV2341	PWY.7431	0.894427	0.0405193	1
618	ASV2632	PWY.7431	0.782624	0.117614	1
619	ASV3055	PWY.7431	-0.974679	0.00481823	1
620	ASV3475	PWY.7431	-0.872082	0.0538542	1
621	ASV4940	PWY.7431	-0.666886	0.218894	1
622	ASV5110	PWY.7431	0.894427	0.0405193	1
623	ASV5523	PWY.7431	0.782624	0.117614	1
624	ASV5688	PWY.7431	0.782624	0.117614	1
625	ASV6248	PWY.7431	0.782624	0.117614	1
626	ASV7372	PWY.7431	0.782624	0.117614	1
627	ASV7572	PWY.7431	0.782624	0.117614	1
628	ASV3	PWY0.1277	0.894427	0.0405193	1
629	ASV588	PWY0.1277	0.782624	0.117614	1
630	ASV656	PWY0.1277	-0.666886	0.218894	1
631	ASV802	PWY0.1277	0.894427	0.0405193	1
632	ASV881	PWY0.1277	0.894427	0.0405193	1
633	ASV1034	PWY0.1277	0.782624	0.117614	1
634	ASV1829	PWY0.1277	0.782624	0.117614	1
635	ASV1861	PWY0.1277	0.782624	0.117614	1
636	ASV2341	PWY0.1277	0.894427	0.0405193	1
637	ASV2632	PWY0.1277	0.782624	0.117614	1
638	ASV3055	PWY0.1277	-0.872082	0.0538542	1
639	ASV3475	PWY0.1277	-0.974679	0.00481823	1
640	ASV4940	PWY0.1277	-0.872082	0.0538542	1
641	ASV5110	PWY0.1277	0.894427	0.0405193	1
642	ASV5523	PWY0.1277	0.782624	0.117614	1
643	ASV5688	PWY0.1277	0.782624	0.117614	1
644	ASV6248	PWY0.1277	0.782624	0.117614	1
645	ASV7372	PWY0.1277	0.782624	0.117614	1
646	ASV7572	PWY0.1277	0.782624	0.117614	1
647	ASV3	PWY4FS.7	-0.782624	0.117614	1
648	ASV588	PWY4FS.7	-0.894427	0.0405193	1
649	ASV656	PWY4FS.7	0.872082	0.0538542	1
650	ASV802	PWY4FS.7	-0.782624	0.117614	1
651	ASV881	PWY4FS.7	-0.782624	0.117614	1
652	ASV1034	PWY4FS.7	-0.894427	0.0405193	1
653	ASV1829	PWY4FS.7	-0.894427	0.0405193	1
654	ASV1861	PWY4FS.7	-0.894427	0.0405193	1
655	ASV2341	PWY4FS.7	-0.782624	0.117614	1
656	ASV2632	PWY4FS.7	-0.894427	0.0405193	1
657	ASV3055	PWY4FS.7	0.666886	0.218894	1
658	ASV3475	PWY4FS.7	0.564288	0.321723	1
659	ASV4940	PWY4FS.7	0.666886	0.218894	1
660	ASV5110	PWY4FS.7	-0.782624	0.117614	1
661	ASV5523	PWY4FS.7	-0.894427	0.0405193	1
662	ASV5688	PWY4FS.7	-0.894427	0.0405193	1
663	ASV6248	PWY4FS.7	-0.894427	0.0405193	1
664	ASV7372	PWY4FS.7	-0.894427	0.0405193	1
665	ASV7572	PWY4FS.7	-0.894427	0.0405193	1
666	ASV3	PWY4FS.8	-0.782624	0.117614	1
667	ASV588	PWY4FS.8	-0.894427	0.0405193	1
668	ASV656	PWY4FS.8	0.872082	0.0538542	1
669	ASV802	PWY4FS.8	-0.782624	0.117614	1
670	ASV881	PWY4FS.8	-0.782624	0.117614	1
671	ASV1034	PWY4FS.8	-0.894427	0.0405193	1
672	ASV1829	PWY4FS.8	-0.894427	0.0405193	1
673	ASV1861	PWY4FS.8	-0.894427	0.0405193	1
674	ASV2341	PWY4FS.8	-0.782624	0.117614	1
675	ASV2632	PWY4FS.8	-0.894427	0.0405193	1
676	ASV3055	PWY4FS.8	0.666886	0.218894	1
677	ASV3475	PWY4FS.8	0.564288	0.321723	1
678	ASV4940	PWY4FS.8	0.666886	0.218894	1
679	ASV5110	PWY4FS.8	-0.782624	0.117614	1
680	ASV5523	PWY4FS.8	-0.894427	0.0405193	1
681	ASV5688	PWY4FS.8	-0.894427	0.0405193	1
682	ASV6248	PWY4FS.8	-0.894427	0.0405193	1
683	ASV7372	PWY4FS.8	-0.894427	0.0405193	1
684	ASV7572	PWY4FS.8	-0.894427	0.0405193	1
685	ASV3	VALSYN.PWY	0.782624	0.117614	1
686	ASV588	VALSYN.PWY	0.894427	0.0405193	1
687	ASV656	VALSYN.PWY	-0.564288	0.321723	1
688	ASV802	VALSYN.PWY	0.782624	0.117614	1
689	ASV881	VALSYN.PWY	0.782624	0.117614	1
690	ASV1034	VALSYN.PWY	0.894427	0.0405193	1
691	ASV1829	VALSYN.PWY	0.894427	0.0405193	1
692	ASV1861	VALSYN.PWY	0.894427	0.0405193	1
693	ASV2341	VALSYN.PWY	0.782624	0.117614	1
694	ASV2632	VALSYN.PWY	0.894427	0.0405193	1
695	ASV3055	VALSYN.PWY	-0.666886	0.218894	1
696	ASV3475	VALSYN.PWY	-0.872082	0.0538542	1
697	ASV4940	VALSYN.PWY	-0.974679	0.00481823	1
698	ASV5110	VALSYN.PWY	0.782624	0.117614	1
699	ASV5523	VALSYN.PWY	0.894427	0.0405193	1
700	ASV5688	VALSYN.PWY	0.894427	0.0405193	1
701	ASV6248	VALSYN.PWY	0.894427	0.0405193	1
702	ASV7372	VALSYN.PWY	0.894427	0.0405193	1
703	ASV7572	VALSYN.PWY	0.894427	0.0405193	1

## Sheet: 2020Total
#ASV correlations	Var1	Var2	Freq	p[, 3]	padj[, 3]
1	ASV1524	PWY.6992	-0.858099	0.00307611	0.0123045	domibacillus
2	ASV3352	PWY.6992	-0.711967	0.0314253	0.0406347
3	ASV1524	PWY.722	-0.748554	0.0203173	0.0406347	pyrinomonadaceae RB41		nicotinate degradation I, Degradation/Utilization?Assimilation
4	ASV3352	PWY.722	-0.830628	0.00555542	0.0166663
#Diversity Correlations
	Var1	Var2	Freq	p[, 3]	padj[, 3]
1	Chao1	PWY.6992	0.783333	0.0125199	0.0500795
2	Shannon	PWY.6992	0.6	0.0876228	0.174219
3	Chao1	PWY.722	0.633333	0.0670858	0.174219
4	Shannon	PWY.722	0.65	0.0580731	0.174219

## Sheet: S2020_high
ID	ASV1524	ASV3352				#ASV correlations	Var1	Var2	Freq	p[, 3]	padj[, 3]
LS14	0.00146969	0.00198408				1	ASV1524	PWY.6992	-0.4	0.6	1
LS15	0.00170309	0.00222348				2	ASV3352	PWY.6992	-0.2	0.8	1
LS42	0.00101474	0.00235927				3	ASV1524	PWY.722	0.8	0.2	0.8
LS43	0.00110265	0.00226892				4	ASV3352	PWY.722	-0.4	0.6	1
						#diversity correlations
pathway	PWY-6992	PWY-722					Var1	Var2	Freq	p[, 3]	padj[, 3]
LS14	2.24453354190728e-5	6.55341662445464e-5				1	Chao1	PWY.6992	1	0	0
LS15	1.37772588657375e-5	7.22512227446614e-5				2	Shannon	PWY.6992	1	0	0
LS42	2.06418746833887e-5	5.26232244398469e-5				3	Chao1	PWY.722	-0.8	0.2	0.4
LS43	1.78013801003837e-5	6.74715506504991e-5				4	Shannon	PWY.722	-0.8	0.2	0.4
	Chao1	Shannon
LS14	804.488	5.89229
LS15	622.279	5.21665
LS42	689.444	5.39976
LS43	647.75	5.2794

## Sheet: S2020_low
ID	ASV1524	ASV3352					Var1	Var2	Freq	p[, 3]	padj[, 3]
LS16	0	0				1	ASV1524	PWY.6992	NA	NA	NA
LS44	0	0				2	ASV3352	PWY.6992	0.447214	0.450185	0.90037
LS45	0	0				3	ASV1524	PWY.722	NA	NA	NA
LS46	0	0.000658303				4	ASV3352	PWY.722	-0.223607	0.717686	0.90037
LS47	0	0.00073797
pathway	PWY-6992	PWY-722
LS16	4.40176943610151e-5	1.02656e-4
LS44	4.21770234618371e-5	1.67265e-4
LS45	2.57690067346853e-5	1.2082e-4
LS46	5.98883686401445e-5	1.79272e-4
LS47	4.32414489428731e-5	9.91635468691653e-5
	Chao1	Shannon
LS16	897.017	5.7903
LS44	887.672	6.1424
LS45	1355.41	6.24154
LS46	932.4	5.95513
LS47	990.947	5.79639

## Sheet: Sfeb2019_high
ID	ASV4181
LS01	0.000927714
LS03	0.000917951
	Chao1	Shannon
LS01	512.235	4.70748
LS03	614.885	5.55609
pathway	PWY-6471
LS01	0.0008189
LS03	0.000826294

## Sheet: Sfeb2019_low
ID	ASV4181
LS02	0
LS04	0
pathway	PWY-6471
LS02	0.00016723
LS04	0.000159532
	Chao1	Shannon
LS02	762.429	6.00589
LS04	467.091	4.82638
